# Supplementary material for: Multi-modal cryo-EM reveals trimers of protein A10 to form the palisade layer in poxvirus cores
Source: Nat Struct Mol Biol. 2024 Feb 5;31(7):1114–23. doi: 10.1038/s41594-023-01201-6 (PMC11257981; doi:10.1038/s41594-023-01201-6)
Supplement: Supplementary file 9 — DiaNN-identification results, associated with results in Supplementary Table 1 [file 41594_2023_1201_MOESM9_ESM.zip]

Archive with 17 entries (16 files):
- SupplementaryData_2/
- SupplementaryData_2/report-lib.tsv.speclib
- SupplementaryData_2/report.unique_genes_matrix.tsv
- SupplementaryData_2/.DS_Store
- __MACOSX/SupplementaryData_2/._.DS_Store
- SupplementaryData_2/report.gg_matrix.tsv
- SupplementaryData_2/CCP_cRAPome.fasta
- SupplementaryData_2/report-lib.tsv
- SupplementaryData_2/report.pr_matrix.tsv
- SupplementaryData_2/Homo_sapiens_UP_000005640_20230228_iso.fasta
- SupplementaryData_2/report.stats.tsv
- SupplementaryData_2/report.pg_matrix.tsv
- SupplementaryData_2/report.tsv
- SupplementaryData_2/Vaccinia_virus_(western_reserve)_UP_20230227_Iso.fasta
- SupplementaryData_2/report.log.txt
- __MACOSX/SupplementaryData_2/._report.log.txt
- SupplementaryData_2/report.pdf
