# Supplementary material for: Multi-modal cryo-EM reveals trimers of protein A10 to form the palisade layer in poxvirus cores
Source: Nat Struct Mol Biol. 2024 Feb 5;31(7):1114–23. doi: 10.1038/s41594-023-01201-6 (PMC11257981; doi:10.1038/s41594-023-01201-6)
Supplement: Supplementary file 9 — DiaNN-identification results, associated with results in Supplementary Table 1 [file 41594_2023_1201_MOESM9_ESM.zip › SupplementaryData_2/report.gg_matrix.tsv]

Genes	D:\groups_temp\schurgrp\LCMS_FlScJDatler1_p\S1_DIA.raw
AARS1	23708.5
ABCA13	8142.5
ABCE1	29806.4
ABCF2	218682
ACAA2	39508.3
ACADVL	155067
ACLY	24040.1
ACOT13	807424
ACOX1	21705.6
ACP1	33737.2
ACTA1;ACTA2;ACTC1;ACTG2	69840.4
ACTB;ACTG1	2.94302e+06
ACTN1	45399.1
ACTN4	287640
ADA	27106.5
AFG3L2	42571.4
AGL	35148.4
AHCY	22582.6
AHNAK	309985
AHSA1	10076.5
AHSG	30495.6
AIFM1	5.76256e+06
AIMP1	50617.5
AKAP6	163750
ALB	958585
ALDOA	65621
ALPP	216985
ANKRD20A1;ANKRD20A2P;ANKRD20A3P;ANKRD20A4P;ANKRD20A8P	498909
ANXA1	300453
ANXA11	78574.2
ANXA2	2.32921e+06
ANXA3	428144
ANXA4	4.74749e+06
ANXA5	6.50298e+06
ANXA6	6.48235e+06
ANXA7	205884
ANXA8;ANXA8L1	253500
AP1B1	138799
AP1G1	112615
AP1M1	25318.1
AP2A1	17832.4
AP2B1	117429
AP2M1	74817.8
AP3D1	15827.3
AP3M2	23515.6
APOOL	25985.3
APPL1	15529.2
ARAP3	27120.5
ARCN1	350621
ARF4	95065.2
ARG1	34034.5
ARHGDIA	42925.3
ARHGEF2	36911
ASCL4	860314
ASH2L	12123.7
ASPM	74626.3
ASXL1	85936.3
ATAD3A	233039
ATP5F1A	85233
ATP5F1B	70097.6
ATP5MJ	18315.2
ATP6V1C1	53860.9
AXDND1	51178.6
AZGP1	55488.2
B28R	30218.2
BAG1	43227.7
BAG2	102320
BANF1	1.14943e+06
BAZ1B	31543.3
BLMH	66845.2
BLTP2	489428
BLVRA	57600.3
BLVRB	18824.6
C11orf98	23671.6
C1QBP	55919
C1QL3	131235
C3	103549
C4A;C4B_2	29190.3
CACYBP	93014.4
CAD	237490
CALML5	150637
CALR	62333
CAMK2D	18327.1
CANX	70608.1
CAP1	139127
CAPZA1	52526.5
CAPZB	38555.3
CARD11	10912.8
CARM1	35435.7
CARMIL1	57269.9
CASK	97838.2
CASP14	33410.6
CBR1;CBR3	38392.4
CBR4	22036
CBS	55149.4
CC2D2A	17064.6
CCS	151064
CCT3	16009.9
CCT4	23941.7
CCT6A	94645.8
CCT7	73475
CCT8	252504
CDK16	628453
CDSN	40606.6
CELA1	1.74557e+06
CELA2A;CELA2B	268418
CELA3B	1.18652e+06
CEP85	100483
CFAP69	352422
CFL1	85637.4
CHCHD3	97252
CHD4	17282.7
CKAP4	55860.5
CKAP5	241192
CKB	70066.6
CKMT1B	7.83002e+06
CLIC1	76469.6
CLINT1	130069
CLTC	265632
CMBL	44422.9
CNOT1	66390.1
CNP	156380
CNTRL	35523.8
COL10A1	27464.8
COL12A1	50076.9
COL14A1	304913
COL18A1	47321.7
COL5A1	74849.7
COL7A1	18112.3
COPA	282794
COPB1	37880.4
COPB2	210212
COPG1	91300.6
COPS4	10760.2
CORO1C	269848
CORO7;PAM16	66380.1
COTL1	15588.7
COX4I1	301989
COX5A	29792.1
COX6C	84310.6
CPNE1	59669.2
CPNE2	329450
CPNE3	159654
CPS1	152819
CPT1A	55520.2
CRAT	197511
CRYZ	567597
CS	202856
CSDE1	25193.7
CSE1L	48630.9
CSN1S1	60622.5
CSN2	22332.7
CSRP1	81904.9
CSTA	47271.2
CSTB	286014
CSTF1	70741.9
CTNNA1	39889.5
CTNNBL1	15803.5
CTRC	1.12073e+06
CTRL	1.45288e+06
CUL4B	58889.3
CYCS	1.2147e+07
CYP2B6	34265.8
DBI	23608.7
DBT	39005.2
DCD	464651
DDAH1	30449.1
DDB1	197966
DDB2	55719.5
DDOST	364351
DDT	93170.9
DDX1	412035
DDX17	68978.4
DDX19A;DDX19B	15179.2
DDX21	20106.1
DDX39A;DDX39B	16790.4
DDX3X;DDX3Y	11316.5
DDX5	26613.9
DDX6	41474.8
DECR1	60347.5
DHX9	46776.3
DIP2B	70015.2
DLD	125887
DLST	64631.9
DNAJA1	473808
DNAJA2	322828
DNAJA3	258872
DNAJB1	93976.9
DNAJB4	71532.3
DNAJB6	263665
DNAJC19	225031
DNAJC7	34898.4
DSC1	36340.3
DSG1	69395.5
DSP	83037.5
DTD1	20366.9
DYNC1H1	49823.2
DYNC1I2	75333.1
DYNLL1;DYNLL2	15399.3
DZIP1	113188
EDF1	33797.6
EEF1A1;EEF1A1P5	279645
EEF1D	14656.5
EEF1E1	14459.5
EEF1G	729793
EEF2	2.05299e+06
EGFR	61316.6
EIF2A	76173.8
EIF2S1	98159.5
EIF2S3;EIF2S3B	86862.8
EIF3B	26137.2
EIF3D	14808.2
EIF3I	41165.2
EIF4A1	78748.6
EIF4G1	144366
EIF4G2	251039
EIF5A	68091.6
EIF6	58740.8
EMC1	53902.9
EML2	44071.3
EML4	67188.7
ENO1	24050.1
EPRS1	74395.9
ERVK-10;ERVK-11;ERVK-18;ERVK-19;ERVK-6;ERVK-7;ERVK-8;HERVK_113	14929.3
ESD	17191.6
ESYT1	77963.8
ESYT2	89142
ETF1	23550.5
EXOG	147445
FABP5	79949.7
FASN	342118
FBN1	76521.4
FEN1	30032.6
FERMT2	34848.5
FGF2	11607
FIS1	73999.5
FKBP1A	119953
FKBP4	93357.9
FLG2	119782
FLNA	994178
FLNB	141750
FLNC	1.08454e+06
FMC1;LUC7L;LUC7L2	13015.8
FN1	205327
FNDC3A	35962.6
FRG1	41743.5
FSCN1	208307
FTH1	36708.7
G3BP1	56741.1
GABRG2	57543.5
GAPDH	406208
GART	67895.9
GDI2	248857
GEMIN5	19269.5
GFAP	14741.7
GFPT1	32984.4
GHRHR	125198
GK;GK3P	19662.1
GLUD1	8312.17
GNAI1;GNAI2;GNAI3;GNAL;GNAO1;GNAS;GNAT1;GNAT2;GNAT3	12598.2
GNG13	75409.8
GOLGA3	118531
GOT2	1.42247e+06
GPI	236950
GSN	57989.1
GTPBP4	88431.2
H1-4	1.9415e+06
H1-5	1.41442e+06
H1L	1.49997e+06
H2AC12;H2AC14;H2AC17;H2AC19;H2AC20;H2AC25;H2AC6;H2AC7;H2AC8;H2AJ	1.18321e+07
H2AC21	103943
H2AZ2	24162.8
H2BC10;H2BC12;H2BC12L;H2BC13;H2BC14;H2BC15;H2BC18;H2BC5;H2BC9	2.61199e+07
H2BC26	3.50374e+06
H3-3B;H3-4;H3C12;H3C13	7.64658e+06
H3-7	7.53865e+06
H4C16	1.52173e+08
HA	217751
HACD3	614009
HACL1	13949.6
HADHA	124630
HARS1	58156.5
HBB;HBD	92425.4
HCFC1	58099.6
HECTD1	21081.7
HK1	1.13911e+06
HK2	55322.1
HMGA1	341356
HMGB1;HMGB1P1	624975
HMGB2	99564.2
HMGB3	84589.8
HMGN1	17350.8
HMGN2;HMGN3	127179
HMOX1	9716.88
HNRNPA1;HNRNPA1L2	98356.2
HNRNPA2B1	274317
HNRNPC	650350
HNRNPD	75378.5
HNRNPF	86557.2
HNRNPH3	38722.2
HNRNPK	72282.5
HNRNPL	25137.9
HNRNPR	61451.9
HNRNPU	136802
HS2ST1	77714.3
HSD17B4	582730
HSP90AA1	902800
HSP90AB1	960993
HSPA1A;HSPA1B	5.22351e+06
HSPA2	59594
HSPA5	1.82297e+06
HSPA7	3.10326e+06
HSPA8	1.58426e+07
HSPA9	352102
HSPB1	91750.9
HSPBP1	43806.8
HSPD1	371525
HSPG2	172899
HUWE1	88485.5
IARS1	52758.2
IGHG4	124177
IGKV2-28;IGKV2-29;IGKV2-30;IGKV2-40;IGKV2D-26;IGKV2D-28;IGKV2D-29;IGKV2D-30;IGKV2D-40	214415
ILF2	144050
IMMT	119494
IMPDH1	27854.2
IMPDH2	99174.3
IQGAP1	606572
JUP	57345.6
KALRN	36612.5
KARS1	14886.5
KBTB1	52025.3
KCNMA1	12832.5
KHDRBS1;KHDRBS2;KHDRBS3;MYH16;NFKBIL1	18931.1
KIAA0753	1.89705e+06
KIDINS220	9019.83
KLHDC7B	171903
KRT1	1.66367e+07
KRT10	6.27474e+06
KRT14	3.61483e+06
KRT16	1.3676e+06
KRT17	195415
KRT18	2.26935e+06
KRT2	5.49842e+06
KRT31;KRT32;KRT33A;KRT33B;KRT34;KRT36;KRT38;KRT40	22727.5
KRT4	255945
KRT5	427913
KRT6A	3.66958e+06
KRT6B	380471
KRT71;KRT72;KRT73;KRT74	84920.1
KRT77	70081.1
KRT78	74805.6
KRT8	481798
KRT80	16922.6
KRT9	8.79239e+06
LACRT	16134.3
LAMA5	19954.9
LAMC1	104901
LAMP2	65457
LANCL1	137037
LCN1	104700
LDHA	941930
LDHB	57487.5
LETM1	11015.3
LGALS3	612662
LGALS7B	21895.6
LIG	91601.9
LIN7A;LIN7B;LIN7C	30524.2
LMNA	227404
LMNB1	215913
LMNB2	60422.8
LRPPRC	35599.6
LRRC59	846560
LTF	33946.9
LYZ	125015
MACROH2A1	734804
MAP2	193855
MARK1;MARK2;MARK3	767779
MATR3	10660.8
MCM3	25172.3
MCM7	23449.2
MCRS1	328510
MCTS1	246038
MDH1	78049.6
MDH2	1.53729e+06
MGST3	42156.8
MIB2	31159.9
MICOS13	7511.04
MICU1	9045.4
MITD1	51978
MLEC	46720.5
MOCOS	29365.8
MOGS	125707
MOV10	107651
MRPL11	100421
MRPL12	79800.7
MRPL19	82175.9
MRPL45	35696.4
MT-CO2	116556
MTCH1	24223.2
MTHFD1	31659.8
MTHFD1L	44207.1
MYCBP2	33775.7
MYH10	1.86734e+06
MYH9	14475.8
MYL1;MYL3	12246.8
MYL6	62094.8
MYOF	30403.4
NAP1L2	422594
NAXE	28638.5
NCL	42674
NDUFA5	96887.2
NDUFA6	18044.2
NDUFA7	27745
NDUFB3	43347.6
NDUFB5	49602
NDUFB6	77411
NDUFB9	46416.3
NDUFS1	74969.4
NDUFS3	183584
NDUFV1	261750
NDUFV2	117644
NECAP1	44253.6
NFIA;NFIB;NFIC;NFIX	31889.3
NFKB1	14496.7
NLE1	122549
NME1	205341
NME2	41228.6
NME3	39552
NMT1	78578.4
NOMO1;NOMO2;NOMO3	34111.5
NONO;SFPQ	60141.9
NPH1	2.84099e+06
NPH2	3.97063e+06
NPM1	1.38235e+06
NQO1	12831.9
NUP210	103715
NUP214	39857.7
OLA1	36897.1
OPA1	72297.7
OR6F1	19934.6
OXA1L	55907.3
P4HB	54113.2
PABPC1	17085.1
PABPC4;PABPC4L	28498.5
PAFAH1B1	46245.1
PAK1IP1	88770.5
PALLD	22277.4
PAPL	1.17729e+06
PAPS	1.01328e+08
PARK7	42288.7
PARP1	582802
PARP8	88635.6
PCBP1;PCBP2;PCBP3;PCBP4	24955.5
PCOLCE2	101410
PDCD10	143770
PDCD6	17920.8
PDCD6IP	12559.8
PDLIM3	13839.3
PDLIM5	66774.4
PDLIM7	53104.2
PDPR	44128
PDS5B	21009.6
PDXK	17421.2
PDZD7	690119
PEBP1	440119
PFKP	37042.5
PFN1	102353
PFN2	11077.3
PGAM5	42905.9
PGD	30858.4
PGK1	795262
PGLS	46835.4
PHB2	9142.48
PHIP	53578
PICALM	53933.2
PIEZO2	30415.2
PIK3C3	70005.8
PIN4	157089
PIP	64776.1
PITHD1	44640.9
PKM	373265
PKP1	23753.7
PLAA	95162.6
PLCL1;PLCL2	2.95766e+06
PLEC	16689.4
PLEKHA6	33916.4
PLRG1	82164.2
PLS3	338044
PNLIP	4.36868e+06
POL	24622.1
POLB	29747.8
POLD1	241098
POLG2	307407
POLL	8164.78
POLR1D	28272.1
POMGNT2	69347.1
PPA1	43192.3
PPIA	4.63407e+06
PPIB	8.66819e+06
PPID	54888.4
PPIE	44422.7
PPIF	549213
PPIH	8962.88
PPIL1	20699.8
PPIL2	32579.8
PPL	35794.4
PPP1CB	131910
PPP1CC	23468.2
PPP5C	38024.9
PRDX1	804198
PRDX6	129155
PRMT5	30057
PRPF19	176250
PRPF8	23414.7
PRPS1;PRPS1L1;PRPS2	174081
PRSS1;TMPRSS13	800956
PRSS3	854822
PSAP	159637
PSMC2	12571.3
PSMC3	30774.7
PSMC5	27774.4
PSMC6	88600.9
PSMD1	23845.4
PSMD10	9081.8
PSMD12	34588.4
PSMD13	29126.3
PSMD2	55188.4
PSMD3	17047.8
PSMD4	24828.6
PSMD6	167800
PSMD9	11144.4
PTBP1;PTBP3	18755.6
PTPRF	91276.5
PWP1	57586.3
PYCR1	600894
PYCR2	151664
QPCTL	15020.2
RAB10	92753.2
RAB2A;RAB2B	25109.4
RAB3GAP1	8990.98
RAB5C	36995.4
RAB6A	179588
RABL3	18396
RACK1	204138
RAD23A;RAD23B	21949.6
RAE1	35980.7
RAN	110320
RAP94	5.96998e+06
RB1CC1	31833.3
RBBP4	39928.5
RBBP5	35480.1
RBBP6	65716.7
RBBP7	202493
RBPJ	21313.3
RCC2	123465
RELA	35227.5
RGS14	11825.5
ROBO1	33097.2
RPA1	81932.5
RPA2	138789
RPA3	127988
RPL10	17664.4
RPL10A	877844
RPL11	16134.5
RPL12	56525.1
RPL13	44086.3
RPL13A	126371
RPL14	42139.5
RPL17	57090.4
RPL18A	9583.09
RPL21	47427.4
RPL23	44520.2
RPL26	27493.3
RPL27A	127590
RPL32	16660.4
RPL36A;RPL36AL	20970.3
RPL5	17226.3
RPL6	69874.8
RPL7	32376.1
RPL7A	36230.2
RPL8	83643.7
RPLP0	58490.8
RPLP1	119920
RPLP2	285986
RPN1	38549.4
RPN2	750141
RPO132	7.18869e+06
RPO147	1.53953e+07
RPO18	3.08894e+06
RPO19	2.25867e+06
RPO22	9.66311e+06
RPO30	3.11446e+06
RPO35	1.80187e+07
RPO7	1.26473e+06
RPS10;RPS10P5	47241.9
RPS13	64242.4
RPS14	77158.3
RPS19	82497.7
RPS2	52775.1
RPS27	67958.7
RPS3	131871
RPS3A	30794.2
RPS6	56151
RPS6KA1;RPS6KA3	33576.9
RPS7	26882.2
RPS8	123142
RPS9	11802.9
RRP9	14117.2
RTEL1	781198
S100A10	208146
S100A11	693703
S100A13	65340.4
S100A4	1.17165e+06
S100A6	235679
S100A9	27486.7
SAR1A	18461.5
SART3	33498.3
SBDS	294956
SDCCAG8	35660.6
SEC13	139203
SEC22B	31752.7
SEC24C	71682.2
SEC31A	143839
SELENBP1	36256.2
SEMA3B	262684
SEPTIN2	40284.8
SERPINA1	836957
SERPINA3	2.55216e+06
SERPINB1	1.6575e+06
SERPINB10	15180
SERPINB12	41602.7
SERPINB14	35377.5
SERPINB3;SERPINB4	38851.2
SERPINB6	264502
SERPINB9	77210
SERPINC1	2.06746e+06
SERPINE2	43020.6
SERPINF2	100664
SERPING1	37923.4
SET;SETSIP	118545
SF3A1	66897.8
SF3B3	128495
SH3BGRL	30787.6
SHMT2	1.80641e+06
SHOC2	33787.4
SKIC3	19216.6
SKIC8	348631
SLC16A1	102726
SLC25A1	31805.9
SLC25A5	571911
SLC3A2	72270.5
SLIT1;SLIT3	76034.7
SMC2	13409.4
SMC4	26960.3
SMCHD1	41203.6
SMU1	206851
SND1	90526.8
SNRNP200	76522.9
SNRNP40	126734
SNRPB;SNRPN	68779.7
SNRPD1	72388
SNRPD2	32124.8
SNRPD3	94941.6
SOD1	1.07188e+06
SORD	47133
SOS1	120614
SPI-1	28450.7
SPI-2	66165.9
SPI-3	366143
SPTAN1	104896
SPTBN1	57176.1
SRP14	59054.7
SRPK1;SRPK2	26486.7
SRPP	99293.2
SRPRB	63149.2
SRSF6	18899.5
SSB	18850.7
SSBP1	3.90245e+06
SSRP1	1.62535e+06
STIP1	17125.4
STON2	51519.2
STRAP	30654
SUB1	781888
SUGT1	29526.3
SUMO2;SUMO3;SUMO4	29803.8
SUPT16H	1.06805e+06
SUPV3L1	101684
SYCE1	51940.4
SYNCRIP	41833.4
SYNE2	27017.5
TAGLN2	71682.5
TALDO1	266106
TARS1	1.42424e+06
TBL1XR1	29973.5
TBL2	196990
TBL3	64826.6
TEAD1	10670.7
TECR	30866.5
TEFM	93812.8
TET2	19946.4
TFAM	8399.25
TGM3	15568.2
TIMM50	16923.1
TKT	205998
TKTL2	280226
TLN1	149237
TMCO1	40742.8
TNPO1	15661.8
TOMM40	68963.7
TOMM70	43492
TOP1	3.09766e+06
TOP2A	770450
TOP2B	851601
TOP3B	49779.5
TP53I11	291098
TPI1	215632
TRAP1	67798.4
TRAPPC3	27499.4
TRIP10	23578
TSPO	82481.2
TTC3	209548
TTN	92825
TUBA1B;TUBA1C	514080
TUBB3	80881.8
TUBB4B	366345
TUFM	24422.6
TWF1	59812
TWF2	94681.7
TXN	880642
TXNDC17	10217.1
TXNDC9	44222.8
TXNRD1	64020.4
TYMP	15674
U2AF2	79320.4
U2SURP	34583
UBA1	40833.1
UBASH3B	60413.4
UBC	1.62503e+07
UBE2I	63943.3
UBE2L3	18477.1
UBE2V1	29622.6
UBQLN2	40719.7
UEVLD	71073.3
UFD1	15218.6
UNC119B	72916.4
UNG	49339.3
UPF1	131503
UQCRC1	58716.2
UQCRC2	37681.1
UQCRFS1;UQCRFS1P1	9431.07
USP14	136630
USP7	75162.7
UTP15	67049.8
VACWR025	866417
VACWR026	86375.9
VACWR028	102133
VACWR030	113214
VACWR032	81982.1
VACWR035	6.01625e+06
VACWR047	455412
VACWR052	52811.9
VACWR056	2.27761e+07
VACWR058	32324.9
VACWR059	3.00917e+06
VACWR062	701371
VACWR063	25212.8
VACWR064	831021
VACWR067	829450
VACWR069	4.45519e+06
VACWR070	580707
VACWR072	692257
VACWR075	160973
VACWR076	2.69455e+06
VACWR078	498669
VACWR079	167731
VACWR081	38271.8
VACWR085	2.08932e+06
VACWR087	858863
VACWR088	375907
VACWR090	5.93559e+06
VACWR091	8.19172e+07
VACWR092	900552
VACWR093	2.74935e+06
VACWR100	220916
VACWR101	548254
VACWR103	6.86679e+06
VACWR106	1.51409e+07
VACWR107	763934
VACWR108	934787
VACWR110	29941.6
VACWR113	6.51903e+07
VACWR117	5.88976e+06
VACWR118	78634.8
VACWR121	95111.2
VACWR122	7.72324e+06
VACWR123	1.15801e+07
VACWR125	73327.3
VACWR128	40950.1
VACWR129	4.62455e+08
VACWR130	289493
VACWR131	180211
VACWR132	508875
VACWR133	21966.5
VACWR135	429365
VACWR136	647807
VACWR137	887899
VACWR138	1.2254e+06
VACWR140	73579.1
VACWR148	1.04914e+06
VACWR149	6.08802e+06
VACWR150	342506
VACWR151	451773
VACWR157	102446
VACWR167	1.24495e+07
VACWR171	5.93227e+07
VACWR172	149536
VACWR177	24261.1
VACWR189	357880
VACWR190	414931
VACWR197	43394.9
VACWR200	84861.6
VACWR209	45734.1
VAPA	511285
VAPB	52827.1
VCL	59174.7
VCP	106197
VDAC1	76942.4
VDAC2	31668.6
VDAC3	68074.9
VETFL	1.2628e+07
VETFS	4.21398e+06
VIM	65850.4
VLTF1	68733.5
VPK1	141164
VPK2	1.07746e+06
VPS18	60419.5
VPS26A	592766
VPS26B	147224
VPS29	34166.4
VRK1	126378
VTN	65160.4
VWA7	63074.1
WARS1	112580
WDR1	291145
WDR18	20776.6
WDR45	49099.7
WDR48	50337.3
WDR5	141691
WIZ	40036.3
XRCC5	185303
XRCC6	124811
YARS2	18025.5
YKT6	33397.9
YPEL4	15280.9
YWHAE	113909
YWHAG	22418.3
YWHAQ	12800.9
YWHAZ	146927
ZC3HAV1	23409.1
ZNF181	184799
ZNF732	30687.2
ZYX	60411.5
p28	394189
