# Supplementary material for: Multi-modal cryo-EM reveals trimers of protein A10 to form the palisade layer in poxvirus cores
Source: Nat Struct Mol Biol. 2024 Feb 5;31(7):1114–23. doi: 10.1038/s41594-023-01201-6 (PMC11257981; doi:10.1038/s41594-023-01201-6)
Supplement: Supplementary file 9 — DiaNN-identification results, associated with results in Supplementary Table 1 [file 41594_2023_1201_MOESM9_ESM.zip › SupplementaryData_2/report-lib.tsv]

FileName	PrecursorMz	ProductMz	Tr_recalibrated	IonMobility	transition_name	LibraryIntensity	transition_group_id	decoy	PeptideSequence	Proteotypic	QValue	PGQValue	Ms1ProfileCorr	ProteinGroup	ProteinName	Genes	FullUniModPeptideName	ModifiedPeptide	PrecursorCharge	PeptideGroupLabel	UniprotID	NTerm	CTerm	FragmentType	FragmentCharge	FragmentSeriesNumber	FragmentLossType	ExcludeFromAssay	PTM.Informative	PTM.Specific	PTM.Localising	BestPTMQValue	PTMSiteConfidence
D:\groups_temp\schurgrp\LCMS_FlScJDatler1_p\S1_DIA.raw	503.27264	863.46326	4.0293193	0	AAAFEQLQK2_121_1_0_2	1	AAAFEQLQK2	0	AAAFEQLQK	1	0.005475563	0.0013661202	0.7836774	O94826	TOM70_HUMAN	TOMM70	AAAFEQLQK	AAAFEQLQK	2	AAAFEQLQK	O94826	0	0	y	1	7	noloss	False	0.57282931	0	0	0	0
D:\groups_temp\schurgrp\LCMS_FlScJDatler1_p\S1_DIA.raw	503.27264	792.42615	4.0293193	0	AAAFEQLQK2_121_1_0_3	0.83691549	AAAFEQLQK2	0	AAAFEQLQK	1	0.005475563	0.0013661202	0.7836774	O94826	TOM70_HUMAN	TOMM70	AAAFEQLQK	AAAFEQLQK	2	AAAFEQLQK	O94826	0	0	y	1	6	noloss	False	0.57282931	0	0	0	0
D:\groups_temp\schurgrp\LCMS_FlScJDatler1_p\S1_DIA.raw	503.27264	645.35773	4.0293193	0	AAAFEQLQK2_121_1_0_4	0.82913035	AAAFEQLQK2	0	AAAFEQLQK	1	0.005475563	0.0013661202	0.7836774	O94826	TOM70_HUMAN	TOMM70	AAAFEQLQK	AAAFEQLQK	2	AAAFEQLQK	O94826	0	0	y	1	5	noloss	False	0.57282931	0	0	0	0
D:\groups_temp\schurgrp\LCMS_FlScJDatler1_p\S1_DIA.raw	503.27264	214.11917	4.0293193	0	AAAFEQLQK2_98_1_0_3	0.35524097	AAAFEQLQK2	0	AAAFEQLQK	1	0.005475563	0.0013661202	0.7836774	O94826	TOM70_HUMAN	TOMM70	AAAFEQLQK	AAAFEQLQK	2	AAAFEQLQK	O94826	0	0	b	1	3	noloss	False	0.57282931	0	0	0	0
D:\groups_temp\schurgrp\LCMS_FlScJDatler1_p\S1_DIA.raw	503.27264	516.31512	4.0293193	0	AAAFEQLQK2_121_1_0_5	0.25413328	AAAFEQLQK2	0	AAAFEQLQK	1	0.005475563	0.0013661202	0.7836774	O94826	TOM70_HUMAN	TOMM70	AAAFEQLQK	AAAFEQLQK	2	AAAFEQLQK	O94826	0	0	y	1	4	noloss	True	0.57282931	0	0	0	0
D:\groups_temp\schurgrp\LCMS_FlScJDatler1_p\S1_DIA.raw	503.27264	388.25653	4.0293193	0	AAAFEQLQK2_121_1_0_6	0.2056528	AAAFEQLQK2	0	AAAFEQLQK	1	0.005475563	0.0013661202	0.7836774	O94826	TOM70_HUMAN	TOMM70	AAAFEQLQK	AAAFEQLQK	2	AAAFEQLQK	O94826	0	0	y	1	3	noloss	True	0.57282931	0	0	0	0
D:\groups_temp\schurgrp\LCMS_FlScJDatler1_p\S1_DIA.raw	503.27264	396.71698	4.0293193	0	AAAFEQLQK2_121_2_0_3	0.13632554	AAAFEQLQK2	0	AAAFEQLQK	1	0.005475563	0.0013661202	0.7836774	O94826	TOM70_HUMAN	TOMM70	AAAFEQLQK	AAAFEQLQK	2	AAAFEQLQK	O94826	0	0	y	2	6	noloss	True	0.57282931	0	0	0	0
D:\groups_temp\schurgrp\LCMS_FlScJDatler1_p\S1_DIA.raw	503.27264	432.23553	4.0293193	0	AAAFEQLQK2_121_2_0_2	0.085552618	AAAFEQLQK2	0	AAAFEQLQK	1	0.005475563	0.0013661202	0.7836774	O94826	TOM70_HUMAN	TOMM70	AAAFEQLQK	AAAFEQLQK	2	AAAFEQLQK	O94826	0	0	y	2	7	noloss	True	0.57282931	0	0	0	0
D:\groups_temp\schurgrp\LCMS_FlScJDatler1_p\S1_DIA.raw	503.27264	934.50037	4.0293193	0	AAAFEQLQK2_121_1_0_1	0.076195769	AAAFEQLQK2	0	AAAFEQLQK	1	0.005475563	0.0013661202	0.7836774	O94826	TOM70_HUMAN	TOMM70	AAAFEQLQK	AAAFEQLQK	2	AAAFEQLQK	O94826	0	0	y	1	8	noloss	True	0.57282931	0	0	0	0
D:\groups_temp\schurgrp\LCMS_FlScJDatler1_p\S1_DIA.raw	503.27264	361.18759	4.0293193	0	AAAFEQLQK2_98_1_0_4	0.03064313	AAAFEQLQK2	0	AAAFEQLQK	1	0.005475563	0.0013661202	0.7836774	O94826	TOM70_HUMAN	TOMM70	AAAFEQLQK	AAAFEQLQK	2	AAAFEQLQK	O94826	0	0	b	1	4	noloss	True	0.57282931	0	0	0	0
D:\groups_temp\schurgrp\LCMS_FlScJDatler1_p\S1_DIA.raw	503.27264	467.75409	4.0293193	0	AAAFEQLQK2_121_2_0_1	0.019645113	AAAFEQLQK2	0	AAAFEQLQK	1	0.005475563	0.0013661202	0.7836774	O94826	TOM70_HUMAN	TOMM70	AAAFEQLQK	AAAFEQLQK	2	AAAFEQLQK	O94826	0	0	y	2	8	noloss	True	0.57282931	0	0	0	0
D:\groups_temp\schurgrp\LCMS_FlScJDatler1_p\S1_DIA.raw	503.27264	618.28876	4.0293193	0	AAAFEQLQK2_98_1_0_6	0.013521395	AAAFEQLQK2	0	AAAFEQLQK	1	0.005475563	0.0013661202	0.7836774	O94826	TOM70_HUMAN	TOMM70	AAAFEQLQK	AAAFEQLQK	2	AAAFEQLQK	O94826	0	0	b	1	6	noloss	True	0.57282931	0	0	0	0
D:\groups_temp\schurgrp\LCMS_FlScJDatler1_p\S1_DIA.raw	668.90179	911.53198	79.040741	0	AAAVLPVLDLAQR2_121_1_0_5	1	AAAVLPVLDLAQR2	0	AAAVLPVLDLAQR	1	0.0032495668	0.0013661202	0	P19404	NDUV2_HUMAN	NDUFV2	AAAVLPVLDLAQR	AAAVLPVLDLAQR	2	AAAVLPVLDLAQR	P19404;E7EPT4	0	0	y	1	8	noloss	False	1.5612375	0	0	0	0.93384129
D:\groups_temp\schurgrp\LCMS_FlScJDatler1_p\S1_DIA.raw	668.90179	313.18759	79.040741	0	AAAVLPVLDLAQR2_98_1_0_4	0.26795849	AAAVLPVLDLAQR2	0	AAAVLPVLDLAQR	1	0.0032495668	0.0013661202	0	P19404	NDUV2_HUMAN	NDUFV2	AAAVLPVLDLAQR	AAAVLPVLDLAQR	2	AAAVLPVLDLAQR	P19404;E7EPT4	0	0	b	1	4	noloss	False	1.5612375	0	0	0	0.93384129
D:\groups_temp\schurgrp\LCMS_FlScJDatler1_p\S1_DIA.raw	668.90179	214.11917	79.040741	0	AAAVLPVLDLAQR2_98_1_0_3	0.24924429	AAAVLPVLDLAQR2	0	AAAVLPVLDLAQR	1	0.0032495668	0.0013661202	0	P19404	NDUV2_HUMAN	NDUFV2	AAAVLPVLDLAQR	AAAVLPVLDLAQR	2	AAAVLPVLDLAQR	P19404;E7EPT4	0	0	b	1	3	noloss	False	1.5612375	0	0	0	0.93384129
D:\groups_temp\schurgrp\LCMS_FlScJDatler1_p\S1_DIA.raw	668.90179	1024.6161	79.040741	0	AAAVLPVLDLAQR2_121_1_0_4	0.23881349	AAAVLPVLDLAQR2	0	AAAVLPVLDLAQR	1	0.0032495668	0.0013661202	0	P19404	NDUV2_HUMAN	NDUFV2	AAAVLPVLDLAQR	AAAVLPVLDLAQR	2	AAAVLPVLDLAQR	P19404;E7EPT4	0	0	y	1	9	noloss	True	1.5612375	0	0	0	0.93384129
D:\groups_temp\schurgrp\LCMS_FlScJDatler1_p\S1_DIA.raw	668.90179	456.2699	79.040741	0	AAAVLPVLDLAQR2_121_2_0_5	0.076487243	AAAVLPVLDLAQR2	0	AAAVLPVLDLAQR	1	0.0032495668	0.0013661202	0	P19404	NDUV2_HUMAN	NDUFV2	AAAVLPVLDLAQR	AAAVLPVLDLAQR	2	AAAVLPVLDLAQR	P19404;E7EPT4	0	0	y	2	8	noloss	True	1.5612375	0	0	0	0.93384129
D:\groups_temp\schurgrp\LCMS_FlScJDatler1_p\S1_DIA.raw	668.90179	426.27164	79.040741	0	AAAVLPVLDLAQR2_98_1_0_5	0.073901512	AAAVLPVLDLAQR2	0	AAAVLPVLDLAQR	1	0.0032495668	0.0013661202	0	P19404	NDUV2_HUMAN	NDUFV2	AAAVLPVLDLAQR	AAAVLPVLDLAQR	2	AAAVLPVLDLAQR	P19404;E7EPT4	0	0	b	1	5	noloss	True	1.5612375	0	0	0	0.93384129
D:\groups_temp\schurgrp\LCMS_FlScJDatler1_p\S1_DIA.raw	668.90179	487.2998	79.040741	0	AAAVLPVLDLAQR2_121_1_0_9	0.065978542	AAAVLPVLDLAQR2	0	AAAVLPVLDLAQR	1	0.0032495668	0.0013661202	0	P19404	NDUV2_HUMAN	NDUFV2	AAAVLPVLDLAQR	AAAVLPVLDLAQR	2	AAAVLPVLDLAQR	P19404;E7EPT4	0	0	y	1	4	noloss	True	1.5612375	0	0	0	0.93384129
D:\groups_temp\schurgrp\LCMS_FlScJDatler1_p\S1_DIA.raw	668.90179	715.41083	79.040741	0	AAAVLPVLDLAQR2_121_1_0_7	0.045134168	AAAVLPVLDLAQR2	0	AAAVLPVLDLAQR	1	0.0032495668	0.0013661202	0	P19404	NDUV2_HUMAN	NDUFV2	AAAVLPVLDLAQR	AAAVLPVLDLAQR	2	AAAVLPVLDLAQR	P19404;E7EPT4	0	0	y	1	6	noloss	True	1.5612375	0	0	0	0.93384129
D:\groups_temp\schurgrp\LCMS_FlScJDatler1_p\S1_DIA.raw	668.90179	512.81195	79.040741	0	AAAVLPVLDLAQR2_121_2_0_4	0.041522097	AAAVLPVLDLAQR2	0	AAAVLPVLDLAQR	1	0.0032495668	0.0013661202	0	P19404	NDUV2_HUMAN	NDUFV2	AAAVLPVLDLAQR	AAAVLPVLDLAQR	2	AAAVLPVLDLAQR	P19404;E7EPT4	0	0	y	2	9	noloss	True	1.5612375	0	0	0	0.93384129
D:\groups_temp\schurgrp\LCMS_FlScJDatler1_p\S1_DIA.raw	668.90179	1123.6844	79.040741	0	AAAVLPVLDLAQR2_121_1_0_3	0.033850152	AAAVLPVLDLAQR2	0	AAAVLPVLDLAQR	1	0.0032495668	0.0013661202	0	P19404	NDUV2_HUMAN	NDUFV2	AAAVLPVLDLAQR	AAAVLPVLDLAQR	2	AAAVLPVLDLAQR	P19404;E7EPT4	0	0	y	1	10	noloss	True	1.5612375	0	0	0	0.93384129
D:\groups_temp\schurgrp\LCMS_FlScJDatler1_p\S1_DIA.raw	668.90179	814.47925	79.040741	0	AAAVLPVLDLAQR2_121_1_0_6	0.031357434	AAAVLPVLDLAQR2	0	AAAVLPVLDLAQR	1	0.0032495668	0.0013661202	0	P19404	NDUV2_HUMAN	NDUFV2	AAAVLPVLDLAQR	AAAVLPVLDLAQR	2	AAAVLPVLDLAQR	P19404;E7EPT4	0	0	y	1	7	noloss	True	1.5612375	0	0	0	0.93384129
D:\groups_temp\schurgrp\LCMS_FlScJDatler1_p\S1_DIA.raw	668.90179	602.32672	79.040741	0	AAAVLPVLDLAQR2_121_1_0_8	0.031025764	AAAVLPVLDLAQR2	0	AAAVLPVLDLAQR	1	0.0032495668	0.0013661202	0	P19404	NDUV2_HUMAN	NDUFV2	AAAVLPVLDLAQR	AAAVLPVLDLAQR	2	AAAVLPVLDLAQR	P19404;E7EPT4	0	0	y	1	5	noloss	True	1.5612375	0	0	0	0.93384129
D:\groups_temp\schurgrp\LCMS_FlScJDatler1_p\S1_DIA.raw	484.26483	896.48468	3.814369	0	AADEPPLVR2_121_1_0_1	0.014017843	AADEPPLVR2	0	AADEPPLVR	1	0.00035075413	0.0013661202	0.89807129	P21603;P21603-2	RP30_VACCW	RPO30	AADEPPLVR	AADEPPLVR	2	AADEPPLVR	P21603;P21603-2	0	0	y	1	8	noloss	False	1.739748	0	0	0	0.99907362
D:\groups_temp\schurgrp\LCMS_FlScJDatler1_p\S1_DIA.raw	484.26483	710.42065	3.814369	0	AADEPPLVR2_121_1_0_3	0.13031437	AADEPPLVR2	0	AADEPPLVR	1	0.00035075413	0.0013661202	0.89807129	P21603;P21603-2	RP30_VACCW	RPO30	AADEPPLVR	AADEPPLVR	2	AADEPPLVR	P21603;P21603-2	0	0	y	1	6	noloss	False	1.739748	0	0	0	0.99907362
D:\groups_temp\schurgrp\LCMS_FlScJDatler1_p\S1_DIA.raw	484.26483	825.44757	3.814369	0	AADEPPLVR2_121_1_0_2	0.23349686	AADEPPLVR2	0	AADEPPLVR	1	0.00035075413	0.0013661202	0.89807129	P21603;P21603-2	RP30_VACCW	RPO30	AADEPPLVR	AADEPPLVR	2	AADEPPLVR	P21603;P21603-2	0	0	y	1	7	noloss	False	1.739748	0	0	0	0.99907362
D:\groups_temp\schurgrp\LCMS_FlScJDatler1_p\S1_DIA.raw	484.26483	581.37805	3.814369	0	AADEPPLVR2_121_1_0_4	1	AADEPPLVR2	0	AADEPPLVR	1	0.00035075413	0.0013661202	0.89807129	P21603;P21603-2	RP30_VACCW	RPO30	AADEPPLVR	AADEPPLVR	2	AADEPPLVR	P21603;P21603-2	0	0	y	1	5	noloss	False	1.739748	0	0	0	0.99907362
D:\groups_temp\schurgrp\LCMS_FlScJDatler1_p\S1_DIA.raw	484.26483	484.32529	3.814369	0	AADEPPLVR2_121_1_0_5	0.25245804	AADEPPLVR2	0	AADEPPLVR	1	0.00035075413	0.0013661202	0.89807129	P21603;P21603-2	RP30_VACCW	RPO30	AADEPPLVR	AADEPPLVR	2	AADEPPLVR	P21603;P21603-2	0	0	y	1	4	noloss	False	1.739748	0	0	0	0.99907362
D:\groups_temp\schurgrp\LCMS_FlScJDatler1_p\S1_DIA.raw	484.26483	258.10901	3.814369	0	AADEPPLVR2_98_1_0_3	0.36044061	AADEPPLVR2	0	AADEPPLVR	1	0.00035075413	0.0013661202	0.89807129	P21603;P21603-2	RP30_VACCW	RPO30	AADEPPLVR	AADEPPLVR	2	AADEPPLVR	P21603;P21603-2	0	0	b	1	3	noloss	False	1.739748	0	0	0	0.99907362
D:\groups_temp\schurgrp\LCMS_FlScJDatler1_p\S1_DIA.raw	661.84308	851.4455	41.129993	0	AADTIGYPVM(UniMod:35)IR2_121_1_0_5	1	AADTIGYPVM(UniMod:35)IR2	0	AADTIGYPVMIR	1	0.0030871003	0.0013661202	0.50226843	P31327;P31327-3	CPSM_HUMAN	CPS1	AADTIGYPVM(UniMod:35)IR	AADTIGYPVM(UniMod:35)IR	2	AADTIGYPVM(UniMod:35)IR	P31327;P31327-2;P31327-3;A0A669KBF2	0	0	y	1	7	noloss	False	0	0	0	0	0.93719745
D:\groups_temp\schurgrp\LCMS_FlScJDatler1_p\S1_DIA.raw	661.84308	631.36072	41.129993	0	AADTIGYPVM(UniMod:35)IR2_121_1_0_7	0.57860827	AADTIGYPVM(UniMod:35)IR2	0	AADTIGYPVMIR	1	0.0030871003	0.0013661202	0.50226843	P31327;P31327-3	CPSM_HUMAN	CPS1	AADTIGYPVM(UniMod:35)IR	AADTIGYPVM(UniMod:35)IR	2	AADTIGYPVM(UniMod:35)IR	P31327;P31327-2;P31327-3;A0A669KBF2	0	0	y	1	5	noloss	True	0	0	0	0	0.93719745
D:\groups_temp\schurgrp\LCMS_FlScJDatler1_p\S1_DIA.raw	661.84308	359.15668	41.129993	0	AADTIGYPVM(UniMod:35)IR2_98_1_0_4	0.25880465	AADTIGYPVM(UniMod:35)IR2	0	AADTIGYPVMIR	1	0.0030871003	0.0013661202	0.50226843	P31327;P31327-3	CPSM_HUMAN	CPS1	AADTIGYPVM(UniMod:35)IR	AADTIGYPVM(UniMod:35)IR	2	AADTIGYPVM(UniMod:35)IR	P31327;P31327-2;P31327-3;A0A669KBF2	0	0	b	1	4	noloss	False	0	0	0	0	0.93719745
D:\groups_temp\schurgrp\LCMS_FlScJDatler1_p\S1_DIA.raw	661.84308	964.52954	41.129993	0	AADTIGYPVM(UniMod:35)IR2_121_1_0_4	0.18006475	AADTIGYPVM(UniMod:35)IR2	0	AADTIGYPVMIR	1	0.0030871003	0.0013661202	0.50226843	P31327;P31327-3	CPSM_HUMAN	CPS1	AADTIGYPVM(UniMod:35)IR	AADTIGYPVM(UniMod:35)IR	2	AADTIGYPVM(UniMod:35)IR	P31327;P31327-2;P31327-3;A0A669KBF2	0	0	y	1	8	noloss	True	0	0	0	0	0.93719745
D:\groups_temp\schurgrp\LCMS_FlScJDatler1_p\S1_DIA.raw	661.84308	794.42401	41.129993	0	AADTIGYPVM(UniMod:35)IR2_121_1_0_6	0.16017005	AADTIGYPVM(UniMod:35)IR2	0	AADTIGYPVMIR	1	0.0030871003	0.0013661202	0.50226843	P31327;P31327-3	CPSM_HUMAN	CPS1	AADTIGYPVM(UniMod:35)IR	AADTIGYPVM(UniMod:35)IR	2	AADTIGYPVM(UniMod:35)IR	P31327;P31327-2;P31327-3;A0A669KBF2	0	0	y	1	6	noloss	False	0	0	0	0	0.93719745
D:\groups_temp\schurgrp\LCMS_FlScJDatler1_p\S1_DIA.raw	661.84308	258.10901	41.129993	0	AADTIGYPVM(UniMod:35)IR2_98_1_0_3	0.13114756	AADTIGYPVM(UniMod:35)IR2	0	AADTIGYPVMIR	1	0.0030871003	0.0013661202	0.50226843	P31327;P31327-3	CPSM_HUMAN	CPS1	AADTIGYPVM(UniMod:35)IR	AADTIGYPVM(UniMod:35)IR	2	AADTIGYPVM(UniMod:35)IR	P31327;P31327-2;P31327-3;A0A669KBF2	0	0	b	1	3	noloss	True	0	0	0	0	0.93719745
D:\groups_temp\schurgrp\LCMS_FlScJDatler1_p\S1_DIA.raw	661.84308	472.24075	41.129993	0	AADTIGYPVM(UniMod:35)IR2_98_1_0_5	0.049540814	AADTIGYPVM(UniMod:35)IR2	0	AADTIGYPVMIR	1	0.0030871003	0.0013661202	0.50226843	P31327;P31327-3	CPSM_HUMAN	CPS1	AADTIGYPVM(UniMod:35)IR	AADTIGYPVM(UniMod:35)IR	2	AADTIGYPVM(UniMod:35)IR	P31327;P31327-2;P31327-3;A0A669KBF2	0	0	b	1	5	noloss	True	0	0	0	0	0.93719745
D:\groups_temp\schurgrp\LCMS_FlScJDatler1_p\S1_DIA.raw	661.84308	1065.5773	41.129993	0	AADTIGYPVM(UniMod:35)IR2_121_1_0_3	0.034882098	AADTIGYPVM(UniMod:35)IR2	0	AADTIGYPVMIR	1	0.0030871003	0.0013661202	0.50226843	P31327;P31327-3	CPSM_HUMAN	CPS1	AADTIGYPVM(UniMod:35)IR	AADTIGYPVM(UniMod:35)IR	2	AADTIGYPVM(UniMod:35)IR	P31327;P31327-2;P31327-3;A0A669KBF2	0	0	y	1	9	noloss	True	0	0	0	0	0.93719745
D:\groups_temp\schurgrp\LCMS_FlScJDatler1_p\S1_DIA.raw	661.84308	1180.6041	41.129993	0	AADTIGYPVM(UniMod:35)IR2_121_1_0_2	0.033507321	AADTIGYPVM(UniMod:35)IR2	0	AADTIGYPVMIR	1	0.0030871003	0.0013661202	0.50226843	P31327;P31327-3	CPSM_HUMAN	CPS1	AADTIGYPVM(UniMod:35)IR	AADTIGYPVM(UniMod:35)IR	2	AADTIGYPVM(UniMod:35)IR	P31327;P31327-2;P31327-3;A0A669KBF2	0	0	y	1	10	noloss	True	0	0	0	0	0.93719745
D:\groups_temp\schurgrp\LCMS_FlScJDatler1_p\S1_DIA.raw	661.84308	435.2395	41.129993	0	AADTIGYPVM(UniMod:35)IR2_121_1_0_9	0.022651365	AADTIGYPVM(UniMod:35)IR2	0	AADTIGYPVMIR	1	0.0030871003	0.0013661202	0.50226843	P31327;P31327-3	CPSM_HUMAN	CPS1	AADTIGYPVM(UniMod:35)IR	AADTIGYPVM(UniMod:35)IR	2	AADTIGYPVM(UniMod:35)IR	P31327;P31327-2;P31327-3;A0A669KBF2	0	0	y	1	3	noloss	True	0	0	0	0	0.93719745
D:\groups_temp\schurgrp\LCMS_FlScJDatler1_p\S1_DIA.raw	661.84308	529.26221	41.129993	0	AADTIGYPVM(UniMod:35)IR2_98_1_0_6	0.022165999	AADTIGYPVM(UniMod:35)IR2	0	AADTIGYPVMIR	1	0.0030871003	0.0013661202	0.50226843	P31327;P31327-3	CPSM_HUMAN	CPS1	AADTIGYPVM(UniMod:35)IR	AADTIGYPVM(UniMod:35)IR	2	AADTIGYPVM(UniMod:35)IR	P31327;P31327-2;P31327-3;A0A669KBF2	0	0	b	1	6	noloss	True	0	0	0	0	0.93719745
D:\groups_temp\schurgrp\LCMS_FlScJDatler1_p\S1_DIA.raw	661.84308	692.3255	41.129993	0	AADTIGYPVM(UniMod:35)IR2_98_1_0_7	0.013952845	AADTIGYPVM(UniMod:35)IR2	0	AADTIGYPVMIR	1	0.0030871003	0.0013661202	0.50226843	P31327;P31327-3	CPSM_HUMAN	CPS1	AADTIGYPVM(UniMod:35)IR	AADTIGYPVM(UniMod:35)IR	2	AADTIGYPVM(UniMod:35)IR	P31327;P31327-2;P31327-3;A0A669KBF2	0	0	b	1	7	noloss	True	0	0	0	0	0.93719745
D:\groups_temp\schurgrp\LCMS_FlScJDatler1_p\S1_DIA.raw	675.31409	1013.4658	-44.488602	0	AAGHPGDPESQQR2_121_1_0_4	1	AAGHPGDPESQQR2	0	AAGHPGDPESQQR	1	0.00035075413	0.0013661202	0.80498445	Q9Y490	TLN1_HUMAN	TLN1	AAGHPGDPESQQR	AAGHPGDPESQQR	2	AAGHPGDPESQQR	Q9Y490	0	0	y	1	9	noloss	False	1.633016	0	0	0	0.99912012
D:\groups_temp\schurgrp\LCMS_FlScJDatler1_p\S1_DIA.raw	675.31409	337.16241	-44.488602	0	AAGHPGDPESQQR2_98_1_0_4	0.67598784	AAGHPGDPESQQR2	0	AAGHPGDPESQQR	1	0.00035075413	0.0013661202	0.80498445	Q9Y490	TLN1_HUMAN	TLN1	AAGHPGDPESQQR	AAGHPGDPESQQR	2	AAGHPGDPESQQR	Q9Y490	0	0	b	1	4	noloss	False	1.633016	0	0	0	0.99912012
D:\groups_temp\schurgrp\LCMS_FlScJDatler1_p\S1_DIA.raw	675.31409	916.41302	-44.488602	0	AAGHPGDPESQQR2_121_1_0_5	0.072478816	AAGHPGDPESQQR2	0	AAGHPGDPESQQR	1	0.00035075413	0.0013661202	0.80498445	Q9Y490	TLN1_HUMAN	TLN1	AAGHPGDPESQQR	AAGHPGDPESQQR	2	AAGHPGDPESQQR	Q9Y490	0	0	y	1	8	noloss	False	1.633016	0	0	0	0.99912012
D:\groups_temp\schurgrp\LCMS_FlScJDatler1_p\S1_DIA.raw	675.31409	606.26361	-44.488602	0	AAGHPGDPESQQR2_98_1_0_7	0.25591779	AAGHPGDPESQQR2	0	AAGHPGDPESQQR	1	0.00035075413	0.0013661202	0.80498445	Q9Y490	TLN1_HUMAN	TLN1	AAGHPGDPESQQR	AAGHPGDPESQQR	2	AAGHPGDPESQQR	Q9Y490	0	0	b	1	7	noloss	False	1.633016	0	0	0	0.99912012
D:\groups_temp\schurgrp\LCMS_FlScJDatler1_p\S1_DIA.raw	675.31409	744.36456	-44.488602	0	AAGHPGDPESQQR2_121_1_0_7	0.80159926	AAGHPGDPESQQR2	0	AAGHPGDPESQQR	1	0.00035075413	0.0013661202	0.80498445	Q9Y490	TLN1_HUMAN	TLN1	AAGHPGDPESQQR	AAGHPGDPESQQR	2	AAGHPGDPESQQR	Q9Y490	0	0	y	1	6	noloss	False	1.633016	0	0	0	0.99912012
D:\groups_temp\schurgrp\LCMS_FlScJDatler1_p\S1_DIA.raw	675.31409	518.26923	-44.488602	0	AAGHPGDPESQQR2_121_1_0_9	0.070069097	AAGHPGDPESQQR2	0	AAGHPGDPESQQR	1	0.00035075413	0.0013661202	0.80498445	Q9Y490	TLN1_HUMAN	TLN1	AAGHPGDPESQQR	AAGHPGDPESQQR	2	AAGHPGDPESQQR	Q9Y490	0	0	y	1	4	noloss	False	1.633016	0	0	0	0.99912012
D:\groups_temp\schurgrp\LCMS_FlScJDatler1_p\S1_DIA.raw	450.54535	518.26923	-44.588455	0	AAGHPGDPESQQR3_121_1_0_9	1	AAGHPGDPESQQR3	0	AAGHPGDPESQQR	1	0.0051030824	0.0013661202	0.82059932	Q9Y490	TLN1_HUMAN	TLN1	AAGHPGDPESQQR	AAGHPGDPESQQR	3	AAGHPGDPESQQR	Q9Y490	0	0	y	1	4	noloss	True	0	0	0	0	0
D:\groups_temp\schurgrp\LCMS_FlScJDatler1_p\S1_DIA.raw	450.54535	606.26361	-44.588455	0	AAGHPGDPESQQR3_98_1_0_7	0.73386437	AAGHPGDPESQQR3	0	AAGHPGDPESQQR	1	0.0051030824	0.0013661202	0.82059932	Q9Y490	TLN1_HUMAN	TLN1	AAGHPGDPESQQR	AAGHPGDPESQQR	3	AAGHPGDPESQQR	Q9Y490	0	0	b	1	7	noloss	False	0	0	0	0	0
D:\groups_temp\schurgrp\LCMS_FlScJDatler1_p\S1_DIA.raw	450.54535	372.68622	-44.588455	0	AAGHPGDPESQQR3_121_2_0_7	0.30022284	AAGHPGDPESQQR3	0	AAGHPGDPESQQR	1	0.0051030824	0.0013661202	0.82059932	Q9Y490	TLN1_HUMAN	TLN1	AAGHPGDPESQQR	AAGHPGDPESQQR	3	AAGHPGDPESQQR	Q9Y490	0	0	y	2	6	noloss	True	0	0	0	0	0
D:\groups_temp\schurgrp\LCMS_FlScJDatler1_p\S1_DIA.raw	450.54535	647.31183	-44.588455	0	AAGHPGDPESQQR3_121_1_0_8	0.23407254	AAGHPGDPESQQR3	0	AAGHPGDPESQQR	1	0.0051030824	0.0013661202	0.82059932	Q9Y490	TLN1_HUMAN	TLN1	AAGHPGDPESQQR	AAGHPGDPESQQR	3	AAGHPGDPESQQR	Q9Y490	0	0	y	1	5	noloss	False	0	0	0	0	0
D:\groups_temp\schurgrp\LCMS_FlScJDatler1_p\S1_DIA.raw	450.54535	744.36456	-44.588455	0	AAGHPGDPESQQR3_121_1_0_7	0.23085833	AAGHPGDPESQQR3	0	AAGHPGDPESQQR	1	0.0051030824	0.0013661202	0.82059932	Q9Y490	TLN1_HUMAN	TLN1	AAGHPGDPESQQR	AAGHPGDPESQQR	3	AAGHPGDPESQQR	Q9Y490	0	0	y	1	6	noloss	True	0	0	0	0	0
D:\groups_temp\schurgrp\LCMS_FlScJDatler1_p\S1_DIA.raw	450.54535	337.16241	-44.588455	0	AAGHPGDPESQQR3_98_1_0_4	0.21539719	AAGHPGDPESQQR3	0	AAGHPGDPESQQR	1	0.0051030824	0.0013661202	0.82059932	Q9Y490	TLN1_HUMAN	TLN1	AAGHPGDPESQQR	AAGHPGDPESQQR	3	AAGHPGDPESQQR	Q9Y490	0	0	b	1	4	noloss	False	0	0	0	0	0
D:\groups_temp\schurgrp\LCMS_FlScJDatler1_p\S1_DIA.raw	450.54535	431.23721	-44.588455	0	AAGHPGDPESQQR3_121_1_0_10	0.1817047	AAGHPGDPESQQR3	0	AAGHPGDPESQQR	1	0.0051030824	0.0013661202	0.82059932	Q9Y490	TLN1_HUMAN	TLN1	AAGHPGDPESQQR	AAGHPGDPESQQR	3	AAGHPGDPESQQR	Q9Y490	0	0	y	1	3	noloss	True	0	0	0	0	0
D:\groups_temp\schurgrp\LCMS_FlScJDatler1_p\S1_DIA.raw	450.54535	507.23679	-44.588455	0	AAGHPGDPESQQR3_121_2_0_4	0.11504694	AAGHPGDPESQQR3	0	AAGHPGDPESQQR	1	0.0051030824	0.0013661202	0.82059932	Q9Y490	TLN1_HUMAN	TLN1	AAGHPGDPESQQR	AAGHPGDPESQQR	3	AAGHPGDPESQQR	Q9Y490	0	0	y	2	9	noloss	True	0	0	0	0	0
D:\groups_temp\schurgrp\LCMS_FlScJDatler1_p\S1_DIA.raw	450.54535	1013.4658	-44.588455	0	AAGHPGDPESQQR3_121_1_0_4	0.09741836	AAGHPGDPESQQR3	0	AAGHPGDPESQQR	1	0.0051030824	0.0013661202	0.82059932	Q9Y490	TLN1_HUMAN	TLN1	AAGHPGDPESQQR	AAGHPGDPESQQR	3	AAGHPGDPESQQR	Q9Y490	0	0	y	1	9	noloss	True	0	0	0	0	0
D:\groups_temp\schurgrp\LCMS_FlScJDatler1_p\S1_DIA.raw	450.54535	639.79553	-44.588455	0	AAGHPGDPESQQR3_121_2_0_1	0.072374195	AAGHPGDPESQQR3	0	AAGHPGDPESQQR	1	0.0051030824	0.0013661202	0.82059932	Q9Y490	TLN1_HUMAN	TLN1	AAGHPGDPESQQR	AAGHPGDPESQQR	3	AAGHPGDPESQQR	Q9Y490	0	0	y	2	12	noloss	True	0	0	0	0	0
D:\groups_temp\schurgrp\LCMS_FlScJDatler1_p\S1_DIA.raw	450.54535	703.31635	-44.588455	0	AAGHPGDPESQQR3_98_1_0_8	0.054743819	AAGHPGDPESQQR3	0	AAGHPGDPESQQR	1	0.0051030824	0.0013661202	0.82059932	Q9Y490	TLN1_HUMAN	TLN1	AAGHPGDPESQQR	AAGHPGDPESQQR	3	AAGHPGDPESQQR	Q9Y490	0	0	b	1	8	noloss	True	0	0	0	0	0
D:\groups_temp\schurgrp\LCMS_FlScJDatler1_p\S1_DIA.raw	450.54535	352.16211	-44.588455	0	AAGHPGDPESQQR3_98_2_0_8	0.051764794	AAGHPGDPESQQR3	0	AAGHPGDPESQQR	1	0.0051030824	0.0013661202	0.82059932	Q9Y490	TLN1_HUMAN	TLN1	AAGHPGDPESQQR	AAGHPGDPESQQR	3	AAGHPGDPESQQR	Q9Y490	0	0	b	2	8	noloss	True	0	0	0	0	0
D:\groups_temp\schurgrp\LCMS_FlScJDatler1_p\S1_DIA.raw	568.78528	494.26538	-14.358463	0	AAGSGELGVTM(UniMod:35)K2_121_1_0_8	0.19958177	AAGSGELGVTM(UniMod:35)K2	0	AAGSGELGVTMK	1	0.00035075413	0.0013661202	0.032105103	O75369;O75369-2;O75369-8;O75369-9	FLNB_HUMAN	FLNB	AAGSGELGVTM(UniMod:35)K	AAGSGELGVTM(UniMod:35)K	2	AAGSGELGVTM(UniMod:35)K	O75369;O75369-2;O75369-3;O75369-6;O75369-4;O75369-5;O75369-7;O75369-8;O75369-9;A0A804HK76;A0A804HL72;E7EN95	0	0	y	1	4	noloss	False	0.4454309	0	0	0	0.99595058
D:\groups_temp\schurgrp\LCMS_FlScJDatler1_p\S1_DIA.raw	568.78528	664.37091	-14.358463	0	AAGSGELGVTM(UniMod:35)K2_121_1_0_6	0.64241421	AAGSGELGVTM(UniMod:35)K2	0	AAGSGELGVTMK	1	0.00035075413	0.0013661202	0.032105103	O75369;O75369-2;O75369-8;O75369-9	FLNB_HUMAN	FLNB	AAGSGELGVTM(UniMod:35)K	AAGSGELGVTM(UniMod:35)K	2	AAGSGELGVTM(UniMod:35)K	O75369;O75369-2;O75369-3;O75369-6;O75369-4;O75369-5;O75369-7;O75369-8;O75369-9;A0A804HK76;A0A804HL72;E7EN95	0	0	y	1	6	noloss	False	0.4454309	0	0	0	0.99595058
D:\groups_temp\schurgrp\LCMS_FlScJDatler1_p\S1_DIA.raw	568.78528	395.19699	-14.358463	0	AAGSGELGVTM(UniMod:35)K2_121_1_0_9	0.87461281	AAGSGELGVTM(UniMod:35)K2	0	AAGSGELGVTMK	1	0.00035075413	0.0013661202	0.032105103	O75369;O75369-2;O75369-8;O75369-9	FLNB_HUMAN	FLNB	AAGSGELGVTM(UniMod:35)K	AAGSGELGVTM(UniMod:35)K	2	AAGSGELGVTM(UniMod:35)K	O75369;O75369-2;O75369-3;O75369-6;O75369-4;O75369-5;O75369-7;O75369-8;O75369-9;A0A804HK76;A0A804HL72;E7EN95	0	0	y	1	3	noloss	False	0.4454309	0	0	0	0.99595058
D:\groups_temp\schurgrp\LCMS_FlScJDatler1_p\S1_DIA.raw	568.78528	551.28687	-14.358463	0	AAGSGELGVTM(UniMod:35)K2_121_1_0_7	1	AAGSGELGVTM(UniMod:35)K2	0	AAGSGELGVTMK	1	0.00035075413	0.0013661202	0.032105103	O75369;O75369-2;O75369-8;O75369-9	FLNB_HUMAN	FLNB	AAGSGELGVTM(UniMod:35)K	AAGSGELGVTM(UniMod:35)K	2	AAGSGELGVTM(UniMod:35)K	O75369;O75369-2;O75369-3;O75369-6;O75369-4;O75369-5;O75369-7;O75369-8;O75369-9;A0A804HK76;A0A804HL72;E7EN95	0	0	y	1	5	noloss	False	0.4454309	0	0	0	0.99595058
D:\groups_temp\schurgrp\LCMS_FlScJDatler1_p\S1_DIA.raw	568.78528	994.48846	-14.358463	0	AAGSGELGVTM(UniMod:35)K2_121_1_0_2	0.74063247	AAGSGELGVTM(UniMod:35)K2	0	AAGSGELGVTMK	1	0.00035075413	0.0013661202	0.032105103	O75369;O75369-2;O75369-8;O75369-9	FLNB_HUMAN	FLNB	AAGSGELGVTM(UniMod:35)K	AAGSGELGVTM(UniMod:35)K	2	AAGSGELGVTM(UniMod:35)K	O75369;O75369-2;O75369-3;O75369-6;O75369-4;O75369-5;O75369-7;O75369-8;O75369-9;A0A804HK76;A0A804HL72;E7EN95	0	0	y	1	10	noloss	False	0.4454309	0	0	0	0.99595058
D:\groups_temp\schurgrp\LCMS_FlScJDatler1_p\S1_DIA.raw	568.78528	937.46698	-14.358463	0	AAGSGELGVTM(UniMod:35)K2_121_1_0_3	0.24388397	AAGSGELGVTM(UniMod:35)K2	0	AAGSGELGVTMK	1	0.00035075413	0.0013661202	0.032105103	O75369;O75369-2;O75369-8;O75369-9	FLNB_HUMAN	FLNB	AAGSGELGVTM(UniMod:35)K	AAGSGELGVTM(UniMod:35)K	2	AAGSGELGVTM(UniMod:35)K	O75369;O75369-2;O75369-3;O75369-6;O75369-4;O75369-5;O75369-7;O75369-8;O75369-9;A0A804HK76;A0A804HL72;E7EN95	0	0	y	1	9	noloss	False	0.4454309	0	0	0	0.99595058
D:\groups_temp\schurgrp\LCMS_FlScJDatler1_p\S1_DIA.raw	851.95203	632.37775	103.75739	0	AAGVNVEPFWPGLFAK2_121_1_0_10	1	AAGVNVEPFWPGLFAK2	0	AAGVNVEPFWPGLFAK	1	0.00016550849	0.002538071	0.92434466	P05386	RLA1_HUMAN	RPLP1	AAGVNVEPFWPGLFAK	AAGVNVEPFWPGLFAK	2	AAGVNVEPFWPGLFAK	P05386	0	0	y	1	6	noloss	False	2.9565053	0	0	0	0.99983525
D:\groups_temp\schurgrp\LCMS_FlScJDatler1_p\S1_DIA.raw	851.95203	1404.7322	103.75739	0	AAGVNVEPFWPGLFAK2_121_1_0_4	0.23048803	AAGVNVEPFWPGLFAK2	0	AAGVNVEPFWPGLFAK	1	0.00016550849	0.002538071	0.92434466	P05386	RLA1_HUMAN	RPLP1	AAGVNVEPFWPGLFAK	AAGVNVEPFWPGLFAK	2	AAGVNVEPFWPGLFAK	P05386	0	0	y	1	12	noloss	False	2.9565053	0	0	0	0.99983525
D:\groups_temp\schurgrp\LCMS_FlScJDatler1_p\S1_DIA.raw	851.95203	1062.5782	103.75739	0	AAGVNVEPFWPGLFAK2_121_1_0_7	0.9870494	AAGVNVEPFWPGLFAK2	0	AAGVNVEPFWPGLFAK	1	0.00016550849	0.002538071	0.92434466	P05386	RLA1_HUMAN	RPLP1	AAGVNVEPFWPGLFAK	AAGVNVEPFWPGLFAK	2	AAGVNVEPFWPGLFAK	P05386	0	0	y	1	9	noloss	False	2.9565053	0	0	0	0.99983525
D:\groups_temp\schurgrp\LCMS_FlScJDatler1_p\S1_DIA.raw	851.95203	818.45703	103.75739	0	AAGVNVEPFWPGLFAK2_121_1_0_9	0.14989196	AAGVNVEPFWPGLFAK2	0	AAGVNVEPFWPGLFAK	1	0.00016550849	0.002538071	0.92434466	P05386	RLA1_HUMAN	RPLP1	AAGVNVEPFWPGLFAK	AAGVNVEPFWPGLFAK	2	AAGVNVEPFWPGLFAK	P05386	0	0	y	1	7	noloss	False	2.9565053	0	0	0	0.99983525
D:\groups_temp\schurgrp\LCMS_FlScJDatler1_p\S1_DIA.raw	851.95203	512.28326	103.75739	0	AAGVNVEPFWPGLFAK2_98_1_0_6	0.1331519	AAGVNVEPFWPGLFAK2	0	AAGVNVEPFWPGLFAK	1	0.00016550849	0.002538071	0.92434466	P05386	RLA1_HUMAN	RPLP1	AAGVNVEPFWPGLFAK	AAGVNVEPFWPGLFAK	2	AAGVNVEPFWPGLFAK	P05386	0	0	b	1	6	noloss	False	2.9565053	0	0	0	0.99983525
D:\groups_temp\schurgrp\LCMS_FlScJDatler1_p\S1_DIA.raw	851.95203	200.10352	103.75739	0	AAGVNVEPFWPGLFAK2_98_1_0_3	0.39034167	AAGVNVEPFWPGLFAK2	0	AAGVNVEPFWPGLFAK	1	0.00016550849	0.002538071	0.92434466	P05386	RLA1_HUMAN	RPLP1	AAGVNVEPFWPGLFAK	AAGVNVEPFWPGLFAK	2	AAGVNVEPFWPGLFAK	P05386	0	0	b	1	3	noloss	False	2.9565053	0	0	0	0.99983525
D:\groups_temp\schurgrp\LCMS_FlScJDatler1_p\S1_DIA.raw	694.91187	1020.5735	82.896233	0	AAILPTSIFLTNK2_121_1_0_4	1	AAILPTSIFLTNK2	0	AAILPTSIFLTNK	1	0.0032495668	0.0047619049	0.80498445	O14744;O14744-2;O14744-3;O14744-5	ANM5_HUMAN	PRMT5	AAILPTSIFLTNK	AAILPTSIFLTNK	2	AAILPTSIFLTNK	O14744;O14744-2;O14744-3;O14744-5;H0YJX6	0	0	y	1	9	noloss	False	0	0	0	0	0.92730826
D:\groups_temp\schurgrp\LCMS_FlScJDatler1_p\S1_DIA.raw	694.91187	256.16611	82.896233	0	AAILPTSIFLTNK2_98_1_0_3	0.67065376	AAILPTSIFLTNK2	0	AAILPTSIFLTNK	1	0.0032495668	0.0047619049	0.80498445	O14744;O14744-2;O14744-3;O14744-5	ANM5_HUMAN	PRMT5	AAILPTSIFLTNK	AAILPTSIFLTNK	2	AAILPTSIFLTNK	O14744;O14744-2;O14744-3;O14744-5;H0YJX6	0	0	b	1	3	noloss	False	0	0	0	0	0.92730826
D:\groups_temp\schurgrp\LCMS_FlScJDatler1_p\S1_DIA.raw	694.91187	510.79068	82.896233	0	AAILPTSIFLTNK2_121_2_0_4	0.15945962	AAILPTSIFLTNK2	0	AAILPTSIFLTNK	1	0.0032495668	0.0047619049	0.80498445	O14744;O14744-2;O14744-3;O14744-5	ANM5_HUMAN	PRMT5	AAILPTSIFLTNK	AAILPTSIFLTNK	2	AAILPTSIFLTNK	O14744;O14744-2;O14744-3;O14744-5;H0YJX6	0	0	y	2	9	noloss	False	0	0	0	0	0.92730826
D:\groups_temp\schurgrp\LCMS_FlScJDatler1_p\S1_DIA.raw	694.91187	1133.6576	82.896233	0	AAILPTSIFLTNK2_121_1_0_3	0.13607845	AAILPTSIFLTNK2	0	AAILPTSIFLTNK	1	0.0032495668	0.0047619049	0.80498445	O14744;O14744-2;O14744-3;O14744-5	ANM5_HUMAN	PRMT5	AAILPTSIFLTNK	AAILPTSIFLTNK	2	AAILPTSIFLTNK	O14744;O14744-2;O14744-3;O14744-5;H0YJX6	0	0	y	1	10	noloss	True	0	0	0	0	0.92730826
D:\groups_temp\schurgrp\LCMS_FlScJDatler1_p\S1_DIA.raw	694.91187	622.35699	82.896233	0	AAILPTSIFLTNK2_121_1_0_8	0.091223255	AAILPTSIFLTNK2	0	AAILPTSIFLTNK	1	0.0032495668	0.0047619049	0.80498445	O14744;O14744-2;O14744-3;O14744-5	ANM5_HUMAN	PRMT5	AAILPTSIFLTNK	AAILPTSIFLTNK	2	AAILPTSIFLTNK	O14744;O14744-2;O14744-3;O14744-5;H0YJX6	0	0	y	1	5	noloss	True	0	0	0	0	0.92730826
D:\groups_temp\schurgrp\LCMS_FlScJDatler1_p\S1_DIA.raw	694.91187	369.25018	82.896233	0	AAILPTSIFLTNK2_98_1_0_4	0.075220406	AAILPTSIFLTNK2	0	AAILPTSIFLTNK	1	0.0032495668	0.0047619049	0.80498445	O14744;O14744-2;O14744-3;O14744-5	ANM5_HUMAN	PRMT5	AAILPTSIFLTNK	AAILPTSIFLTNK	2	AAILPTSIFLTNK	O14744;O14744-2;O14744-3;O14744-5;H0YJX6	0	0	b	1	4	noloss	True	0	0	0	0	0.92730826
D:\groups_temp\schurgrp\LCMS_FlScJDatler1_p\S1_DIA.raw	694.91187	362.2045	82.896233	0	AAILPTSIFLTNK2_121_1_0_10	0.073772579	AAILPTSIFLTNK2	0	AAILPTSIFLTNK	1	0.0032495668	0.0047619049	0.80498445	O14744;O14744-2;O14744-3;O14744-5	ANM5_HUMAN	PRMT5	AAILPTSIFLTNK	AAILPTSIFLTNK	2	AAILPTSIFLTNK	O14744;O14744-2;O14744-3;O14744-5;H0YJX6	0	0	y	1	3	noloss	True	0	0	0	0	0.92730826
D:\groups_temp\schurgrp\LCMS_FlScJDatler1_p\S1_DIA.raw	694.91187	822.47308	82.896233	0	AAILPTSIFLTNK2_121_1_0_6	0.061428595	AAILPTSIFLTNK2	0	AAILPTSIFLTNK	1	0.0032495668	0.0047619049	0.80498445	O14744;O14744-2;O14744-3;O14744-5	ANM5_HUMAN	PRMT5	AAILPTSIFLTNK	AAILPTSIFLTNK	2	AAILPTSIFLTNK	O14744;O14744-2;O14744-3;O14744-5;H0YJX6	0	0	y	1	7	noloss	True	0	0	0	0	0.92730826
D:\groups_temp\schurgrp\LCMS_FlScJDatler1_p\S1_DIA.raw	694.91187	923.52075	82.896233	0	AAILPTSIFLTNK2_121_1_0_5	0.058076844	AAILPTSIFLTNK2	0	AAILPTSIFLTNK	1	0.0032495668	0.0047619049	0.80498445	O14744;O14744-2;O14744-3;O14744-5	ANM5_HUMAN	PRMT5	AAILPTSIFLTNK	AAILPTSIFLTNK	2	AAILPTSIFLTNK	O14744;O14744-2;O14744-3;O14744-5;H0YJX6	0	0	y	1	8	noloss	True	0	0	0	0	0.92730826
D:\groups_temp\schurgrp\LCMS_FlScJDatler1_p\S1_DIA.raw	694.91187	567.3327	82.896233	0	AAILPTSIFLTNK2_121_2_0_3	0.052354705	AAILPTSIFLTNK2	0	AAILPTSIFLTNK	1	0.0032495668	0.0047619049	0.80498445	O14744;O14744-2;O14744-3;O14744-5	ANM5_HUMAN	PRMT5	AAILPTSIFLTNK	AAILPTSIFLTNK	2	AAILPTSIFLTNK	O14744;O14744-2;O14744-3;O14744-5;H0YJX6	0	0	y	2	10	noloss	True	0	0	0	0	0.92730826
D:\groups_temp\schurgrp\LCMS_FlScJDatler1_p\S1_DIA.raw	694.91187	475.28857	82.896233	0	AAILPTSIFLTNK2_121_1_0_9	0.050455954	AAILPTSIFLTNK2	0	AAILPTSIFLTNK	1	0.0032495668	0.0047619049	0.80498445	O14744;O14744-2;O14744-3;O14744-5	ANM5_HUMAN	PRMT5	AAILPTSIFLTNK	AAILPTSIFLTNK	2	AAILPTSIFLTNK	O14744;O14744-2;O14744-3;O14744-5;H0YJX6	0	0	y	1	4	noloss	True	0	0	0	0	0.92730826
D:\groups_temp\schurgrp\LCMS_FlScJDatler1_p\S1_DIA.raw	694.91187	735.44104	82.896233	0	AAILPTSIFLTNK2_121_1_0_7	0.029352222	AAILPTSIFLTNK2	0	AAILPTSIFLTNK	1	0.0032495668	0.0047619049	0.80498445	O14744;O14744-2;O14744-3;O14744-5	ANM5_HUMAN	PRMT5	AAILPTSIFLTNK	AAILPTSIFLTNK	2	AAILPTSIFLTNK	O14744;O14744-2;O14744-3;O14744-5;H0YJX6	0	0	y	1	6	noloss	True	0	0	0	0	0.92730826
D:\groups_temp\schurgrp\LCMS_FlScJDatler1_p\S1_DIA.raw	818.91034	896.44244	90.391838	0	AALEQDLAFWYGPR2_121_1_0_7	1	AALEQDLAFWYGPR2	0	AALEQDLAFWYGPR	1	0.0013509862	0.0013661202	0.80498445	P09601	HMOX1_HUMAN	HMOX1	AALEQDLAFWYGPR	AALEQDLAFWYGPR	2	AALEQDLAFWYGPR	P09601;A0A7I2V3I1;B1AHA8	0	0	y	1	7	noloss	False	0	0	0	0	0.98513561
D:\groups_temp\schurgrp\LCMS_FlScJDatler1_p\S1_DIA.raw	818.91034	825.40533	90.391838	0	AALEQDLAFWYGPR2_121_1_0_8	0.82210743	AALEQDLAFWYGPR2	0	AALEQDLAFWYGPR	1	0.0013509862	0.0013661202	0.80498445	P09601	HMOX1_HUMAN	HMOX1	AALEQDLAFWYGPR	AALEQDLAFWYGPR	2	AALEQDLAFWYGPR	P09601;A0A7I2V3I1;B1AHA8	0	0	y	1	6	noloss	False	0	0	0	0	0.98513561
D:\groups_temp\schurgrp\LCMS_FlScJDatler1_p\S1_DIA.raw	818.91034	1124.5535	90.391838	0	AALEQDLAFWYGPR2_121_1_0_5	0.77206349	AALEQDLAFWYGPR2	0	AALEQDLAFWYGPR	1	0.0013509862	0.0013661202	0.80498445	P09601	HMOX1_HUMAN	HMOX1	AALEQDLAFWYGPR	AALEQDLAFWYGPR	2	AALEQDLAFWYGPR	P09601;A0A7I2V3I1;B1AHA8	0	0	y	1	9	noloss	True	0	0	0	0	0.98513561
D:\groups_temp\schurgrp\LCMS_FlScJDatler1_p\S1_DIA.raw	818.91034	1252.6121	90.391838	0	AALEQDLAFWYGPR2_121_1_0_4	0.7201739	AALEQDLAFWYGPR2	0	AALEQDLAFWYGPR	1	0.0013509862	0.0013661202	0.80498445	P09601	HMOX1_HUMAN	HMOX1	AALEQDLAFWYGPR	AALEQDLAFWYGPR	2	AALEQDLAFWYGPR	P09601;A0A7I2V3I1;B1AHA8	0	0	y	1	10	noloss	False	0	0	0	0	0.98513561
D:\groups_temp\schurgrp\LCMS_FlScJDatler1_p\S1_DIA.raw	818.91034	678.33691	90.391838	0	AALEQDLAFWYGPR2_121_1_0_9	0.56915623	AALEQDLAFWYGPR2	0	AALEQDLAFWYGPR	1	0.0013509862	0.0013661202	0.80498445	P09601	HMOX1_HUMAN	HMOX1	AALEQDLAFWYGPR	AALEQDLAFWYGPR	2	AALEQDLAFWYGPR	P09601;A0A7I2V3I1;B1AHA8	0	0	y	1	5	noloss	True	0	0	0	0	0.98513561
D:\groups_temp\schurgrp\LCMS_FlScJDatler1_p\S1_DIA.raw	818.91034	1009.5265	90.391838	0	AALEQDLAFWYGPR2_121_1_0_6	0.50248188	AALEQDLAFWYGPR2	0	AALEQDLAFWYGPR	1	0.0013509862	0.0013661202	0.80498445	P09601	HMOX1_HUMAN	HMOX1	AALEQDLAFWYGPR	AALEQDLAFWYGPR	2	AALEQDLAFWYGPR	P09601;A0A7I2V3I1;B1AHA8	0	0	y	1	8	noloss	True	0	0	0	0	0.98513561
D:\groups_temp\schurgrp\LCMS_FlScJDatler1_p\S1_DIA.raw	818.91034	329.19427	90.391838	0	AALEQDLAFWYGPR2_121_1_0_11	0.48285434	AALEQDLAFWYGPR2	0	AALEQDLAFWYGPR	1	0.0013509862	0.0013661202	0.80498445	P09601	HMOX1_HUMAN	HMOX1	AALEQDLAFWYGPR	AALEQDLAFWYGPR	2	AALEQDLAFWYGPR	P09601;A0A7I2V3I1;B1AHA8	0	0	y	1	3	noloss	True	0	0	0	0	0.98513561
D:\groups_temp\schurgrp\LCMS_FlScJDatler1_p\S1_DIA.raw	818.91034	492.2576	90.391838	0	AALEQDLAFWYGPR2_121_1_0_10	0.46934208	AALEQDLAFWYGPR2	0	AALEQDLAFWYGPR	1	0.0013509862	0.0013661202	0.80498445	P09601	HMOX1_HUMAN	HMOX1	AALEQDLAFWYGPR	AALEQDLAFWYGPR	2	AALEQDLAFWYGPR	P09601;A0A7I2V3I1;B1AHA8	0	0	y	1	4	noloss	True	0	0	0	0	0.98513561
D:\groups_temp\schurgrp\LCMS_FlScJDatler1_p\S1_DIA.raw	818.91034	1381.6547	90.391838	0	AALEQDLAFWYGPR2_121_1_0_3	0.39669743	AALEQDLAFWYGPR2	0	AALEQDLAFWYGPR	1	0.0013509862	0.0013661202	0.80498445	P09601	HMOX1_HUMAN	HMOX1	AALEQDLAFWYGPR	AALEQDLAFWYGPR	2	AALEQDLAFWYGPR	P09601;A0A7I2V3I1;B1AHA8	0	0	y	1	11	noloss	True	0	0	0	0	0.98513561
D:\groups_temp\schurgrp\LCMS_FlScJDatler1_p\S1_DIA.raw	818.91034	256.16611	90.391838	0	AALEQDLAFWYGPR2_98_1_0_3	0.32134447	AALEQDLAFWYGPR2	0	AALEQDLAFWYGPR	1	0.0013509862	0.0013661202	0.80498445	P09601	HMOX1_HUMAN	HMOX1	AALEQDLAFWYGPR	AALEQDLAFWYGPR	2	AALEQDLAFWYGPR	P09601;A0A7I2V3I1;B1AHA8	0	0	b	1	3	noloss	True	0	0	0	0	0.98513561
D:\groups_temp\schurgrp\LCMS_FlScJDatler1_p\S1_DIA.raw	818.91034	385.20871	90.391838	0	AALEQDLAFWYGPR2_98_1_0_4	0.16955252	AALEQDLAFWYGPR2	0	AALEQDLAFWYGPR	1	0.0013509862	0.0013661202	0.80498445	P09601	HMOX1_HUMAN	HMOX1	AALEQDLAFWYGPR	AALEQDLAFWYGPR	2	AALEQDLAFWYGPR	P09601;A0A7I2V3I1;B1AHA8	0	0	b	1	4	noloss	True	0	0	0	0	0.98513561
D:\groups_temp\schurgrp\LCMS_FlScJDatler1_p\S1_DIA.raw	818.91034	628.29425	90.391838	0	AALEQDLAFWYGPR2_98_1_0_6	0.096186347	AALEQDLAFWYGPR2	0	AALEQDLAFWYGPR	1	0.0013509862	0.0013661202	0.80498445	P09601	HMOX1_HUMAN	HMOX1	AALEQDLAFWYGPR	AALEQDLAFWYGPR	2	AALEQDLAFWYGPR	P09601;A0A7I2V3I1;B1AHA8	0	0	b	1	6	noloss	True	0	0	0	0	0.98513561
D:\groups_temp\schurgrp\LCMS_FlScJDatler1_p\S1_DIA.raw	765.86859	256.16611	1.0605726	0	AALSASEGEEVPQDK2_98_1_0_3	0.082404919	AALSASEGEEVPQDK2	0	AALSASEGEEVPQDK	1	5.9502148e-05	0.0013661202	0.86819303	O95831;O95831-3	AIFM1_HUMAN	AIFM1	AALSASEGEEVPQDK	AALSASEGEEVPQDK	2	AALSASEGEEVPQDK	O95831;O95831-3;O95831-4;A0A6Q8PFE1;A0A6Q8PFM5;A0A6Q8PFQ8;A0A6Q8PFS4;A0A6Q8PG15;A0A7I2PK44;A0A6Q8PF87;A0A6Q8PFA7;A0A6Q8PFW2	0	0	b	1	3	noloss	False	1.6099689	0	0	0	0.99994075
D:\groups_temp\schurgrp\LCMS_FlScJDatler1_p\S1_DIA.raw	765.86859	487.2522	1.0605726	0	AALSASEGEEVPQDK2_121_1_0_11	1	AALSASEGEEVPQDK2	0	AALSASEGEEVPQDK	1	5.9502148e-05	0.0013661202	0.86819303	O95831;O95831-3	AIFM1_HUMAN	AIFM1	AALSASEGEEVPQDK	AALSASEGEEVPQDK	2	AALSASEGEEVPQDK	O95831;O95831-3;O95831-4;A0A6Q8PFE1;A0A6Q8PFM5;A0A6Q8PFQ8;A0A6Q8PFS4;A0A6Q8PG15;A0A7I2PK44;A0A6Q8PF87;A0A6Q8PFA7;A0A6Q8PFW2	0	0	y	1	4	noloss	False	1.6099689	0	0	0	0.99994075
D:\groups_temp\schurgrp\LCMS_FlScJDatler1_p\S1_DIA.raw	765.86859	1275.571	1.0605726	0	AALSASEGEEVPQDK2_121_1_0_3	0.14592579	AALSASEGEEVPQDK2	0	AALSASEGEEVPQDK	1	5.9502148e-05	0.0013661202	0.86819303	O95831;O95831-3	AIFM1_HUMAN	AIFM1	AALSASEGEEVPQDK	AALSASEGEEVPQDK	2	AALSASEGEEVPQDK	O95831;O95831-3;O95831-4;A0A6Q8PFE1;A0A6Q8PFM5;A0A6Q8PFQ8;A0A6Q8PFS4;A0A6Q8PG15;A0A7I2PK44;A0A6Q8PF87;A0A6Q8PFA7;A0A6Q8PFW2	0	0	y	1	12	noloss	False	1.6099689	0	0	0	0.99994075
D:\groups_temp\schurgrp\LCMS_FlScJDatler1_p\S1_DIA.raw	765.86859	343.19815	1.0605726	0	AALSASEGEEVPQDK2_98_1_0_4	0.095325381	AALSASEGEEVPQDK2	0	AALSASEGEEVPQDK	1	5.9502148e-05	0.0013661202	0.86819303	O95831;O95831-3	AIFM1_HUMAN	AIFM1	AALSASEGEEVPQDK	AALSASEGEEVPQDK	2	AALSASEGEEVPQDK	O95831;O95831-3;O95831-4;A0A6Q8PFE1;A0A6Q8PFM5;A0A6Q8PFQ8;A0A6Q8PFS4;A0A6Q8PG15;A0A7I2PK44;A0A6Q8PF87;A0A6Q8PFA7;A0A6Q8PFW2	0	0	b	1	4	noloss	False	1.6099689	0	0	0	0.99994075
D:\groups_temp\schurgrp\LCMS_FlScJDatler1_p\S1_DIA.raw	765.86859	414.23526	1.0605726	0	AALSASEGEEVPQDK2_98_1_0_5	0.029240191	AALSASEGEEVPQDK2	0	AALSASEGEEVPQDK	1	5.9502148e-05	0.0013661202	0.86819303	O95831;O95831-3	AIFM1_HUMAN	AIFM1	AALSASEGEEVPQDK	AALSASEGEEVPQDK	2	AALSASEGEEVPQDK	O95831;O95831-3;O95831-4;A0A6Q8PFE1;A0A6Q8PFM5;A0A6Q8PFQ8;A0A6Q8PFS4;A0A6Q8PG15;A0A7I2PK44;A0A6Q8PF87;A0A6Q8PFA7;A0A6Q8PFW2	0	0	b	1	5	noloss	False	1.6099689	0	0	0	0.99994075
D:\groups_temp\schurgrp\LCMS_FlScJDatler1_p\S1_DIA.raw	765.86859	1117.5018	1.0605726	0	AALSASEGEEVPQDK2_121_1_0_5	0.24971431	AALSASEGEEVPQDK2	0	AALSASEGEEVPQDK	1	5.9502148e-05	0.0013661202	0.86819303	O95831;O95831-3	AIFM1_HUMAN	AIFM1	AALSASEGEEVPQDK	AALSASEGEEVPQDK	2	AALSASEGEEVPQDK	O95831;O95831-3;O95831-4;A0A6Q8PFE1;A0A6Q8PFM5;A0A6Q8PFQ8;A0A6Q8PFS4;A0A6Q8PG15;A0A7I2PK44;A0A6Q8PF87;A0A6Q8PFA7;A0A6Q8PFW2	0	0	y	1	10	noloss	False	1.6099689	0	0	0	0.99994075
D:\groups_temp\schurgrp\LCMS_FlScJDatler1_p\S1_DIA.raw	626.28052	847.41669	-29.826311	0	AAM(UniMod:35)DNSEIAGEK2_121_1_0_4	0.36410427	AAM(UniMod:35)DNSEIAGEK2	0	AAMDNSEIAGEK	1	0.00013860858	0.0013661202	0.82203913	Q16891;Q16891-2;Q16891-4	MIC60_HUMAN	IMMT	AAM(UniMod:35)DNSEIAGEK	AAM(UniMod:35)DNSEIAGEK	2	AAM(UniMod:35)DNSEIAGEK	Q16891;B9A067;C9J406;H7C463;Q16891-2;Q16891-3;Q16891-4	0	0	y	1	8	noloss	False	1.5682291	0	0	0	0.99986202
D:\groups_temp\schurgrp\LCMS_FlScJDatler1_p\S1_DIA.raw	626.28052	404.21506	-29.826311	0	AAM(UniMod:35)DNSEIAGEK2_121_1_0_8	1	AAM(UniMod:35)DNSEIAGEK2	0	AAMDNSEIAGEK	1	0.00013860858	0.0013661202	0.82203913	Q16891;Q16891-2;Q16891-4	MIC60_HUMAN	IMMT	AAM(UniMod:35)DNSEIAGEK	AAM(UniMod:35)DNSEIAGEK	2	AAM(UniMod:35)DNSEIAGEK	Q16891;B9A067;C9J406;H7C463;Q16891-2;Q16891-3;Q16891-4	0	0	y	1	4	noloss	False	1.5682291	0	0	0	0.99986202
D:\groups_temp\schurgrp\LCMS_FlScJDatler1_p\S1_DIA.raw	626.28052	962.4436	-29.826311	0	AAM(UniMod:35)DNSEIAGEK2_121_1_0_3	0.98794872	AAM(UniMod:35)DNSEIAGEK2	0	AAMDNSEIAGEK	1	0.00013860858	0.0013661202	0.82203913	Q16891;Q16891-2;Q16891-4	MIC60_HUMAN	IMMT	AAM(UniMod:35)DNSEIAGEK	AAM(UniMod:35)DNSEIAGEK	2	AAM(UniMod:35)DNSEIAGEK	Q16891;B9A067;C9J406;H7C463;Q16891-2;Q16891-3;Q16891-4	0	0	y	1	9	noloss	False	1.5682291	0	0	0	0.99986202
D:\groups_temp\schurgrp\LCMS_FlScJDatler1_p\S1_DIA.raw	626.28052	333.17795	-29.826311	0	AAM(UniMod:35)DNSEIAGEK2_121_1_0_9	0.80531645	AAM(UniMod:35)DNSEIAGEK2	0	AAMDNSEIAGEK	1	0.00013860858	0.0013661202	0.82203913	Q16891;Q16891-2;Q16891-4	MIC60_HUMAN	IMMT	AAM(UniMod:35)DNSEIAGEK	AAM(UniMod:35)DNSEIAGEK	2	AAM(UniMod:35)DNSEIAGEK	Q16891;B9A067;C9J406;H7C463;Q16891-2;Q16891-3;Q16891-4	0	0	y	1	3	noloss	False	1.5682291	0	0	0	0.99986202
D:\groups_temp\schurgrp\LCMS_FlScJDatler1_p\S1_DIA.raw	626.28052	1109.479	-29.826311	0	AAM(UniMod:35)DNSEIAGEK2_121_1_0_2	0.18166846	AAM(UniMod:35)DNSEIAGEK2	0	AAMDNSEIAGEK	1	0.00013860858	0.0013661202	0.82203913	Q16891;Q16891-2;Q16891-4	MIC60_HUMAN	IMMT	AAM(UniMod:35)DNSEIAGEK	AAM(UniMod:35)DNSEIAGEK	2	AAM(UniMod:35)DNSEIAGEK	Q16891;B9A067;C9J406;H7C463;Q16891-2;Q16891-3;Q16891-4	0	0	y	1	10	noloss	False	1.5682291	0	0	0	0.99986202
D:\groups_temp\schurgrp\LCMS_FlScJDatler1_p\S1_DIA.raw	626.28052	290.11746	-29.826311	0	AAM(UniMod:35)DNSEIAGEK2_98_1_0_3	0.23124935	AAM(UniMod:35)DNSEIAGEK2	0	AAMDNSEIAGEK	1	0.00013860858	0.0013661202	0.82203913	Q16891;Q16891-2;Q16891-4	MIC60_HUMAN	IMMT	AAM(UniMod:35)DNSEIAGEK	AAM(UniMod:35)DNSEIAGEK	2	AAM(UniMod:35)DNSEIAGEK	Q16891;B9A067;C9J406;H7C463;Q16891-2;Q16891-3;Q16891-4	0	0	b	1	3	noloss	False	1.5682291	0	0	0	0.99986202
D:\groups_temp\schurgrp\LCMS_FlScJDatler1_p\S1_DIA.raw	820.46082	418.26712	-7.1281571	0	AAM(UniMod:35)ISLAK1_121_1_0_4	1	AAM(UniMod:35)ISLAK1	0	AAMISLAK	1	0.0015877216	0.0013661202	0.93524861	P11258	A27_VACCW	VACWR150	AAM(UniMod:35)ISLAK	AAM(UniMod:35)ISLAK	1	AAM(UniMod:35)ISLAK	P11258	0	0	y	1	4	noloss	False	2.8744586	0	0	0	0.98001862
D:\groups_temp\schurgrp\LCMS_FlScJDatler1_p\S1_DIA.raw	820.46082	603.31763	-7.1281571	0	AAM(UniMod:35)ISLAK1_98_1_0_6	0.78256023	AAM(UniMod:35)ISLAK1	0	AAMISLAK	1	0.0015877216	0.0013661202	0.93524861	P11258	A27_VACCW	VACWR150	AAM(UniMod:35)ISLAK	AAM(UniMod:35)ISLAK	1	AAM(UniMod:35)ISLAK	P11258	0	0	b	1	6	noloss	False	2.8744586	0	0	0	0.98001862
D:\groups_temp\schurgrp\LCMS_FlScJDatler1_p\S1_DIA.raw	820.46082	490.23355	-7.1281571	0	AAM(UniMod:35)ISLAK1_98_1_0_5	0.75226974	AAM(UniMod:35)ISLAK1	0	AAMISLAK	1	0.0015877216	0.0013661202	0.93524861	P11258	A27_VACCW	VACWR150	AAM(UniMod:35)ISLAK	AAM(UniMod:35)ISLAK	1	AAM(UniMod:35)ISLAK	P11258	0	0	b	1	5	noloss	False	2.8744586	0	0	0	0.98001862
D:\groups_temp\schurgrp\LCMS_FlScJDatler1_p\S1_DIA.raw	820.46082	290.11746	-7.1281571	0	AAM(UniMod:35)ISLAK1_98_1_0_3	0.6926043	AAM(UniMod:35)ISLAK1	0	AAMISLAK	1	0.0015877216	0.0013661202	0.93524861	P11258	A27_VACCW	VACWR150	AAM(UniMod:35)ISLAK	AAM(UniMod:35)ISLAK	1	AAM(UniMod:35)ISLAK	P11258	0	0	b	1	3	noloss	True	2.8744586	0	0	0	0.98001862
D:\groups_temp\schurgrp\LCMS_FlScJDatler1_p\S1_DIA.raw	820.46082	531.3512	-7.1281571	0	AAM(UniMod:35)ISLAK1_121_1_0_3	0.67881876	AAM(UniMod:35)ISLAK1	0	AAMISLAK	1	0.0015877216	0.0013661202	0.93524861	P11258	A27_VACCW	VACWR150	AAM(UniMod:35)ISLAK	AAM(UniMod:35)ISLAK	1	AAM(UniMod:35)ISLAK	P11258	0	0	y	1	5	noloss	True	2.8744586	0	0	0	0.98001862
D:\groups_temp\schurgrp\LCMS_FlScJDatler1_p\S1_DIA.raw	820.46082	674.35474	-7.1281571	0	AAM(UniMod:35)ISLAK1_98_1_0_7	0.50415975	AAM(UniMod:35)ISLAK1	0	AAMISLAK	1	0.0015877216	0.0013661202	0.93524861	P11258	A27_VACCW	VACWR150	AAM(UniMod:35)ISLAK	AAM(UniMod:35)ISLAK	1	AAM(UniMod:35)ISLAK	P11258	0	0	b	1	7	noloss	False	2.8744586	0	0	0	0.98001862
D:\groups_temp\schurgrp\LCMS_FlScJDatler1_p\S1_DIA.raw	820.46082	403.20151	-7.1281571	0	AAM(UniMod:35)ISLAK1_98_1_0_4	0.44472289	AAM(UniMod:35)ISLAK1	0	AAMISLAK	1	0.0015877216	0.0013661202	0.93524861	P11258	A27_VACCW	VACWR150	AAM(UniMod:35)ISLAK	AAM(UniMod:35)ISLAK	1	AAM(UniMod:35)ISLAK	P11258	0	0	b	1	4	noloss	True	2.8744586	0	0	0	0.98001862
D:\groups_temp\schurgrp\LCMS_FlScJDatler1_p\S1_DIA.raw	820.46082	331.23508	-7.1281571	0	AAM(UniMod:35)ISLAK1_121_1_0_5	0.35583818	AAM(UniMod:35)ISLAK1	0	AAMISLAK	1	0.0015877216	0.0013661202	0.93524861	P11258	A27_VACCW	VACWR150	AAM(UniMod:35)ISLAK	AAM(UniMod:35)ISLAK	1	AAM(UniMod:35)ISLAK	P11258	0	0	y	1	3	noloss	True	2.8744586	0	0	0	0.98001862
D:\groups_temp\schurgrp\LCMS_FlScJDatler1_p\S1_DIA.raw	820.46082	678.3866	-7.1281571	0	AAM(UniMod:35)ISLAK1_121_1_0_2	0.33927524	AAM(UniMod:35)ISLAK1	0	AAMISLAK	1	0.0015877216	0.0013661202	0.93524861	P11258	A27_VACCW	VACWR150	AAM(UniMod:35)ISLAK	AAM(UniMod:35)ISLAK	1	AAM(UniMod:35)ISLAK	P11258	0	0	y	1	6	noloss	True	2.8744586	0	0	0	0.98001862
D:\groups_temp\schurgrp\LCMS_FlScJDatler1_p\S1_DIA.raw	820.46082	749.42371	-7.1281571	0	AAM(UniMod:35)ISLAK1_121_1_0_1	0.12533614	AAM(UniMod:35)ISLAK1	0	AAMISLAK	1	0.0015877216	0.0013661202	0.93524861	P11258	A27_VACCW	VACWR150	AAM(UniMod:35)ISLAK	AAM(UniMod:35)ISLAK	1	AAM(UniMod:35)ISLAK	P11258	0	0	y	1	7	noloss	True	2.8744586	0	0	0	0.98001862
D:\groups_temp\schurgrp\LCMS_FlScJDatler1_p\S1_DIA.raw	820.46082	375.21576	-7.1281571	0	AAM(UniMod:35)ISLAK1_121_2_0_1	0.0067490605	AAM(UniMod:35)ISLAK1	0	AAMISLAK	1	0.0015877216	0.0013661202	0.93524861	P11258	A27_VACCW	VACWR150	AAM(UniMod:35)ISLAK	AAM(UniMod:35)ISLAK	1	AAM(UniMod:35)ISLAK	P11258	0	0	y	2	7	noloss	True	2.8744586	0	0	0	0.98001862
D:\groups_temp\schurgrp\LCMS_FlScJDatler1_p\S1_DIA.raw	820.46082	202.10468	-7.1281571	0	AAM(UniMod:35)ISLAK1_98_2_0_4	0.0058117923	AAM(UniMod:35)ISLAK1	0	AAMISLAK	1	0.0015877216	0.0013661202	0.93524861	P11258	A27_VACCW	VACWR150	AAM(UniMod:35)ISLAK	AAM(UniMod:35)ISLAK	1	AAM(UniMod:35)ISLAK	P11258	0	0	b	2	4	noloss	True	2.8744586	0	0	0	0.98001862
D:\groups_temp\schurgrp\LCMS_FlScJDatler1_p\S1_DIA.raw	410.73431	531.3512	-7.0043736	0	AAM(UniMod:35)ISLAK2_121_1_0_3	1	AAM(UniMod:35)ISLAK2	0	AAMISLAK	1	0.0011210763	0.0013661202	0.73949182	P11258	A27_VACCW	VACWR150	AAM(UniMod:35)ISLAK	AAM(UniMod:35)ISLAK	2	AAM(UniMod:35)ISLAK	P11258	0	0	y	1	5	noloss	False	0.71985269	0	0	0	0.98710024
D:\groups_temp\schurgrp\LCMS_FlScJDatler1_p\S1_DIA.raw	410.73431	678.3866	-7.0043736	0	AAM(UniMod:35)ISLAK2_121_1_0_2	0.91227371	AAM(UniMod:35)ISLAK2	0	AAMISLAK	1	0.0011210763	0.0013661202	0.73949182	P11258	A27_VACCW	VACWR150	AAM(UniMod:35)ISLAK	AAM(UniMod:35)ISLAK	2	AAM(UniMod:35)ISLAK	P11258	0	0	y	1	6	noloss	False	0.71985269	0	0	0	0.98710024
D:\groups_temp\schurgrp\LCMS_FlScJDatler1_p\S1_DIA.raw	410.73431	418.26712	-7.0043736	0	AAM(UniMod:35)ISLAK2_121_1_0_4	0.81405479	AAM(UniMod:35)ISLAK2	0	AAMISLAK	1	0.0011210763	0.0013661202	0.73949182	P11258	A27_VACCW	VACWR150	AAM(UniMod:35)ISLAK	AAM(UniMod:35)ISLAK	2	AAM(UniMod:35)ISLAK	P11258	0	0	y	1	4	noloss	False	0.71985269	0	0	0	0.98710024
D:\groups_temp\schurgrp\LCMS_FlScJDatler1_p\S1_DIA.raw	410.73431	290.11746	-7.0043736	0	AAM(UniMod:35)ISLAK2_98_1_0_3	0.22349498	AAM(UniMod:35)ISLAK2	0	AAMISLAK	1	0.0011210763	0.0013661202	0.73949182	P11258	A27_VACCW	VACWR150	AAM(UniMod:35)ISLAK	AAM(UniMod:35)ISLAK	2	AAM(UniMod:35)ISLAK	P11258	0	0	b	1	3	noloss	True	0.71985269	0	0	0	0.98710024
D:\groups_temp\schurgrp\LCMS_FlScJDatler1_p\S1_DIA.raw	410.73431	749.42371	-7.0043736	0	AAM(UniMod:35)ISLAK2_121_1_0_1	0.21201438	AAM(UniMod:35)ISLAK2	0	AAMISLAK	1	0.0011210763	0.0013661202	0.73949182	P11258	A27_VACCW	VACWR150	AAM(UniMod:35)ISLAK	AAM(UniMod:35)ISLAK	2	AAM(UniMod:35)ISLAK	P11258	0	0	y	1	7	noloss	True	0.71985269	0	0	0	0.98710024
D:\groups_temp\schurgrp\LCMS_FlScJDatler1_p\S1_DIA.raw	410.73431	331.23508	-7.0043736	0	AAM(UniMod:35)ISLAK2_121_1_0_5	0.19515862	AAM(UniMod:35)ISLAK2	0	AAMISLAK	1	0.0011210763	0.0013661202	0.73949182	P11258	A27_VACCW	VACWR150	AAM(UniMod:35)ISLAK	AAM(UniMod:35)ISLAK	2	AAM(UniMod:35)ISLAK	P11258	0	0	y	1	3	noloss	True	0.71985269	0	0	0	0.98710024
D:\groups_temp\schurgrp\LCMS_FlScJDatler1_p\S1_DIA.raw	410.73431	375.21576	-7.0043736	0	AAM(UniMod:35)ISLAK2_121_2_0_1	0.14987418	AAM(UniMod:35)ISLAK2	0	AAMISLAK	1	0.0011210763	0.0013661202	0.73949182	P11258	A27_VACCW	VACWR150	AAM(UniMod:35)ISLAK	AAM(UniMod:35)ISLAK	2	AAM(UniMod:35)ISLAK	P11258	0	0	y	2	7	noloss	True	0.71985269	0	0	0	0.98710024
D:\groups_temp\schurgrp\LCMS_FlScJDatler1_p\S1_DIA.raw	410.73431	339.6972	-7.0043736	0	AAM(UniMod:35)ISLAK2_121_2_0_2	0.14136188	AAM(UniMod:35)ISLAK2	0	AAMISLAK	1	0.0011210763	0.0013661202	0.73949182	P11258	A27_VACCW	VACWR150	AAM(UniMod:35)ISLAK	AAM(UniMod:35)ISLAK	2	AAM(UniMod:35)ISLAK	P11258	0	0	y	2	6	noloss	True	0.71985269	0	0	0	0.98710024
D:\groups_temp\schurgrp\LCMS_FlScJDatler1_p\S1_DIA.raw	410.73431	403.20151	-7.0043736	0	AAM(UniMod:35)ISLAK2_98_1_0_4	0.01655628	AAM(UniMod:35)ISLAK2	0	AAMISLAK	1	0.0011210763	0.0013661202	0.73949182	P11258	A27_VACCW	VACWR150	AAM(UniMod:35)ISLAK	AAM(UniMod:35)ISLAK	2	AAM(UniMod:35)ISLAK	P11258	0	0	b	1	4	noloss	True	0.71985269	0	0	0	0.98710024
D:\groups_temp\schurgrp\LCMS_FlScJDatler1_p\S1_DIA.raw	410.73431	490.23355	-7.0043736	0	AAM(UniMod:35)ISLAK2_98_1_0_5	0.0095829675	AAM(UniMod:35)ISLAK2	0	AAMISLAK	1	0.0011210763	0.0013661202	0.73949182	P11258	A27_VACCW	VACWR150	AAM(UniMod:35)ISLAK	AAM(UniMod:35)ISLAK	2	AAM(UniMod:35)ISLAK	P11258	0	0	b	1	5	noloss	True	0.71985269	0	0	0	0.98710024
D:\groups_temp\schurgrp\LCMS_FlScJDatler1_p\S1_DIA.raw	410.73431	603.31763	-7.0043736	0	AAM(UniMod:35)ISLAK2_98_1_0_6	0.0066827582	AAM(UniMod:35)ISLAK2	0	AAMISLAK	1	0.0011210763	0.0013661202	0.73949182	P11258	A27_VACCW	VACWR150	AAM(UniMod:35)ISLAK	AAM(UniMod:35)ISLAK	2	AAM(UniMod:35)ISLAK	P11258	0	0	b	1	6	noloss	True	0.71985269	0	0	0	0.98710024
D:\groups_temp\schurgrp\LCMS_FlScJDatler1_p\S1_DIA.raw	410.73431	266.1795	-7.0043736	0	AAM(UniMod:35)ISLAK2_121_2_0_3	0.0029680107	AAM(UniMod:35)ISLAK2	0	AAMISLAK	1	0.0011210763	0.0013661202	0.73949182	P11258	A27_VACCW	VACWR150	AAM(UniMod:35)ISLAK	AAM(UniMod:35)ISLAK	2	AAM(UniMod:35)ISLAK	P11258	0	0	y	2	5	noloss	True	0.71985269	0	0	0	0.98710024
D:\groups_temp\schurgrp\LCMS_FlScJDatler1_p\S1_DIA.raw	545.80072	688.3999	2.5668294	0	AAM(UniMod:35)IVNQLSK2_121_1_0_4	1	AAM(UniMod:35)IVNQLSK2	0	AAMIVNQLSK	1	0.0011210763	0.0013661202	0.89179838	P14923	PLAK_HUMAN	JUP	AAM(UniMod:35)IVNQLSK	AAM(UniMod:35)IVNQLSK	2	AAM(UniMod:35)IVNQLSK	P14923;C9J826;C9JK18;C9JKY1;C9JTX4	0	0	y	1	6	noloss	False	1.5941231	0	0	0	0.9872483
D:\groups_temp\schurgrp\LCMS_FlScJDatler1_p\S1_DIA.raw	545.80072	801.48395	2.5668294	0	AAM(UniMod:35)IVNQLSK2_121_1_0_3	0.80914629	AAM(UniMod:35)IVNQLSK2	0	AAMIVNQLSK	1	0.0011210763	0.0013661202	0.89179838	P14923	PLAK_HUMAN	JUP	AAM(UniMod:35)IVNQLSK	AAM(UniMod:35)IVNQLSK	2	AAM(UniMod:35)IVNQLSK	P14923;C9J826;C9JK18;C9JKY1;C9JTX4	0	0	y	1	7	noloss	False	1.5941231	0	0	0	0.9872483
D:\groups_temp\schurgrp\LCMS_FlScJDatler1_p\S1_DIA.raw	545.80072	589.33148	2.5668294	0	AAM(UniMod:35)IVNQLSK2_121_1_0_5	0.52081835	AAM(UniMod:35)IVNQLSK2	0	AAMIVNQLSK	1	0.0011210763	0.0013661202	0.89179838	P14923	PLAK_HUMAN	JUP	AAM(UniMod:35)IVNQLSK	AAM(UniMod:35)IVNQLSK	2	AAM(UniMod:35)IVNQLSK	P14923;C9J826;C9JK18;C9JKY1;C9JTX4	0	0	y	1	5	noloss	True	1.5941231	0	0	0	0.9872483
D:\groups_temp\schurgrp\LCMS_FlScJDatler1_p\S1_DIA.raw	545.80072	290.11746	2.5668294	0	AAM(UniMod:35)IVNQLSK2_98_1_0_3	0.49701822	AAM(UniMod:35)IVNQLSK2	0	AAMIVNQLSK	1	0.0011210763	0.0013661202	0.89179838	P14923	PLAK_HUMAN	JUP	AAM(UniMod:35)IVNQLSK	AAM(UniMod:35)IVNQLSK	2	AAM(UniMod:35)IVNQLSK	P14923;C9J826;C9JK18;C9JKY1;C9JTX4	0	0	b	1	3	noloss	False	1.5941231	0	0	0	0.9872483
D:\groups_temp\schurgrp\LCMS_FlScJDatler1_p\S1_DIA.raw	545.80072	474.76361	2.5668294	0	AAM(UniMod:35)IVNQLSK2_121_2_0_2	0.22687025	AAM(UniMod:35)IVNQLSK2	0	AAMIVNQLSK	1	0.0011210763	0.0013661202	0.89179838	P14923	PLAK_HUMAN	JUP	AAM(UniMod:35)IVNQLSK	AAM(UniMod:35)IVNQLSK	2	AAM(UniMod:35)IVNQLSK	P14923;C9J826;C9JK18;C9JKY1;C9JTX4	0	0	y	2	8	noloss	True	1.5941231	0	0	0	0.9872483
D:\groups_temp\schurgrp\LCMS_FlScJDatler1_p\S1_DIA.raw	545.80072	948.51935	2.5668294	0	AAM(UniMod:35)IVNQLSK2_121_1_0_2	0.20587906	AAM(UniMod:35)IVNQLSK2	0	AAMIVNQLSK	1	0.0011210763	0.0013661202	0.89179838	P14923	PLAK_HUMAN	JUP	AAM(UniMod:35)IVNQLSK	AAM(UniMod:35)IVNQLSK	2	AAM(UniMod:35)IVNQLSK	P14923;C9J826;C9JK18;C9JKY1;C9JTX4	0	0	y	1	8	noloss	True	1.5941231	0	0	0	0.9872483
D:\groups_temp\schurgrp\LCMS_FlScJDatler1_p\S1_DIA.raw	545.80072	403.20151	2.5668294	0	AAM(UniMod:35)IVNQLSK2_98_1_0_4	0.12187642	AAM(UniMod:35)IVNQLSK2	0	AAMIVNQLSK	1	0.0011210763	0.0013661202	0.89179838	P14923	PLAK_HUMAN	JUP	AAM(UniMod:35)IVNQLSK	AAM(UniMod:35)IVNQLSK	2	AAM(UniMod:35)IVNQLSK	P14923;C9J826;C9JK18;C9JKY1;C9JTX4	0	0	b	1	4	noloss	True	1.5941231	0	0	0	0.9872483
D:\groups_temp\schurgrp\LCMS_FlScJDatler1_p\S1_DIA.raw	545.80072	347.22998	2.5668294	0	AAM(UniMod:35)IVNQLSK2_121_1_0_7	0.12058454	AAM(UniMod:35)IVNQLSK2	0	AAMIVNQLSK	1	0.0011210763	0.0013661202	0.89179838	P14923	PLAK_HUMAN	JUP	AAM(UniMod:35)IVNQLSK	AAM(UniMod:35)IVNQLSK	2	AAM(UniMod:35)IVNQLSK	P14923;C9J826;C9JK18;C9JKY1;C9JTX4	0	0	y	1	3	noloss	True	1.5941231	0	0	0	0.9872483
D:\groups_temp\schurgrp\LCMS_FlScJDatler1_p\S1_DIA.raw	545.80072	475.28857	2.5668294	0	AAM(UniMod:35)IVNQLSK2_121_1_0_6	0.084214605	AAM(UniMod:35)IVNQLSK2	0	AAMIVNQLSK	1	0.0011210763	0.0013661202	0.89179838	P14923	PLAK_HUMAN	JUP	AAM(UniMod:35)IVNQLSK	AAM(UniMod:35)IVNQLSK	2	AAM(UniMod:35)IVNQLSK	P14923;C9J826;C9JK18;C9JKY1;C9JTX4	0	0	y	1	4	noloss	True	1.5941231	0	0	0	0.9872483
D:\groups_temp\schurgrp\LCMS_FlScJDatler1_p\S1_DIA.raw	545.80072	502.26993	2.5668294	0	AAM(UniMod:35)IVNQLSK2_98_1_0_5	0.039702002	AAM(UniMod:35)IVNQLSK2	0	AAMIVNQLSK	1	0.0011210763	0.0013661202	0.89179838	P14923	PLAK_HUMAN	JUP	AAM(UniMod:35)IVNQLSK	AAM(UniMod:35)IVNQLSK	2	AAM(UniMod:35)IVNQLSK	P14923;C9J826;C9JK18;C9JKY1;C9JTX4	0	0	b	1	5	noloss	True	1.5941231	0	0	0	0.9872483
D:\groups_temp\schurgrp\LCMS_FlScJDatler1_p\S1_DIA.raw	545.80072	510.28217	2.5668294	0	AAM(UniMod:35)IVNQLSK2_121_2_0_1	0.037657849	AAM(UniMod:35)IVNQLSK2	0	AAMIVNQLSK	1	0.0011210763	0.0013661202	0.89179838	P14923	PLAK_HUMAN	JUP	AAM(UniMod:35)IVNQLSK	AAM(UniMod:35)IVNQLSK	2	AAM(UniMod:35)IVNQLSK	P14923;C9J826;C9JK18;C9JKY1;C9JTX4	0	0	y	2	9	noloss	True	1.5941231	0	0	0	0.9872483
D:\groups_temp\schurgrp\LCMS_FlScJDatler1_p\S1_DIA.raw	545.80072	744.37146	2.5668294	0	AAM(UniMod:35)IVNQLSK2_98_1_0_7	0.013317815	AAM(UniMod:35)IVNQLSK2	0	AAMIVNQLSK	1	0.0011210763	0.0013661202	0.89179838	P14923	PLAK_HUMAN	JUP	AAM(UniMod:35)IVNQLSK	AAM(UniMod:35)IVNQLSK	2	AAM(UniMod:35)IVNQLSK	P14923;C9J826;C9JK18;C9JKY1;C9JTX4	0	0	b	1	7	noloss	True	1.5941231	0	0	0	0.9872483
D:\groups_temp\schurgrp\LCMS_FlScJDatler1_p\S1_DIA.raw	565.2843	859.42792	-31.827969	0	AAQELQEGQR2_121_1_0_3	1	AAQELQEGQR2	0	AAQELQEGQR	1	0.0032495668	0.0013661202	0.66726249	P35520;P35520-2	CBS_HUMAN	CBS	AAQELQEGQR	AAQELQEGQR	2	AAQELQEGQR	P35520;P35520-2;H7C2H4	0	0	y	1	7	noloss	False	0.099954046	0	0	0	0.93087077
D:\groups_temp\schurgrp\LCMS_FlScJDatler1_p\S1_DIA.raw	565.2843	730.38531	-31.827969	0	AAQELQEGQR2_121_1_0_4	0.90500432	AAQELQEGQR2	0	AAQELQEGQR	1	0.0032495668	0.0013661202	0.66726249	P35520;P35520-2	CBS_HUMAN	CBS	AAQELQEGQR	AAQELQEGQR	2	AAQELQEGQR	P35520;P35520-2;H7C2H4	0	0	y	1	6	noloss	False	0.099954046	0	0	0	0.93087077
D:\groups_temp\schurgrp\LCMS_FlScJDatler1_p\S1_DIA.raw	565.2843	617.30127	-31.827969	0	AAQELQEGQR2_121_1_0_5	0.89210135	AAQELQEGQR2	0	AAQELQEGQR	1	0.0032495668	0.0013661202	0.66726249	P35520;P35520-2	CBS_HUMAN	CBS	AAQELQEGQR	AAQELQEGQR	2	AAQELQEGQR	P35520;P35520-2;H7C2H4	0	0	y	1	5	noloss	False	0.099954046	0	0	0	0.93087077
D:\groups_temp\schurgrp\LCMS_FlScJDatler1_p\S1_DIA.raw	565.2843	489.24268	-31.827969	0	AAQELQEGQR2_121_1_0_6	0.58699501	AAQELQEGQR2	0	AAQELQEGQR	1	0.0032495668	0.0013661202	0.66726249	P35520;P35520-2	CBS_HUMAN	CBS	AAQELQEGQR	AAQELQEGQR	2	AAQELQEGQR	P35520;P35520-2;H7C2H4	0	0	y	1	4	noloss	True	0.099954046	0	0	0	0.93087077
D:\groups_temp\schurgrp\LCMS_FlScJDatler1_p\S1_DIA.raw	565.2843	360.2001	-31.827969	0	AAQELQEGQR2_121_1_0_7	0.49197695	AAQELQEGQR2	0	AAQELQEGQR	1	0.0032495668	0.0013661202	0.66726249	P35520;P35520-2	CBS_HUMAN	CBS	AAQELQEGQR	AAQELQEGQR	2	AAQELQEGQR	P35520;P35520-2;H7C2H4	0	0	y	1	3	noloss	False	0.099954046	0	0	0	0.93087077
D:\groups_temp\schurgrp\LCMS_FlScJDatler1_p\S1_DIA.raw	565.2843	987.48651	-31.827969	0	AAQELQEGQR2_121_1_0_2	0.26697338	AAQELQEGQR2	0	AAQELQEGQR	1	0.0032495668	0.0013661202	0.66726249	P35520;P35520-2	CBS_HUMAN	CBS	AAQELQEGQR	AAQELQEGQR	2	AAQELQEGQR	P35520;P35520-2;H7C2H4	0	0	y	1	8	noloss	True	0.099954046	0	0	0	0.93087077
D:\groups_temp\schurgrp\LCMS_FlScJDatler1_p\S1_DIA.raw	565.2843	400.18323	-31.827969	0	AAQELQEGQR2_98_1_0_4	0.24001686	AAQELQEGQR2	0	AAQELQEGQR	1	0.0032495668	0.0013661202	0.66726249	P35520;P35520-2	CBS_HUMAN	CBS	AAQELQEGQR	AAQELQEGQR	2	AAQELQEGQR	P35520;P35520-2;H7C2H4	0	0	b	1	4	noloss	True	0.099954046	0	0	0	0.93087077
D:\groups_temp\schurgrp\LCMS_FlScJDatler1_p\S1_DIA.raw	565.2843	271.14063	-31.827969	0	AAQELQEGQR2_98_1_0_3	0.22503294	AAQELQEGQR2	0	AAQELQEGQR	1	0.0032495668	0.0013661202	0.66726249	P35520;P35520-2	CBS_HUMAN	CBS	AAQELQEGQR	AAQELQEGQR	2	AAQELQEGQR	P35520;P35520-2;H7C2H4	0	0	b	1	3	noloss	True	0.099954046	0	0	0	0.93087077
D:\groups_temp\schurgrp\LCMS_FlScJDatler1_p\S1_DIA.raw	565.2843	494.24716	-31.827969	0	AAQELQEGQR2_121_2_0_2	0.11911073	AAQELQEGQR2	0	AAQELQEGQR	1	0.0032495668	0.0013661202	0.66726249	P35520;P35520-2	CBS_HUMAN	CBS	AAQELQEGQR	AAQELQEGQR	2	AAQELQEGQR	P35520;P35520-2;H7C2H4	0	0	y	2	8	noloss	True	0.099954046	0	0	0	0.93087077
D:\groups_temp\schurgrp\LCMS_FlScJDatler1_p\S1_DIA.raw	565.2843	513.26727	-31.827969	0	AAQELQEGQR2_98_1_0_5	0.071969822	AAQELQEGQR2	0	AAQELQEGQR	1	0.0032495668	0.0013661202	0.66726249	P35520;P35520-2	CBS_HUMAN	CBS	AAQELQEGQR	AAQELQEGQR	2	AAQELQEGQR	P35520;P35520-2;H7C2H4	0	0	b	1	5	noloss	True	0.099954046	0	0	0	0.93087077
D:\groups_temp\schurgrp\LCMS_FlScJDatler1_p\S1_DIA.raw	565.2843	641.32587	-31.827969	0	AAQELQEGQR2_98_1_0_6	0.01842141	AAQELQEGQR2	0	AAQELQEGQR	1	0.0032495668	0.0013661202	0.66726249	P35520;P35520-2	CBS_HUMAN	CBS	AAQELQEGQR	AAQELQEGQR	2	AAQELQEGQR	P35520;P35520-2;H7C2H4	0	0	b	1	6	noloss	True	0.099954046	0	0	0	0.93087077
D:\groups_temp\schurgrp\LCMS_FlScJDatler1_p\S1_DIA.raw	565.2843	529.76575	-31.827969	0	AAQELQEGQR2_121_2_0_1	0.017125089	AAQELQEGQR2	0	AAQELQEGQR	1	0.0032495668	0.0013661202	0.66726249	P35520;P35520-2	CBS_HUMAN	CBS	AAQELQEGQR	AAQELQEGQR	2	AAQELQEGQR	P35520;P35520-2;H7C2H4	0	0	y	2	9	noloss	True	0.099954046	0	0	0	0.93087077
D:\groups_temp\schurgrp\LCMS_FlScJDatler1_p\S1_DIA.raw	709.67517	416.17813	48.545025	0	AASADSTTEGTPADGFTVLSTK3_98_1_0_5	0.17764491	AASADSTTEGTPADGFTVLSTK3	0	AASADSTTEGTPADGFTVLSTK	1	0.00035075413	0.0013661202	0.85966748	O75367-1;O75367-3	H2AY_HUMAN	MACROH2A1	AASADSTTEGTPADGFTVLSTK	AASADSTTEGTPADGFTVLSTK	3	AASADSTTEGTPADGFTVLSTK	O75367;A0A8I5KRC6;A0A8I5KS04;O75367-1;O75367-3	0	0	b	1	5	noloss	False	0	0	0	0	0.99961263
D:\groups_temp\schurgrp\LCMS_FlScJDatler1_p\S1_DIA.raw	709.67517	1135.6005	48.545025	0	AASADSTTEGTPADGFTVLSTK3_121_1_0_11	1	AASADSTTEGTPADGFTVLSTK3	0	AASADSTTEGTPADGFTVLSTK	1	0.00035075413	0.0013661202	0.85966748	O75367-1;O75367-3	H2AY_HUMAN	MACROH2A1	AASADSTTEGTPADGFTVLSTK	AASADSTTEGTPADGFTVLSTK	3	AASADSTTEGTPADGFTVLSTK	O75367;A0A8I5KRC6;A0A8I5KS04;O75367-1;O75367-3	0	0	y	1	11	noloss	False	0	0	0	0	0.99961263
D:\groups_temp\schurgrp\LCMS_FlScJDatler1_p\S1_DIA.raw	709.67517	1038.5477	48.545025	0	AASADSTTEGTPADGFTVLSTK3_121_1_0_12	0.20494494	AASADSTTEGTPADGFTVLSTK3	0	AASADSTTEGTPADGFTVLSTK	1	0.00035075413	0.0013661202	0.85966748	O75367-1;O75367-3	H2AY_HUMAN	MACROH2A1	AASADSTTEGTPADGFTVLSTK	AASADSTTEGTPADGFTVLSTK	3	AASADSTTEGTPADGFTVLSTK	O75367;A0A8I5KRC6;A0A8I5KS04;O75367-1;O75367-3	0	0	y	1	10	noloss	False	0	0	0	0	0.99961263
D:\groups_temp\schurgrp\LCMS_FlScJDatler1_p\S1_DIA.raw	709.67517	967.51056	48.545025	0	AASADSTTEGTPADGFTVLSTK3_121_1_0_13	0.48607412	AASADSTTEGTPADGFTVLSTK3	0	AASADSTTEGTPADGFTVLSTK	1	0.00035075413	0.0013661202	0.85966748	O75367-1;O75367-3	H2AY_HUMAN	MACROH2A1	AASADSTTEGTPADGFTVLSTK	AASADSTTEGTPADGFTVLSTK	3	AASADSTTEGTPADGFTVLSTK	O75367;A0A8I5KRC6;A0A8I5KS04;O75367-1;O75367-3	0	0	y	1	9	noloss	False	0	0	0	0	0.99961263
D:\groups_temp\schurgrp\LCMS_FlScJDatler1_p\S1_DIA.raw	709.67517	852.48364	48.545025	0	AASADSTTEGTPADGFTVLSTK3_121_1_0_14	0.49756455	AASADSTTEGTPADGFTVLSTK3	0	AASADSTTEGTPADGFTVLSTK	1	0.00035075413	0.0013661202	0.85966748	O75367-1;O75367-3	H2AY_HUMAN	MACROH2A1	AASADSTTEGTPADGFTVLSTK	AASADSTTEGTPADGFTVLSTK	3	AASADSTTEGTPADGFTVLSTK	O75367;A0A8I5KRC6;A0A8I5KS04;O75367-1;O75367-3	0	0	y	1	8	noloss	False	0	0	0	0	0.99961263
D:\groups_temp\schurgrp\LCMS_FlScJDatler1_p\S1_DIA.raw	709.67517	648.39374	48.545025	0	AASADSTTEGTPADGFTVLSTK3_121_1_0_16	0.34470797	AASADSTTEGTPADGFTVLSTK3	0	AASADSTTEGTPADGFTVLSTK	1	0.00035075413	0.0013661202	0.85966748	O75367-1;O75367-3	H2AY_HUMAN	MACROH2A1	AASADSTTEGTPADGFTVLSTK	AASADSTTEGTPADGFTVLSTK	3	AASADSTTEGTPADGFTVLSTK	O75367;A0A8I5KRC6;A0A8I5KS04;O75367-1;O75367-3	0	0	y	1	6	noloss	False	0	0	0	0	0.99961263
D:\groups_temp\schurgrp\LCMS_FlScJDatler1_p\S1_DIA.raw	612.6496	817.46899	22.21471	0	AASDIAM(UniMod:35)TELPPTHPIR3_121_1_0_10	1	AASDIAM(UniMod:35)TELPPTHPIR3	0	AASDIAMTELPPTHPIR	1	0.0013509862	0.0013661202	0.70231789	P62258	1433E_HUMAN	YWHAE	AASDIAM(UniMod:35)TELPPTHPIR	AASDIAM(UniMod:35)TELPPTHPIR	3	AASDIAM(UniMod:35)TELPPTHPIR	P62258;K7EM20;P62258-2	0	0	y	1	7	noloss	False	0	0	0	0	0.983298
D:\groups_temp\schurgrp\LCMS_FlScJDatler1_p\S1_DIA.raw	612.6496	409.2384	22.21471	0	AASDIAM(UniMod:35)TELPPTHPIR3_121_2_0_10	0.66857612	AASDIAM(UniMod:35)TELPPTHPIR3	0	AASDIAMTELPPTHPIR	1	0.0013509862	0.0013661202	0.70231789	P62258	1433E_HUMAN	YWHAE	AASDIAM(UniMod:35)TELPPTHPIR	AASDIAM(UniMod:35)TELPPTHPIR	3	AASDIAM(UniMod:35)TELPPTHPIR	P62258;K7EM20;P62258-2	0	0	y	2	7	noloss	False	0	0	0	0	0.983298
D:\groups_temp\schurgrp\LCMS_FlScJDatler1_p\S1_DIA.raw	612.6496	720.41626	22.21471	0	AASDIAM(UniMod:35)TELPPTHPIR3_121_1_0_11	0.26934162	AASDIAM(UniMod:35)TELPPTHPIR3	0	AASDIAMTELPPTHPIR	1	0.0013509862	0.0013661202	0.70231789	P62258	1433E_HUMAN	YWHAE	AASDIAM(UniMod:35)TELPPTHPIR	AASDIAM(UniMod:35)TELPPTHPIR	3	AASDIAM(UniMod:35)TELPPTHPIR	P62258;K7EM20;P62258-2	0	0	y	1	6	noloss	True	0	0	0	0	0.983298
D:\groups_temp\schurgrp\LCMS_FlScJDatler1_p\S1_DIA.raw	612.6496	385.25687	22.21471	0	AASDIAM(UniMod:35)TELPPTHPIR3_121_1_0_14	0.16113187	AASDIAM(UniMod:35)TELPPTHPIR3	0	AASDIAMTELPPTHPIR	1	0.0013509862	0.0013661202	0.70231789	P62258	1433E_HUMAN	YWHAE	AASDIAM(UniMod:35)TELPPTHPIR	AASDIAM(UniMod:35)TELPPTHPIR	3	AASDIAM(UniMod:35)TELPPTHPIR	P62258;K7EM20;P62258-2	0	0	y	1	3	noloss	False	0	0	0	0	0.983298
D:\groups_temp\schurgrp\LCMS_FlScJDatler1_p\S1_DIA.raw	612.6496	689.86182	22.21471	0	AASDIAM(UniMod:35)TELPPTHPIR3_121_2_0_5	0.15185502	AASDIAM(UniMod:35)TELPPTHPIR3	0	AASDIAMTELPPTHPIR	1	0.0013509862	0.0013661202	0.70231789	P62258	1433E_HUMAN	YWHAE	AASDIAM(UniMod:35)TELPPTHPIR	AASDIAM(UniMod:35)TELPPTHPIR	3	AASDIAM(UniMod:35)TELPPTHPIR	P62258;K7EM20;P62258-2	0	0	y	2	12	noloss	True	0	0	0	0	0.983298
D:\groups_temp\schurgrp\LCMS_FlScJDatler1_p\S1_DIA.raw	612.6496	345.14102	22.21471	0	AASDIAM(UniMod:35)TELPPTHPIR3_98_1_0_4	0.14103509	AASDIAM(UniMod:35)TELPPTHPIR3	0	AASDIAMTELPPTHPIR	1	0.0013509862	0.0013661202	0.70231789	P62258	1433E_HUMAN	YWHAE	AASDIAM(UniMod:35)TELPPTHPIR	AASDIAM(UniMod:35)TELPPTHPIR	3	AASDIAM(UniMod:35)TELPPTHPIR	P62258;K7EM20;P62258-2	0	0	b	1	4	noloss	True	0	0	0	0	0.983298
D:\groups_temp\schurgrp\LCMS_FlScJDatler1_p\S1_DIA.raw	612.6496	930.55304	22.21471	0	AASDIAM(UniMod:35)TELPPTHPIR3_121_1_0_9	0.138116	AASDIAM(UniMod:35)TELPPTHPIR3	0	AASDIAMTELPPTHPIR	1	0.0013509862	0.0013661202	0.70231789	P62258	1433E_HUMAN	YWHAE	AASDIAM(UniMod:35)TELPPTHPIR	AASDIAM(UniMod:35)TELPPTHPIR	3	AASDIAM(UniMod:35)TELPPTHPIR	P62258;K7EM20;P62258-2	0	0	y	1	8	noloss	True	0	0	0	0	0.983298
D:\groups_temp\schurgrp\LCMS_FlScJDatler1_p\S1_DIA.raw	612.6496	654.34326	22.21471	0	AASDIAM(UniMod:35)TELPPTHPIR3_121_2_0_6	0.07058958	AASDIAM(UniMod:35)TELPPTHPIR3	0	AASDIAMTELPPTHPIR	1	0.0013509862	0.0013661202	0.70231789	P62258	1433E_HUMAN	YWHAE	AASDIAM(UniMod:35)TELPPTHPIR	AASDIAM(UniMod:35)TELPPTHPIR	3	AASDIAM(UniMod:35)TELPPTHPIR	P62258;K7EM20;P62258-2	0	0	y	2	11	noloss	True	0	0	0	0	0.983298
D:\groups_temp\schurgrp\LCMS_FlScJDatler1_p\S1_DIA.raw	612.6496	360.71204	22.21471	0	AASDIAM(UniMod:35)TELPPTHPIR3_121_2_0_11	0.06737645	AASDIAM(UniMod:35)TELPPTHPIR3	0	AASDIAMTELPPTHPIR	1	0.0013509862	0.0013661202	0.70231789	P62258	1433E_HUMAN	YWHAE	AASDIAM(UniMod:35)TELPPTHPIR	AASDIAM(UniMod:35)TELPPTHPIR	3	AASDIAM(UniMod:35)TELPPTHPIR	P62258;K7EM20;P62258-2	0	0	y	2	6	noloss	True	0	0	0	0	0.983298
D:\groups_temp\schurgrp\LCMS_FlScJDatler1_p\S1_DIA.raw	612.6496	847.43335	22.21471	0	AASDIAM(UniMod:35)TELPPTHPIR3_121_2_0_2	0.067353003	AASDIAM(UniMod:35)TELPPTHPIR3	0	AASDIAMTELPPTHPIR	1	0.0013509862	0.0013661202	0.70231789	P62258	1433E_HUMAN	YWHAE	AASDIAM(UniMod:35)TELPPTHPIR	AASDIAM(UniMod:35)TELPPTHPIR	3	AASDIAM(UniMod:35)TELPPTHPIR	P62258;K7EM20;P62258-2	0	0	y	2	15	noloss	True	0	0	0	0	0.983298
D:\groups_temp\schurgrp\LCMS_FlScJDatler1_p\S1_DIA.raw	612.6496	1059.5957	22.21471	0	AASDIAM(UniMod:35)TELPPTHPIR3_121_1_0_8	0.06618654	AASDIAM(UniMod:35)TELPPTHPIR3	0	AASDIAMTELPPTHPIR	1	0.0013509862	0.0013661202	0.70231789	P62258	1433E_HUMAN	YWHAE	AASDIAM(UniMod:35)TELPPTHPIR	AASDIAM(UniMod:35)TELPPTHPIR	3	AASDIAM(UniMod:35)TELPPTHPIR	P62258;K7EM20;P62258-2	0	0	y	1	9	noloss	True	0	0	0	0	0.983298
D:\groups_temp\schurgrp\LCMS_FlScJDatler1_p\S1_DIA.raw	612.6496	522.3158	22.21471	0	AASDIAM(UniMod:35)TELPPTHPIR3_121_1_0_13	0.065630682	AASDIAM(UniMod:35)TELPPTHPIR3	0	AASDIAMTELPPTHPIR	1	0.0013509862	0.0013661202	0.70231789	P62258	1433E_HUMAN	YWHAE	AASDIAM(UniMod:35)TELPPTHPIR	AASDIAM(UniMod:35)TELPPTHPIR	3	AASDIAM(UniMod:35)TELPPTHPIR	P62258;K7EM20;P62258-2	0	0	y	1	4	noloss	True	0	0	0	0	0.983298
D:\groups_temp\schurgrp\LCMS_FlScJDatler1_p\S1_DIA.raw	799.36823	1050.4895	14.183471	0	AASGFNAM(UniMod:35)EDAQTLR2_121_1_0_6	0.78804499	AASGFNAM(UniMod:35)EDAQTLR2	0	AASGFNAMEDAQTLR	1	0.00010917069	0.0013661202	0.84893435	P09525;P09525-3	ANXA4_HUMAN	ANXA4	AASGFNAM(UniMod:35)EDAQTLR	AASGFNAM(UniMod:35)EDAQTLR	2	AASGFNAM(UniMod:35)EDAQTLR	P09525;P09525-3;Q6P452;B4E1S2	0	0	y	1	9	noloss	False	0.93904144	0	0	0	0.99989134
D:\groups_temp\schurgrp\LCMS_FlScJDatler1_p\S1_DIA.raw	799.36823	979.45239	14.183471	0	AASGFNAM(UniMod:35)EDAQTLR2_121_1_0_7	0.86899996	AASGFNAM(UniMod:35)EDAQTLR2	0	AASGFNAMEDAQTLR	1	0.00010917069	0.0013661202	0.84893435	P09525;P09525-3	ANXA4_HUMAN	ANXA4	AASGFNAM(UniMod:35)EDAQTLR	AASGFNAM(UniMod:35)EDAQTLR	2	AASGFNAM(UniMod:35)EDAQTLR	P09525;P09525-3;Q6P452;B4E1S2	0	0	y	1	8	noloss	False	0.93904144	0	0	0	0.99989134
D:\groups_temp\schurgrp\LCMS_FlScJDatler1_p\S1_DIA.raw	799.36823	389.2518	14.183471	0	AASGFNAM(UniMod:35)EDAQTLR2_121_1_0_12	0.55224514	AASGFNAM(UniMod:35)EDAQTLR2	0	AASGFNAMEDAQTLR	1	0.00010917069	0.0013661202	0.84893435	P09525;P09525-3	ANXA4_HUMAN	ANXA4	AASGFNAM(UniMod:35)EDAQTLR	AASGFNAM(UniMod:35)EDAQTLR	2	AASGFNAM(UniMod:35)EDAQTLR	P09525;P09525-3;Q6P452;B4E1S2	0	0	y	1	3	noloss	False	0.93904144	0	0	0	0.99989134
D:\groups_temp\schurgrp\LCMS_FlScJDatler1_p\S1_DIA.raw	799.36823	434.20395	14.183471	0	AASGFNAM(UniMod:35)EDAQTLR2_98_1_0_5	0.25718048	AASGFNAM(UniMod:35)EDAQTLR2	0	AASGFNAMEDAQTLR	1	0.00010917069	0.0013661202	0.84893435	P09525;P09525-3	ANXA4_HUMAN	ANXA4	AASGFNAM(UniMod:35)EDAQTLR	AASGFNAM(UniMod:35)EDAQTLR	2	AASGFNAM(UniMod:35)EDAQTLR	P09525;P09525-3;Q6P452;B4E1S2	0	0	b	1	5	noloss	False	0.93904144	0	0	0	0.99989134
D:\groups_temp\schurgrp\LCMS_FlScJDatler1_p\S1_DIA.raw	799.36823	1311.6008	14.183471	0	AASGFNAM(UniMod:35)EDAQTLR2_121_1_0_4	0.1081757	AASGFNAM(UniMod:35)EDAQTLR2	0	AASGFNAMEDAQTLR	1	0.00010917069	0.0013661202	0.84893435	P09525;P09525-3	ANXA4_HUMAN	ANXA4	AASGFNAM(UniMod:35)EDAQTLR	AASGFNAM(UniMod:35)EDAQTLR	2	AASGFNAM(UniMod:35)EDAQTLR	P09525;P09525-3;Q6P452;B4E1S2	0	0	y	1	11	noloss	False	0.93904144	0	0	0	0.99989134
D:\groups_temp\schurgrp\LCMS_FlScJDatler1_p\S1_DIA.raw	799.36823	588.34747	14.183471	0	AASGFNAM(UniMod:35)EDAQTLR2_121_1_0_10	0.55845767	AASGFNAM(UniMod:35)EDAQTLR2	0	AASGFNAMEDAQTLR	1	0.00010917069	0.0013661202	0.84893435	P09525;P09525-3	ANXA4_HUMAN	ANXA4	AASGFNAM(UniMod:35)EDAQTLR	AASGFNAM(UniMod:35)EDAQTLR	2	AASGFNAM(UniMod:35)EDAQTLR	P09525;P09525-3;Q6P452;B4E1S2	0	0	y	1	5	noloss	False	0.93904144	0	0	0	0.99989134
D:\groups_temp\schurgrp\LCMS_FlScJDatler1_p\S1_DIA.raw	799.36823	703.37445	14.183471	0	AASGFNAM(UniMod:35)EDAQTLR2_121_1_0_9	0.6886425	AASGFNAM(UniMod:35)EDAQTLR2	0	AASGFNAMEDAQTLR	1	0.00010917069	0.0013661202	0.84893435	P09525;P09525-3	ANXA4_HUMAN	ANXA4	AASGFNAM(UniMod:35)EDAQTLR	AASGFNAM(UniMod:35)EDAQTLR	2	AASGFNAM(UniMod:35)EDAQTLR	P09525;P09525-3;Q6P452;B4E1S2	0	0	y	1	6	noloss	False	0.93904144	0	0	0	0.99989134
D:\groups_temp\schurgrp\LCMS_FlScJDatler1_p\S1_DIA.raw	799.36823	1164.5325	14.183471	0	AASGFNAM(UniMod:35)EDAQTLR2_121_1_0_5	0.63854146	AASGFNAM(UniMod:35)EDAQTLR2	0	AASGFNAMEDAQTLR	1	0.00010917069	0.0013661202	0.84893435	P09525;P09525-3	ANXA4_HUMAN	ANXA4	AASGFNAM(UniMod:35)EDAQTLR	AASGFNAM(UniMod:35)EDAQTLR	2	AASGFNAM(UniMod:35)EDAQTLR	P09525;P09525-3;Q6P452;B4E1S2	0	0	y	1	10	noloss	False	0.93904144	0	0	0	0.99989134
D:\groups_temp\schurgrp\LCMS_FlScJDatler1_p\S1_DIA.raw	799.36823	832.41699	14.183471	0	AASGFNAM(UniMod:35)EDAQTLR2_121_1_0_8	1	AASGFNAM(UniMod:35)EDAQTLR2	0	AASGFNAMEDAQTLR	1	0.00010917069	0.0013661202	0.84893435	P09525;P09525-3	ANXA4_HUMAN	ANXA4	AASGFNAM(UniMod:35)EDAQTLR	AASGFNAM(UniMod:35)EDAQTLR	2	AASGFNAM(UniMod:35)EDAQTLR	P09525;P09525-3;Q6P452;B4E1S2	0	0	y	1	7	noloss	False	0.93904144	0	0	0	0.99989134
D:\groups_temp\schurgrp\LCMS_FlScJDatler1_p\S1_DIA.raw	799.36823	1455.6544	14.183471	0	AASGFNAM(UniMod:35)EDAQTLR2_121_1_0_2	0.12202464	AASGFNAM(UniMod:35)EDAQTLR2	0	AASGFNAMEDAQTLR	1	0.00010917069	0.0013661202	0.84893435	P09525;P09525-3	ANXA4_HUMAN	ANXA4	AASGFNAM(UniMod:35)EDAQTLR	AASGFNAM(UniMod:35)EDAQTLR	2	AASGFNAM(UniMod:35)EDAQTLR	P09525;P09525-3;Q6P452;B4E1S2	0	0	y	1	13	noloss	False	0.93904144	0	0	0	0.99989134
D:\groups_temp\schurgrp\LCMS_FlScJDatler1_p\S1_DIA.raw	799.36823	517.31036	14.183471	0	AASGFNAM(UniMod:35)EDAQTLR2_121_1_0_11	0.22275081	AASGFNAM(UniMod:35)EDAQTLR2	0	AASGFNAMEDAQTLR	1	0.00010917069	0.0013661202	0.84893435	P09525;P09525-3	ANXA4_HUMAN	ANXA4	AASGFNAM(UniMod:35)EDAQTLR	AASGFNAM(UniMod:35)EDAQTLR	2	AASGFNAM(UniMod:35)EDAQTLR	P09525;P09525-3;Q6P452;B4E1S2	0	0	y	1	4	noloss	False	0.93904144	0	0	0	0.99989134
D:\groups_temp\schurgrp\LCMS_FlScJDatler1_p\S1_DIA.raw	799.36823	287.13556	14.183471	0	AASGFNAM(UniMod:35)EDAQTLR2_98_1_0_4	0.17750068	AASGFNAM(UniMod:35)EDAQTLR2	0	AASGFNAMEDAQTLR	1	0.00010917069	0.0013661202	0.84893435	P09525;P09525-3	ANXA4_HUMAN	ANXA4	AASGFNAM(UniMod:35)EDAQTLR	AASGFNAM(UniMod:35)EDAQTLR	2	AASGFNAM(UniMod:35)EDAQTLR	P09525;P09525-3;Q6P452;B4E1S2	0	0	b	1	4	noloss	False	0.93904144	0	0	0	0.99989134
D:\groups_temp\schurgrp\LCMS_FlScJDatler1_p\S1_DIA.raw	799.36823	1368.6223	14.183471	0	AASGFNAM(UniMod:35)EDAQTLR2_121_1_0_3	0.1392698	AASGFNAM(UniMod:35)EDAQTLR2	0	AASGFNAMEDAQTLR	1	0.00010917069	0.0013661202	0.84893435	P09525;P09525-3	ANXA4_HUMAN	ANXA4	AASGFNAM(UniMod:35)EDAQTLR	AASGFNAM(UniMod:35)EDAQTLR	2	AASGFNAM(UniMod:35)EDAQTLR	P09525;P09525-3;Q6P452;B4E1S2	0	0	y	1	12	noloss	False	0.93904144	0	0	0	0.99989134
D:\groups_temp\schurgrp\LCMS_FlScJDatler1_p\S1_DIA.raw	583.80707	507.29367	26.153917	0	AASITSEVFNK2_121_1_0_7	0.16297126	AASITSEVFNK2	0	AASITSEVFNK	1	0.00035075413	0.0013661202	0.84309191	Q9Y5B9	SP16H_HUMAN	SUPT16H	AASITSEVFNK	AASITSEVFNK	2	AASITSEVFNK	Q9Y5B9	0	0	y	1	4	noloss	False	1.6139624	0	0	0	0.99731159
D:\groups_temp\schurgrp\LCMS_FlScJDatler1_p\S1_DIA.raw	583.80707	824.41595	26.153917	0	AASITSEVFNK2_121_1_0_4	1	AASITSEVFNK2	0	AASITSEVFNK	1	0.00035075413	0.0013661202	0.84309191	Q9Y5B9	SP16H_HUMAN	SUPT16H	AASITSEVFNK	AASITSEVFNK	2	AASITSEVFNK	Q9Y5B9	0	0	y	1	7	noloss	False	1.6139624	0	0	0	0.99731159
D:\groups_temp\schurgrp\LCMS_FlScJDatler1_p\S1_DIA.raw	583.80707	636.33624	26.153917	0	AASITSEVFNK2_121_1_0_6	0.11678306	AASITSEVFNK2	0	AASITSEVFNK	1	0.00035075413	0.0013661202	0.84309191	Q9Y5B9	SP16H_HUMAN	SUPT16H	AASITSEVFNK	AASITSEVFNK	2	AASITSEVFNK	Q9Y5B9	0	0	y	1	5	noloss	False	1.6139624	0	0	0	0.99731159
D:\groups_temp\schurgrp\LCMS_FlScJDatler1_p\S1_DIA.raw	583.80707	408.22525	26.153917	0	AASITSEVFNK2_121_1_0_8	0.42278802	AASITSEVFNK2	0	AASITSEVFNK	1	0.00035075413	0.0013661202	0.84309191	Q9Y5B9	SP16H_HUMAN	SUPT16H	AASITSEVFNK	AASITSEVFNK	2	AASITSEVFNK	Q9Y5B9	0	0	y	1	3	noloss	False	1.6139624	0	0	0	0.99731159
D:\groups_temp\schurgrp\LCMS_FlScJDatler1_p\S1_DIA.raw	583.80707	723.36829	26.153917	0	AASITSEVFNK2_121_1_0_5	0.3407456	AASITSEVFNK2	0	AASITSEVFNK	1	0.00035075413	0.0013661202	0.84309191	Q9Y5B9	SP16H_HUMAN	SUPT16H	AASITSEVFNK	AASITSEVFNK	2	AASITSEVFNK	Q9Y5B9	0	0	y	1	6	noloss	False	1.6139624	0	0	0	0.99731159
D:\groups_temp\schurgrp\LCMS_FlScJDatler1_p\S1_DIA.raw	583.80707	230.11407	26.153917	0	AASITSEVFNK2_98_1_0_3	0.47164682	AASITSEVFNK2	0	AASITSEVFNK	1	0.00035075413	0.0013661202	0.84309191	Q9Y5B9	SP16H_HUMAN	SUPT16H	AASITSEVFNK	AASITSEVFNK	2	AASITSEVFNK	Q9Y5B9	0	0	b	1	3	noloss	False	1.6139624	0	0	0	0.99731159
D:\groups_temp\schurgrp\LCMS_FlScJDatler1_p\S1_DIA.raw	659.40973	331.23508	-38.227654	0	AASVIAK1_121_1_0_4	1	AASVIAK1	0	AASVIAK	1	0.0084017571	0.0047619049	0.82605612	P06746	DPOLB_HUMAN	POLB	AASVIAK	AASVIAK	1	AASVIAK	P06746;E5RIJ0;E7EW18	0	0	y	1	3	noloss	False	2.4149532	0	0	0	0
D:\groups_temp\schurgrp\LCMS_FlScJDatler1_p\S1_DIA.raw	659.40973	329.1825	-38.227654	0	AASVIAK1_98_1_0_4	0.77202475	AASVIAK1	0	AASVIAK	1	0.0084017571	0.0047619049	0.82605612	P06746	DPOLB_HUMAN	POLB	AASVIAK	AASVIAK	1	AASVIAK	P06746;E5RIJ0;E7EW18	0	0	b	1	4	noloss	False	2.4149532	0	0	0	0
D:\groups_temp\schurgrp\LCMS_FlScJDatler1_p\S1_DIA.raw	659.40973	442.26657	-38.227654	0	AASVIAK1_98_1_0_5	0.60438347	AASVIAK1	0	AASVIAK	1	0.0084017571	0.0047619049	0.82605612	P06746	DPOLB_HUMAN	POLB	AASVIAK	AASVIAK	1	AASVIAK	P06746;E5RIJ0;E7EW18	0	0	b	1	5	noloss	False	2.4149532	0	0	0	0
D:\groups_temp\schurgrp\LCMS_FlScJDatler1_p\S1_DIA.raw	659.40973	517.33551	-38.227654	0	AASVIAK1_121_1_0_2	0.44790399	AASVIAK1	0	AASVIAK	1	0.0084017571	0.0047619049	0.82605612	P06746	DPOLB_HUMAN	POLB	AASVIAK	AASVIAK	1	AASVIAK	P06746;E5RIJ0;E7EW18	0	0	y	1	5	noloss	False	2.4149532	0	0	0	0
D:\groups_temp\schurgrp\LCMS_FlScJDatler1_p\S1_DIA.raw	659.40973	513.30365	-38.227654	0	AASVIAK1_98_1_0_6	0.36589682	AASVIAK1	0	AASVIAK	1	0.0084017571	0.0047619049	0.82605612	P06746	DPOLB_HUMAN	POLB	AASVIAK	AASVIAK	1	AASVIAK	P06746;E5RIJ0;E7EW18	0	0	b	1	6	noloss	False	2.4149532	0	0	0	0
D:\groups_temp\schurgrp\LCMS_FlScJDatler1_p\S1_DIA.raw	659.40973	230.11407	-38.227654	0	AASVIAK1_98_1_0_3	0.33775124	AASVIAK1	0	AASVIAK	1	0.0084017571	0.0047619049	0.82605612	P06746	DPOLB_HUMAN	POLB	AASVIAK	AASVIAK	1	AASVIAK	P06746;E5RIJ0;E7EW18	0	0	b	1	3	noloss	True	2.4149532	0	0	0	0
D:\groups_temp\schurgrp\LCMS_FlScJDatler1_p\S1_DIA.raw	659.40973	430.3035	-38.227654	0	AASVIAK1_121_1_0_3	0.25398651	AASVIAK1	0	AASVIAK	1	0.0084017571	0.0047619049	0.82605612	P06746	DPOLB_HUMAN	POLB	AASVIAK	AASVIAK	1	AASVIAK	P06746;E5RIJ0;E7EW18	0	0	y	1	4	noloss	True	2.4149532	0	0	0	0
D:\groups_temp\schurgrp\LCMS_FlScJDatler1_p\S1_DIA.raw	659.40973	588.37262	-38.227654	0	AASVIAK1_121_1_0_1	0.082523689	AASVIAK1	0	AASVIAK	1	0.0084017571	0.0047619049	0.82605612	P06746	DPOLB_HUMAN	POLB	AASVIAK	AASVIAK	1	AASVIAK	P06746;E5RIJ0;E7EW18	0	0	y	1	6	noloss	True	2.4149532	0	0	0	0
D:\groups_temp\schurgrp\LCMS_FlScJDatler1_p\S1_DIA.raw	659.40973	259.17166	-38.227654	0	AASVIAK1_121_2_0_2	0.0041158479	AASVIAK1	0	AASVIAK	1	0.0084017571	0.0047619049	0.82605612	P06746	DPOLB_HUMAN	POLB	AASVIAK	AASVIAK	1	AASVIAK	P06746;E5RIJ0;E7EW18	0	0	y	2	5	noloss	True	2.4149532	0	0	0	0
D:\groups_temp\schurgrp\LCMS_FlScJDatler1_p\S1_DIA.raw	659.40973	294.69022	-38.227654	0	AASVIAK1_121_2_0_1	0.0037385125	AASVIAK1	0	AASVIAK	1	0.0084017571	0.0047619049	0.82605612	P06746	DPOLB_HUMAN	POLB	AASVIAK	AASVIAK	1	AASVIAK	P06746;E5RIJ0;E7EW18	0	0	y	2	6	noloss	True	2.4149532	0	0	0	0
D:\groups_temp\schurgrp\LCMS_FlScJDatler1_p\S1_DIA.raw	659.40973	215.65565	-38.227654	0	AASVIAK1_121_2_0_3	0.0031800501	AASVIAK1	0	AASVIAK	1	0.0084017571	0.0047619049	0.82605612	P06746	DPOLB_HUMAN	POLB	AASVIAK	AASVIAK	1	AASVIAK	P06746;E5RIJ0;E7EW18	0	0	y	2	4	noloss	True	2.4149532	0	0	0	0
D:\groups_temp\schurgrp\LCMS_FlScJDatler1_p\S1_DIA.raw	659.40973	221.63719	-38.227654	0	AASVIAK1_98_2_0_5	0.0027128819	AASVIAK1	0	AASVIAK	1	0.0084017571	0.0047619049	0.82605612	P06746	DPOLB_HUMAN	POLB	AASVIAK	AASVIAK	1	AASVIAK	P06746;E5RIJ0;E7EW18	0	0	b	2	5	noloss	True	2.4149532	0	0	0	0
D:\groups_temp\schurgrp\LCMS_FlScJDatler1_p\S1_DIA.raw	661.87781	752.44647	103.45081	0	AAVESLGFILFR2_121_1_0_6	1	AAVESLGFILFR2	0	AAVESLGFILFR	1	0.009615385	0.0047619049	0	Q99460;Q99460-2	PSMD1_HUMAN	PSMD1	AAVESLGFILFR	AAVESLGFILFR	2	AAVESLGFILFR	Q99460;A0A087WW66;A0A7I2V262;A0A7I2V2K8;A0A7I2V4X0;A0A7I2V523;A0A7I2V5C8;A0A7I2V641;A0A7I2YQI9;A0A7I2YQY1;A0A7P0MW50;Q99460-2	0	0	y	1	6	noloss	True	0.80498445	0	0	0	0
D:\groups_temp\schurgrp\LCMS_FlScJDatler1_p\S1_DIA.raw	661.87781	952.56256	103.45081	0	AAVESLGFILFR2_121_1_0_4	0.71165669	AAVESLGFILFR2	0	AAVESLGFILFR	1	0.009615385	0.0047619049	0	Q99460;Q99460-2	PSMD1_HUMAN	PSMD1	AAVESLGFILFR	AAVESLGFILFR	2	AAVESLGFILFR	Q99460;A0A087WW66;A0A7I2V262;A0A7I2V2K8;A0A7I2V4X0;A0A7I2V523;A0A7I2V5C8;A0A7I2V641;A0A7I2YQI9;A0A7I2YQY1;A0A7P0MW50;Q99460-2	0	0	y	1	8	noloss	False	0.80498445	0	0	0	0
D:\groups_temp\schurgrp\LCMS_FlScJDatler1_p\S1_DIA.raw	661.87781	1081.6051	103.45081	0	AAVESLGFILFR2_121_1_0_3	0.61288965	AAVESLGFILFR2	0	AAVESLGFILFR	1	0.009615385	0.0047619049	0	Q99460;Q99460-2	PSMD1_HUMAN	PSMD1	AAVESLGFILFR	AAVESLGFILFR	2	AAVESLGFILFR	Q99460;A0A087WW66;A0A7I2V262;A0A7I2V2K8;A0A7I2V4X0;A0A7I2V523;A0A7I2V5C8;A0A7I2V641;A0A7I2YQI9;A0A7I2YQY1;A0A7P0MW50;Q99460-2	0	0	y	1	9	noloss	False	0.80498445	0	0	0	0
D:\groups_temp\schurgrp\LCMS_FlScJDatler1_p\S1_DIA.raw	661.87781	865.53052	103.45081	0	AAVESLGFILFR2_121_1_0_5	0.29951161	AAVESLGFILFR2	0	AAVESLGFILFR	1	0.009615385	0.0047619049	0	Q99460;Q99460-2	PSMD1_HUMAN	PSMD1	AAVESLGFILFR	AAVESLGFILFR	2	AAVESLGFILFR	Q99460;A0A087WW66;A0A7I2V262;A0A7I2V2K8;A0A7I2V4X0;A0A7I2V523;A0A7I2V5C8;A0A7I2V641;A0A7I2YQI9;A0A7I2YQY1;A0A7P0MW50;Q99460-2	0	0	y	1	7	noloss	False	0.80498445	0	0	0	0
D:\groups_temp\schurgrp\LCMS_FlScJDatler1_p\S1_DIA.raw	661.87781	242.15047	103.45081	0	AAVESLGFILFR2_98_1_0_3	0.19697683	AAVESLGFILFR2	0	AAVESLGFILFR	1	0.009615385	0.0047619049	0	Q99460;Q99460-2	PSMD1_HUMAN	PSMD1	AAVESLGFILFR	AAVESLGFILFR	2	AAVESLGFILFR	Q99460;A0A087WW66;A0A7I2V262;A0A7I2V2K8;A0A7I2V4X0;A0A7I2V523;A0A7I2V5C8;A0A7I2V641;A0A7I2YQI9;A0A7I2YQY1;A0A7P0MW50;Q99460-2	0	0	b	1	3	noloss	False	0.80498445	0	0	0	0
D:\groups_temp\schurgrp\LCMS_FlScJDatler1_p\S1_DIA.raw	661.87781	695.42499	103.45081	0	AAVESLGFILFR2_121_1_0_7	0.18233037	AAVESLGFILFR2	0	AAVESLGFILFR	1	0.009615385	0.0047619049	0	Q99460;Q99460-2	PSMD1_HUMAN	PSMD1	AAVESLGFILFR	AAVESLGFILFR	2	AAVESLGFILFR	Q99460;A0A087WW66;A0A7I2V262;A0A7I2V2K8;A0A7I2V4X0;A0A7I2V523;A0A7I2V5C8;A0A7I2V641;A0A7I2YQI9;A0A7I2YQY1;A0A7P0MW50;Q99460-2	0	0	y	1	5	noloss	True	0.80498445	0	0	0	0
D:\groups_temp\schurgrp\LCMS_FlScJDatler1_p\S1_DIA.raw	661.87781	435.27252	103.45081	0	AAVESLGFILFR2_121_1_0_9	0.16459119	AAVESLGFILFR2	0	AAVESLGFILFR	1	0.009615385	0.0047619049	0	Q99460;Q99460-2	PSMD1_HUMAN	PSMD1	AAVESLGFILFR	AAVESLGFILFR	2	AAVESLGFILFR	Q99460;A0A087WW66;A0A7I2V262;A0A7I2V2K8;A0A7I2V4X0;A0A7I2V523;A0A7I2V5C8;A0A7I2V641;A0A7I2YQI9;A0A7I2YQY1;A0A7P0MW50;Q99460-2	0	0	y	1	3	noloss	True	0.80498445	0	0	0	0
D:\groups_temp\schurgrp\LCMS_FlScJDatler1_p\S1_DIA.raw	661.87781	548.35657	103.45081	0	AAVESLGFILFR2_121_1_0_8	0.1621626	AAVESLGFILFR2	0	AAVESLGFILFR	1	0.009615385	0.0047619049	0	Q99460;Q99460-2	PSMD1_HUMAN	PSMD1	AAVESLGFILFR	AAVESLGFILFR	2	AAVESLGFILFR	Q99460;A0A087WW66;A0A7I2V262;A0A7I2V2K8;A0A7I2V4X0;A0A7I2V523;A0A7I2V5C8;A0A7I2V641;A0A7I2YQI9;A0A7I2YQY1;A0A7P0MW50;Q99460-2	0	0	y	1	4	noloss	True	0.80498445	0	0	0	0
D:\groups_temp\schurgrp\LCMS_FlScJDatler1_p\S1_DIA.raw	661.87781	1180.6736	103.45081	0	AAVESLGFILFR2_121_1_0_2	0.1056153	AAVESLGFILFR2	0	AAVESLGFILFR	1	0.009615385	0.0047619049	0	Q99460;Q99460-2	PSMD1_HUMAN	PSMD1	AAVESLGFILFR	AAVESLGFILFR	2	AAVESLGFILFR	Q99460;A0A087WW66;A0A7I2V262;A0A7I2V2K8;A0A7I2V4X0;A0A7I2V523;A0A7I2V5C8;A0A7I2V641;A0A7I2YQI9;A0A7I2YQY1;A0A7P0MW50;Q99460-2	0	0	y	1	10	noloss	True	0.80498445	0	0	0	0
D:\groups_temp\schurgrp\LCMS_FlScJDatler1_p\S1_DIA.raw	661.87781	371.19305	103.45081	0	AAVESLGFILFR2_98_1_0_4	0.088113114	AAVESLGFILFR2	0	AAVESLGFILFR	1	0.009615385	0.0047619049	0	Q99460;Q99460-2	PSMD1_HUMAN	PSMD1	AAVESLGFILFR	AAVESLGFILFR	2	AAVESLGFILFR	Q99460;A0A087WW66;A0A7I2V262;A0A7I2V2K8;A0A7I2V4X0;A0A7I2V523;A0A7I2V5C8;A0A7I2V641;A0A7I2YQI9;A0A7I2YQY1;A0A7P0MW50;Q99460-2	0	0	b	1	4	noloss	True	0.80498445	0	0	0	0
D:\groups_temp\schurgrp\LCMS_FlScJDatler1_p\S1_DIA.raw	661.87781	458.2251	103.45081	0	AAVESLGFILFR2_98_1_0_5	0.046722755	AAVESLGFILFR2	0	AAVESLGFILFR	1	0.009615385	0.0047619049	0	Q99460;Q99460-2	PSMD1_HUMAN	PSMD1	AAVESLGFILFR	AAVESLGFILFR	2	AAVESLGFILFR	Q99460;A0A087WW66;A0A7I2V262;A0A7I2V2K8;A0A7I2V4X0;A0A7I2V523;A0A7I2V5C8;A0A7I2V641;A0A7I2YQI9;A0A7I2YQY1;A0A7P0MW50;Q99460-2	0	0	b	1	5	noloss	True	0.80498445	0	0	0	0
D:\groups_temp\schurgrp\LCMS_FlScJDatler1_p\S1_DIA.raw	661.87781	571.30914	103.45081	0	AAVESLGFILFR2_98_1_0_6	0.026298542	AAVESLGFILFR2	0	AAVESLGFILFR	1	0.009615385	0.0047619049	0	Q99460;Q99460-2	PSMD1_HUMAN	PSMD1	AAVESLGFILFR	AAVESLGFILFR	2	AAVESLGFILFR	Q99460;A0A087WW66;A0A7I2V262;A0A7I2V2K8;A0A7I2V4X0;A0A7I2V523;A0A7I2V5C8;A0A7I2V641;A0A7I2YQI9;A0A7I2YQY1;A0A7P0MW50;Q99460-2	0	0	b	1	6	noloss	True	0.80498445	0	0	0	0
D:\groups_temp\schurgrp\LCMS_FlScJDatler1_p\S1_DIA.raw	824.46356	621.33606	-35.390148	0	AAVHLEGK1_98_1_0_6	1	AAVHLEGK1	0	AAVHLEGK	1	0.0094589479	0.0013661202	0.80498445	P18206;P18206-2	VINC_HUMAN	VCL	AAVHLEGK	AAVHLEGK	1	AAVHLEGK	P18206;P18206-2	0	0	b	1	6	noloss	True	2.4149532	0	0	0	0
D:\groups_temp\schurgrp\LCMS_FlScJDatler1_p\S1_DIA.raw	824.46356	678.35748	-35.390148	0	AAVHLEGK1_98_1_0_7	0.93232131	AAVHLEGK1	0	AAVHLEGK	1	0.0094589479	0.0013661202	0.80498445	P18206;P18206-2	VINC_HUMAN	VCL	AAVHLEGK	AAVHLEGK	1	AAVHLEGK	P18206;P18206-2	0	0	b	1	7	noloss	True	2.4149532	0	0	0	0
D:\groups_temp\schurgrp\LCMS_FlScJDatler1_p\S1_DIA.raw	824.46356	379.20938	-35.390148	0	AAVHLEGK1_98_1_0_4	0.85284626	AAVHLEGK1	0	AAVHLEGK	1	0.0094589479	0.0013661202	0.80498445	P18206;P18206-2	VINC_HUMAN	VCL	AAVHLEGK	AAVHLEGK	1	AAVHLEGK	P18206;P18206-2	0	0	b	1	4	noloss	False	2.4149532	0	0	0	0
D:\groups_temp\schurgrp\LCMS_FlScJDatler1_p\S1_DIA.raw	824.46356	492.29346	-35.390148	0	AAVHLEGK1_98_1_0_5	0.66400224	AAVHLEGK1	0	AAVHLEGK	1	0.0094589479	0.0013661202	0.80498445	P18206;P18206-2	VINC_HUMAN	VCL	AAVHLEGK	AAVHLEGK	1	AAVHLEGK	P18206;P18206-2	0	0	b	1	5	noloss	False	2.4149532	0	0	0	0
D:\groups_temp\schurgrp\LCMS_FlScJDatler1_p\S1_DIA.raw	824.46356	583.32092	-35.390148	0	AAVHLEGK1_121_1_0_3	0.53393936	AAVHLEGK1	0	AAVHLEGK	1	0.0094589479	0.0013661202	0.80498445	P18206;P18206-2	VINC_HUMAN	VCL	AAVHLEGK	AAVHLEGK	1	AAVHLEGK	P18206;P18206-2	0	0	y	1	5	noloss	True	2.4149532	0	0	0	0
D:\groups_temp\schurgrp\LCMS_FlScJDatler1_p\S1_DIA.raw	824.46356	446.26202	-35.390148	0	AAVHLEGK1_121_1_0_4	0.5229795	AAVHLEGK1	0	AAVHLEGK	1	0.0094589479	0.0013661202	0.80498445	P18206;P18206-2	VINC_HUMAN	VCL	AAVHLEGK	AAVHLEGK	1	AAVHLEGK	P18206;P18206-2	0	0	y	1	4	noloss	False	2.4149532	0	0	0	0
D:\groups_temp\schurgrp\LCMS_FlScJDatler1_p\S1_DIA.raw	824.46356	333.17795	-35.390148	0	AAVHLEGK1_121_1_0_5	0.26563492	AAVHLEGK1	0	AAVHLEGK	1	0.0094589479	0.0013661202	0.80498445	P18206;P18206-2	VINC_HUMAN	VCL	AAVHLEGK	AAVHLEGK	1	AAVHLEGK	P18206;P18206-2	0	0	y	1	3	noloss	True	2.4149532	0	0	0	0
D:\groups_temp\schurgrp\LCMS_FlScJDatler1_p\S1_DIA.raw	824.46356	682.38934	-35.390148	0	AAVHLEGK1_121_1_0_2	0.22930099	AAVHLEGK1	0	AAVHLEGK	1	0.0094589479	0.0013661202	0.80498445	P18206;P18206-2	VINC_HUMAN	VCL	AAVHLEGK	AAVHLEGK	1	AAVHLEGK	P18206;P18206-2	0	0	y	1	6	noloss	True	2.4149532	0	0	0	0
D:\groups_temp\schurgrp\LCMS_FlScJDatler1_p\S1_DIA.raw	824.46356	753.42645	-35.390148	0	AAVHLEGK1_121_1_0_1	0.14993989	AAVHLEGK1	0	AAVHLEGK	1	0.0094589479	0.0013661202	0.80498445	P18206;P18206-2	VINC_HUMAN	VCL	AAVHLEGK	AAVHLEGK	1	AAVHLEGK	P18206;P18206-2	0	0	y	1	7	noloss	True	2.4149532	0	0	0	0
D:\groups_temp\schurgrp\LCMS_FlScJDatler1_p\S1_DIA.raw	824.46356	242.15047	-35.390148	0	AAVHLEGK1_98_1_0_3	0.036043797	AAVHLEGK1	0	AAVHLEGK	1	0.0094589479	0.0013661202	0.80498445	P18206;P18206-2	VINC_HUMAN	VCL	AAVHLEGK	AAVHLEGK	1	AAVHLEGK	P18206;P18206-2	0	0	b	1	3	noloss	True	2.4149532	0	0	0	0
D:\groups_temp\schurgrp\LCMS_FlScJDatler1_p\S1_DIA.raw	824.46356	292.16437	-35.390148	0	AAVHLEGK1_121_2_0_3	0.0059855375	AAVHLEGK1	0	AAVHLEGK	1	0.0094589479	0.0013661202	0.80498445	P18206;P18206-2	VINC_HUMAN	VCL	AAVHLEGK	AAVHLEGK	1	AAVHLEGK	P18206;P18206-2	0	0	y	2	5	noloss	True	2.4149532	0	0	0	0
D:\groups_temp\schurgrp\LCMS_FlScJDatler1_p\S1_DIA.raw	824.46356	341.69858	-35.390148	0	AAVHLEGK1_121_2_0_2	0.0044933269	AAVHLEGK1	0	AAVHLEGK	1	0.0094589479	0.0013661202	0.80498445	P18206;P18206-2	VINC_HUMAN	VCL	AAVHLEGK	AAVHLEGK	1	AAVHLEGK	P18206;P18206-2	0	0	y	2	6	noloss	True	2.4149532	0	0	0	0
D:\groups_temp\schurgrp\LCMS_FlScJDatler1_p\S1_DIA.raw	462.79831	683.44611	32.720291	0	AAVPIVNLK2_121_1_0_3	1	AAVPIVNLK2	0	AAVPIVNLK	1	0.0084017571	0.0013661202	0.80498445	P39060;P39060-1;P39060-2	COIA1_HUMAN	COL18A1	AAVPIVNLK	AAVPIVNLK	2	AAVPIVNLK	P39060;H7BXV5;H7C457;P39060-1;P39060-2	0	0	y	1	6	noloss	False	0.21367158	0	0	0	0
D:\groups_temp\schurgrp\LCMS_FlScJDatler1_p\S1_DIA.raw	462.79831	342.22699	32.720291	0	AAVPIVNLK2_121_2_0_3	0.60398233	AAVPIVNLK2	0	AAVPIVNLK	1	0.0084017571	0.0013661202	0.80498445	P39060;P39060-1;P39060-2	COIA1_HUMAN	COL18A1	AAVPIVNLK	AAVPIVNLK	2	AAVPIVNLK	P39060;H7BXV5;H7C457;P39060-1;P39060-2	0	0	y	2	6	noloss	False	0.21367158	0	0	0	0
D:\groups_temp\schurgrp\LCMS_FlScJDatler1_p\S1_DIA.raw	462.79831	473.3093	32.720291	0	AAVPIVNLK2_121_1_0_5	0.22040208	AAVPIVNLK2	0	AAVPIVNLK	1	0.0084017571	0.0013661202	0.80498445	P39060;P39060-1;P39060-2	COIA1_HUMAN	COL18A1	AAVPIVNLK	AAVPIVNLK	2	AAVPIVNLK	P39060;H7BXV5;H7C457;P39060-1;P39060-2	0	0	y	1	4	noloss	True	0.21367158	0	0	0	0
D:\groups_temp\schurgrp\LCMS_FlScJDatler1_p\S1_DIA.raw	462.79831	586.39337	32.720291	0	AAVPIVNLK2_121_1_0_4	0.12117045	AAVPIVNLK2	0	AAVPIVNLK	1	0.0084017571	0.0013661202	0.80498445	P39060;P39060-1;P39060-2	COIA1_HUMAN	COL18A1	AAVPIVNLK	AAVPIVNLK	2	AAVPIVNLK	P39060;H7BXV5;H7C457;P39060-1;P39060-2	0	0	y	1	5	noloss	True	0.21367158	0	0	0	0
D:\groups_temp\schurgrp\LCMS_FlScJDatler1_p\S1_DIA.raw	462.79831	374.24091	32.720291	0	AAVPIVNLK2_121_1_0_6	0.087227017	AAVPIVNLK2	0	AAVPIVNLK	1	0.0084017571	0.0013661202	0.80498445	P39060;P39060-1;P39060-2	COIA1_HUMAN	COL18A1	AAVPIVNLK	AAVPIVNLK	2	AAVPIVNLK	P39060;H7BXV5;H7C457;P39060-1;P39060-2	0	0	y	1	3	noloss	False	0.21367158	0	0	0	0
D:\groups_temp\schurgrp\LCMS_FlScJDatler1_p\S1_DIA.raw	462.79831	242.15047	32.720291	0	AAVPIVNLK2_98_1_0_3	0.084173203	AAVPIVNLK2	0	AAVPIVNLK	1	0.0084017571	0.0013661202	0.80498445	P39060;P39060-1;P39060-2	COIA1_HUMAN	COL18A1	AAVPIVNLK	AAVPIVNLK	2	AAVPIVNLK	P39060;H7BXV5;H7C457;P39060-1;P39060-2	0	0	b	1	3	noloss	True	0.21367158	0	0	0	0
D:\groups_temp\schurgrp\LCMS_FlScJDatler1_p\S1_DIA.raw	462.79831	391.7612	32.720291	0	AAVPIVNLK2_121_2_0_2	0.042167932	AAVPIVNLK2	0	AAVPIVNLK	1	0.0084017571	0.0013661202	0.80498445	P39060;P39060-1;P39060-2	COIA1_HUMAN	COL18A1	AAVPIVNLK	AAVPIVNLK	2	AAVPIVNLK	P39060;H7BXV5;H7C457;P39060-1;P39060-2	0	0	y	2	7	noloss	True	0.21367158	0	0	0	0
D:\groups_temp\schurgrp\LCMS_FlScJDatler1_p\S1_DIA.raw	462.79831	782.51453	32.720291	0	AAVPIVNLK2_121_1_0_2	0.039796006	AAVPIVNLK2	0	AAVPIVNLK	1	0.0084017571	0.0013661202	0.80498445	P39060;P39060-1;P39060-2	COIA1_HUMAN	COL18A1	AAVPIVNLK	AAVPIVNLK	2	AAVPIVNLK	P39060;H7BXV5;H7C457;P39060-1;P39060-2	0	0	y	1	7	noloss	True	0.21367158	0	0	0	0
D:\groups_temp\schurgrp\LCMS_FlScJDatler1_p\S1_DIA.raw	462.79831	339.20322	32.720291	0	AAVPIVNLK2_98_1_0_4	0.0063975952	AAVPIVNLK2	0	AAVPIVNLK	1	0.0084017571	0.0013661202	0.80498445	P39060;P39060-1;P39060-2	COIA1_HUMAN	COL18A1	AAVPIVNLK	AAVPIVNLK	2	AAVPIVNLK	P39060;H7BXV5;H7C457;P39060-1;P39060-2	0	0	b	1	4	noloss	True	0.21367158	0	0	0	0
D:\groups_temp\schurgrp\LCMS_FlScJDatler1_p\S1_DIA.raw	462.79831	853.55164	32.720291	0	AAVPIVNLK2_121_1_0_1	0.0025422818	AAVPIVNLK2	0	AAVPIVNLK	1	0.0084017571	0.0013661202	0.80498445	P39060;P39060-1;P39060-2	COIA1_HUMAN	COL18A1	AAVPIVNLK	AAVPIVNLK	2	AAVPIVNLK	P39060;H7BXV5;H7C457;P39060-1;P39060-2	0	0	y	1	8	noloss	True	0.21367158	0	0	0	0
D:\groups_temp\schurgrp\LCMS_FlScJDatler1_p\S1_DIA.raw	462.79831	452.28729	32.720291	0	AAVPIVNLK2_98_1_0_5	0.0013140457	AAVPIVNLK2	0	AAVPIVNLK	1	0.0084017571	0.0013661202	0.80498445	P39060;P39060-1;P39060-2	COIA1_HUMAN	COL18A1	AAVPIVNLK	AAVPIVNLK	2	AAVPIVNLK	P39060;H7BXV5;H7C457;P39060-1;P39060-2	0	0	b	1	5	noloss	True	0.21367158	0	0	0	0
D:\groups_temp\schurgrp\LCMS_FlScJDatler1_p\S1_DIA.raw	462.79831	293.70059	32.720291	0	AAVPIVNLK2_121_2_0_4	0.0013090451	AAVPIVNLK2	0	AAVPIVNLK	1	0.0084017571	0.0013661202	0.80498445	P39060;P39060-1;P39060-2	COIA1_HUMAN	COL18A1	AAVPIVNLK	AAVPIVNLK	2	AAVPIVNLK	P39060;H7BXV5;H7C457;P39060-1;P39060-2	0	0	y	2	5	noloss	True	0.21367158	0	0	0	0
D:\groups_temp\schurgrp\LCMS_FlScJDatler1_p\S1_DIA.raw	610.30414	510.23526	45.163456	0	AAYFGIYDTAK2_98_1_0_5	0.16171275	AAYFGIYDTAK2	0	AAYFGIYDTAK	1	0.00035075413	0.0013661202	0.71269357	P05141	ADT2_HUMAN	SLC25A5	AAYFGIYDTAK	AAYFGIYDTAK	2	AAYFGIYDTAK	P05141	0	0	b	1	5	noloss	False	1.6328843	0	0	0	0.99905986
D:\groups_temp\schurgrp\LCMS_FlScJDatler1_p\S1_DIA.raw	610.30414	306.14539	45.163456	0	AAYFGIYDTAK2_98_1_0_3	0.51155496	AAYFGIYDTAK2	0	AAYFGIYDTAK	1	0.00035075413	0.0013661202	0.71269357	P05141	ADT2_HUMAN	SLC25A5	AAYFGIYDTAK	AAYFGIYDTAK	2	AAYFGIYDTAK	P05141	0	0	b	1	3	noloss	False	1.6328843	0	0	0	0.99905986
D:\groups_temp\schurgrp\LCMS_FlScJDatler1_p\S1_DIA.raw	610.30414	767.39447	45.163456	0	AAYFGIYDTAK2_121_1_0_4	1	AAYFGIYDTAK2	0	AAYFGIYDTAK	1	0.00035075413	0.0013661202	0.71269357	P05141	ADT2_HUMAN	SLC25A5	AAYFGIYDTAK	AAYFGIYDTAK	2	AAYFGIYDTAK	P05141	0	0	y	1	7	noloss	False	1.6328843	0	0	0	0.99905986
D:\groups_temp\schurgrp\LCMS_FlScJDatler1_p\S1_DIA.raw	610.30414	597.28894	45.163456	0	AAYFGIYDTAK2_121_1_0_6	0.44815832	AAYFGIYDTAK2	0	AAYFGIYDTAK	1	0.00035075413	0.0013661202	0.71269357	P05141	ADT2_HUMAN	SLC25A5	AAYFGIYDTAK	AAYFGIYDTAK	2	AAYFGIYDTAK	P05141	0	0	y	1	5	noloss	False	1.6328843	0	0	0	0.99905986
D:\groups_temp\schurgrp\LCMS_FlScJDatler1_p\S1_DIA.raw	610.30414	1077.5262	45.163456	0	AAYFGIYDTAK2_121_1_0_2	0.17055801	AAYFGIYDTAK2	0	AAYFGIYDTAK	1	0.00035075413	0.0013661202	0.71269357	P05141	ADT2_HUMAN	SLC25A5	AAYFGIYDTAK	AAYFGIYDTAK	2	AAYFGIYDTAK	P05141	0	0	y	1	9	noloss	False	1.6328843	0	0	0	0.99905986
D:\groups_temp\schurgrp\LCMS_FlScJDatler1_p\S1_DIA.raw	610.30414	914.46289	45.163456	0	AAYFGIYDTAK2_121_1_0_3	0.63028121	AAYFGIYDTAK2	0	AAYFGIYDTAK	1	0.00035075413	0.0013661202	0.71269357	P05141	ADT2_HUMAN	SLC25A5	AAYFGIYDTAK	AAYFGIYDTAK	2	AAYFGIYDTAK	P05141	0	0	y	1	8	noloss	False	1.6328843	0	0	0	0.99905986
D:\groups_temp\schurgrp\LCMS_FlScJDatler1_p\S1_DIA.raw	592.98486	736.4046	25.345972	0	AAYLQETGKPLDETLK3_121_2_0_3	1	AAYLQETGKPLDETLK3	0	AAYLQETGKPLDETLK	1	0.0017486885	0.0013661202	0.88059509	P04083	ANXA1_HUMAN	ANXA1	AAYLQETGKPLDETLK	AAYLQETGKPLDETLK	3	AAYLQETGKPLDETLK	P04083;Q5T3N0;Q5T3N1	0	0	y	2	13	noloss	False	0.80498445	0	0	0	0.97651583
D:\groups_temp\schurgrp\LCMS_FlScJDatler1_p\S1_DIA.raw	592.98486	817.93622	25.345972	0	AAYLQETGKPLDETLK3_121_2_0_2	0.99111909	AAYLQETGKPLDETLK3	0	AAYLQETGKPLDETLK	1	0.0017486885	0.0013661202	0.88059509	P04083	ANXA1_HUMAN	ANXA1	AAYLQETGKPLDETLK	AAYLQETGKPLDETLK	3	AAYLQETGKPLDETLK	P04083;Q5T3N0;Q5T3N1	0	0	y	2	14	noloss	True	0.80498445	0	0	0	0.97651583
D:\groups_temp\schurgrp\LCMS_FlScJDatler1_p\S1_DIA.raw	592.98486	679.86255	25.345972	0	AAYLQETGKPLDETLK3_121_2_0_4	0.86523622	AAYLQETGKPLDETLK3	0	AAYLQETGKPLDETLK	1	0.0017486885	0.0013661202	0.88059509	P04083	ANXA1_HUMAN	ANXA1	AAYLQETGKPLDETLK	AAYLQETGKPLDETLK	3	AAYLQETGKPLDETLK	P04083;Q5T3N0;Q5T3N1	0	0	y	2	12	noloss	False	0.80498445	0	0	0	0.97651583
D:\groups_temp\schurgrp\LCMS_FlScJDatler1_p\S1_DIA.raw	592.98486	815.45203	25.345972	0	AAYLQETGKPLDETLK3_121_1_0_9	0.77939618	AAYLQETGKPLDETLK3	0	AAYLQETGKPLDETLK	1	0.0017486885	0.0013661202	0.88059509	P04083	ANXA1_HUMAN	ANXA1	AAYLQETGKPLDETLK	AAYLQETGKPLDETLK	3	AAYLQETGKPLDETLK	P04083;Q5T3N0;Q5T3N1	0	0	y	1	7	noloss	True	0.80498445	0	0	0	0.97651583
D:\groups_temp\schurgrp\LCMS_FlScJDatler1_p\S1_DIA.raw	592.98486	306.14539	25.345972	0	AAYLQETGKPLDETLK3_98_1_0_3	0.40609232	AAYLQETGKPLDETLK3	0	AAYLQETGKPLDETLK	1	0.0017486885	0.0013661202	0.88059509	P04083	ANXA1_HUMAN	ANXA1	AAYLQETGKPLDETLK	AAYLQETGKPLDETLK	3	AAYLQETGKPLDETLK	P04083;Q5T3N0;Q5T3N1	0	0	b	1	3	noloss	False	0.80498445	0	0	0	0.97651583
D:\groups_temp\schurgrp\LCMS_FlScJDatler1_p\S1_DIA.raw	592.98486	615.83325	25.345972	0	AAYLQETGKPLDETLK3_121_2_0_5	0.37415692	AAYLQETGKPLDETLK3	0	AAYLQETGKPLDETLK	1	0.0017486885	0.0013661202	0.88059509	P04083	ANXA1_HUMAN	ANXA1	AAYLQETGKPLDETLK	AAYLQETGKPLDETLK	3	AAYLQETGKPLDETLK	P04083;Q5T3N0;Q5T3N1	0	0	y	2	11	noloss	False	0.80498445	0	0	0	0.97651583
D:\groups_temp\schurgrp\LCMS_FlScJDatler1_p\S1_DIA.raw	592.98486	551.31195	25.345972	0	AAYLQETGKPLDETLK3_121_2_0_6	0.20932883	AAYLQETGKPLDETLK3	0	AAYLQETGKPLDETLK	1	0.0017486885	0.0013661202	0.88059509	P04083	ANXA1_HUMAN	ANXA1	AAYLQETGKPLDETLK	AAYLQETGKPLDETLK	3	AAYLQETGKPLDETLK	P04083;Q5T3N0;Q5T3N1	0	0	y	2	10	noloss	True	0.80498445	0	0	0	0.97651583
D:\groups_temp\schurgrp\LCMS_FlScJDatler1_p\S1_DIA.raw	592.98486	853.45483	25.345972	0	AAYLQETGKPLDETLK3_121_2_0_1	0.18223058	AAYLQETGKPLDETLK3	0	AAYLQETGKPLDETLK	1	0.0017486885	0.0013661202	0.88059509	P04083	ANXA1_HUMAN	ANXA1	AAYLQETGKPLDETLK	AAYLQETGKPLDETLK	3	AAYLQETGKPLDETLK	P04083;Q5T3N0;Q5T3N1	0	0	y	2	15	noloss	True	0.80498445	0	0	0	0.97651583
D:\groups_temp\schurgrp\LCMS_FlScJDatler1_p\S1_DIA.raw	592.98486	1101.6161	25.345972	0	AAYLQETGKPLDETLK3_121_1_0_6	0.15024731	AAYLQETGKPLDETLK3	0	AAYLQETGKPLDETLK	1	0.0017486885	0.0013661202	0.88059509	P04083	ANXA1_HUMAN	ANXA1	AAYLQETGKPLDETLK	AAYLQETGKPLDETLK	3	AAYLQETGKPLDETLK	P04083;Q5T3N0;Q5T3N1	0	0	y	1	10	noloss	True	0.80498445	0	0	0	0.97651583
D:\groups_temp\schurgrp\LCMS_FlScJDatler1_p\S1_DIA.raw	592.98486	490.28824	25.345972	0	AAYLQETGKPLDETLK3_121_1_0_12	0.13643098	AAYLQETGKPLDETLK3	0	AAYLQETGKPLDETLK	1	0.0017486885	0.0013661202	0.88059509	P04083	ANXA1_HUMAN	ANXA1	AAYLQETGKPLDETLK	AAYLQETGKPLDETLK	3	AAYLQETGKPLDETLK	P04083;Q5T3N0;Q5T3N1	0	0	y	1	4	noloss	True	0.80498445	0	0	0	0.97651583
D:\groups_temp\schurgrp\LCMS_FlScJDatler1_p\S1_DIA.raw	592.98486	408.22992	25.345972	0	AAYLQETGKPLDETLK3_121_2_0_9	0.13263074	AAYLQETGKPLDETLK3	0	AAYLQETGKPLDETLK	1	0.0017486885	0.0013661202	0.88059509	P04083	ANXA1_HUMAN	ANXA1	AAYLQETGKPLDETLK	AAYLQETGKPLDETLK	3	AAYLQETGKPLDETLK	P04083;Q5T3N0;Q5T3N1	0	0	y	2	7	noloss	True	0.80498445	0	0	0	0.97651583
D:\groups_temp\schurgrp\LCMS_FlScJDatler1_p\S1_DIA.raw	592.98486	1000.5684	25.345972	0	AAYLQETGKPLDETLK3_121_1_0_7	0.13249275	AAYLQETGKPLDETLK3	0	AAYLQETGKPLDETLK	1	0.0017486885	0.0013661202	0.88059509	P04083	ANXA1_HUMAN	ANXA1	AAYLQETGKPLDETLK	AAYLQETGKPLDETLK	3	AAYLQETGKPLDETLK	P04083;Q5T3N0;Q5T3N1	0	0	y	1	9	noloss	True	0.80498445	0	0	0	0.97651583
D:\groups_temp\schurgrp\LCMS_FlScJDatler1_p\S1_DIA.raw	828.42609	424.22015	-15.627458	0	AAYVNYK1_121_1_0_4	1	AAYVNYK1	0	AAYVNYK	1	0.0023781213	0.0013661202	0.8964057	P68712	A21_VACCW	VACWR140	AAYVNYK	AAYVNYK	1	AAYVNYK	P68712	0	0	y	1	3	noloss	False	2.3139958	0	0	0	0.96059722
D:\groups_temp\schurgrp\LCMS_FlScJDatler1_p\S1_DIA.raw	828.42609	523.28857	-15.627458	0	AAYVNYK1_121_1_0_3	0.52450979	AAYVNYK1	0	AAYVNYK	1	0.0023781213	0.0013661202	0.8964057	P68712	A21_VACCW	VACWR140	AAYVNYK	AAYVNYK	1	AAYVNYK	P68712	0	0	y	1	4	noloss	True	2.3139958	0	0	0	0.96059722
D:\groups_temp\schurgrp\LCMS_FlScJDatler1_p\S1_DIA.raw	828.42609	306.14539	-15.627458	0	AAYVNYK1_98_1_0_3	0.49222443	AAYVNYK1	0	AAYVNYK	1	0.0023781213	0.0013661202	0.8964057	P68712	A21_VACCW	VACWR140	AAYVNYK	AAYVNYK	1	AAYVNYK	P68712	0	0	b	1	3	noloss	False	2.3139958	0	0	0	0.96059722
D:\groups_temp\schurgrp\LCMS_FlScJDatler1_p\S1_DIA.raw	828.42609	405.21378	-15.627458	0	AAYVNYK1_98_1_0_4	0.36430931	AAYVNYK1	0	AAYVNYK	1	0.0023781213	0.0013661202	0.8964057	P68712	A21_VACCW	VACWR140	AAYVNYK	AAYVNYK	1	AAYVNYK	P68712	0	0	b	1	4	noloss	True	2.3139958	0	0	0	0.96059722
D:\groups_temp\schurgrp\LCMS_FlScJDatler1_p\S1_DIA.raw	828.42609	519.25671	-15.627458	0	AAYVNYK1_98_1_0_5	0.36064968	AAYVNYK1	0	AAYVNYK	1	0.0023781213	0.0013661202	0.8964057	P68712	A21_VACCW	VACWR140	AAYVNYK	AAYVNYK	1	AAYVNYK	P68712	0	0	b	1	5	noloss	False	2.3139958	0	0	0	0.96059722
D:\groups_temp\schurgrp\LCMS_FlScJDatler1_p\S1_DIA.raw	828.42609	686.35187	-15.627458	0	AAYVNYK1_121_1_0_2	0.32465631	AAYVNYK1	0	AAYVNYK	1	0.0023781213	0.0013661202	0.8964057	P68712	A21_VACCW	VACWR140	AAYVNYK	AAYVNYK	1	AAYVNYK	P68712	0	0	y	1	5	noloss	False	2.3139958	0	0	0	0.96059722
D:\groups_temp\schurgrp\LCMS_FlScJDatler1_p\S1_DIA.raw	828.42609	682.32001	-15.627458	0	AAYVNYK1_98_1_0_6	0.22942293	AAYVNYK1	0	AAYVNYK	1	0.0023781213	0.0013661202	0.8964057	P68712	A21_VACCW	VACWR140	AAYVNYK	AAYVNYK	1	AAYVNYK	P68712	0	0	b	1	6	noloss	True	2.3139958	0	0	0	0.96059722
D:\groups_temp\schurgrp\LCMS_FlScJDatler1_p\S1_DIA.raw	828.42609	757.38898	-15.627458	0	AAYVNYK1_121_1_0_1	0.057864204	AAYVNYK1	0	AAYVNYK	1	0.0023781213	0.0013661202	0.8964057	P68712	A21_VACCW	VACWR140	AAYVNYK	AAYVNYK	1	AAYVNYK	P68712	0	0	y	1	6	noloss	True	2.3139958	0	0	0	0.96059722
D:\groups_temp\schurgrp\LCMS_FlScJDatler1_p\S1_DIA.raw	828.42609	203.11081	-15.627458	0	AAYVNYK1_98_2_0_4	0.0034545267	AAYVNYK1	0	AAYVNYK	1	0.0023781213	0.0013661202	0.8964057	P68712	A21_VACCW	VACWR140	AAYVNYK	AAYVNYK	1	AAYVNYK	P68712	0	0	b	2	4	noloss	True	2.3139958	0	0	0	0.96059722
D:\groups_temp\schurgrp\LCMS_FlScJDatler1_p\S1_DIA.raw	828.42609	343.67984	-15.627458	0	AAYVNYK1_121_2_0_2	0.0029389123	AAYVNYK1	0	AAYVNYK	1	0.0023781213	0.0013661202	0.8964057	P68712	A21_VACCW	VACWR140	AAYVNYK	AAYVNYK	1	AAYVNYK	P68712	0	0	y	2	5	noloss	True	2.3139958	0	0	0	0.96059722
D:\groups_temp\schurgrp\LCMS_FlScJDatler1_p\S1_DIA.raw	828.42609	379.19843	-15.627458	0	AAYVNYK1_121_2_0_1	0.0024577437	AAYVNYK1	0	AAYVNYK	1	0.0023781213	0.0013661202	0.8964057	P68712	A21_VACCW	VACWR140	AAYVNYK	AAYVNYK	1	AAYVNYK	P68712	0	0	y	2	6	noloss	True	2.3139958	0	0	0	0.96059722
D:\groups_temp\schurgrp\LCMS_FlScJDatler1_p\S1_DIA.raw	828.42609	262.14819	-15.627458	0	AAYVNYK1_121_2_0_3	0.0019844754	AAYVNYK1	0	AAYVNYK	1	0.0023781213	0.0013661202	0.8964057	P68712	A21_VACCW	VACWR140	AAYVNYK	AAYVNYK	1	AAYVNYK	P68712	0	0	y	2	4	noloss	True	2.3139958	0	0	0	0.96059722
D:\groups_temp\schurgrp\LCMS_FlScJDatler1_p\S1_DIA.raw	796.36249	930.49017	75.618729	0	AC(UniMod:4)DTSIPEFGSYEDVDNNIIK3_121_1_0_13	1	AC(UniMod:4)DTSIPEFGSYEDVDNNIIK3	0	ACDTSIPEFGSYEDVDNNIIK	1	0.00035075413	0.0013661202	0.46095088	P20636	ETF2_VACCW	VETFL	AC(UniMod:4)DTSIPEFGSYEDVDNNIIK	AC(UniMod:4)DTSIPEFGSYEDVDNNIIK	3	AC(UniMod:4)DTSIPEFGSYEDVDNNIIK	P20636	0	0	y	1	8	noloss	True	0.46095088	0	0	0	0.99863207
D:\groups_temp\schurgrp\LCMS_FlScJDatler1_p\S1_DIA.raw	796.36249	716.39484	75.618729	0	AC(UniMod:4)DTSIPEFGSYEDVDNNIIK3_121_1_0_15	0.84509712	AC(UniMod:4)DTSIPEFGSYEDVDNNIIK3	0	ACDTSIPEFGSYEDVDNNIIK	1	0.00035075413	0.0013661202	0.46095088	P20636	ETF2_VACCW	VETFL	AC(UniMod:4)DTSIPEFGSYEDVDNNIIK	AC(UniMod:4)DTSIPEFGSYEDVDNNIIK	3	AC(UniMod:4)DTSIPEFGSYEDVDNNIIK	P20636	0	0	y	1	6	noloss	False	0.46095088	0	0	0	0.99863207
D:\groups_temp\schurgrp\LCMS_FlScJDatler1_p\S1_DIA.raw	796.36249	815.46326	75.618729	0	AC(UniMod:4)DTSIPEFGSYEDVDNNIIK3_121_1_0_14	0.77443784	AC(UniMod:4)DTSIPEFGSYEDVDNNIIK3	0	ACDTSIPEFGSYEDVDNNIIK	1	0.00035075413	0.0013661202	0.46095088	P20636	ETF2_VACCW	VETFL	AC(UniMod:4)DTSIPEFGSYEDVDNNIIK	AC(UniMod:4)DTSIPEFGSYEDVDNNIIK	3	AC(UniMod:4)DTSIPEFGSYEDVDNNIIK	P20636	0	0	y	1	7	noloss	False	0.46095088	0	0	0	0.99863207
D:\groups_temp\schurgrp\LCMS_FlScJDatler1_p\S1_DIA.raw	796.36249	1059.5328	75.618729	0	AC(UniMod:4)DTSIPEFGSYEDVDNNIIK3_121_1_0_12	0.7186712	AC(UniMod:4)DTSIPEFGSYEDVDNNIIK3	0	ACDTSIPEFGSYEDVDNNIIK	1	0.00035075413	0.0013661202	0.46095088	P20636	ETF2_VACCW	VETFL	AC(UniMod:4)DTSIPEFGSYEDVDNNIIK	AC(UniMod:4)DTSIPEFGSYEDVDNNIIK	3	AC(UniMod:4)DTSIPEFGSYEDVDNNIIK	P20636	0	0	y	1	9	noloss	True	0.46095088	0	0	0	0.99863207
D:\groups_temp\schurgrp\LCMS_FlScJDatler1_p\S1_DIA.raw	796.36249	870.41058	75.618729	0	AC(UniMod:4)DTSIPEFGSYEDVDNNIIK3_121_2_0_6	0.62305969	AC(UniMod:4)DTSIPEFGSYEDVDNNIIK3	0	ACDTSIPEFGSYEDVDNNIIK	1	0.00035075413	0.0013661202	0.46095088	P20636	ETF2_VACCW	VETFL	AC(UniMod:4)DTSIPEFGSYEDVDNNIIK	AC(UniMod:4)DTSIPEFGSYEDVDNNIIK	3	AC(UniMod:4)DTSIPEFGSYEDVDNNIIK	P20636	0	0	y	2	15	noloss	False	0.46095088	0	0	0	0.99863207
D:\groups_temp\schurgrp\LCMS_FlScJDatler1_p\S1_DIA.raw	796.36249	601.36786	75.618729	0	AC(UniMod:4)DTSIPEFGSYEDVDNNIIK3_121_1_0_16	0.5512073	AC(UniMod:4)DTSIPEFGSYEDVDNNIIK3	0	ACDTSIPEFGSYEDVDNNIIK	1	0.00035075413	0.0013661202	0.46095088	P20636	ETF2_VACCW	VETFL	AC(UniMod:4)DTSIPEFGSYEDVDNNIIK	AC(UniMod:4)DTSIPEFGSYEDVDNNIIK	3	AC(UniMod:4)DTSIPEFGSYEDVDNNIIK	P20636	0	0	y	1	5	noloss	True	0.46095088	0	0	0	0.99863207
D:\groups_temp\schurgrp\LCMS_FlScJDatler1_p\S1_DIA.raw	796.36249	347.10254	75.618729	0	AC(UniMod:4)DTSIPEFGSYEDVDNNIIK3_98_1_0_3	0.48732859	AC(UniMod:4)DTSIPEFGSYEDVDNNIIK3	0	ACDTSIPEFGSYEDVDNNIIK	1	0.00035075413	0.0013661202	0.46095088	P20636	ETF2_VACCW	VETFL	AC(UniMod:4)DTSIPEFGSYEDVDNNIIK	AC(UniMod:4)DTSIPEFGSYEDVDNNIIK	3	AC(UniMod:4)DTSIPEFGSYEDVDNNIIK	P20636	0	0	b	1	3	noloss	True	0.46095088	0	0	0	0.99863207
D:\groups_temp\schurgrp\LCMS_FlScJDatler1_p\S1_DIA.raw	796.36249	648.2663	75.618729	0	AC(UniMod:4)DTSIPEFGSYEDVDNNIIK3_98_1_0_6	0.39555305	AC(UniMod:4)DTSIPEFGSYEDVDNNIIK3	0	ACDTSIPEFGSYEDVDNNIIK	1	0.00035075413	0.0013661202	0.46095088	P20636	ETF2_VACCW	VETFL	AC(UniMod:4)DTSIPEFGSYEDVDNNIIK	AC(UniMod:4)DTSIPEFGSYEDVDNNIIK	3	AC(UniMod:4)DTSIPEFGSYEDVDNNIIK	P20636	0	0	b	1	6	noloss	True	0.46095088	0	0	0	0.99863207
D:\groups_temp\schurgrp\LCMS_FlScJDatler1_p\S1_DIA.raw	796.36249	1222.5961	75.618729	0	AC(UniMod:4)DTSIPEFGSYEDVDNNIIK3_121_1_0_11	0.3808175	AC(UniMod:4)DTSIPEFGSYEDVDNNIIK3	0	ACDTSIPEFGSYEDVDNNIIK	1	0.00035075413	0.0013661202	0.46095088	P20636	ETF2_VACCW	VETFL	AC(UniMod:4)DTSIPEFGSYEDVDNNIIK	AC(UniMod:4)DTSIPEFGSYEDVDNNIIK	3	AC(UniMod:4)DTSIPEFGSYEDVDNNIIK	P20636	0	0	y	1	10	noloss	True	0.46095088	0	0	0	0.99863207
D:\groups_temp\schurgrp\LCMS_FlScJDatler1_p\S1_DIA.raw	796.36249	1366.6495	75.618729	0	AC(UniMod:4)DTSIPEFGSYEDVDNNIIK3_121_1_0_9	0.35862905	AC(UniMod:4)DTSIPEFGSYEDVDNNIIK3	0	ACDTSIPEFGSYEDVDNNIIK	1	0.00035075413	0.0013661202	0.46095088	P20636	ETF2_VACCW	VETFL	AC(UniMod:4)DTSIPEFGSYEDVDNNIIK	AC(UniMod:4)DTSIPEFGSYEDVDNNIIK	3	AC(UniMod:4)DTSIPEFGSYEDVDNNIIK	P20636	0	0	y	1	12	noloss	True	0.46095088	0	0	0	0.99863207
D:\groups_temp\schurgrp\LCMS_FlScJDatler1_p\S1_DIA.raw	796.36249	448.15021	75.618729	0	AC(UniMod:4)DTSIPEFGSYEDVDNNIIK3_98_1_0_4	0.29277605	AC(UniMod:4)DTSIPEFGSYEDVDNNIIK3	0	ACDTSIPEFGSYEDVDNNIIK	1	0.00035075413	0.0013661202	0.46095088	P20636	ETF2_VACCW	VETFL	AC(UniMod:4)DTSIPEFGSYEDVDNNIIK	AC(UniMod:4)DTSIPEFGSYEDVDNNIIK	3	AC(UniMod:4)DTSIPEFGSYEDVDNNIIK	P20636	0	0	b	1	4	noloss	True	0.46095088	0	0	0	0.99863207
D:\groups_temp\schurgrp\LCMS_FlScJDatler1_p\S1_DIA.raw	796.36249	535.18225	75.618729	0	AC(UniMod:4)DTSIPEFGSYEDVDNNIIK3_98_1_0_5	0.28372791	AC(UniMod:4)DTSIPEFGSYEDVDNNIIK3	0	ACDTSIPEFGSYEDVDNNIIK	1	0.00035075413	0.0013661202	0.46095088	P20636	ETF2_VACCW	VETFL	AC(UniMod:4)DTSIPEFGSYEDVDNNIIK	AC(UniMod:4)DTSIPEFGSYEDVDNNIIK	3	AC(UniMod:4)DTSIPEFGSYEDVDNNIIK	P20636	0	0	b	1	5	noloss	True	0.46095088	0	0	0	0.99863207
D:\groups_temp\schurgrp\LCMS_FlScJDatler1_p\S1_DIA.raw	452.24918	517.34674	-42.621586	0	ADAETLRK2_121_1_0_4	1	ADAETLRK2	0	ADAETLRK	1	0.00035075413	0.0013661202	0.84132957	P08758	ANXA5_HUMAN	ANXA5	ADAETLRK	ADAETLRK	2	ADAETLRK	P08758;D6RBE9;E9PHT9;D6RCN3	0	0	y	1	4	noloss	False	2.3926599	0	0	0	0.99828035
D:\groups_temp\schurgrp\LCMS_FlScJDatler1_p\S1_DIA.raw	452.24918	359.21713	-42.621586	0	ADAETLRK2_121_2_0_2	0.87783015	ADAETLRK2	0	ADAETLRK	1	0.00035075413	0.0013661202	0.84132957	P08758	ANXA5_HUMAN	ANXA5	ADAETLRK	ADAETLRK	2	ADAETLRK	P08758;D6RBE9;E9PHT9;D6RCN3	0	0	y	2	6	noloss	False	2.3926599	0	0	0	0.99828035
D:\groups_temp\schurgrp\LCMS_FlScJDatler1_p\S1_DIA.raw	452.24918	717.42645	-42.621586	0	ADAETLRK2_121_1_0_2	0.73501319	ADAETLRK2	0	ADAETLRK	1	0.00035075413	0.0013661202	0.84132957	P08758	ANXA5_HUMAN	ANXA5	ADAETLRK	ADAETLRK	2	ADAETLRK	P08758;D6RBE9;E9PHT9;D6RCN3	0	0	y	1	6	noloss	False	2.3926599	0	0	0	0.99828035
D:\groups_temp\schurgrp\LCMS_FlScJDatler1_p\S1_DIA.raw	452.24918	646.38934	-42.621586	0	ADAETLRK2_121_1_0_3	0.6402905	ADAETLRK2	0	ADAETLRK	1	0.00035075413	0.0013661202	0.84132957	P08758	ANXA5_HUMAN	ANXA5	ADAETLRK	ADAETLRK	2	ADAETLRK	P08758;D6RBE9;E9PHT9;D6RCN3	0	0	y	1	5	noloss	True	2.3926599	0	0	0	0.99828035
D:\groups_temp\schurgrp\LCMS_FlScJDatler1_p\S1_DIA.raw	452.24918	416.73062	-42.621586	0	ADAETLRK2_121_2_0_1	0.48977286	ADAETLRK2	0	ADAETLRK	1	0.00035075413	0.0013661202	0.84132957	P08758	ANXA5_HUMAN	ANXA5	ADAETLRK	ADAETLRK	2	ADAETLRK	P08758;D6RBE9;E9PHT9;D6RCN3	0	0	y	2	7	noloss	True	2.3926599	0	0	0	0.99828035
D:\groups_temp\schurgrp\LCMS_FlScJDatler1_p\S1_DIA.raw	452.24918	832.45343	-42.621586	0	ADAETLRK2_121_1_0_1	0.23398723	ADAETLRK2	0	ADAETLRK	1	0.00035075413	0.0013661202	0.84132957	P08758	ANXA5_HUMAN	ANXA5	ADAETLRK	ADAETLRK	2	ADAETLRK	P08758;D6RBE9;E9PHT9;D6RCN3	0	0	y	1	7	noloss	True	2.3926599	0	0	0	0.99828035
D:\groups_temp\schurgrp\LCMS_FlScJDatler1_p\S1_DIA.raw	452.24918	258.10901	-42.621586	0	ADAETLRK2_98_1_0_3	0.20207696	ADAETLRK2	0	ADAETLRK	1	0.00035075413	0.0013661202	0.84132957	P08758	ANXA5_HUMAN	ANXA5	ADAETLRK	ADAETLRK	2	ADAETLRK	P08758;D6RBE9;E9PHT9;D6RCN3	0	0	b	1	3	noloss	True	2.3926599	0	0	0	0.99828035
D:\groups_temp\schurgrp\LCMS_FlScJDatler1_p\S1_DIA.raw	452.24918	416.29907	-42.621586	0	ADAETLRK2_121_1_0_5	0.1597552	ADAETLRK2	0	ADAETLRK	1	0.00035075413	0.0013661202	0.84132957	P08758	ANXA5_HUMAN	ANXA5	ADAETLRK	ADAETLRK	2	ADAETLRK	P08758;D6RBE9;E9PHT9;D6RCN3	0	0	y	1	3	noloss	True	2.3926599	0	0	0	0.99828035
D:\groups_temp\schurgrp\LCMS_FlScJDatler1_p\S1_DIA.raw	452.24918	323.69858	-42.621586	0	ADAETLRK2_121_2_0_3	0.071906567	ADAETLRK2	0	ADAETLRK	1	0.00035075413	0.0013661202	0.84132957	P08758	ANXA5_HUMAN	ANXA5	ADAETLRK	ADAETLRK	2	ADAETLRK	P08758;D6RBE9;E9PHT9;D6RCN3	0	0	y	2	5	noloss	True	2.3926599	0	0	0	0.99828035
D:\groups_temp\schurgrp\LCMS_FlScJDatler1_p\S1_DIA.raw	452.24918	387.15158	-42.621586	0	ADAETLRK2_98_1_0_4	0.038543507	ADAETLRK2	0	ADAETLRK	1	0.00035075413	0.0013661202	0.84132957	P08758	ANXA5_HUMAN	ANXA5	ADAETLRK	ADAETLRK	2	ADAETLRK	P08758;D6RBE9;E9PHT9;D6RCN3	0	0	b	1	4	noloss	True	2.3926599	0	0	0	0.99828035
D:\groups_temp\schurgrp\LCMS_FlScJDatler1_p\S1_DIA.raw	452.24918	259.17728	-42.621586	0	ADAETLRK2_121_2_0_4	0.025534127	ADAETLRK2	0	ADAETLRK	1	0.00035075413	0.0013661202	0.84132957	P08758	ANXA5_HUMAN	ANXA5	ADAETLRK	ADAETLRK	2	ADAETLRK	P08758;D6RBE9;E9PHT9;D6RCN3	0	0	y	2	4	noloss	True	2.3926599	0	0	0	0.99828035
D:\groups_temp\schurgrp\LCMS_FlScJDatler1_p\S1_DIA.raw	452.24918	757.38446	-42.621586	0	ADAETLRK2_98_1_0_7	0.0209464	ADAETLRK2	0	ADAETLRK	1	0.00035075413	0.0013661202	0.84132957	P08758	ANXA5_HUMAN	ANXA5	ADAETLRK	ADAETLRK	2	ADAETLRK	P08758;D6RBE9;E9PHT9;D6RCN3	0	0	b	1	7	noloss	True	2.3926599	0	0	0	0.99828035
D:\groups_temp\schurgrp\LCMS_FlScJDatler1_p\S1_DIA.raw	459.73642	560.31616	-37.036377	0	ADATGATGVR2_121_1_0_4	1	ADATGATGVR2	0	ADATGATGVR	1	0.002728513	0.016684046	0.18723685	Q96L93;Q96L93-2;Q96L93-4;Q96L93-5;Q96L93-6	KI16B_HUMAN	KIF16B	ADATGATGVR	ADATGATGVR	2	ADATGATGVR	Q96L93;Q96L93-6;A0A1B0GTU3;Q96L93-2;Q96L93-4;Q96L93-5	0	0	y	1	6	noloss	False	0.58884168	0	0	0	0.94767451
D:\groups_temp\schurgrp\LCMS_FlScJDatler1_p\S1_DIA.raw	459.73642	661.36389	-37.036377	0	ADATGATGVR2_121_1_0_3	0.57761848	ADATGATGVR2	0	ADATGATGVR	1	0.002728513	0.016684046	0.18723685	Q96L93;Q96L93-2;Q96L93-4;Q96L93-5;Q96L93-6	KI16B_HUMAN	KIF16B	ADATGATGVR	ADATGATGVR	2	ADATGATGVR	Q96L93;Q96L93-6;A0A1B0GTU3;Q96L93-2;Q96L93-4;Q96L93-5	0	0	y	1	7	noloss	False	0.58884168	0	0	0	0.94767451
D:\groups_temp\schurgrp\LCMS_FlScJDatler1_p\S1_DIA.raw	459.73642	732.401	-37.036377	0	ADATGATGVR2_121_1_0_2	0.3912856	ADATGATGVR2	0	ADATGATGVR	1	0.002728513	0.016684046	0.18723685	Q96L93;Q96L93-2;Q96L93-4;Q96L93-5;Q96L93-6	KI16B_HUMAN	KIF16B	ADATGATGVR	ADATGATGVR	2	ADATGATGVR	Q96L93;Q96L93-6;A0A1B0GTU3;Q96L93-2;Q96L93-4;Q96L93-5	0	0	y	1	8	noloss	False	0.58884168	0	0	0	0.94767451
D:\groups_temp\schurgrp\LCMS_FlScJDatler1_p\S1_DIA.raw	459.73642	432.2576	-37.036377	0	ADATGATGVR2_121_1_0_6	0.19851549	ADATGATGVR2	0	ADATGATGVR	1	0.002728513	0.016684046	0.18723685	Q96L93;Q96L93-2;Q96L93-4;Q96L93-5;Q96L93-6	KI16B_HUMAN	KIF16B	ADATGATGVR	ADATGATGVR	2	ADATGATGVR	Q96L93;Q96L93-6;A0A1B0GTU3;Q96L93-2;Q96L93-4;Q96L93-5	0	0	y	1	4	noloss	True	0.58884168	0	0	0	0.94767451
D:\groups_temp\schurgrp\LCMS_FlScJDatler1_p\S1_DIA.raw	459.73642	503.29471	-37.036377	0	ADATGATGVR2_121_1_0_5	0.18939488	ADATGATGVR2	0	ADATGATGVR	1	0.002728513	0.016684046	0.18723685	Q96L93;Q96L93-2;Q96L93-4;Q96L93-5;Q96L93-6	KI16B_HUMAN	KIF16B	ADATGATGVR	ADATGATGVR	2	ADATGATGVR	Q96L93;Q96L93-6;A0A1B0GTU3;Q96L93-2;Q96L93-4;Q96L93-5	0	0	y	1	5	noloss	True	0.58884168	0	0	0	0.94767451
D:\groups_temp\schurgrp\LCMS_FlScJDatler1_p\S1_DIA.raw	459.73642	258.10901	-37.036377	0	ADATGATGVR2_98_1_0_3	0.16031784	ADATGATGVR2	0	ADATGATGVR	1	0.002728513	0.016684046	0.18723685	Q96L93;Q96L93-2;Q96L93-4;Q96L93-5;Q96L93-6	KI16B_HUMAN	KIF16B	ADATGATGVR	ADATGATGVR	2	ADATGATGVR	Q96L93;Q96L93-6;A0A1B0GTU3;Q96L93-2;Q96L93-4;Q96L93-5	0	0	b	1	3	noloss	False	0.58884168	0	0	0	0.94767451
D:\groups_temp\schurgrp\LCMS_FlScJDatler1_p\S1_DIA.raw	459.73642	847.42792	-37.036377	0	ADATGATGVR2_121_1_0_1	0.080934502	ADATGATGVR2	0	ADATGATGVR	1	0.002728513	0.016684046	0.18723685	Q96L93;Q96L93-2;Q96L93-4;Q96L93-5;Q96L93-6	KI16B_HUMAN	KIF16B	ADATGATGVR	ADATGATGVR	2	ADATGATGVR	Q96L93;Q96L93-6;A0A1B0GTU3;Q96L93-2;Q96L93-4;Q96L93-5	0	0	y	1	9	noloss	True	0.58884168	0	0	0	0.94767451
D:\groups_temp\schurgrp\LCMS_FlScJDatler1_p\S1_DIA.raw	459.73642	331.20993	-37.036377	0	ADATGATGVR2_121_1_0_7	0.07918667	ADATGATGVR2	0	ADATGATGVR	1	0.002728513	0.016684046	0.18723685	Q96L93;Q96L93-2;Q96L93-4;Q96L93-5;Q96L93-6	KI16B_HUMAN	KIF16B	ADATGATGVR	ADATGATGVR	2	ADATGATGVR	Q96L93;Q96L93-6;A0A1B0GTU3;Q96L93-2;Q96L93-4;Q96L93-5	0	0	y	1	3	noloss	True	0.58884168	0	0	0	0.94767451
D:\groups_temp\schurgrp\LCMS_FlScJDatler1_p\S1_DIA.raw	459.73642	359.15668	-37.036377	0	ADATGATGVR2_98_1_0_4	0.040229563	ADATGATGVR2	0	ADATGATGVR	1	0.002728513	0.016684046	0.18723685	Q96L93;Q96L93-2;Q96L93-4;Q96L93-5;Q96L93-6	KI16B_HUMAN	KIF16B	ADATGATGVR	ADATGATGVR	2	ADATGATGVR	Q96L93;Q96L93-6;A0A1B0GTU3;Q96L93-2;Q96L93-4;Q96L93-5	0	0	b	1	4	noloss	True	0.58884168	0	0	0	0.94767451
D:\groups_temp\schurgrp\LCMS_FlScJDatler1_p\S1_DIA.raw	459.73642	331.18585	-37.036377	0	ADATGATGVR2_121_2_0_3	0.025311293	ADATGATGVR2	0	ADATGATGVR	1	0.002728513	0.016684046	0.18723685	Q96L93;Q96L93-2;Q96L93-4;Q96L93-5;Q96L93-6	KI16B_HUMAN	KIF16B	ADATGATGVR	ADATGATGVR	2	ADATGATGVR	Q96L93;Q96L93-6;A0A1B0GTU3;Q96L93-2;Q96L93-4;Q96L93-5	0	0	y	2	7	noloss	True	0.58884168	0	0	0	0.94767451
D:\groups_temp\schurgrp\LCMS_FlScJDatler1_p\S1_DIA.raw	459.73642	366.70441	-37.036377	0	ADATGATGVR2_121_2_0_2	0.010143537	ADATGATGVR2	0	ADATGATGVR	1	0.002728513	0.016684046	0.18723685	Q96L93;Q96L93-2;Q96L93-4;Q96L93-5;Q96L93-6	KI16B_HUMAN	KIF16B	ADATGATGVR	ADATGATGVR	2	ADATGATGVR	Q96L93;Q96L93-6;A0A1B0GTU3;Q96L93-2;Q96L93-4;Q96L93-5	0	0	y	2	8	noloss	True	0.58884168	0	0	0	0.94767451
D:\groups_temp\schurgrp\LCMS_FlScJDatler1_p\S1_DIA.raw	459.73642	416.17813	-37.036377	0	ADATGATGVR2_98_1_0_5	0.0037069367	ADATGATGVR2	0	ADATGATGVR	1	0.002728513	0.016684046	0.18723685	Q96L93;Q96L93-2;Q96L93-4;Q96L93-5;Q96L93-6	KI16B_HUMAN	KIF16B	ADATGATGVR	ADATGATGVR	2	ADATGATGVR	Q96L93;Q96L93-6;A0A1B0GTU3;Q96L93-2;Q96L93-4;Q96L93-5	0	0	b	1	5	noloss	True	0.58884168	0	0	0	0.94767451
D:\groups_temp\schurgrp\LCMS_FlScJDatler1_p\S1_DIA.raw	544.29156	446.27325	22.191402	0	ADAVVADLSAR2_121_1_0_7	0.29838389	ADAVVADLSAR2	0	ADAVVADLSAR	1	0.00035075413	0.0013661202	0.94456339	P04318	MCES_VACCW	VACWR117	ADAVVADLSAR	ADAVVADLSAR	2	ADAVVADLSAR	P04318	0	0	y	1	4	noloss	False	2.7741933	0	0	0	0.9988116
D:\groups_temp\schurgrp\LCMS_FlScJDatler1_p\S1_DIA.raw	544.29156	901.51123	22.191402	0	ADAVVADLSAR2_121_1_0_2	0.07103993	ADAVVADLSAR2	0	ADAVVADLSAR	1	0.00035075413	0.0013661202	0.94456339	P04318	MCES_VACCW	VACWR117	ADAVVADLSAR	ADAVVADLSAR	2	ADAVVADLSAR	P04318	0	0	y	1	9	noloss	False	2.7741933	0	0	0	0.9988116
D:\groups_temp\schurgrp\LCMS_FlScJDatler1_p\S1_DIA.raw	544.29156	632.33734	22.191402	0	ADAVVADLSAR2_121_1_0_5	0.66928279	ADAVVADLSAR2	0	ADAVVADLSAR	1	0.00035075413	0.0013661202	0.94456339	P04318	MCES_VACCW	VACWR117	ADAVVADLSAR	ADAVVADLSAR	2	ADAVVADLSAR	P04318	0	0	y	1	6	noloss	False	2.7741933	0	0	0	0.9988116
D:\groups_temp\schurgrp\LCMS_FlScJDatler1_p\S1_DIA.raw	544.29156	258.10901	22.191402	0	ADAVVADLSAR2_98_1_0_3	0.88340187	ADAVVADLSAR2	0	ADAVVADLSAR	1	0.00035075413	0.0013661202	0.94456339	P04318	MCES_VACCW	VACWR117	ADAVVADLSAR	ADAVVADLSAR	2	ADAVVADLSAR	P04318	0	0	b	1	3	noloss	False	2.7741933	0	0	0	0.9988116
D:\groups_temp\schurgrp\LCMS_FlScJDatler1_p\S1_DIA.raw	544.29156	731.4057	22.191402	0	ADAVVADLSAR2_121_1_0_4	1	ADAVVADLSAR2	0	ADAVVADLSAR	1	0.00035075413	0.0013661202	0.94456339	P04318	MCES_VACCW	VACWR117	ADAVVADLSAR	ADAVVADLSAR	2	ADAVVADLSAR	P04318	0	0	y	1	7	noloss	False	2.7741933	0	0	0	0.9988116
D:\groups_temp\schurgrp\LCMS_FlScJDatler1_p\S1_DIA.raw	544.29156	357.1774	22.191402	0	ADAVVADLSAR2_98_1_0_4	0.30089003	ADAVVADLSAR2	0	ADAVVADLSAR	1	0.00035075413	0.0013661202	0.94456339	P04318	MCES_VACCW	VACWR117	ADAVVADLSAR	ADAVVADLSAR	2	ADAVVADLSAR	P04318	0	0	b	1	4	noloss	False	2.7741933	0	0	0	0.9988116
D:\groups_temp\schurgrp\LCMS_FlScJDatler1_p\S1_DIA.raw	544.29156	333.18918	22.191402	0	ADAVVADLSAR2_121_1_0_8	0.069909118	ADAVVADLSAR2	0	ADAVVADLSAR	1	0.00035075413	0.0013661202	0.94456339	P04318	MCES_VACCW	VACWR117	ADAVVADLSAR	ADAVVADLSAR	2	ADAVVADLSAR	P04318	0	0	y	1	3	noloss	False	2.7741933	0	0	0	0.9988116
D:\groups_temp\schurgrp\LCMS_FlScJDatler1_p\S1_DIA.raw	544.29156	830.47412	22.191402	0	ADAVVADLSAR2_121_1_0_3	0.16189726	ADAVVADLSAR2	0	ADAVVADLSAR	1	0.00035075413	0.0013661202	0.94456339	P04318	MCES_VACCW	VACWR117	ADAVVADLSAR	ADAVVADLSAR	2	ADAVVADLSAR	P04318	0	0	y	1	8	noloss	False	2.7741933	0	0	0	0.9988116
D:\groups_temp\schurgrp\LCMS_FlScJDatler1_p\S1_DIA.raw	544.29156	456.24582	22.191402	0	ADAVVADLSAR2_98_1_0_5	0.031502567	ADAVVADLSAR2	0	ADAVVADLSAR	1	0.00035075413	0.0013661202	0.94456339	P04318	MCES_VACCW	VACWR117	ADAVVADLSAR	ADAVVADLSAR	2	ADAVVADLSAR	P04318	0	0	b	1	5	noloss	False	2.7741933	0	0	0	0.9988116
D:\groups_temp\schurgrp\LCMS_FlScJDatler1_p\S1_DIA.raw	639.77106	1092.4702	-22.449368	0	ADEDDNEETLK2_121_1_0_2	0.55900615	ADEDDNEETLK2	0	ADEDDNEETLK	1	0.0003112948	0.0013661202	0.92801112	P11258	A27_VACCW	VACWR150	ADEDDNEETLK	ADEDDNEETLK	2	ADEDDNEETLK	P11258	0	0	y	1	9	noloss	False	1.8401852	0	0	0	0.99969012
D:\groups_temp\schurgrp\LCMS_FlScJDatler1_p\S1_DIA.raw	639.77106	361.24564	-22.449368	0	ADEDDNEETLK2_121_1_0_8	0.5290544	ADEDDNEETLK2	0	ADEDDNEETLK	1	0.0003112948	0.0013661202	0.92801112	P11258	A27_VACCW	VACWR150	ADEDDNEETLK	ADEDDNEETLK	2	ADEDDNEETLK	P11258	0	0	y	1	3	noloss	False	1.8401852	0	0	0	0.99969012
D:\groups_temp\schurgrp\LCMS_FlScJDatler1_p\S1_DIA.raw	639.77106	733.37378	-22.449368	0	ADEDDNEETLK2_121_1_0_5	0.4129113	ADEDDNEETLK2	0	ADEDDNEETLK	1	0.0003112948	0.0013661202	0.92801112	P11258	A27_VACCW	VACWR150	ADEDDNEETLK	ADEDDNEETLK	2	ADEDDNEETLK	P11258	0	0	y	1	6	noloss	False	1.8401852	0	0	0	0.99969012
D:\groups_temp\schurgrp\LCMS_FlScJDatler1_p\S1_DIA.raw	639.77106	963.42767	-22.449368	0	ADEDDNEETLK2_121_1_0_3	1	ADEDDNEETLK2	0	ADEDDNEETLK	1	0.0003112948	0.0013661202	0.92801112	P11258	A27_VACCW	VACWR150	ADEDDNEETLK	ADEDDNEETLK	2	ADEDDNEETLK	P11258	0	0	y	1	8	noloss	False	1.8401852	0	0	0	0.99969012
D:\groups_temp\schurgrp\LCMS_FlScJDatler1_p\S1_DIA.raw	639.77106	848.4007	-22.449368	0	ADEDDNEETLK2_121_1_0_4	0.64460552	ADEDDNEETLK2	0	ADEDDNEETLK	1	0.0003112948	0.0013661202	0.92801112	P11258	A27_VACCW	VACWR150	ADEDDNEETLK	ADEDDNEETLK	2	ADEDDNEETLK	P11258	0	0	y	1	7	noloss	False	1.8401852	0	0	0	0.99969012
D:\groups_temp\schurgrp\LCMS_FlScJDatler1_p\S1_DIA.raw	639.77106	1207.4972	-22.449368	0	ADEDDNEETLK2_121_1_0_1	0.14413641	ADEDDNEETLK2	0	ADEDDNEETLK	1	0.0003112948	0.0013661202	0.92801112	P11258	A27_VACCW	VACWR150	ADEDDNEETLK	ADEDDNEETLK	2	ADEDDNEETLK	P11258	0	0	y	1	10	noloss	False	1.8401852	0	0	0	0.99969012
D:\groups_temp\schurgrp\LCMS_FlScJDatler1_p\S1_DIA.raw	639.77106	619.33081	-22.449368	0	ADEDDNEETLK2_121_1_0_6	0.25716302	ADEDDNEETLK2	0	ADEDDNEETLK	1	0.0003112948	0.0013661202	0.92801112	P11258	A27_VACCW	VACWR150	ADEDDNEETLK	ADEDDNEETLK	2	ADEDDNEETLK	P11258	0	0	y	1	5	noloss	False	1.8401852	0	0	0	0.99969012
D:\groups_temp\schurgrp\LCMS_FlScJDatler1_p\S1_DIA.raw	639.77106	431.14142	-22.449368	0	ADEDDNEETLK2_98_1_0_4	0.049045529	ADEDDNEETLK2	0	ADEDDNEETLK	1	0.0003112948	0.0013661202	0.92801112	P11258	A27_VACCW	VACWR150	ADEDDNEETLK	ADEDDNEETLK	2	ADEDDNEETLK	P11258	0	0	b	1	4	noloss	False	1.8401852	0	0	0	0.99969012
D:\groups_temp\schurgrp\LCMS_FlScJDatler1_p\S1_DIA.raw	639.77106	316.11447	-22.449368	0	ADEDDNEETLK2_98_1_0_3	0.18120968	ADEDDNEETLK2	0	ADEDDNEETLK	1	0.0003112948	0.0013661202	0.92801112	P11258	A27_VACCW	VACWR150	ADEDDNEETLK	ADEDDNEETLK	2	ADEDDNEETLK	P11258	0	0	b	1	3	noloss	False	1.8401852	0	0	0	0.99969012
D:\groups_temp\schurgrp\LCMS_FlScJDatler1_p\S1_DIA.raw	639.77106	490.28824	-22.449368	0	ADEDDNEETLK2_121_1_0_7	0.38566512	ADEDDNEETLK2	0	ADEDDNEETLK	1	0.0003112948	0.0013661202	0.92801112	P11258	A27_VACCW	VACWR150	ADEDDNEETLK	ADEDDNEETLK	2	ADEDDNEETLK	P11258	0	0	y	1	4	noloss	False	1.8401852	0	0	0	0.99969012
D:\groups_temp\schurgrp\LCMS_FlScJDatler1_p\S1_DIA.raw	894.43268	409.22049	10.480253	0	ADEGISFR1_121_1_0_5	1	ADEGISFR1	0	ADEGISFR	1	0.0051030824	0.0013661202	0.79473412	CON__cRAP095Q06830;Q06830	PRDX1_HUMAN	PRDX1	ADEGISFR	ADEGISFR	1	ADEGISFR	Q06830;A0A0A0MSI0;CON__cRAP095Q06830	0	0	y	1	3	noloss	True	2.3842025	0	0	0	0
D:\groups_temp\schurgrp\LCMS_FlScJDatler1_p\S1_DIA.raw	894.43268	579.32599	10.480253	0	ADEGISFR1_121_1_0_3	0.8376587	ADEGISFR1	0	ADEGISFR	1	0.0051030824	0.0013661202	0.79473412	CON__cRAP095Q06830;Q06830	PRDX1_HUMAN	PRDX1	ADEGISFR	ADEGISFR	1	ADEGISFR	Q06830;A0A0A0MSI0;CON__cRAP095Q06830	0	0	y	1	5	noloss	False	2.3842025	0	0	0	0
D:\groups_temp\schurgrp\LCMS_FlScJDatler1_p\S1_DIA.raw	894.43268	373.13593	10.480253	0	ADEGISFR1_98_1_0_4	0.37069786	ADEGISFR1	0	ADEGISFR	1	0.0051030824	0.0013661202	0.79473412	CON__cRAP095Q06830;Q06830	PRDX1_HUMAN	PRDX1	ADEGISFR	ADEGISFR	1	ADEGISFR	Q06830;A0A0A0MSI0;CON__cRAP095Q06830	0	0	b	1	4	noloss	False	2.3842025	0	0	0	0
D:\groups_temp\schurgrp\LCMS_FlScJDatler1_p\S1_DIA.raw	894.43268	708.36859	10.480253	0	ADEGISFR1_121_1_0_2	0.28942528	ADEGISFR1	0	ADEGISFR	1	0.0051030824	0.0013661202	0.79473412	CON__cRAP095Q06830;Q06830	PRDX1_HUMAN	PRDX1	ADEGISFR	ADEGISFR	1	ADEGISFR	Q06830;A0A0A0MSI0;CON__cRAP095Q06830	0	0	y	1	6	noloss	False	2.3842025	0	0	0	0
D:\groups_temp\schurgrp\LCMS_FlScJDatler1_p\S1_DIA.raw	894.43268	522.30457	10.480253	0	ADEGISFR1_121_1_0_4	0.2117046	ADEGISFR1	0	ADEGISFR	1	0.0051030824	0.0013661202	0.79473412	CON__cRAP095Q06830;Q06830	PRDX1_HUMAN	PRDX1	ADEGISFR	ADEGISFR	1	ADEGISFR	Q06830;A0A0A0MSI0;CON__cRAP095Q06830	0	0	y	1	4	noloss	True	2.3842025	0	0	0	0
D:\groups_temp\schurgrp\LCMS_FlScJDatler1_p\S1_DIA.raw	894.43268	486.22	10.480253	0	ADEGISFR1_98_1_0_5	0.19938731	ADEGISFR1	0	ADEGISFR	1	0.0051030824	0.0013661202	0.79473412	CON__cRAP095Q06830;Q06830	PRDX1_HUMAN	PRDX1	ADEGISFR	ADEGISFR	1	ADEGISFR	Q06830;A0A0A0MSI0;CON__cRAP095Q06830	0	0	b	1	5	noloss	False	2.3842025	0	0	0	0
D:\groups_temp\schurgrp\LCMS_FlScJDatler1_p\S1_DIA.raw	894.43268	573.25201	10.480253	0	ADEGISFR1_98_1_0_6	0.15384801	ADEGISFR1	0	ADEGISFR	1	0.0051030824	0.0013661202	0.79473412	CON__cRAP095Q06830;Q06830	PRDX1_HUMAN	PRDX1	ADEGISFR	ADEGISFR	1	ADEGISFR	Q06830;A0A0A0MSI0;CON__cRAP095Q06830	0	0	b	1	6	noloss	True	2.3842025	0	0	0	0
D:\groups_temp\schurgrp\LCMS_FlScJDatler1_p\S1_DIA.raw	894.43268	720.32043	10.480253	0	ADEGISFR1_98_1_0_7	0.081323192	ADEGISFR1	0	ADEGISFR	1	0.0051030824	0.0013661202	0.79473412	CON__cRAP095Q06830;Q06830	PRDX1_HUMAN	PRDX1	ADEGISFR	ADEGISFR	1	ADEGISFR	Q06830;A0A0A0MSI0;CON__cRAP095Q06830	0	0	b	1	7	noloss	True	2.3842025	0	0	0	0
D:\groups_temp\schurgrp\LCMS_FlScJDatler1_p\S1_DIA.raw	894.43268	316.11447	10.480253	0	ADEGISFR1_98_1_0_3	0.078363843	ADEGISFR1	0	ADEGISFR	1	0.0051030824	0.0013661202	0.79473412	CON__cRAP095Q06830;Q06830	PRDX1_HUMAN	PRDX1	ADEGISFR	ADEGISFR	1	ADEGISFR	Q06830;A0A0A0MSI0;CON__cRAP095Q06830	0	0	b	1	3	noloss	True	2.3842025	0	0	0	0
D:\groups_temp\schurgrp\LCMS_FlScJDatler1_p\S1_DIA.raw	894.43268	823.39557	10.480253	0	ADEGISFR1_121_1_0_1	0.075840145	ADEGISFR1	0	ADEGISFR	1	0.0051030824	0.0013661202	0.79473412	CON__cRAP095Q06830;Q06830	PRDX1_HUMAN	PRDX1	ADEGISFR	ADEGISFR	1	ADEGISFR	Q06830;A0A0A0MSI0;CON__cRAP095Q06830	0	0	y	1	7	noloss	True	2.3842025	0	0	0	0
D:\groups_temp\schurgrp\LCMS_FlScJDatler1_p\S1_DIA.raw	894.43268	354.68823	10.480253	0	ADEGISFR1_121_2_0_2	0.0025310025	ADEGISFR1	0	ADEGISFR	1	0.0051030824	0.0013661202	0.79473412	CON__cRAP095Q06830;Q06830	PRDX1_HUMAN	PRDX1	ADEGISFR	ADEGISFR	1	ADEGISFR	Q06830;A0A0A0MSI0;CON__cRAP095Q06830	0	0	y	2	6	noloss	True	2.3842025	0	0	0	0
D:\groups_temp\schurgrp\LCMS_FlScJDatler1_p\S1_DIA.raw	894.43268	290.16693	10.480253	0	ADEGISFR1_121_2_0_3	0.0023167548	ADEGISFR1	0	ADEGISFR	1	0.0051030824	0.0013661202	0.79473412	CON__cRAP095Q06830;Q06830	PRDX1_HUMAN	PRDX1	ADEGISFR	ADEGISFR	1	ADEGISFR	Q06830;A0A0A0MSI0;CON__cRAP095Q06830	0	0	y	2	5	noloss	True	2.3842025	0	0	0	0
D:\groups_temp\schurgrp\LCMS_FlScJDatler1_p\S1_DIA.raw	447.72025	579.32599	10.519503	0	ADEGISFR2_121_1_0_3	1	ADEGISFR2	0	ADEGISFR	1	0.00024288158	0.0013661202	0.90690702	CON__cRAP095Q06830;Q06830	PRDX1_HUMAN	PRDX1	ADEGISFR	ADEGISFR	2	ADEGISFR	Q06830;A0A0A0MSI0;CON__cRAP095Q06830	0	0	y	1	5	noloss	False	1.5721874	0	0	0	0.99975824
D:\groups_temp\schurgrp\LCMS_FlScJDatler1_p\S1_DIA.raw	447.72025	409.22049	10.519503	0	ADEGISFR2_121_1_0_5	0.84918231	ADEGISFR2	0	ADEGISFR	1	0.00024288158	0.0013661202	0.90690702	CON__cRAP095Q06830;Q06830	PRDX1_HUMAN	PRDX1	ADEGISFR	ADEGISFR	2	ADEGISFR	Q06830;A0A0A0MSI0;CON__cRAP095Q06830	0	0	y	1	3	noloss	False	1.5721874	0	0	0	0.99975824
D:\groups_temp\schurgrp\LCMS_FlScJDatler1_p\S1_DIA.raw	447.72025	708.36859	10.519503	0	ADEGISFR2_121_1_0_2	0.64237404	ADEGISFR2	0	ADEGISFR	1	0.00024288158	0.0013661202	0.90690702	CON__cRAP095Q06830;Q06830	PRDX1_HUMAN	PRDX1	ADEGISFR	ADEGISFR	2	ADEGISFR	Q06830;A0A0A0MSI0;CON__cRAP095Q06830	0	0	y	1	6	noloss	False	1.5721874	0	0	0	0.99975824
D:\groups_temp\schurgrp\LCMS_FlScJDatler1_p\S1_DIA.raw	447.72025	522.30457	10.519503	0	ADEGISFR2_121_1_0_4	0.2310825	ADEGISFR2	0	ADEGISFR	1	0.00024288158	0.0013661202	0.90690702	CON__cRAP095Q06830;Q06830	PRDX1_HUMAN	PRDX1	ADEGISFR	ADEGISFR	2	ADEGISFR	Q06830;A0A0A0MSI0;CON__cRAP095Q06830	0	0	y	1	4	noloss	True	1.5721874	0	0	0	0.99975824
D:\groups_temp\schurgrp\LCMS_FlScJDatler1_p\S1_DIA.raw	447.72025	823.39557	10.519503	0	ADEGISFR2_121_1_0_1	0.1825594	ADEGISFR2	0	ADEGISFR	1	0.00024288158	0.0013661202	0.90690702	CON__cRAP095Q06830;Q06830	PRDX1_HUMAN	PRDX1	ADEGISFR	ADEGISFR	2	ADEGISFR	Q06830;A0A0A0MSI0;CON__cRAP095Q06830	0	0	y	1	7	noloss	True	1.5721874	0	0	0	0.99975824
D:\groups_temp\schurgrp\LCMS_FlScJDatler1_p\S1_DIA.raw	447.72025	373.13593	10.519503	0	ADEGISFR2_98_1_0_4	0.057161871	ADEGISFR2	0	ADEGISFR	1	0.00024288158	0.0013661202	0.90690702	CON__cRAP095Q06830;Q06830	PRDX1_HUMAN	PRDX1	ADEGISFR	ADEGISFR	2	ADEGISFR	Q06830;A0A0A0MSI0;CON__cRAP095Q06830	0	0	b	1	4	noloss	True	1.5721874	0	0	0	0.99975824
D:\groups_temp\schurgrp\LCMS_FlScJDatler1_p\S1_DIA.raw	447.72025	316.11447	10.519503	0	ADEGISFR2_98_1_0_3	0.04553698	ADEGISFR2	0	ADEGISFR	1	0.00024288158	0.0013661202	0.90690702	CON__cRAP095Q06830;Q06830	PRDX1_HUMAN	PRDX1	ADEGISFR	ADEGISFR	2	ADEGISFR	Q06830;A0A0A0MSI0;CON__cRAP095Q06830	0	0	b	1	3	noloss	True	1.5721874	0	0	0	0.99975824
D:\groups_temp\schurgrp\LCMS_FlScJDatler1_p\S1_DIA.raw	447.72025	354.68823	10.519503	0	ADEGISFR2_121_2_0_2	0.0079204794	ADEGISFR2	0	ADEGISFR	1	0.00024288158	0.0013661202	0.90690702	CON__cRAP095Q06830;Q06830	PRDX1_HUMAN	PRDX1	ADEGISFR	ADEGISFR	2	ADEGISFR	Q06830;A0A0A0MSI0;CON__cRAP095Q06830	0	0	y	2	6	noloss	True	1.5721874	0	0	0	0.99975824
D:\groups_temp\schurgrp\LCMS_FlScJDatler1_p\S1_DIA.raw	447.72025	486.22	10.519503	0	ADEGISFR2_98_1_0_5	0.0046958155	ADEGISFR2	0	ADEGISFR	1	0.00024288158	0.0013661202	0.90690702	CON__cRAP095Q06830;Q06830	PRDX1_HUMAN	PRDX1	ADEGISFR	ADEGISFR	2	ADEGISFR	Q06830;A0A0A0MSI0;CON__cRAP095Q06830	0	0	b	1	5	noloss	True	1.5721874	0	0	0	0.99975824
D:\groups_temp\schurgrp\LCMS_FlScJDatler1_p\S1_DIA.raw	447.72025	412.20169	10.519503	0	ADEGISFR2_121_2_0_1	0.0034072478	ADEGISFR2	0	ADEGISFR	1	0.00024288158	0.0013661202	0.90690702	CON__cRAP095Q06830;Q06830	PRDX1_HUMAN	PRDX1	ADEGISFR	ADEGISFR	2	ADEGISFR	Q06830;A0A0A0MSI0;CON__cRAP095Q06830	0	0	y	2	7	noloss	True	1.5721874	0	0	0	0.99975824
D:\groups_temp\schurgrp\LCMS_FlScJDatler1_p\S1_DIA.raw	447.72025	261.65619	10.519503	0	ADEGISFR2_121_2_0_4	0.0024590332	ADEGISFR2	0	ADEGISFR	1	0.00024288158	0.0013661202	0.90690702	CON__cRAP095Q06830;Q06830	PRDX1_HUMAN	PRDX1	ADEGISFR	ADEGISFR	2	ADEGISFR	Q06830;A0A0A0MSI0;CON__cRAP095Q06830	0	0	y	2	4	noloss	True	1.5721874	0	0	0	0.99975824
D:\groups_temp\schurgrp\LCMS_FlScJDatler1_p\S1_DIA.raw	447.72025	205.11415	10.519503	0	ADEGISFR2_121_2_0_5	0.0022759198	ADEGISFR2	0	ADEGISFR	1	0.00024288158	0.0013661202	0.90690702	CON__cRAP095Q06830;Q06830	PRDX1_HUMAN	PRDX1	ADEGISFR	ADEGISFR	2	ADEGISFR	Q06830;A0A0A0MSI0;CON__cRAP095Q06830	0	0	y	2	3	noloss	True	1.5721874	0	0	0	0.99975824
D:\groups_temp\schurgrp\LCMS_FlScJDatler1_p\S1_DIA.raw	801.87024	978.51129	29.862654	0	ADFSGM(UniMod:35)SQTDLSLSK2_121_1_0_6	1	ADFSGM(UniMod:35)SQTDLSLSK2	0	ADFSGMSQTDLSLSK	1	0.00035075413	0.0013661202	0.83539993	P35237	SPB6_HUMAN	SERPINB6	ADFSGM(UniMod:35)SQTDLSLSK	ADFSGM(UniMod:35)SQTDLSLSK	2	ADFSGM(UniMod:35)SQTDLSLSK	P35237;A0A024QZX5;A0A087X1N8;A0A2R8YD12	0	0	y	1	9	noloss	False	0.80498445	0	0	0	0.99957263
D:\groups_temp\schurgrp\LCMS_FlScJDatler1_p\S1_DIA.raw	801.87024	334.14029	29.862654	0	ADFSGM(UniMod:35)SQTDLSLSK2_98_1_0_3	0.19487241	ADFSGM(UniMod:35)SQTDLSLSK2	0	ADFSGMSQTDLSLSK	1	0.00035075413	0.0013661202	0.83539993	P35237	SPB6_HUMAN	SERPINB6	ADFSGM(UniMod:35)SQTDLSLSK	ADFSGM(UniMod:35)SQTDLSLSK	2	ADFSGM(UniMod:35)SQTDLSLSK	P35237;A0A024QZX5;A0A087X1N8;A0A2R8YD12	0	0	b	1	3	noloss	False	0.80498445	0	0	0	0.99957263
D:\groups_temp\schurgrp\LCMS_FlScJDatler1_p\S1_DIA.raw	801.87024	1269.6002	29.862654	0	ADFSGM(UniMod:35)SQTDLSLSK2_121_1_0_3	0.31116927	ADFSGM(UniMod:35)SQTDLSLSK2	0	ADFSGMSQTDLSLSK	1	0.00035075413	0.0013661202	0.83539993	P35237	SPB6_HUMAN	SERPINB6	ADFSGM(UniMod:35)SQTDLSLSK	ADFSGM(UniMod:35)SQTDLSLSK	2	ADFSGM(UniMod:35)SQTDLSLSK	P35237;A0A024QZX5;A0A087X1N8;A0A2R8YD12	0	0	y	1	12	noloss	False	0.80498445	0	0	0	0.99957263
D:\groups_temp\schurgrp\LCMS_FlScJDatler1_p\S1_DIA.raw	801.87024	1182.5682	29.862654	0	ADFSGM(UniMod:35)SQTDLSLSK2_121_1_0_4	0.53828365	ADFSGM(UniMod:35)SQTDLSLSK2	0	ADFSGMSQTDLSLSK	1	0.00035075413	0.0013661202	0.83539993	P35237	SPB6_HUMAN	SERPINB6	ADFSGM(UniMod:35)SQTDLSLSK	ADFSGM(UniMod:35)SQTDLSLSK	2	ADFSGM(UniMod:35)SQTDLSLSK	P35237;A0A024QZX5;A0A087X1N8;A0A2R8YD12	0	0	y	1	11	noloss	False	0.80498445	0	0	0	0.99957263
D:\groups_temp\schurgrp\LCMS_FlScJDatler1_p\S1_DIA.raw	801.87024	891.47931	29.862654	0	ADFSGM(UniMod:35)SQTDLSLSK2_121_1_0_7	0.1798878	ADFSGM(UniMod:35)SQTDLSLSK2	0	ADFSGMSQTDLSLSK	1	0.00035075413	0.0013661202	0.83539993	P35237	SPB6_HUMAN	SERPINB6	ADFSGM(UniMod:35)SQTDLSLSK	ADFSGM(UniMod:35)SQTDLSLSK	2	ADFSGM(UniMod:35)SQTDLSLSK	P35237;A0A024QZX5;A0A087X1N8;A0A2R8YD12	0	0	y	1	8	noloss	False	0.80498445	0	0	0	0.99957263
D:\groups_temp\schurgrp\LCMS_FlScJDatler1_p\S1_DIA.raw	801.87024	763.42072	29.862654	0	ADFSGM(UniMod:35)SQTDLSLSK2_121_1_0_8	0.3956399	ADFSGM(UniMod:35)SQTDLSLSK2	0	ADFSGMSQTDLSLSK	1	0.00035075413	0.0013661202	0.83539993	P35237	SPB6_HUMAN	SERPINB6	ADFSGM(UniMod:35)SQTDLSLSK	ADFSGM(UniMod:35)SQTDLSLSK	2	ADFSGM(UniMod:35)SQTDLSLSK	P35237;A0A024QZX5;A0A087X1N8;A0A2R8YD12	0	0	y	1	7	noloss	False	0.80498445	0	0	0	0.99957263
D:\groups_temp\schurgrp\LCMS_FlScJDatler1_p\S1_DIA.raw	984.50476	389.24057	39.538578	0	ADFYVLEK1_121_1_0_5	1	ADFYVLEK1	0	ADFYVLEK	1	0.0017486885	0.0013661202	0.80498445	Q96QE5	TEFM_HUMAN	TEFM	ADFYVLEK	ADFYVLEK	1	ADFYVLEK	Q96QE5	0	0	y	1	3	noloss	True	2.728003	0	0	0	0.97423428
D:\groups_temp\schurgrp\LCMS_FlScJDatler1_p\S1_DIA.raw	984.50476	488.30896	39.538578	0	ADFYVLEK1_121_1_0_4	0.75178266	ADFYVLEK1	0	ADFYVLEK	1	0.0017486885	0.0013661202	0.80498445	Q96QE5	TEFM_HUMAN	TEFM	ADFYVLEK	ADFYVLEK	1	ADFYVLEK	Q96QE5	0	0	y	1	4	noloss	False	2.728003	0	0	0	0.97423428
D:\groups_temp\schurgrp\LCMS_FlScJDatler1_p\S1_DIA.raw	984.50476	596.27203	39.538578	0	ADFYVLEK1_98_1_0_5	0.66173422	ADFYVLEK1	0	ADFYVLEK	1	0.0017486885	0.0013661202	0.80498445	Q96QE5	TEFM_HUMAN	TEFM	ADFYVLEK	ADFYVLEK	1	ADFYVLEK	Q96QE5	0	0	b	1	5	noloss	False	2.728003	0	0	0	0.97423428
D:\groups_temp\schurgrp\LCMS_FlScJDatler1_p\S1_DIA.raw	984.50476	497.20361	39.538578	0	ADFYVLEK1_98_1_0_4	0.54489368	ADFYVLEK1	0	ADFYVLEK	1	0.0017486885	0.0013661202	0.80498445	Q96QE5	TEFM_HUMAN	TEFM	ADFYVLEK	ADFYVLEK	1	ADFYVLEK	Q96QE5	0	0	b	1	4	noloss	False	2.728003	0	0	0	0.97423428
D:\groups_temp\schurgrp\LCMS_FlScJDatler1_p\S1_DIA.raw	984.50476	709.35608	39.538578	0	ADFYVLEK1_98_1_0_6	0.49547267	ADFYVLEK1	0	ADFYVLEK	1	0.0017486885	0.0013661202	0.80498445	Q96QE5	TEFM_HUMAN	TEFM	ADFYVLEK	ADFYVLEK	1	ADFYVLEK	Q96QE5	0	0	b	1	6	noloss	True	2.728003	0	0	0	0.97423428
D:\groups_temp\schurgrp\LCMS_FlScJDatler1_p\S1_DIA.raw	984.50476	334.14029	39.538578	0	ADFYVLEK1_98_1_0_3	0.48915222	ADFYVLEK1	0	ADFYVLEK	1	0.0017486885	0.0013661202	0.80498445	Q96QE5	TEFM_HUMAN	TEFM	ADFYVLEK	ADFYVLEK	1	ADFYVLEK	Q96QE5	0	0	b	1	3	noloss	True	2.728003	0	0	0	0.97423428
D:\groups_temp\schurgrp\LCMS_FlScJDatler1_p\S1_DIA.raw	984.50476	651.37231	39.538578	0	ADFYVLEK1_121_1_0_3	0.48883089	ADFYVLEK1	0	ADFYVLEK	1	0.0017486885	0.0013661202	0.80498445	Q96QE5	TEFM_HUMAN	TEFM	ADFYVLEK	ADFYVLEK	1	ADFYVLEK	Q96QE5	0	0	y	1	5	noloss	True	2.728003	0	0	0	0.97423428
D:\groups_temp\schurgrp\LCMS_FlScJDatler1_p\S1_DIA.raw	984.50476	838.39868	39.538578	0	ADFYVLEK1_98_1_0_7	0.26173538	ADFYVLEK1	0	ADFYVLEK	1	0.0017486885	0.0013661202	0.80498445	Q96QE5	TEFM_HUMAN	TEFM	ADFYVLEK	ADFYVLEK	1	ADFYVLEK	Q96QE5	0	0	b	1	7	noloss	True	2.728003	0	0	0	0.97423428
D:\groups_temp\schurgrp\LCMS_FlScJDatler1_p\S1_DIA.raw	984.50476	798.44073	39.538578	0	ADFYVLEK1_121_1_0_2	0.20548011	ADFYVLEK1	0	ADFYVLEK	1	0.0017486885	0.0013661202	0.80498445	Q96QE5	TEFM_HUMAN	TEFM	ADFYVLEK	ADFYVLEK	1	ADFYVLEK	Q96QE5	0	0	y	1	6	noloss	True	2.728003	0	0	0	0.97423428
D:\groups_temp\schurgrp\LCMS_FlScJDatler1_p\S1_DIA.raw	984.50476	913.46765	39.538578	0	ADFYVLEK1_121_1_0_1	0.051419385	ADFYVLEK1	0	ADFYVLEK	1	0.0017486885	0.0013661202	0.80498445	Q96QE5	TEFM_HUMAN	TEFM	ADFYVLEK	ADFYVLEK	1	ADFYVLEK	Q96QE5	0	0	y	1	7	noloss	True	2.728003	0	0	0	0.97423428
D:\groups_temp\schurgrp\LCMS_FlScJDatler1_p\S1_DIA.raw	984.50476	399.72427	39.538578	0	ADFYVLEK1_121_2_0_2	0.006248483	ADFYVLEK1	0	ADFYVLEK	1	0.0017486885	0.0013661202	0.80498445	Q96QE5	TEFM_HUMAN	TEFM	ADFYVLEK	ADFYVLEK	1	ADFYVLEK	Q96QE5	0	0	y	2	6	noloss	True	2.728003	0	0	0	0.97423428
D:\groups_temp\schurgrp\LCMS_FlScJDatler1_p\S1_DIA.raw	984.50476	249.10573	39.538578	0	ADFYVLEK1_98_2_0_4	0.0055073663	ADFYVLEK1	0	ADFYVLEK	1	0.0017486885	0.0013661202	0.80498445	Q96QE5	TEFM_HUMAN	TEFM	ADFYVLEK	ADFYVLEK	1	ADFYVLEK	Q96QE5	0	0	b	2	4	noloss	True	2.728003	0	0	0	0.97423428
D:\groups_temp\schurgrp\LCMS_FlScJDatler1_p\S1_DIA.raw	552.78101	476.27258	-16.107847	0	ADGGTQVIDTK2_121_1_0_7	0.8259955	ADGGTQVIDTK2	0	ADGGTQVIDTK	1	0.00019090173	0.0013661202	0.80265844	P09622;P09622-2	DLDH_HUMAN	DLD	ADGGTQVIDTK	ADGGTQVIDTK	2	ADGGTQVIDTK	P09622;E9PEX6;P09622-2	0	0	y	1	4	noloss	False	0.011246768	0	0	0	0.99980998
D:\groups_temp\schurgrp\LCMS_FlScJDatler1_p\S1_DIA.raw	552.78101	363.18854	-16.107847	0	ADGGTQVIDTK2_121_1_0_8	0.88471556	ADGGTQVIDTK2	0	ADGGTQVIDTK	1	0.00019090173	0.0013661202	0.80265844	P09622;P09622-2	DLDH_HUMAN	DLD	ADGGTQVIDTK	ADGGTQVIDTK	2	ADGGTQVIDTK	P09622;E9PEX6;P09622-2	0	0	y	1	3	noloss	False	0.011246768	0	0	0	0.99980998
D:\groups_temp\schurgrp\LCMS_FlScJDatler1_p\S1_DIA.raw	552.78101	1033.5171	-16.107847	0	ADGGTQVIDTK2_121_1_0_1	0.17613712	ADGGTQVIDTK2	0	ADGGTQVIDTK	1	0.00019090173	0.0013661202	0.80265844	P09622;P09622-2	DLDH_HUMAN	DLD	ADGGTQVIDTK	ADGGTQVIDTK	2	ADGGTQVIDTK	P09622;E9PEX6;P09622-2	0	0	y	1	10	noloss	False	0.011246768	0	0	0	0.99980998
D:\groups_temp\schurgrp\LCMS_FlScJDatler1_p\S1_DIA.raw	552.78101	918.49017	-16.107847	0	ADGGTQVIDTK2_121_1_0_2	1	ADGGTQVIDTK2	0	ADGGTQVIDTK	1	0.00019090173	0.0013661202	0.80265844	P09622;P09622-2	DLDH_HUMAN	DLD	ADGGTQVIDTK	ADGGTQVIDTK	2	ADGGTQVIDTK	P09622;E9PEX6;P09622-2	0	0	y	1	9	noloss	False	0.011246768	0	0	0	0.99980998
D:\groups_temp\schurgrp\LCMS_FlScJDatler1_p\S1_DIA.raw	552.78101	861.46875	-16.107847	0	ADGGTQVIDTK2_121_1_0_3	0.30458632	ADGGTQVIDTK2	0	ADGGTQVIDTK	1	0.00019090173	0.0013661202	0.80265844	P09622;P09622-2	DLDH_HUMAN	DLD	ADGGTQVIDTK	ADGGTQVIDTK	2	ADGGTQVIDTK	P09622;E9PEX6;P09622-2	0	0	y	1	8	noloss	False	0.011246768	0	0	0	0.99980998
D:\groups_temp\schurgrp\LCMS_FlScJDatler1_p\S1_DIA.raw	552.78101	804.44727	-16.107847	0	ADGGTQVIDTK2_121_1_0_4	0.24065055	ADGGTQVIDTK2	0	ADGGTQVIDTK	1	0.00019090173	0.0013661202	0.80265844	P09622;P09622-2	DLDH_HUMAN	DLD	ADGGTQVIDTK	ADGGTQVIDTK	2	ADGGTQVIDTK	P09622;E9PEX6;P09622-2	0	0	y	1	7	noloss	False	0.011246768	0	0	0	0.99980998
D:\groups_temp\schurgrp\LCMS_FlScJDatler1_p\S1_DIA.raw	465.25137	630.3468	6.9271598	0	ADIEISGPK2_121_1_0_3	1	ADIEISGPK2	0	ADIEISGPK	1	0.0084017571	0.0013661202	0.88594431	Q09666	AHNK_HUMAN	AHNAK	ADIEISGPK	ADIEISGPK	2	ADIEISGPK	Q09666	0	0	y	1	6	noloss	False	0.29153937	0	0	0	0
D:\groups_temp\schurgrp\LCMS_FlScJDatler1_p\S1_DIA.raw	465.25137	743.43091	6.9271598	0	ADIEISGPK2_121_1_0_2	0.57486814	ADIEISGPK2	0	ADIEISGPK	1	0.0084017571	0.0013661202	0.88594431	Q09666	AHNK_HUMAN	AHNAK	ADIEISGPK	ADIEISGPK	2	ADIEISGPK	Q09666	0	0	y	1	7	noloss	True	0.29153937	0	0	0	0
D:\groups_temp\schurgrp\LCMS_FlScJDatler1_p\S1_DIA.raw	465.25137	501.30423	6.9271598	0	ADIEISGPK2_121_1_0_4	0.51148194	ADIEISGPK2	0	ADIEISGPK	1	0.0084017571	0.0013661202	0.88594431	Q09666	AHNK_HUMAN	AHNAK	ADIEISGPK	ADIEISGPK	2	ADIEISGPK	Q09666	0	0	y	1	5	noloss	False	0.29153937	0	0	0	0
D:\groups_temp\schurgrp\LCMS_FlScJDatler1_p\S1_DIA.raw	465.25137	388.22015	6.9271598	0	ADIEISGPK2_121_1_0_5	0.34834647	ADIEISGPK2	0	ADIEISGPK	1	0.0084017571	0.0013661202	0.88594431	Q09666	AHNK_HUMAN	AHNAK	ADIEISGPK	ADIEISGPK	2	ADIEISGPK	Q09666	0	0	y	1	4	noloss	True	0.29153937	0	0	0	0
D:\groups_temp\schurgrp\LCMS_FlScJDatler1_p\S1_DIA.raw	465.25137	858.45782	6.9271598	0	ADIEISGPK2_121_1_0_1	0.24619491	ADIEISGPK2	0	ADIEISGPK	1	0.0084017571	0.0013661202	0.88594431	Q09666	AHNK_HUMAN	AHNAK	ADIEISGPK	ADIEISGPK	2	ADIEISGPK	Q09666	0	0	y	1	8	noloss	False	0.29153937	0	0	0	0
D:\groups_temp\schurgrp\LCMS_FlScJDatler1_p\S1_DIA.raw	465.25137	301.18814	6.9271598	0	ADIEISGPK2_121_1_0_6	0.17077419	ADIEISGPK2	0	ADIEISGPK	1	0.0084017571	0.0013661202	0.88594431	Q09666	AHNK_HUMAN	AHNAK	ADIEISGPK	ADIEISGPK	2	ADIEISGPK	Q09666	0	0	y	1	3	noloss	True	0.29153937	0	0	0	0
D:\groups_temp\schurgrp\LCMS_FlScJDatler1_p\S1_DIA.raw	465.25137	372.21936	6.9271598	0	ADIEISGPK2_121_2_0_2	0.077987358	ADIEISGPK2	0	ADIEISGPK	1	0.0084017571	0.0013661202	0.88594431	Q09666	AHNK_HUMAN	AHNAK	ADIEISGPK	ADIEISGPK	2	ADIEISGPK	Q09666	0	0	y	2	7	noloss	True	0.29153937	0	0	0	0
D:\groups_temp\schurgrp\LCMS_FlScJDatler1_p\S1_DIA.raw	465.25137	300.15594	6.9271598	0	ADIEISGPK2_98_1_0_3	0.052880932	ADIEISGPK2	0	ADIEISGPK	1	0.0084017571	0.0013661202	0.88594431	Q09666	AHNK_HUMAN	AHNAK	ADIEISGPK	ADIEISGPK	2	ADIEISGPK	Q09666	0	0	b	1	3	noloss	True	0.29153937	0	0	0	0
D:\groups_temp\schurgrp\LCMS_FlScJDatler1_p\S1_DIA.raw	465.25137	429.19855	6.9271598	0	ADIEISGPK2_98_1_0_4	0.044322107	ADIEISGPK2	0	ADIEISGPK	1	0.0084017571	0.0013661202	0.88594431	Q09666	AHNK_HUMAN	AHNAK	ADIEISGPK	ADIEISGPK	2	ADIEISGPK	Q09666	0	0	b	1	4	noloss	True	0.29153937	0	0	0	0
D:\groups_temp\schurgrp\LCMS_FlScJDatler1_p\S1_DIA.raw	465.25137	429.73282	6.9271598	0	ADIEISGPK2_121_2_0_1	0.0045734979	ADIEISGPK2	0	ADIEISGPK	1	0.0084017571	0.0013661202	0.88594431	Q09666	AHNK_HUMAN	AHNAK	ADIEISGPK	ADIEISGPK	2	ADIEISGPK	Q09666	0	0	y	2	8	noloss	True	0.29153937	0	0	0	0
D:\groups_temp\schurgrp\LCMS_FlScJDatler1_p\S1_DIA.raw	465.25137	542.28259	6.9271598	0	ADIEISGPK2_98_1_0_5	0.0022549126	ADIEISGPK2	0	ADIEISGPK	1	0.0084017571	0.0013661202	0.88594431	Q09666	AHNK_HUMAN	AHNAK	ADIEISGPK	ADIEISGPK	2	ADIEISGPK	Q09666	0	0	b	1	5	noloss	True	0.29153937	0	0	0	0
D:\groups_temp\schurgrp\LCMS_FlScJDatler1_p\S1_DIA.raw	465.25137	315.67731	6.9271598	0	ADIEISGPK2_121_2_0_3	0.0021211011	ADIEISGPK2	0	ADIEISGPK	1	0.0084017571	0.0013661202	0.88594431	Q09666	AHNK_HUMAN	AHNAK	ADIEISGPK	ADIEISGPK	2	ADIEISGPK	Q09666	0	0	y	2	6	noloss	True	0.29153937	0	0	0	0
D:\groups_temp\schurgrp\LCMS_FlScJDatler1_p\S1_DIA.raw	633.29041	690.3468	32.680523	0	ADIEM(UniMod:35)PFDPSK2_121_1_0_5	1	ADIEM(UniMod:35)PFDPSK2	0	ADIEMPFDPSK	1	0.0021739129	0.0013661202	0.73050201	O75369;O75369-2;O75369-8;O75369-9	FLNB_HUMAN	FLNB	ADIEM(UniMod:35)PFDPSK	ADIEM(UniMod:35)PFDPSK	2	ADIEM(UniMod:35)PFDPSK	O75369;O75369-2;O75369-3;O75369-6;O75369-4;O75369-5;O75369-7;O75369-8;O75369-9;A0A804HK76;A0A804HL72;E7EN95	0	0	y	1	6	noloss	False	0	0	0	0	0.96580124
D:\groups_temp\schurgrp\LCMS_FlScJDatler1_p\S1_DIA.raw	633.29041	331.1987	32.680523	0	ADIEM(UniMod:35)PFDPSK2_121_1_0_8	0.7877115	ADIEM(UniMod:35)PFDPSK2	0	ADIEMPFDPSK	1	0.0021739129	0.0013661202	0.73050201	O75369;O75369-2;O75369-8;O75369-9	FLNB_HUMAN	FLNB	ADIEM(UniMod:35)PFDPSK	ADIEM(UniMod:35)PFDPSK	2	ADIEM(UniMod:35)PFDPSK	O75369;O75369-2;O75369-3;O75369-6;O75369-4;O75369-5;O75369-7;O75369-8;O75369-9;A0A804HK76;A0A804HL72;E7EN95	0	0	y	1	3	noloss	False	0	0	0	0	0.96580124
D:\groups_temp\schurgrp\LCMS_FlScJDatler1_p\S1_DIA.raw	633.29041	966.4248	32.680523	0	ADIEM(UniMod:35)PFDPSK2_121_1_0_3	0.34183693	ADIEM(UniMod:35)PFDPSK2	0	ADIEMPFDPSK	1	0.0021739129	0.0013661202	0.73050201	O75369;O75369-2;O75369-8;O75369-9	FLNB_HUMAN	FLNB	ADIEM(UniMod:35)PFDPSK	ADIEM(UniMod:35)PFDPSK	2	ADIEM(UniMod:35)PFDPSK	O75369;O75369-2;O75369-3;O75369-6;O75369-4;O75369-5;O75369-7;O75369-8;O75369-9;A0A804HK76;A0A804HL72;E7EN95	0	0	y	1	8	noloss	True	0	0	0	0	0.96580124
D:\groups_temp\schurgrp\LCMS_FlScJDatler1_p\S1_DIA.raw	633.29041	837.3822	32.680523	0	ADIEM(UniMod:35)PFDPSK2_121_1_0_4	0.29619679	ADIEM(UniMod:35)PFDPSK2	0	ADIEMPFDPSK	1	0.0021739129	0.0013661202	0.73050201	O75369;O75369-2;O75369-8;O75369-9	FLNB_HUMAN	FLNB	ADIEM(UniMod:35)PFDPSK	ADIEM(UniMod:35)PFDPSK	2	ADIEM(UniMod:35)PFDPSK	O75369;O75369-2;O75369-3;O75369-6;O75369-4;O75369-5;O75369-7;O75369-8;O75369-9;A0A804HK76;A0A804HL72;E7EN95	0	0	y	1	7	noloss	True	0	0	0	0	0.96580124
D:\groups_temp\schurgrp\LCMS_FlScJDatler1_p\S1_DIA.raw	633.29041	300.15594	32.680523	0	ADIEM(UniMod:35)PFDPSK2_98_1_0_3	0.13725488	ADIEM(UniMod:35)PFDPSK2	0	ADIEMPFDPSK	1	0.0021739129	0.0013661202	0.73050201	O75369;O75369-2;O75369-8;O75369-9	FLNB_HUMAN	FLNB	ADIEM(UniMod:35)PFDPSK	ADIEM(UniMod:35)PFDPSK	2	ADIEM(UniMod:35)PFDPSK	O75369;O75369-2;O75369-3;O75369-6;O75369-4;O75369-5;O75369-7;O75369-8;O75369-9;A0A804HK76;A0A804HL72;E7EN95	0	0	b	1	3	noloss	False	0	0	0	0	0.96580124
D:\groups_temp\schurgrp\LCMS_FlScJDatler1_p\S1_DIA.raw	633.29041	429.19855	32.680523	0	ADIEM(UniMod:35)PFDPSK2_98_1_0_4	0.12763765	ADIEM(UniMod:35)PFDPSK2	0	ADIEMPFDPSK	1	0.0021739129	0.0013661202	0.73050201	O75369;O75369-2;O75369-8;O75369-9	FLNB_HUMAN	FLNB	ADIEM(UniMod:35)PFDPSK	ADIEM(UniMod:35)PFDPSK	2	ADIEM(UniMod:35)PFDPSK	O75369;O75369-2;O75369-3;O75369-6;O75369-4;O75369-5;O75369-7;O75369-8;O75369-9;A0A804HK76;A0A804HL72;E7EN95	0	0	b	1	4	noloss	True	0	0	0	0	0.96580124
D:\groups_temp\schurgrp\LCMS_FlScJDatler1_p\S1_DIA.raw	633.29041	446.22565	32.680523	0	ADIEM(UniMod:35)PFDPSK2_121_1_0_7	0.10583199	ADIEM(UniMod:35)PFDPSK2	0	ADIEMPFDPSK	1	0.0021739129	0.0013661202	0.73050201	O75369;O75369-2;O75369-8;O75369-9	FLNB_HUMAN	FLNB	ADIEM(UniMod:35)PFDPSK	ADIEM(UniMod:35)PFDPSK	2	ADIEM(UniMod:35)PFDPSK	O75369;O75369-2;O75369-3;O75369-6;O75369-4;O75369-5;O75369-7;O75369-8;O75369-9;A0A804HK76;A0A804HL72;E7EN95	0	0	y	1	4	noloss	True	0	0	0	0	0.96580124
D:\groups_temp\schurgrp\LCMS_FlScJDatler1_p\S1_DIA.raw	633.29041	576.23395	32.680523	0	ADIEM(UniMod:35)PFDPSK2_98_1_0_5	0.078511894	ADIEM(UniMod:35)PFDPSK2	0	ADIEMPFDPSK	1	0.0021739129	0.0013661202	0.73050201	O75369;O75369-2;O75369-8;O75369-9	FLNB_HUMAN	FLNB	ADIEM(UniMod:35)PFDPSK	ADIEM(UniMod:35)PFDPSK	2	ADIEM(UniMod:35)PFDPSK	O75369;O75369-2;O75369-3;O75369-6;O75369-4;O75369-5;O75369-7;O75369-8;O75369-9;A0A804HK76;A0A804HL72;E7EN95	0	0	b	1	5	noloss	True	0	0	0	0	0.96580124
D:\groups_temp\schurgrp\LCMS_FlScJDatler1_p\S1_DIA.raw	633.29041	540.25836	32.680523	0	ADIEM(UniMod:35)PFDPSK2_121_2_0_2	0.050448548	ADIEM(UniMod:35)PFDPSK2	0	ADIEMPFDPSK	1	0.0021739129	0.0013661202	0.73050201	O75369;O75369-2;O75369-8;O75369-9	FLNB_HUMAN	FLNB	ADIEM(UniMod:35)PFDPSK	ADIEM(UniMod:35)PFDPSK	2	ADIEM(UniMod:35)PFDPSK	O75369;O75369-2;O75369-3;O75369-6;O75369-4;O75369-5;O75369-7;O75369-8;O75369-9;A0A804HK76;A0A804HL72;E7EN95	0	0	y	2	9	noloss	True	0	0	0	0	0.96580124
D:\groups_temp\schurgrp\LCMS_FlScJDatler1_p\S1_DIA.raw	633.29041	1079.5089	32.680523	0	ADIEM(UniMod:35)PFDPSK2_121_1_0_2	0.048612479	ADIEM(UniMod:35)PFDPSK2	0	ADIEMPFDPSK	1	0.0021739129	0.0013661202	0.73050201	O75369;O75369-2;O75369-8;O75369-9	FLNB_HUMAN	FLNB	ADIEM(UniMod:35)PFDPSK	ADIEM(UniMod:35)PFDPSK	2	ADIEM(UniMod:35)PFDPSK	O75369;O75369-2;O75369-3;O75369-6;O75369-4;O75369-5;O75369-7;O75369-8;O75369-9;A0A804HK76;A0A804HL72;E7EN95	0	0	y	1	9	noloss	True	0	0	0	0	0.96580124
D:\groups_temp\schurgrp\LCMS_FlScJDatler1_p\S1_DIA.raw	633.29041	593.29407	32.680523	0	ADIEM(UniMod:35)PFDPSK2_121_1_0_6	0.042846452	ADIEM(UniMod:35)PFDPSK2	0	ADIEMPFDPSK	1	0.0021739129	0.0013661202	0.73050201	O75369;O75369-2;O75369-8;O75369-9	FLNB_HUMAN	FLNB	ADIEM(UniMod:35)PFDPSK	ADIEM(UniMod:35)PFDPSK	2	ADIEM(UniMod:35)PFDPSK	O75369;O75369-2;O75369-3;O75369-6;O75369-4;O75369-5;O75369-7;O75369-8;O75369-9;A0A804HK76;A0A804HL72;E7EN95	0	0	y	1	5	noloss	True	0	0	0	0	0.96580124
D:\groups_temp\schurgrp\LCMS_FlScJDatler1_p\S1_DIA.raw	633.29041	935.38208	32.680523	0	ADIEM(UniMod:35)PFDPSK2_98_1_0_8	0.027981922	ADIEM(UniMod:35)PFDPSK2	0	ADIEMPFDPSK	1	0.0021739129	0.0013661202	0.73050201	O75369;O75369-2;O75369-8;O75369-9	FLNB_HUMAN	FLNB	ADIEM(UniMod:35)PFDPSK	ADIEM(UniMod:35)PFDPSK	2	ADIEM(UniMod:35)PFDPSK	O75369;O75369-2;O75369-3;O75369-6;O75369-4;O75369-5;O75369-7;O75369-8;O75369-9;A0A804HK76;A0A804HL72;E7EN95	0	0	b	1	8	noloss	True	0	0	0	0	0.96580124
D:\groups_temp\schurgrp\LCMS_FlScJDatler1_p\S1_DIA.raw	901.46362	388.22015	-5.3630538	0	ADLDVSGPK1_121_1_0_5	1	ADLDVSGPK1	0	ADLDVSGPK	1	0.0032495668	0.0013661202	0.68715966	Q09666	AHNK_HUMAN	AHNAK	ADLDVSGPK	ADLDVSGPK	1	ADLDVSGPK	Q09666	0	0	y	1	4	noloss	True	0.10543469	0	0	0	0.92807519
D:\groups_temp\schurgrp\LCMS_FlScJDatler1_p\S1_DIA.raw	901.46362	487.28857	-5.3630538	0	ADLDVSGPK1_121_1_0_4	0.66684502	ADLDVSGPK1	0	ADLDVSGPK	1	0.0032495668	0.0013661202	0.68715966	Q09666	AHNK_HUMAN	AHNAK	ADLDVSGPK	ADLDVSGPK	1	ADLDVSGPK	Q09666	0	0	y	1	5	noloss	False	0.10543469	0	0	0	0.92807519
D:\groups_temp\schurgrp\LCMS_FlScJDatler1_p\S1_DIA.raw	901.46362	602.31549	-5.3630538	0	ADLDVSGPK1_121_1_0_3	0.61598915	ADLDVSGPK1	0	ADLDVSGPK	1	0.0032495668	0.0013661202	0.68715966	Q09666	AHNK_HUMAN	AHNAK	ADLDVSGPK	ADLDVSGPK	1	ADLDVSGPK	Q09666	0	0	y	1	6	noloss	True	0.10543469	0	0	0	0.92807519
D:\groups_temp\schurgrp\LCMS_FlScJDatler1_p\S1_DIA.raw	901.46362	301.18814	-5.3630538	0	ADLDVSGPK1_121_1_0_6	0.5782696	ADLDVSGPK1	0	ADLDVSGPK	1	0.0032495668	0.0013661202	0.68715966	Q09666	AHNK_HUMAN	AHNAK	ADLDVSGPK	ADLDVSGPK	1	ADLDVSGPK	Q09666	0	0	y	1	3	noloss	False	0.10543469	0	0	0	0.92807519
D:\groups_temp\schurgrp\LCMS_FlScJDatler1_p\S1_DIA.raw	901.46362	415.18289	-5.3630538	0	ADLDVSGPK1_98_1_0_4	0.44017243	ADLDVSGPK1	0	ADLDVSGPK	1	0.0032495668	0.0013661202	0.68715966	Q09666	AHNK_HUMAN	AHNAK	ADLDVSGPK	ADLDVSGPK	1	ADLDVSGPK	Q09666	0	0	b	1	4	noloss	False	0.10543469	0	0	0	0.92807519
D:\groups_temp\schurgrp\LCMS_FlScJDatler1_p\S1_DIA.raw	901.46362	514.25128	-5.3630538	0	ADLDVSGPK1_98_1_0_5	0.30910629	ADLDVSGPK1	0	ADLDVSGPK	1	0.0032495668	0.0013661202	0.68715966	Q09666	AHNK_HUMAN	AHNAK	ADLDVSGPK	ADLDVSGPK	1	ADLDVSGPK	Q09666	0	0	b	1	5	noloss	True	0.10543469	0	0	0	0.92807519
D:\groups_temp\schurgrp\LCMS_FlScJDatler1_p\S1_DIA.raw	901.46362	601.28333	-5.3630538	0	ADLDVSGPK1_98_1_0_6	0.27907011	ADLDVSGPK1	0	ADLDVSGPK	1	0.0032495668	0.0013661202	0.68715966	Q09666	AHNK_HUMAN	AHNAK	ADLDVSGPK	ADLDVSGPK	1	ADLDVSGPK	Q09666	0	0	b	1	6	noloss	True	0.10543469	0	0	0	0.92807519
D:\groups_temp\schurgrp\LCMS_FlScJDatler1_p\S1_DIA.raw	901.46362	658.30481	-5.3630538	0	ADLDVSGPK1_98_1_0_7	0.22319664	ADLDVSGPK1	0	ADLDVSGPK	1	0.0032495668	0.0013661202	0.68715966	Q09666	AHNK_HUMAN	AHNAK	ADLDVSGPK	ADLDVSGPK	1	ADLDVSGPK	Q09666	0	0	b	1	7	noloss	True	0.10543469	0	0	0	0.92807519
D:\groups_temp\schurgrp\LCMS_FlScJDatler1_p\S1_DIA.raw	901.46362	715.3996	-5.3630538	0	ADLDVSGPK1_121_1_0_2	0.20025417	ADLDVSGPK1	0	ADLDVSGPK	1	0.0032495668	0.0013661202	0.68715966	Q09666	AHNK_HUMAN	AHNAK	ADLDVSGPK	ADLDVSGPK	1	ADLDVSGPK	Q09666	0	0	y	1	7	noloss	True	0.10543469	0	0	0	0.92807519
D:\groups_temp\schurgrp\LCMS_FlScJDatler1_p\S1_DIA.raw	901.46362	755.35754	-5.3630538	0	ADLDVSGPK1_98_1_0_8	0.10069253	ADLDVSGPK1	0	ADLDVSGPK	1	0.0032495668	0.0013661202	0.68715966	Q09666	AHNK_HUMAN	AHNAK	ADLDVSGPK	ADLDVSGPK	1	ADLDVSGPK	Q09666	0	0	b	1	8	noloss	True	0.10543469	0	0	0	0.92807519
D:\groups_temp\schurgrp\LCMS_FlScJDatler1_p\S1_DIA.raw	901.46362	830.42651	-5.3630538	0	ADLDVSGPK1_121_1_0_1	0.063572653	ADLDVSGPK1	0	ADLDVSGPK	1	0.0032495668	0.0013661202	0.68715966	Q09666	AHNK_HUMAN	AHNAK	ADLDVSGPK	ADLDVSGPK	1	ADLDVSGPK	Q09666	0	0	y	1	8	noloss	True	0.10543469	0	0	0	0.92807519
D:\groups_temp\schurgrp\LCMS_FlScJDatler1_p\S1_DIA.raw	901.46362	300.15594	-5.3630538	0	ADLDVSGPK1_98_1_0_3	0.054038715	ADLDVSGPK1	0	ADLDVSGPK	1	0.0032495668	0.0013661202	0.68715966	Q09666	AHNK_HUMAN	AHNAK	ADLDVSGPK	ADLDVSGPK	1	ADLDVSGPK	Q09666	0	0	b	1	3	noloss	True	0.10543469	0	0	0	0.92807519
D:\groups_temp\schurgrp\LCMS_FlScJDatler1_p\S1_DIA.raw	660.33002	891.46155	47.330448	0	ADLEM(UniMod:35)QIENLK2_121_1_0_4	1	ADLEM(UniMod:35)QIENLK2	0	ADLEMQIENLK	1	0.00035075413	0.0013661202	0.81424683	Q04695	K1C17_HUMAN	KRT17	ADLEM(UniMod:35)QIENLK	ADLEM(UniMod:35)QIENLK	2	ADLEM(UniMod:35)QIENLK	Q04695;K7EPJ9	0	0	y	1	7	noloss	True	0.3681666	0	0	0	0.9969241
D:\groups_temp\schurgrp\LCMS_FlScJDatler1_p\S1_DIA.raw	660.33002	503.28348	47.330448	0	ADLEM(UniMod:35)QIENLK2_121_1_0_7	0.80456179	ADLEM(UniMod:35)QIENLK2	0	ADLEMQIENLK	1	0.00035075413	0.0013661202	0.81424683	Q04695	K1C17_HUMAN	KRT17	ADLEM(UniMod:35)QIENLK	ADLEM(UniMod:35)QIENLK	2	ADLEM(UniMod:35)QIENLK	Q04695;K7EPJ9	0	0	y	1	4	noloss	False	0.3681666	0	0	0	0.9969241
D:\groups_temp\schurgrp\LCMS_FlScJDatler1_p\S1_DIA.raw	660.33002	1020.5042	47.330448	0	ADLEM(UniMod:35)QIENLK2_121_1_0_3	0.65287113	ADLEM(UniMod:35)QIENLK2	0	ADLEMQIENLK	1	0.00035075413	0.0013661202	0.81424683	Q04695	K1C17_HUMAN	KRT17	ADLEM(UniMod:35)QIENLK	ADLEM(UniMod:35)QIENLK	2	ADLEM(UniMod:35)QIENLK	Q04695;K7EPJ9	0	0	y	1	8	noloss	True	0.3681666	0	0	0	0.9969241
D:\groups_temp\schurgrp\LCMS_FlScJDatler1_p\S1_DIA.raw	660.33002	744.42615	47.330448	0	ADLEM(UniMod:35)QIENLK2_121_1_0_5	0.58146203	ADLEM(UniMod:35)QIENLK2	0	ADLEMQIENLK	1	0.00035075413	0.0013661202	0.81424683	Q04695	K1C17_HUMAN	KRT17	ADLEM(UniMod:35)QIENLK	ADLEM(UniMod:35)QIENLK	2	ADLEM(UniMod:35)QIENLK	Q04695;K7EPJ9	0	0	y	1	6	noloss	True	0.3681666	0	0	0	0.9969241
D:\groups_temp\schurgrp\LCMS_FlScJDatler1_p\S1_DIA.raw	660.33002	616.36755	47.330448	0	ADLEM(UniMod:35)QIENLK2_121_1_0_6	0.56245035	ADLEM(UniMod:35)QIENLK2	0	ADLEMQIENLK	1	0.00035075413	0.0013661202	0.81424683	Q04695	K1C17_HUMAN	KRT17	ADLEM(UniMod:35)QIENLK	ADLEM(UniMod:35)QIENLK	2	ADLEM(UniMod:35)QIENLK	Q04695;K7EPJ9	0	0	y	1	5	noloss	False	0.3681666	0	0	0	0.9969241
D:\groups_temp\schurgrp\LCMS_FlScJDatler1_p\S1_DIA.raw	660.33002	374.24091	47.330448	0	ADLEM(UniMod:35)QIENLK2_121_1_0_8	0.46968156	ADLEM(UniMod:35)QIENLK2	0	ADLEMQIENLK	1	0.00035075413	0.0013661202	0.81424683	Q04695	K1C17_HUMAN	KRT17	ADLEM(UniMod:35)QIENLK	ADLEM(UniMod:35)QIENLK	2	ADLEM(UniMod:35)QIENLK	Q04695;K7EPJ9	0	0	y	1	3	noloss	False	0.3681666	0	0	0	0.9969241
D:\groups_temp\schurgrp\LCMS_FlScJDatler1_p\S1_DIA.raw	660.33002	300.15594	47.330448	0	ADLEM(UniMod:35)QIENLK2_98_1_0_3	0.34435111	ADLEM(UniMod:35)QIENLK2	0	ADLEMQIENLK	1	0.00035075413	0.0013661202	0.81424683	Q04695	K1C17_HUMAN	KRT17	ADLEM(UniMod:35)QIENLK	ADLEM(UniMod:35)QIENLK	2	ADLEM(UniMod:35)QIENLK	Q04695;K7EPJ9	0	0	b	1	3	noloss	True	0.3681666	0	0	0	0.9969241
D:\groups_temp\schurgrp\LCMS_FlScJDatler1_p\S1_DIA.raw	660.33002	567.29803	47.330448	0	ADLEM(UniMod:35)QIENLK2_121_2_0_2	0.22425376	ADLEM(UniMod:35)QIENLK2	0	ADLEMQIENLK	1	0.00035075413	0.0013661202	0.81424683	Q04695	K1C17_HUMAN	KRT17	ADLEM(UniMod:35)QIENLK	ADLEM(UniMod:35)QIENLK	2	ADLEM(UniMod:35)QIENLK	Q04695;K7EPJ9	0	0	y	2	9	noloss	True	0.3681666	0	0	0	0.9969241
D:\groups_temp\schurgrp\LCMS_FlScJDatler1_p\S1_DIA.raw	660.33002	429.19855	47.330448	0	ADLEM(UniMod:35)QIENLK2_98_1_0_4	0.19471511	ADLEM(UniMod:35)QIENLK2	0	ADLEMQIENLK	1	0.00035075413	0.0013661202	0.81424683	Q04695	K1C17_HUMAN	KRT17	ADLEM(UniMod:35)QIENLK	ADLEM(UniMod:35)QIENLK	2	ADLEM(UniMod:35)QIENLK	Q04695;K7EPJ9	0	0	b	1	4	noloss	True	0.3681666	0	0	0	0.9969241
D:\groups_temp\schurgrp\LCMS_FlScJDatler1_p\S1_DIA.raw	660.33002	446.23468	47.330448	0	ADLEM(UniMod:35)QIENLK2_121_2_0_4	0.11375457	ADLEM(UniMod:35)QIENLK2	0	ADLEMQIENLK	1	0.00035075413	0.0013661202	0.81424683	Q04695	K1C17_HUMAN	KRT17	ADLEM(UniMod:35)QIENLK	ADLEM(UniMod:35)QIENLK	2	ADLEM(UniMod:35)QIENLK	Q04695;K7EPJ9	0	0	y	2	7	noloss	True	0.3681666	0	0	0	0.9969241
D:\groups_temp\schurgrp\LCMS_FlScJDatler1_p\S1_DIA.raw	660.33002	1133.5881	47.330448	0	ADLEM(UniMod:35)QIENLK2_121_1_0_2	0.10882124	ADLEM(UniMod:35)QIENLK2	0	ADLEMQIENLK	1	0.00035075413	0.0013661202	0.81424683	Q04695	K1C17_HUMAN	KRT17	ADLEM(UniMod:35)QIENLK	ADLEM(UniMod:35)QIENLK	2	ADLEM(UniMod:35)QIENLK	Q04695;K7EPJ9	0	0	y	1	9	noloss	True	0.3681666	0	0	0	0.9969241
D:\groups_temp\schurgrp\LCMS_FlScJDatler1_p\S1_DIA.raw	660.33002	510.75598	47.330448	0	ADLEM(UniMod:35)QIENLK2_121_2_0_3	0.096925624	ADLEM(UniMod:35)QIENLK2	0	ADLEMQIENLK	1	0.00035075413	0.0013661202	0.81424683	Q04695	K1C17_HUMAN	KRT17	ADLEM(UniMod:35)QIENLK	ADLEM(UniMod:35)QIENLK	2	ADLEM(UniMod:35)QIENLK	Q04695;K7EPJ9	0	0	y	2	8	noloss	True	0.3681666	0	0	0	0.9969241
D:\groups_temp\schurgrp\LCMS_FlScJDatler1_p\S1_DIA.raw	704.68616	494.2984	143.65904	0	ADLEM(UniMod:35)QIESLTEELAYLK3_121_1_0_14	0.63367051	ADLEM(UniMod:35)QIESLTEELAYLK3	0	ADLEMQIESLTEELAYLK	1	0.00035075413	0.0013661202	0.90145224	CON__cRAP039P13645;P13645	K1C10_HUMAN	KRT10	ADLEM(UniMod:35)QIESLTEELAYLK	ADLEM(UniMod:35)QIESLTEELAYLK	3	ADLEM(UniMod:35)QIESLTEELAYLK	P13645;A0A1B0GVI3;CON__cRAP039P13645	0	0	y	1	4	noloss	False	0.86384833	0	0	0	0.99917692
D:\groups_temp\schurgrp\LCMS_FlScJDatler1_p\S1_DIA.raw	704.68616	817.37659	143.65904	0	ADLEM(UniMod:35)QIESLTEELAYLK3_98_1_0_7	0.36163622	ADLEM(UniMod:35)QIESLTEELAYLK3	0	ADLEMQIESLTEELAYLK	1	0.00035075413	0.0013661202	0.90145224	CON__cRAP039P13645;P13645	K1C10_HUMAN	KRT10	ADLEM(UniMod:35)QIESLTEELAYLK	ADLEM(UniMod:35)QIESLTEELAYLK	3	ADLEM(UniMod:35)QIESLTEELAYLK	P13645;A0A1B0GVI3;CON__cRAP039P13645	0	0	b	1	7	noloss	False	0.86384833	0	0	0	0.99917692
D:\groups_temp\schurgrp\LCMS_FlScJDatler1_p\S1_DIA.raw	704.68616	517.22949	143.65904	0	ADLEM(UniMod:35)QIESLTEELAYLK3_98_2_0_9	0.04115228	ADLEM(UniMod:35)QIESLTEELAYLK3	0	ADLEMQIESLTEELAYLK	1	0.00035075413	0.0013661202	0.90145224	CON__cRAP039P13645;P13645	K1C10_HUMAN	KRT10	ADLEM(UniMod:35)QIESLTEELAYLK	ADLEM(UniMod:35)QIESLTEELAYLK	3	ADLEM(UniMod:35)QIESLTEELAYLK	P13645;A0A1B0GVI3;CON__cRAP039P13645	0	0	b	2	9	noloss	False	0.86384833	0	0	0	0.99917692
D:\groups_temp\schurgrp\LCMS_FlScJDatler1_p\S1_DIA.raw	704.68616	966.51532	143.65904	0	ADLEM(UniMod:35)QIESLTEELAYLK3_121_1_0_10	1	ADLEM(UniMod:35)QIESLTEELAYLK3	0	ADLEMQIESLTEELAYLK	1	0.00035075413	0.0013661202	0.90145224	CON__cRAP039P13645;P13645	K1C10_HUMAN	KRT10	ADLEM(UniMod:35)QIESLTEELAYLK	ADLEM(UniMod:35)QIESLTEELAYLK	3	ADLEM(UniMod:35)QIESLTEELAYLK	P13645;A0A1B0GVI3;CON__cRAP039P13645	0	0	y	1	8	noloss	False	0.86384833	0	0	0	0.99917692
D:\groups_temp\schurgrp\LCMS_FlScJDatler1_p\S1_DIA.raw	704.68616	352.65018	143.65904	0	ADLEM(UniMod:35)QIESLTEELAYLK3_98_2_0_6	0.042764928	ADLEM(UniMod:35)QIESLTEELAYLK3	0	ADLEMQIESLTEELAYLK	1	0.00035075413	0.0013661202	0.90145224	CON__cRAP039P13645;P13645	K1C10_HUMAN	KRT10	ADLEM(UniMod:35)QIESLTEELAYLK	ADLEM(UniMod:35)QIESLTEELAYLK	3	ADLEM(UniMod:35)QIESLTEELAYLK	P13645;A0A1B0GVI3;CON__cRAP039P13645	0	0	b	2	6	noloss	False	0.86384833	0	0	0	0.99917692
D:\groups_temp\schurgrp\LCMS_FlScJDatler1_p\S1_DIA.raw	704.68616	607.38245	143.65904	0	ADLEM(UniMod:35)QIESLTEELAYLK3_121_1_0_13	0.50025374	ADLEM(UniMod:35)QIESLTEELAYLK3	0	ADLEMQIESLTEELAYLK	1	0.00035075413	0.0013661202	0.90145224	CON__cRAP039P13645;P13645	K1C10_HUMAN	KRT10	ADLEM(UniMod:35)QIESLTEELAYLK	ADLEM(UniMod:35)QIESLTEELAYLK	3	ADLEM(UniMod:35)QIESLTEELAYLK	P13645;A0A1B0GVI3;CON__cRAP039P13645	0	0	y	1	5	noloss	False	0.86384833	0	0	0	0.99917692
D:\groups_temp\schurgrp\LCMS_FlScJDatler1_p\S1_DIA.raw	906.53058	720.46655	56.583107	0	ADLIAYLK1_121_1_0_2	0.45510605	ADLIAYLK1	0	ADLIAYLK	1	0.00035075413	0.0013661202	0.86062092	CON__cRAP026P99999;P99999	CYC_HUMAN	CYCS	ADLIAYLK	ADLIAYLK	1	ADLIAYLK	P99999;C9JFR7;CON__cRAP026P99999	0	0	y	1	6	noloss	False	4.1560545	0	0	0	0.99610502
D:\groups_temp\schurgrp\LCMS_FlScJDatler1_p\S1_DIA.raw	906.53058	494.2984	56.583107	0	ADLIAYLK1_121_1_0_4	0.65339702	ADLIAYLK1	0	ADLIAYLK	1	0.00035075413	0.0013661202	0.86062092	CON__cRAP026P99999;P99999	CYC_HUMAN	CYCS	ADLIAYLK	ADLIAYLK	1	ADLIAYLK	P99999;C9JFR7;CON__cRAP026P99999	0	0	y	1	4	noloss	False	4.1560545	0	0	0	0.99610502
D:\groups_temp\schurgrp\LCMS_FlScJDatler1_p\S1_DIA.raw	906.53058	423.26129	56.583107	0	ADLIAYLK1_121_1_0_5	0.68525749	ADLIAYLK1	0	ADLIAYLK	1	0.00035075413	0.0013661202	0.86062092	CON__cRAP026P99999;P99999	CYC_HUMAN	CYCS	ADLIAYLK	ADLIAYLK	1	ADLIAYLK	P99999;C9JFR7;CON__cRAP026P99999	0	0	y	1	3	noloss	False	4.1560545	0	0	0	0.99610502
D:\groups_temp\schurgrp\LCMS_FlScJDatler1_p\S1_DIA.raw	906.53058	484.27713	56.583107	0	ADLIAYLK1_98_1_0_5	0.73315781	ADLIAYLK1	0	ADLIAYLK	1	0.00035075413	0.0013661202	0.86062092	CON__cRAP026P99999;P99999	CYC_HUMAN	CYCS	ADLIAYLK	ADLIAYLK	1	ADLIAYLK	P99999;C9JFR7;CON__cRAP026P99999	0	0	b	1	5	noloss	False	4.1560545	0	0	0	0.99610502
D:\groups_temp\schurgrp\LCMS_FlScJDatler1_p\S1_DIA.raw	906.53058	647.34045	56.583107	0	ADLIAYLK1_98_1_0_6	1	ADLIAYLK1	0	ADLIAYLK	1	0.00035075413	0.0013661202	0.86062092	CON__cRAP026P99999;P99999	CYC_HUMAN	CYCS	ADLIAYLK	ADLIAYLK	1	ADLIAYLK	P99999;C9JFR7;CON__cRAP026P99999	0	0	b	1	6	noloss	False	4.1560545	0	0	0	0.99610502
D:\groups_temp\schurgrp\LCMS_FlScJDatler1_p\S1_DIA.raw	906.53058	300.15594	56.583107	0	ADLIAYLK1_98_1_0_3	0.37922943	ADLIAYLK1	0	ADLIAYLK	1	0.00035075413	0.0013661202	0.86062092	CON__cRAP026P99999;P99999	CYC_HUMAN	CYCS	ADLIAYLK	ADLIAYLK	1	ADLIAYLK	P99999;C9JFR7;CON__cRAP026P99999	0	0	b	1	3	noloss	False	4.1560545	0	0	0	0.99610502
D:\groups_temp\schurgrp\LCMS_FlScJDatler1_p\S1_DIA.raw	453.7692	494.2984	56.61459	0	ADLIAYLK2_121_1_0_4	1	ADLIAYLK2	0	ADLIAYLK	1	0.0011210763	0.0013661202	0.87574667	CON__cRAP026P99999;P99999	CYC_HUMAN	CYCS	ADLIAYLK	ADLIAYLK	2	ADLIAYLK	P99999;C9JFR7;CON__cRAP026P99999	0	0	y	1	4	noloss	False	3.3180676	0	0	0	0.99179721
D:\groups_temp\schurgrp\LCMS_FlScJDatler1_p\S1_DIA.raw	453.7692	607.38245	56.61459	0	ADLIAYLK2_121_1_0_3	0.73277563	ADLIAYLK2	0	ADLIAYLK	1	0.0011210763	0.0013661202	0.87574667	CON__cRAP026P99999;P99999	CYC_HUMAN	CYCS	ADLIAYLK	ADLIAYLK	2	ADLIAYLK	P99999;C9JFR7;CON__cRAP026P99999	0	0	y	1	5	noloss	False	3.3180676	0	0	0	0.99179721
D:\groups_temp\schurgrp\LCMS_FlScJDatler1_p\S1_DIA.raw	453.7692	720.46655	56.61459	0	ADLIAYLK2_121_1_0_2	0.51605088	ADLIAYLK2	0	ADLIAYLK	1	0.0011210763	0.0013661202	0.87574667	CON__cRAP026P99999;P99999	CYC_HUMAN	CYCS	ADLIAYLK	ADLIAYLK	2	ADLIAYLK	P99999;C9JFR7;CON__cRAP026P99999	0	0	y	1	6	noloss	True	3.3180676	0	0	0	0.99179721
D:\groups_temp\schurgrp\LCMS_FlScJDatler1_p\S1_DIA.raw	453.7692	300.15594	56.61459	0	ADLIAYLK2_98_1_0_3	0.2627781	ADLIAYLK2	0	ADLIAYLK	1	0.0011210763	0.0013661202	0.87574667	CON__cRAP026P99999;P99999	CYC_HUMAN	CYCS	ADLIAYLK	ADLIAYLK	2	ADLIAYLK	P99999;C9JFR7;CON__cRAP026P99999	0	0	b	1	3	noloss	False	3.3180676	0	0	0	0.99179721
D:\groups_temp\schurgrp\LCMS_FlScJDatler1_p\S1_DIA.raw	453.7692	835.49347	56.61459	0	ADLIAYLK2_121_1_0_1	0.24513328	ADLIAYLK2	0	ADLIAYLK	1	0.0011210763	0.0013661202	0.87574667	CON__cRAP026P99999;P99999	CYC_HUMAN	CYCS	ADLIAYLK	ADLIAYLK	2	ADLIAYLK	P99999;C9JFR7;CON__cRAP026P99999	0	0	y	1	7	noloss	True	3.3180676	0	0	0	0.99179721
D:\groups_temp\schurgrp\LCMS_FlScJDatler1_p\S1_DIA.raw	453.7692	423.26129	56.61459	0	ADLIAYLK2_121_1_0_5	0.23096538	ADLIAYLK2	0	ADLIAYLK	1	0.0011210763	0.0013661202	0.87574667	CON__cRAP026P99999;P99999	CYC_HUMAN	CYCS	ADLIAYLK	ADLIAYLK	2	ADLIAYLK	P99999;C9JFR7;CON__cRAP026P99999	0	0	y	1	3	noloss	True	3.3180676	0	0	0	0.99179721
D:\groups_temp\schurgrp\LCMS_FlScJDatler1_p\S1_DIA.raw	453.7692	360.73718	56.61459	0	ADLIAYLK2_121_2_0_2	0.015363947	ADLIAYLK2	0	ADLIAYLK	1	0.0011210763	0.0013661202	0.87574667	CON__cRAP026P99999;P99999	CYC_HUMAN	CYCS	ADLIAYLK	ADLIAYLK	2	ADLIAYLK	P99999;C9JFR7;CON__cRAP026P99999	0	0	y	2	6	noloss	True	3.3180676	0	0	0	0.99179721
D:\groups_temp\schurgrp\LCMS_FlScJDatler1_p\S1_DIA.raw	453.7692	413.24002	56.61459	0	ADLIAYLK2_98_1_0_4	0.012093688	ADLIAYLK2	0	ADLIAYLK	1	0.0011210763	0.0013661202	0.87574667	CON__cRAP026P99999;P99999	CYC_HUMAN	CYCS	ADLIAYLK	ADLIAYLK	2	ADLIAYLK	P99999;C9JFR7;CON__cRAP026P99999	0	0	b	1	4	noloss	True	3.3180676	0	0	0	0.99179721
D:\groups_temp\schurgrp\LCMS_FlScJDatler1_p\S1_DIA.raw	453.7692	304.19513	56.61459	0	ADLIAYLK2_121_2_0_3	0.0072140447	ADLIAYLK2	0	ADLIAYLK	1	0.0011210763	0.0013661202	0.87574667	CON__cRAP026P99999;P99999	CYC_HUMAN	CYCS	ADLIAYLK	ADLIAYLK	2	ADLIAYLK	P99999;C9JFR7;CON__cRAP026P99999	0	0	y	2	5	noloss	True	3.3180676	0	0	0	0.99179721
D:\groups_temp\schurgrp\LCMS_FlScJDatler1_p\S1_DIA.raw	453.7692	484.27713	56.61459	0	ADLIAYLK2_98_1_0_5	0.0059383628	ADLIAYLK2	0	ADLIAYLK	1	0.0011210763	0.0013661202	0.87574667	CON__cRAP026P99999;P99999	CYC_HUMAN	CYCS	ADLIAYLK	ADLIAYLK	2	ADLIAYLK	P99999;C9JFR7;CON__cRAP026P99999	0	0	b	1	5	noloss	True	3.3180676	0	0	0	0.99179721
D:\groups_temp\schurgrp\LCMS_FlScJDatler1_p\S1_DIA.raw	453.7692	418.25064	56.61459	0	ADLIAYLK2_121_2_0_1	0.0039576176	ADLIAYLK2	0	ADLIAYLK	1	0.0011210763	0.0013661202	0.87574667	CON__cRAP026P99999;P99999	CYC_HUMAN	CYCS	ADLIAYLK	ADLIAYLK	2	ADLIAYLK	P99999;C9JFR7;CON__cRAP026P99999	0	0	y	2	7	noloss	True	3.3180676	0	0	0	0.99179721
D:\groups_temp\schurgrp\LCMS_FlScJDatler1_p\S1_DIA.raw	453.7692	647.34045	56.61459	0	ADLIAYLK2_98_1_0_6	0.003238142	ADLIAYLK2	0	ADLIAYLK	1	0.0011210763	0.0013661202	0.87574667	CON__cRAP026P99999;P99999	CYC_HUMAN	CYCS	ADLIAYLK	ADLIAYLK	2	ADLIAYLK	P99999;C9JFR7;CON__cRAP026P99999	0	0	b	1	6	noloss	True	3.3180676	0	0	0	0.99179721
D:\groups_temp\schurgrp\LCMS_FlScJDatler1_p\S1_DIA.raw	621.85706	830.47412	52.893929	0	ADLINNLGTIAK2_121_1_0_4	1	ADLINNLGTIAK2	0	ADLINNLGTIAK	0	0.002728513	0.0013661202	0.44617769	P07900;P07900-2	HS90A_HUMAN	HSP90AA1	ADLINNLGTIAK	ADLINNLGTIAK	2	ADLINNLGTIAK	P07900;P08238;Q14568;Q58FF8;P07900-2	0	0	y	1	8	noloss	False	1.5370911	0	0	0	0.94606829
D:\groups_temp\schurgrp\LCMS_FlScJDatler1_p\S1_DIA.raw	621.85706	300.15594	52.893929	0	ADLINNLGTIAK2_98_1_0_3	0.56432098	ADLINNLGTIAK2	0	ADLINNLGTIAK	0	0.002728513	0.0013661202	0.44617769	P07900;P07900-2	HS90A_HUMAN	HSP90AA1	ADLINNLGTIAK	ADLINNLGTIAK	2	ADLINNLGTIAK	P07900;P08238;Q14568;Q58FF8;P07900-2	0	0	b	1	3	noloss	False	1.5370911	0	0	0	0.94606829
D:\groups_temp\schurgrp\LCMS_FlScJDatler1_p\S1_DIA.raw	621.85706	943.55823	52.893929	0	ADLINNLGTIAK2_121_1_0_3	0.33588171	ADLINNLGTIAK2	0	ADLINNLGTIAK	0	0.002728513	0.0013661202	0.44617769	P07900;P07900-2	HS90A_HUMAN	HSP90AA1	ADLINNLGTIAK	ADLINNLGTIAK	2	ADLINNLGTIAK	P07900;P08238;Q14568;Q58FF8;P07900-2	0	0	y	1	9	noloss	True	1.5370911	0	0	0	0.94606829
D:\groups_temp\schurgrp\LCMS_FlScJDatler1_p\S1_DIA.raw	621.85706	489.30423	52.893929	0	ADLINNLGTIAK2_121_1_0_7	0.25546277	ADLINNLGTIAK2	0	ADLINNLGTIAK	0	0.002728513	0.0013661202	0.44617769	P07900;P07900-2	HS90A_HUMAN	HSP90AA1	ADLINNLGTIAK	ADLINNLGTIAK	2	ADLINNLGTIAK	P07900;P08238;Q14568;Q58FF8;P07900-2	0	0	y	1	5	noloss	True	1.5370911	0	0	0	0.94606829
D:\groups_temp\schurgrp\LCMS_FlScJDatler1_p\S1_DIA.raw	621.85706	716.43121	52.893929	0	ADLINNLGTIAK2_121_1_0_5	0.19785197	ADLINNLGTIAK2	0	ADLINNLGTIAK	0	0.002728513	0.0013661202	0.44617769	P07900;P07900-2	HS90A_HUMAN	HSP90AA1	ADLINNLGTIAK	ADLINNLGTIAK	2	ADLINNLGTIAK	P07900;P08238;Q14568;Q58FF8;P07900-2	0	0	y	1	7	noloss	False	1.5370911	0	0	0	0.94606829
D:\groups_temp\schurgrp\LCMS_FlScJDatler1_p\S1_DIA.raw	621.85706	602.38831	52.893929	0	ADLINNLGTIAK2_121_1_0_6	0.1198126	ADLINNLGTIAK2	0	ADLINNLGTIAK	0	0.002728513	0.0013661202	0.44617769	P07900;P07900-2	HS90A_HUMAN	HSP90AA1	ADLINNLGTIAK	ADLINNLGTIAK	2	ADLINNLGTIAK	P07900;P08238;Q14568;Q58FF8;P07900-2	0	0	y	1	6	noloss	True	1.5370911	0	0	0	0.94606829
D:\groups_temp\schurgrp\LCMS_FlScJDatler1_p\S1_DIA.raw	621.85706	331.23508	52.893929	0	ADLINNLGTIAK2_121_1_0_9	0.067623273	ADLINNLGTIAK2	0	ADLINNLGTIAK	0	0.002728513	0.0013661202	0.44617769	P07900;P07900-2	HS90A_HUMAN	HSP90AA1	ADLINNLGTIAK	ADLINNLGTIAK	2	ADLINNLGTIAK	P07900;P08238;Q14568;Q58FF8;P07900-2	0	0	y	1	3	noloss	True	1.5370911	0	0	0	0.94606829
D:\groups_temp\schurgrp\LCMS_FlScJDatler1_p\S1_DIA.raw	621.85706	432.28275	52.893929	0	ADLINNLGTIAK2_121_1_0_8	0.052124277	ADLINNLGTIAK2	0	ADLINNLGTIAK	0	0.002728513	0.0013661202	0.44617769	P07900;P07900-2	HS90A_HUMAN	HSP90AA1	ADLINNLGTIAK	ADLINNLGTIAK	2	ADLINNLGTIAK	P07900;P08238;Q14568;Q58FF8;P07900-2	0	0	y	1	4	noloss	True	1.5370911	0	0	0	0.94606829
D:\groups_temp\schurgrp\LCMS_FlScJDatler1_p\S1_DIA.raw	621.85706	1056.6422	52.893929	0	ADLINNLGTIAK2_121_1_0_2	0.048714209	ADLINNLGTIAK2	0	ADLINNLGTIAK	0	0.002728513	0.0013661202	0.44617769	P07900;P07900-2	HS90A_HUMAN	HSP90AA1	ADLINNLGTIAK	ADLINNLGTIAK	2	ADLINNLGTIAK	P07900;P08238;Q14568;Q58FF8;P07900-2	0	0	y	1	10	noloss	True	1.5370911	0	0	0	0.94606829
D:\groups_temp\schurgrp\LCMS_FlScJDatler1_p\S1_DIA.raw	621.85706	413.24002	52.893929	0	ADLINNLGTIAK2_98_1_0_4	0.041102871	ADLINNLGTIAK2	0	ADLINNLGTIAK	0	0.002728513	0.0013661202	0.44617769	P07900;P07900-2	HS90A_HUMAN	HSP90AA1	ADLINNLGTIAK	ADLINNLGTIAK	2	ADLINNLGTIAK	P07900;P08238;Q14568;Q58FF8;P07900-2	0	0	b	1	4	noloss	True	1.5370911	0	0	0	0.94606829
D:\groups_temp\schurgrp\LCMS_FlScJDatler1_p\S1_DIA.raw	621.85706	472.28302	52.893929	0	ADLINNLGTIAK2_121_2_0_3	0.029743601	ADLINNLGTIAK2	0	ADLINNLGTIAK	0	0.002728513	0.0013661202	0.44617769	P07900;P07900-2	HS90A_HUMAN	HSP90AA1	ADLINNLGTIAK	ADLINNLGTIAK	2	ADLINNLGTIAK	P07900;P08238;Q14568;Q58FF8;P07900-2	0	0	y	2	9	noloss	True	1.5370911	0	0	0	0.94606829
D:\groups_temp\schurgrp\LCMS_FlScJDatler1_p\S1_DIA.raw	621.85706	528.82507	52.893929	0	ADLINNLGTIAK2_121_2_0_2	0.011394434	ADLINNLGTIAK2	0	ADLINNLGTIAK	0	0.002728513	0.0013661202	0.44617769	P07900;P07900-2	HS90A_HUMAN	HSP90AA1	ADLINNLGTIAK	ADLINNLGTIAK	2	ADLINNLGTIAK	P07900;P08238;Q14568;Q58FF8;P07900-2	0	0	y	2	10	noloss	True	1.5370911	0	0	0	0.94606829
D:\groups_temp\schurgrp\LCMS_FlScJDatler1_p\S1_DIA.raw	533.74615	462.23178	-24.199306	0	ADLSAM(UniMod:35)SAER2_121_1_0_6	0.28290617	ADLSAM(UniMod:35)SAER2	0	ADLSAMSAER	1	0.00035075413	0.0070671379	0.97219187	P50453	SPB9_HUMAN	SERPINB9	ADLSAM(UniMod:35)SAER	ADLSAM(UniMod:35)SAER	2	ADLSAM(UniMod:35)SAER	P50453	0	0	y	1	4	noloss	False	0.93405288	0	0	0	0.9967072
D:\groups_temp\schurgrp\LCMS_FlScJDatler1_p\S1_DIA.raw	533.74615	767.3363	-24.199306	0	ADLSAM(UniMod:35)SAER2_121_1_0_3	1	ADLSAM(UniMod:35)SAER2	0	ADLSAMSAER	1	0.00035075413	0.0070671379	0.97219187	P50453	SPB9_HUMAN	SERPINB9	ADLSAM(UniMod:35)SAER	ADLSAM(UniMod:35)SAER	2	ADLSAM(UniMod:35)SAER	P50453	0	0	y	1	7	noloss	False	0.93405288	0	0	0	0.9967072
D:\groups_temp\schurgrp\LCMS_FlScJDatler1_p\S1_DIA.raw	533.74615	300.15594	-24.199306	0	ADLSAM(UniMod:35)SAER2_98_1_0_3	0.31810114	ADLSAM(UniMod:35)SAER2	0	ADLSAMSAER	1	0.00035075413	0.0070671379	0.97219187	P50453	SPB9_HUMAN	SERPINB9	ADLSAM(UniMod:35)SAER	ADLSAM(UniMod:35)SAER	2	ADLSAM(UniMod:35)SAER	P50453	0	0	b	1	3	noloss	False	0.93405288	0	0	0	0.9967072
D:\groups_temp\schurgrp\LCMS_FlScJDatler1_p\S1_DIA.raw	533.74615	609.26721	-24.199306	0	ADLSAM(UniMod:35)SAER2_121_1_0_5	0.23330911	ADLSAM(UniMod:35)SAER2	0	ADLSAMSAER	1	0.00035075413	0.0070671379	0.97219187	P50453	SPB9_HUMAN	SERPINB9	ADLSAM(UniMod:35)SAER	ADLSAM(UniMod:35)SAER	2	ADLSAM(UniMod:35)SAER	P50453	0	0	y	1	5	noloss	False	0.93405288	0	0	0	0.9967072
D:\groups_temp\schurgrp\LCMS_FlScJDatler1_p\S1_DIA.raw	533.74615	880.42041	-24.199306	0	ADLSAM(UniMod:35)SAER2_121_1_0_2	0.14163242	ADLSAM(UniMod:35)SAER2	0	ADLSAMSAER	1	0.00035075413	0.0070671379	0.97219187	P50453	SPB9_HUMAN	SERPINB9	ADLSAM(UniMod:35)SAER	ADLSAM(UniMod:35)SAER	2	ADLSAM(UniMod:35)SAER	P50453	0	0	y	1	8	noloss	False	0.93405288	0	0	0	0.9967072
D:\groups_temp\schurgrp\LCMS_FlScJDatler1_p\S1_DIA.raw	533.74615	375.19977	-24.199306	0	ADLSAM(UniMod:35)SAER2_121_1_0_7	0.071477659	ADLSAM(UniMod:35)SAER2	0	ADLSAMSAER	1	0.00035075413	0.0070671379	0.97219187	P50453	SPB9_HUMAN	SERPINB9	ADLSAM(UniMod:35)SAER	ADLSAM(UniMod:35)SAER	2	ADLSAM(UniMod:35)SAER	P50453	0	0	y	1	3	noloss	False	0.93405288	0	0	0	0.9967072
D:\groups_temp\schurgrp\LCMS_FlScJDatler1_p\S1_DIA.raw	720.85474	1141.5535	39.887856	0	ADLTEYLSTHYK2_121_1_0_3	0.71322072	ADLTEYLSTHYK2	0	ADLTEYLSTHYK	1	0.00035075413	0.0013661202	0.80498445	P31930	QCR1_HUMAN	UQCRC1	ADLTEYLSTHYK	ADLTEYLSTHYK	2	ADLTEYLSTHYK	P31930	0	0	y	1	9	noloss	False	0	0	0	0	0.99555683
D:\groups_temp\schurgrp\LCMS_FlScJDatler1_p\S1_DIA.raw	720.85474	1040.5059	39.887856	0	ADLTEYLSTHYK2_121_1_0_4	0.79387087	ADLTEYLSTHYK2	0	ADLTEYLSTHYK	1	0.00035075413	0.0013661202	0.80498445	P31930	QCR1_HUMAN	UQCRC1	ADLTEYLSTHYK	ADLTEYLSTHYK	2	ADLTEYLSTHYK	P31930	0	0	y	1	8	noloss	False	0	0	0	0	0.99555683
D:\groups_temp\schurgrp\LCMS_FlScJDatler1_p\S1_DIA.raw	720.85474	911.4632	39.887856	0	ADLTEYLSTHYK2_121_1_0_5	0.80091596	ADLTEYLSTHYK2	0	ADLTEYLSTHYK	1	0.00035075413	0.0013661202	0.80498445	P31930	QCR1_HUMAN	UQCRC1	ADLTEYLSTHYK	ADLTEYLSTHYK	2	ADLTEYLSTHYK	P31930	0	0	y	1	7	noloss	False	0	0	0	0	0.99555683
D:\groups_temp\schurgrp\LCMS_FlScJDatler1_p\S1_DIA.raw	720.85474	635.31586	39.887856	0	ADLTEYLSTHYK2_121_1_0_7	1	ADLTEYLSTHYK2	0	ADLTEYLSTHYK	1	0.00035075413	0.0013661202	0.80498445	P31930	QCR1_HUMAN	UQCRC1	ADLTEYLSTHYK	ADLTEYLSTHYK	2	ADLTEYLSTHYK	P31930	0	0	y	1	5	noloss	False	0	0	0	0	0.99555683
D:\groups_temp\schurgrp\LCMS_FlScJDatler1_p\S1_DIA.raw	720.85474	548.28381	39.887856	0	ADLTEYLSTHYK2_121_1_0_8	0.42719829	ADLTEYLSTHYK2	0	ADLTEYLSTHYK	1	0.00035075413	0.0013661202	0.80498445	P31930	QCR1_HUMAN	UQCRC1	ADLTEYLSTHYK	ADLTEYLSTHYK	2	ADLTEYLSTHYK	P31930	0	0	y	1	4	noloss	False	0	0	0	0	0.99555683
D:\groups_temp\schurgrp\LCMS_FlScJDatler1_p\S1_DIA.raw	720.85474	447.23615	39.887856	0	ADLTEYLSTHYK2_121_1_0_9	0.35164478	ADLTEYLSTHYK2	0	ADLTEYLSTHYK	1	0.00035075413	0.0013661202	0.80498445	P31930	QCR1_HUMAN	UQCRC1	ADLTEYLSTHYK	ADLTEYLSTHYK	2	ADLTEYLSTHYK	P31930	0	0	y	1	3	noloss	False	0	0	0	0	0.99555683
D:\groups_temp\schurgrp\LCMS_FlScJDatler1_p\S1_DIA.raw	838.44952	458.2251	62.602749	0	ADLTGISPSPNLYLSK2_98_1_0_5	0.32117134	ADLTGISPSPNLYLSK2	0	ADLTGISPSPNLYLSK	1	0.00035075413	0.0013661202	0.48692942	Q96P63;Q96P63-2	SPB12_HUMAN	SERPINB12	ADLTGISPSPNLYLSK	ADLTGISPSPNLYLSK	2	ADLTGISPSPNLYLSK	Q96P63;Q96P63-2	0	0	b	1	5	noloss	False	1.569965	0	0	0	0.99769336
D:\groups_temp\schurgrp\LCMS_FlScJDatler1_p\S1_DIA.raw	838.44952	401.20361	62.602749	0	ADLTGISPSPNLYLSK2_98_1_0_4	0.21664715	ADLTGISPSPNLYLSK2	0	ADLTGISPSPNLYLSK	1	0.00035075413	0.0013661202	0.48692942	Q96P63;Q96P63-2	SPB12_HUMAN	SERPINB12	ADLTGISPSPNLYLSK	ADLTGISPSPNLYLSK	2	ADLTGISPSPNLYLSK	Q96P63;Q96P63-2	0	0	b	1	4	noloss	False	1.569965	0	0	0	0.99769336
D:\groups_temp\schurgrp\LCMS_FlScJDatler1_p\S1_DIA.raw	838.44952	1275.6954	62.602749	0	ADLTGISPSPNLYLSK2_121_1_0_4	0.25883603	ADLTGISPSPNLYLSK2	0	ADLTGISPSPNLYLSK	1	0.00035075413	0.0013661202	0.48692942	Q96P63;Q96P63-2	SPB12_HUMAN	SERPINB12	ADLTGISPSPNLYLSK	ADLTGISPSPNLYLSK	2	ADLTGISPSPNLYLSK	Q96P63;Q96P63-2	0	0	y	1	12	noloss	False	1.569965	0	0	0	0.99769336
D:\groups_temp\schurgrp\LCMS_FlScJDatler1_p\S1_DIA.raw	838.44952	1105.5898	62.602749	0	ADLTGISPSPNLYLSK2_121_1_0_6	1	ADLTGISPSPNLYLSK2	0	ADLTGISPSPNLYLSK	1	0.00035075413	0.0013661202	0.48692942	Q96P63;Q96P63-2	SPB12_HUMAN	SERPINB12	ADLTGISPSPNLYLSK	ADLTGISPSPNLYLSK	2	ADLTGISPSPNLYLSK	Q96P63;Q96P63-2	0	0	y	1	10	noloss	False	1.569965	0	0	0	0.99769336
D:\groups_temp\schurgrp\LCMS_FlScJDatler1_p\S1_DIA.raw	838.44952	1018.5579	62.602749	0	ADLTGISPSPNLYLSK2_121_1_0_7	0.86525607	ADLTGISPSPNLYLSK2	0	ADLTGISPSPNLYLSK	1	0.00035075413	0.0013661202	0.48692942	Q96P63;Q96P63-2	SPB12_HUMAN	SERPINB12	ADLTGISPSPNLYLSK	ADLTGISPSPNLYLSK	2	ADLTGISPSPNLYLSK	Q96P63;Q96P63-2	0	0	y	1	9	noloss	False	1.569965	0	0	0	0.99769336
D:\groups_temp\schurgrp\LCMS_FlScJDatler1_p\S1_DIA.raw	838.44952	834.47308	62.602749	0	ADLTGISPSPNLYLSK2_121_1_0_9	0.28115463	ADLTGISPSPNLYLSK2	0	ADLTGISPSPNLYLSK	1	0.00035075413	0.0013661202	0.48692942	Q96P63;Q96P63-2	SPB12_HUMAN	SERPINB12	ADLTGISPSPNLYLSK	ADLTGISPSPNLYLSK	2	ADLTGISPSPNLYLSK	Q96P63;Q96P63-2	0	0	y	1	7	noloss	False	1.569965	0	0	0	0.99769336
D:\groups_temp\schurgrp\LCMS_FlScJDatler1_p\S1_DIA.raw	490.23013	517.31036	-30.454515	0	ADM(UniMod:35)ETLQR2_121_1_0_4	0.86347765	ADM(UniMod:35)ETLQR2	0	ADMETLQR	1	0.00035075413	0.0013661202	0.82796663	P26639;P26639-2	SYTC_HUMAN	TARS1	ADM(UniMod:35)ETLQR	ADM(UniMod:35)ETLQR	2	ADM(UniMod:35)ETLQR	P26639;P26639-2	0	0	y	1	4	noloss	False	0.80498445	0	0	0	0.99645549
D:\groups_temp\schurgrp\LCMS_FlScJDatler1_p\S1_DIA.raw	490.23013	334.10727	-30.454515	0	ADM(UniMod:35)ETLQR2_98_1_0_3	0.34639364	ADM(UniMod:35)ETLQR2	0	ADMETLQR	1	0.00035075413	0.0013661202	0.82796663	P26639;P26639-2	SYTC_HUMAN	TARS1	ADM(UniMod:35)ETLQR	ADM(UniMod:35)ETLQR	2	ADM(UniMod:35)ETLQR	P26639;P26639-2	0	0	b	1	3	noloss	False	0.80498445	0	0	0	0.99645549
D:\groups_temp\schurgrp\LCMS_FlScJDatler1_p\S1_DIA.raw	490.23013	793.38837	-30.454515	0	ADM(UniMod:35)ETLQR2_121_1_0_2	0.17693855	ADM(UniMod:35)ETLQR2	0	ADMETLQR	1	0.00035075413	0.0013661202	0.82796663	P26639;P26639-2	SYTC_HUMAN	TARS1	ADM(UniMod:35)ETLQR	ADM(UniMod:35)ETLQR	2	ADM(UniMod:35)ETLQR	P26639;P26639-2	0	0	y	1	6	noloss	False	0.80498445	0	0	0	0.99645549
D:\groups_temp\schurgrp\LCMS_FlScJDatler1_p\S1_DIA.raw	490.23013	646.35297	-30.454515	0	ADM(UniMod:35)ETLQR2_121_1_0_3	1	ADM(UniMod:35)ETLQR2	0	ADMETLQR	1	0.00035075413	0.0013661202	0.82796663	P26639;P26639-2	SYTC_HUMAN	TARS1	ADM(UniMod:35)ETLQR	ADM(UniMod:35)ETLQR	2	ADM(UniMod:35)ETLQR	P26639;P26639-2	0	0	y	1	5	noloss	False	0.80498445	0	0	0	0.99645549
D:\groups_temp\schurgrp\LCMS_FlScJDatler1_p\S1_DIA.raw	490.23013	416.2627	-30.454515	0	ADM(UniMod:35)ETLQR2_121_1_0_5	0.54510236	ADM(UniMod:35)ETLQR2	0	ADMETLQR	1	0.00035075413	0.0013661202	0.82796663	P26639;P26639-2	SYTC_HUMAN	TARS1	ADM(UniMod:35)ETLQR	ADM(UniMod:35)ETLQR	2	ADM(UniMod:35)ETLQR	P26639;P26639-2	0	0	y	1	3	noloss	False	0.80498445	0	0	0	0.99645549
D:\groups_temp\schurgrp\LCMS_FlScJDatler1_p\S1_DIA.raw	547.28632	315.13046	21.269688	0	ADQFLVGTSR2_98_1_0_3	0.43428427	ADQFLVGTSR2	0	ADQFLVGTSR	1	0.00035075413	0.002538071	0.75873154	Q9HC35;Q9HC35-2	EMAL4_HUMAN	EML4	ADQFLVGTSR	ADQFLVGTSR	2	ADQFLVGTSR	Q9HC35;B5MBZ0;Q9HC35-2	0	0	b	1	3	noloss	False	1.6099689	0	0	0	0.99566191
D:\groups_temp\schurgrp\LCMS_FlScJDatler1_p\S1_DIA.raw	547.28632	519.28961	21.269688	0	ADQFLVGTSR2_121_1_0_5	1	ADQFLVGTSR2	0	ADQFLVGTSR	1	0.00035075413	0.002538071	0.75873154	Q9HC35;Q9HC35-2	EMAL4_HUMAN	EML4	ADQFLVGTSR	ADQFLVGTSR	2	ADQFLVGTSR	Q9HC35;B5MBZ0;Q9HC35-2	0	0	y	1	5	noloss	False	1.6099689	0	0	0	0.99566191
D:\groups_temp\schurgrp\LCMS_FlScJDatler1_p\S1_DIA.raw	547.28632	779.44214	21.269688	0	ADQFLVGTSR2_121_1_0_3	0.47579139	ADQFLVGTSR2	0	ADQFLVGTSR	1	0.00035075413	0.002538071	0.75873154	Q9HC35;Q9HC35-2	EMAL4_HUMAN	EML4	ADQFLVGTSR	ADQFLVGTSR	2	ADQFLVGTSR	Q9HC35;B5MBZ0;Q9HC35-2	0	0	y	1	7	noloss	False	1.6099689	0	0	0	0.99566191
D:\groups_temp\schurgrp\LCMS_FlScJDatler1_p\S1_DIA.raw	547.28632	462.19888	21.269688	0	ADQFLVGTSR2_98_1_0_4	0.2111835	ADQFLVGTSR2	0	ADQFLVGTSR	1	0.00035075413	0.002538071	0.75873154	Q9HC35;Q9HC35-2	EMAL4_HUMAN	EML4	ADQFLVGTSR	ADQFLVGTSR	2	ADQFLVGTSR	Q9HC35;B5MBZ0;Q9HC35-2	0	0	b	1	4	noloss	False	1.6099689	0	0	0	0.99566191
D:\groups_temp\schurgrp\LCMS_FlScJDatler1_p\S1_DIA.raw	547.28632	632.37372	21.269688	0	ADQFLVGTSR2_121_1_0_4	0.55743086	ADQFLVGTSR2	0	ADQFLVGTSR	1	0.00035075413	0.002538071	0.75873154	Q9HC35;Q9HC35-2	EMAL4_HUMAN	EML4	ADQFLVGTSR	ADQFLVGTSR	2	ADQFLVGTSR	Q9HC35;B5MBZ0;Q9HC35-2	0	0	y	1	6	noloss	False	1.6099689	0	0	0	0.99566191
D:\groups_temp\schurgrp\LCMS_FlScJDatler1_p\S1_DIA.raw	547.28632	575.28296	21.269688	0	ADQFLVGTSR2_98_1_0_5	0.17499687	ADQFLVGTSR2	0	ADQFLVGTSR	1	0.00035075413	0.002538071	0.75873154	Q9HC35;Q9HC35-2	EMAL4_HUMAN	EML4	ADQFLVGTSR	ADQFLVGTSR	2	ADQFLVGTSR	Q9HC35;B5MBZ0;Q9HC35-2	0	0	b	1	5	noloss	False	1.6099689	0	0	0	0.99566191
D:\groups_temp\schurgrp\LCMS_FlScJDatler1_p\S1_DIA.raw	704.36017	617.27826	81.862709	0	ADTLTDEINFLR2_98_1_0_6	0.0087691518	ADTLTDEINFLR2	0	ADTLTDEINFLR	0	0.00035075413	0.0013661202	0.89077985	P02538	K2C6A_HUMAN	KRT6A	ADTLTDEINFLR	ADTLTDEINFLR	2	ADTLTDEINFLR	P02538;P04259;P48668	0	0	b	1	6	noloss	False	2.54703	0	0	0	0.99887431
D:\groups_temp\schurgrp\LCMS_FlScJDatler1_p\S1_DIA.raw	704.36017	288.11957	81.862709	0	ADTLTDEINFLR2_98_1_0_3	0.52303118	ADTLTDEINFLR2	0	ADTLTDEINFLR	0	0.00035075413	0.0013661202	0.89077985	P02538	K2C6A_HUMAN	KRT6A	ADTLTDEINFLR	ADTLTDEINFLR	2	ADTLTDEINFLR	P02538;P04259;P48668	0	0	b	1	3	noloss	False	2.54703	0	0	0	0.99887431
D:\groups_temp\schurgrp\LCMS_FlScJDatler1_p\S1_DIA.raw	704.36017	791.44214	81.862709	0	ADTLTDEINFLR2_121_1_0_6	0.25062931	ADTLTDEINFLR2	0	ADTLTDEINFLR	0	0.00035075413	0.0013661202	0.89077985	P02538	K2C6A_HUMAN	KRT6A	ADTLTDEINFLR	ADTLTDEINFLR	2	ADTLTDEINFLR	P02538;P04259;P48668	0	0	y	1	6	noloss	False	2.54703	0	0	0	0.99887431
D:\groups_temp\schurgrp\LCMS_FlScJDatler1_p\S1_DIA.raw	704.36017	1007.5167	81.862709	0	ADTLTDEINFLR2_121_1_0_4	1	ADTLTDEINFLR2	0	ADTLTDEINFLR	0	0.00035075413	0.0013661202	0.89077985	P02538	K2C6A_HUMAN	KRT6A	ADTLTDEINFLR	ADTLTDEINFLR	2	ADTLTDEINFLR	P02538;P04259;P48668	0	0	y	1	8	noloss	False	2.54703	0	0	0	0.99887431
D:\groups_temp\schurgrp\LCMS_FlScJDatler1_p\S1_DIA.raw	704.36017	906.46906	81.862709	0	ADTLTDEINFLR2_121_1_0_5	0.49624848	ADTLTDEINFLR2	0	ADTLTDEINFLR	0	0.00035075413	0.0013661202	0.89077985	P02538	K2C6A_HUMAN	KRT6A	ADTLTDEINFLR	ADTLTDEINFLR	2	ADTLTDEINFLR	P02538;P04259;P48668	0	0	y	1	7	noloss	False	2.54703	0	0	0	0.99887431
D:\groups_temp\schurgrp\LCMS_FlScJDatler1_p\S1_DIA.raw	704.36017	549.31543	81.862709	0	ADTLTDEINFLR2_121_1_0_8	0.25131127	ADTLTDEINFLR2	0	ADTLTDEINFLR	0	0.00035075413	0.0013661202	0.89077985	P02538	K2C6A_HUMAN	KRT6A	ADTLTDEINFLR	ADTLTDEINFLR	2	ADTLTDEINFLR	P02538;P04259;P48668	0	0	y	1	4	noloss	False	2.54703	0	0	0	0.99887431
D:\groups_temp\schurgrp\LCMS_FlScJDatler1_p\S1_DIA.raw	469.90939	549.31543	81.764336	0	ADTLTDEINFLR3_121_1_0_8	1	ADTLTDEINFLR3	0	ADTLTDEINFLR	0	0.0021739129	0.0013661202	0.85422271	P02538	K2C6A_HUMAN	KRT6A	ADTLTDEINFLR	ADTLTDEINFLR	3	ADTLTDEINFLR	P02538;P04259;P48668	0	0	y	1	4	noloss	False	0	0	0	0	0.96968591
D:\groups_temp\schurgrp\LCMS_FlScJDatler1_p\S1_DIA.raw	469.90939	435.27252	81.764336	0	ADTLTDEINFLR3_121_1_0_9	0.37382802	ADTLTDEINFLR3	0	ADTLTDEINFLR	0	0.0021739129	0.0013661202	0.85422271	P02538	K2C6A_HUMAN	KRT6A	ADTLTDEINFLR	ADTLTDEINFLR	3	ADTLTDEINFLR	P02538;P04259;P48668	0	0	y	1	3	noloss	False	0	0	0	0	0.96968591
D:\groups_temp\schurgrp\LCMS_FlScJDatler1_p\S1_DIA.raw	469.90939	662.39954	81.764336	0	ADTLTDEINFLR3_121_1_0_7	0.24794698	ADTLTDEINFLR3	0	ADTLTDEINFLR	0	0.0021739129	0.0013661202	0.85422271	P02538	K2C6A_HUMAN	KRT6A	ADTLTDEINFLR	ADTLTDEINFLR	3	ADTLTDEINFLR	P02538;P04259;P48668	0	0	y	1	5	noloss	True	0	0	0	0	0.96968591
D:\groups_temp\schurgrp\LCMS_FlScJDatler1_p\S1_DIA.raw	469.90939	288.11957	81.764336	0	ADTLTDEINFLR3_98_1_0_3	0.19167088	ADTLTDEINFLR3	0	ADTLTDEINFLR	0	0.0021739129	0.0013661202	0.85422271	P02538	K2C6A_HUMAN	KRT6A	ADTLTDEINFLR	ADTLTDEINFLR	3	ADTLTDEINFLR	P02538;P04259;P48668	0	0	b	1	3	noloss	False	0	0	0	0	0.96968591
D:\groups_temp\schurgrp\LCMS_FlScJDatler1_p\S1_DIA.raw	469.90939	617.27826	81.764336	0	ADTLTDEINFLR3_98_1_0_6	0.10518112	ADTLTDEINFLR3	0	ADTLTDEINFLR	0	0.0021739129	0.0013661202	0.85422271	P02538	K2C6A_HUMAN	KRT6A	ADTLTDEINFLR	ADTLTDEINFLR	3	ADTLTDEINFLR	P02538;P04259;P48668	0	0	b	1	6	noloss	True	0	0	0	0	0.96968591
D:\groups_temp\schurgrp\LCMS_FlScJDatler1_p\S1_DIA.raw	469.90939	746.32086	81.764336	0	ADTLTDEINFLR3_98_1_0_7	0.092054546	ADTLTDEINFLR3	0	ADTLTDEINFLR	0	0.0021739129	0.0013661202	0.85422271	P02538	K2C6A_HUMAN	KRT6A	ADTLTDEINFLR	ADTLTDEINFLR	3	ADTLTDEINFLR	P02538;P04259;P48668	0	0	b	1	7	noloss	True	0	0	0	0	0.96968591
D:\groups_temp\schurgrp\LCMS_FlScJDatler1_p\S1_DIA.raw	469.90939	502.25131	81.764336	0	ADTLTDEINFLR3_98_1_0_5	0.078591831	ADTLTDEINFLR3	0	ADTLTDEINFLR	0	0.0021739129	0.0013661202	0.85422271	P02538	K2C6A_HUMAN	KRT6A	ADTLTDEINFLR	ADTLTDEINFLR	3	ADTLTDEINFLR	P02538;P04259;P48668	0	0	b	1	5	noloss	True	0	0	0	0	0.96968591
D:\groups_temp\schurgrp\LCMS_FlScJDatler1_p\S1_DIA.raw	469.90939	791.44214	81.764336	0	ADTLTDEINFLR3_121_1_0_6	0.067748182	ADTLTDEINFLR3	0	ADTLTDEINFLR	0	0.0021739129	0.0013661202	0.85422271	P02538	K2C6A_HUMAN	KRT6A	ADTLTDEINFLR	ADTLTDEINFLR	3	ADTLTDEINFLR	P02538;P04259;P48668	0	0	y	1	6	noloss	True	0	0	0	0	0.96968591
D:\groups_temp\schurgrp\LCMS_FlScJDatler1_p\S1_DIA.raw	469.90939	906.46906	81.764336	0	ADTLTDEINFLR3_121_1_0_5	0.064059131	ADTLTDEINFLR3	0	ADTLTDEINFLR	0	0.0021739129	0.0013661202	0.85422271	P02538	K2C6A_HUMAN	KRT6A	ADTLTDEINFLR	ADTLTDEINFLR	3	ADTLTDEINFLR	P02538;P04259;P48668	0	0	y	1	7	noloss	True	0	0	0	0	0.96968591
D:\groups_temp\schurgrp\LCMS_FlScJDatler1_p\S1_DIA.raw	469.90939	1007.5167	81.764336	0	ADTLTDEINFLR3_121_1_0_4	0.058286749	ADTLTDEINFLR3	0	ADTLTDEINFLR	0	0.0021739129	0.0013661202	0.85422271	P02538	K2C6A_HUMAN	KRT6A	ADTLTDEINFLR	ADTLTDEINFLR	3	ADTLTDEINFLR	P02538;P04259;P48668	0	0	y	1	8	noloss	True	0	0	0	0	0.96968591
D:\groups_temp\schurgrp\LCMS_FlScJDatler1_p\S1_DIA.raw	469.90939	401.20361	81.764336	0	ADTLTDEINFLR3_98_1_0_4	0.051100165	ADTLTDEINFLR3	0	ADTLTDEINFLR	0	0.0021739129	0.0013661202	0.85422271	P02538	K2C6A_HUMAN	KRT6A	ADTLTDEINFLR	ADTLTDEINFLR	3	ADTLTDEINFLR	P02538;P04259;P48668	0	0	b	1	4	noloss	True	0	0	0	0	0.96968591
D:\groups_temp\schurgrp\LCMS_FlScJDatler1_p\S1_DIA.raw	469.90939	275.16165	81.764336	0	ADTLTDEINFLR3_121_2_0_8	0.019374508	ADTLTDEINFLR3	0	ADTLTDEINFLR	0	0.0021739129	0.0013661202	0.85422271	P02538	K2C6A_HUMAN	KRT6A	ADTLTDEINFLR	ADTLTDEINFLR	3	ADTLTDEINFLR	P02538;P04259;P48668	0	0	y	2	4	noloss	True	0	0	0	0	0.96968591
D:\groups_temp\schurgrp\LCMS_FlScJDatler1_p\S1_DIA.raw	761.44147	361.24564	-1.1548661	0	ADTLTLK1_121_1_0_4	1	ADTLTLK1	0	ADTLTLK	1	0.002728513	0.0013661202	0.80498445	Q15019;Q15019-2;Q15019-3	SEPT2_HUMAN	SEPTIN2	ADTLTLK	ADTLTLK	1	ADTLTLK	Q15019;B5MCX3;Q15019-3;C9J2Q4;Q15019-2;H7C2Y0	0	0	y	1	3	noloss	False	1.6099689	0	0	0	0.94592392
D:\groups_temp\schurgrp\LCMS_FlScJDatler1_p\S1_DIA.raw	761.44147	288.11957	-1.1548661	0	ADTLTLK1_98_1_0_3	0.47960934	ADTLTLK1	0	ADTLTLK	1	0.002728513	0.0013661202	0.80498445	Q15019;Q15019-2;Q15019-3	SEPT2_HUMAN	SEPTIN2	ADTLTLK	ADTLTLK	1	ADTLTLK	Q15019;B5MCX3;Q15019-3;C9J2Q4;Q15019-2;H7C2Y0	0	0	b	1	3	noloss	False	1.6099689	0	0	0	0.94592392
D:\groups_temp\schurgrp\LCMS_FlScJDatler1_p\S1_DIA.raw	761.44147	502.25131	-1.1548661	0	ADTLTLK1_98_1_0_5	0.42102757	ADTLTLK1	0	ADTLTLK	1	0.002728513	0.0013661202	0.80498445	Q15019;Q15019-2;Q15019-3	SEPT2_HUMAN	SEPTIN2	ADTLTLK	ADTLTLK	1	ADTLTLK	Q15019;B5MCX3;Q15019-3;C9J2Q4;Q15019-2;H7C2Y0	0	0	b	1	5	noloss	False	1.6099689	0	0	0	0.94592392
D:\groups_temp\schurgrp\LCMS_FlScJDatler1_p\S1_DIA.raw	761.44147	575.37738	-1.1548661	0	ADTLTLK1_121_1_0_2	0.40824085	ADTLTLK1	0	ADTLTLK	1	0.002728513	0.0013661202	0.80498445	Q15019;Q15019-2;Q15019-3	SEPT2_HUMAN	SEPTIN2	ADTLTLK	ADTLTLK	1	ADTLTLK	Q15019;B5MCX3;Q15019-3;C9J2Q4;Q15019-2;H7C2Y0	0	0	y	1	5	noloss	False	1.6099689	0	0	0	0.94592392
D:\groups_temp\schurgrp\LCMS_FlScJDatler1_p\S1_DIA.raw	761.44147	401.20361	-1.1548661	0	ADTLTLK1_98_1_0_4	0.39106867	ADTLTLK1	0	ADTLTLK	1	0.002728513	0.0013661202	0.80498445	Q15019;Q15019-2;Q15019-3	SEPT2_HUMAN	SEPTIN2	ADTLTLK	ADTLTLK	1	ADTLTLK	Q15019;B5MCX3;Q15019-3;C9J2Q4;Q15019-2;H7C2Y0	0	0	b	1	4	noloss	True	1.6099689	0	0	0	0.94592392
D:\groups_temp\schurgrp\LCMS_FlScJDatler1_p\S1_DIA.raw	761.44147	474.32971	-1.1548661	0	ADTLTLK1_121_1_0_3	0.33883488	ADTLTLK1	0	ADTLTLK	1	0.002728513	0.0013661202	0.80498445	Q15019;Q15019-2;Q15019-3	SEPT2_HUMAN	SEPTIN2	ADTLTLK	ADTLTLK	1	ADTLTLK	Q15019;B5MCX3;Q15019-3;C9J2Q4;Q15019-2;H7C2Y0	0	0	y	1	4	noloss	True	1.6099689	0	0	0	0.94592392
D:\groups_temp\schurgrp\LCMS_FlScJDatler1_p\S1_DIA.raw	761.44147	615.33539	-1.1548661	0	ADTLTLK1_98_1_0_6	0.26370808	ADTLTLK1	0	ADTLTLK	1	0.002728513	0.0013661202	0.80498445	Q15019;Q15019-2;Q15019-3	SEPT2_HUMAN	SEPTIN2	ADTLTLK	ADTLTLK	1	ADTLTLK	Q15019;B5MCX3;Q15019-3;C9J2Q4;Q15019-2;H7C2Y0	0	0	b	1	6	noloss	True	1.6099689	0	0	0	0.94592392
D:\groups_temp\schurgrp\LCMS_FlScJDatler1_p\S1_DIA.raw	761.44147	690.40436	-1.1548661	0	ADTLTLK1_121_1_0_1	0.091236524	ADTLTLK1	0	ADTLTLK	1	0.002728513	0.0013661202	0.80498445	Q15019;Q15019-2;Q15019-3	SEPT2_HUMAN	SEPTIN2	ADTLTLK	ADTLTLK	1	ADTLTLK	Q15019;B5MCX3;Q15019-3;C9J2Q4;Q15019-2;H7C2Y0	0	0	y	1	6	noloss	True	1.6099689	0	0	0	0.94592392
D:\groups_temp\schurgrp\LCMS_FlScJDatler1_p\S1_DIA.raw	761.44147	288.1926	-1.1548661	0	ADTLTLK1_121_2_0_2	0.0040697828	ADTLTLK1	0	ADTLTLK	1	0.002728513	0.0013661202	0.80498445	Q15019;Q15019-2;Q15019-3	SEPT2_HUMAN	SEPTIN2	ADTLTLK	ADTLTLK	1	ADTLTLK	Q15019;B5MCX3;Q15019-3;C9J2Q4;Q15019-2;H7C2Y0	0	0	y	2	5	noloss	True	1.6099689	0	0	0	0.94592392
D:\groups_temp\schurgrp\LCMS_FlScJDatler1_p\S1_DIA.raw	761.44147	201.10573	-1.1548661	0	ADTLTLK1_98_2_0_4	0.0032545952	ADTLTLK1	0	ADTLTLK	1	0.002728513	0.0013661202	0.80498445	Q15019;Q15019-2;Q15019-3	SEPT2_HUMAN	SEPTIN2	ADTLTLK	ADTLTLK	1	ADTLTLK	Q15019;B5MCX3;Q15019-3;C9J2Q4;Q15019-2;H7C2Y0	0	0	b	2	4	noloss	True	1.6099689	0	0	0	0.94592392
D:\groups_temp\schurgrp\LCMS_FlScJDatler1_p\S1_DIA.raw	761.44147	345.70609	-1.1548661	0	ADTLTLK1_121_2_0_1	0.0025441067	ADTLTLK1	0	ADTLTLK	1	0.002728513	0.0013661202	0.80498445	Q15019;Q15019-2;Q15019-3	SEPT2_HUMAN	SEPTIN2	ADTLTLK	ADTLTLK	1	ADTLTLK	Q15019;B5MCX3;Q15019-3;C9J2Q4;Q15019-2;H7C2Y0	0	0	y	2	6	noloss	True	1.6099689	0	0	0	0.94592392
D:\groups_temp\schurgrp\LCMS_FlScJDatler1_p\S1_DIA.raw	761.44147	237.66876	-1.1548661	0	ADTLTLK1_121_2_0_3	0.0025332833	ADTLTLK1	0	ADTLTLK	1	0.002728513	0.0013661202	0.80498445	Q15019;Q15019-2;Q15019-3	SEPT2_HUMAN	SEPTIN2	ADTLTLK	ADTLTLK	1	ADTLTLK	Q15019;B5MCX3;Q15019-3;C9J2Q4;Q15019-2;H7C2Y0	0	0	y	2	4	noloss	True	1.6099689	0	0	0	0.94592392
D:\groups_temp\schurgrp\LCMS_FlScJDatler1_p\S1_DIA.raw	451.23572	715.3996	-7.5886235	0	ADVDISGPK2_121_1_0_2	1	ADVDISGPK2	0	ADVDISGPK	1	0.00035075413	0.0013661202	0.53367287	Q09666	AHNK_HUMAN	AHNAK	ADVDISGPK	ADVDISGPK	2	ADVDISGPK	Q09666	0	0	y	1	7	noloss	False	0.69893426	0	0	0	0.99575377
D:\groups_temp\schurgrp\LCMS_FlScJDatler1_p\S1_DIA.raw	451.23572	388.22015	-7.5886235	0	ADVDISGPK2_121_1_0_5	0.72024959	ADVDISGPK2	0	ADVDISGPK	1	0.00035075413	0.0013661202	0.53367287	Q09666	AHNK_HUMAN	AHNAK	ADVDISGPK	ADVDISGPK	2	ADVDISGPK	Q09666	0	0	y	1	4	noloss	False	0.69893426	0	0	0	0.99575377
D:\groups_temp\schurgrp\LCMS_FlScJDatler1_p\S1_DIA.raw	451.23572	830.42651	-7.5886235	0	ADVDISGPK2_121_1_0_1	0.45746043	ADVDISGPK2	0	ADVDISGPK	1	0.00035075413	0.0013661202	0.53367287	Q09666	AHNK_HUMAN	AHNAK	ADVDISGPK	ADVDISGPK	2	ADVDISGPK	Q09666	0	0	y	1	8	noloss	False	0.69893426	0	0	0	0.99575377
D:\groups_temp\schurgrp\LCMS_FlScJDatler1_p\S1_DIA.raw	451.23572	301.18814	-7.5886235	0	ADVDISGPK2_121_1_0_6	0.49808884	ADVDISGPK2	0	ADVDISGPK	1	0.00035075413	0.0013661202	0.53367287	Q09666	AHNK_HUMAN	AHNAK	ADVDISGPK	ADVDISGPK	2	ADVDISGPK	Q09666	0	0	y	1	3	noloss	False	0.69893426	0	0	0	0.99575377
D:\groups_temp\schurgrp\LCMS_FlScJDatler1_p\S1_DIA.raw	451.23572	286.14029	-7.5886235	0	ADVDISGPK2_98_1_0_3	0.19292752	ADVDISGPK2	0	ADVDISGPK	1	0.00035075413	0.0013661202	0.53367287	Q09666	AHNK_HUMAN	AHNAK	ADVDISGPK	ADVDISGPK	2	ADVDISGPK	Q09666	0	0	b	1	3	noloss	False	0.69893426	0	0	0	0.99575377
D:\groups_temp\schurgrp\LCMS_FlScJDatler1_p\S1_DIA.raw	451.23572	755.35754	-7.5886235	0	ADVDISGPK2_98_1_0_8	0.1000909	ADVDISGPK2	0	ADVDISGPK	1	0.00035075413	0.0013661202	0.53367287	Q09666	AHNK_HUMAN	AHNAK	ADVDISGPK	ADVDISGPK	2	ADVDISGPK	Q09666	0	0	b	1	8	noloss	False	0.69893426	0	0	0	0.99575377
D:\groups_temp\schurgrp\LCMS_FlScJDatler1_p\S1_DIA.raw	444.22791	602.31549	-19.563652	0	ADVDVSGPK2_121_1_0_3	1	ADVDVSGPK2	0	ADVDVSGPK	1	0.0034594594	0.0013661202	0.83599943	Q09666	AHNK_HUMAN	AHNAK	ADVDVSGPK	ADVDVSGPK	2	ADVDVSGPK	Q09666	0	0	y	1	6	noloss	False	0	0	0	0	0.92290276
D:\groups_temp\schurgrp\LCMS_FlScJDatler1_p\S1_DIA.raw	444.22791	701.38391	-19.563652	0	ADVDVSGPK2_121_1_0_2	0.76981574	ADVDVSGPK2	0	ADVDVSGPK	1	0.0034594594	0.0013661202	0.83599943	Q09666	AHNK_HUMAN	AHNAK	ADVDVSGPK	ADVDVSGPK	2	ADVDVSGPK	Q09666	0	0	y	1	7	noloss	False	0	0	0	0	0.92290276
D:\groups_temp\schurgrp\LCMS_FlScJDatler1_p\S1_DIA.raw	444.22791	487.28857	-19.563652	0	ADVDVSGPK2_121_1_0_4	0.35830349	ADVDVSGPK2	0	ADVDVSGPK	1	0.0034594594	0.0013661202	0.83599943	Q09666	AHNK_HUMAN	AHNAK	ADVDVSGPK	ADVDVSGPK	2	ADVDVSGPK	Q09666	0	0	y	1	5	noloss	False	0	0	0	0	0.92290276
D:\groups_temp\schurgrp\LCMS_FlScJDatler1_p\S1_DIA.raw	444.22791	816.41089	-19.563652	0	ADVDVSGPK2_121_1_0_1	0.33870375	ADVDVSGPK2	0	ADVDVSGPK	1	0.0034594594	0.0013661202	0.83599943	Q09666	AHNK_HUMAN	AHNAK	ADVDVSGPK	ADVDVSGPK	2	ADVDVSGPK	Q09666	0	0	y	1	8	noloss	True	0	0	0	0	0.92290276
D:\groups_temp\schurgrp\LCMS_FlScJDatler1_p\S1_DIA.raw	444.22791	388.22015	-19.563652	0	ADVDVSGPK2_121_1_0_5	0.32937145	ADVDVSGPK2	0	ADVDVSGPK	1	0.0034594594	0.0013661202	0.83599943	Q09666	AHNK_HUMAN	AHNAK	ADVDVSGPK	ADVDVSGPK	2	ADVDVSGPK	Q09666	0	0	y	1	4	noloss	True	0	0	0	0	0.92290276
D:\groups_temp\schurgrp\LCMS_FlScJDatler1_p\S1_DIA.raw	444.22791	301.18814	-19.563652	0	ADVDVSGPK2_121_1_0_6	0.16531874	ADVDVSGPK2	0	ADVDVSGPK	1	0.0034594594	0.0013661202	0.83599943	Q09666	AHNK_HUMAN	AHNAK	ADVDVSGPK	ADVDVSGPK	2	ADVDVSGPK	Q09666	0	0	y	1	3	noloss	False	0	0	0	0	0.92290276
D:\groups_temp\schurgrp\LCMS_FlScJDatler1_p\S1_DIA.raw	444.22791	351.19586	-19.563652	0	ADVDVSGPK2_121_2_0_2	0.058129858	ADVDVSGPK2	0	ADVDVSGPK	1	0.0034594594	0.0013661202	0.83599943	Q09666	AHNK_HUMAN	AHNAK	ADVDVSGPK	ADVDVSGPK	2	ADVDVSGPK	Q09666	0	0	y	2	7	noloss	True	0	0	0	0	0.92290276
D:\groups_temp\schurgrp\LCMS_FlScJDatler1_p\S1_DIA.raw	444.22791	401.16724	-19.563652	0	ADVDVSGPK2_98_1_0_4	0.033688571	ADVDVSGPK2	0	ADVDVSGPK	1	0.0034594594	0.0013661202	0.83599943	Q09666	AHNK_HUMAN	AHNAK	ADVDVSGPK	ADVDVSGPK	2	ADVDVSGPK	Q09666	0	0	b	1	4	noloss	True	0	0	0	0	0.92290276
D:\groups_temp\schurgrp\LCMS_FlScJDatler1_p\S1_DIA.raw	444.22791	286.14029	-19.563652	0	ADVDVSGPK2_98_1_0_3	0.030035181	ADVDVSGPK2	0	ADVDVSGPK	1	0.0034594594	0.0013661202	0.83599943	Q09666	AHNK_HUMAN	AHNAK	ADVDVSGPK	ADVDVSGPK	2	ADVDVSGPK	Q09666	0	0	b	1	3	noloss	True	0	0	0	0	0.92290276
D:\groups_temp\schurgrp\LCMS_FlScJDatler1_p\S1_DIA.raw	444.22791	408.70935	-19.563652	0	ADVDVSGPK2_121_2_0_1	0.0039201048	ADVDVSGPK2	0	ADVDVSGPK	1	0.0034594594	0.0013661202	0.83599943	Q09666	AHNK_HUMAN	AHNAK	ADVDVSGPK	ADVDVSGPK	2	ADVDVSGPK	Q09666	0	0	y	2	8	noloss	True	0	0	0	0	0.92290276
D:\groups_temp\schurgrp\LCMS_FlScJDatler1_p\S1_DIA.raw	444.22791	500.23566	-19.563652	0	ADVDVSGPK2_98_1_0_5	0.0030502959	ADVDVSGPK2	0	ADVDVSGPK	1	0.0034594594	0.0013661202	0.83599943	Q09666	AHNK_HUMAN	AHNAK	ADVDVSGPK	ADVDVSGPK	2	ADVDVSGPK	Q09666	0	0	b	1	5	noloss	True	0	0	0	0	0.92290276
D:\groups_temp\schurgrp\LCMS_FlScJDatler1_p\S1_DIA.raw	444.22791	301.66168	-19.563652	0	ADVDVSGPK2_121_2_0_3	0.0020688935	ADVDVSGPK2	0	ADVDVSGPK	1	0.0034594594	0.0013661202	0.83599943	Q09666	AHNK_HUMAN	AHNAK	ADVDVSGPK	ADVDVSGPK	2	ADVDVSGPK	Q09666	0	0	y	2	6	noloss	True	0	0	0	0	0.92290276
D:\groups_temp\schurgrp\LCMS_FlScJDatler1_p\S1_DIA.raw	825.42023	1123.5575	83.315422	0	ADVIQATGDAIC(UniMod:4)IFR2_121_1_0_5	1	ADVIQATGDAIC(UniMod:4)IFR2	0	ADVIQATGDAICIFR	1	0.0011210763	0.0013661202	0	Q08945	SSRP1_HUMAN	SSRP1	ADVIQATGDAIC(UniMod:4)IFR	ADVIQATGDAIC(UniMod:4)IFR	2	ADVIQATGDAIC(UniMod:4)IFR	Q08945;E9PMD4	0	0	y	1	10	noloss	False	0	0	0	0	0.98597258
D:\groups_temp\schurgrp\LCMS_FlScJDatler1_p\S1_DIA.raw	825.42023	1052.5204	83.315422	0	ADVIQATGDAIC(UniMod:4)IFR2_121_1_0_6	0.86140275	ADVIQATGDAIC(UniMod:4)IFR2	0	ADVIQATGDAICIFR	1	0.0011210763	0.0013661202	0	Q08945	SSRP1_HUMAN	SSRP1	ADVIQATGDAIC(UniMod:4)IFR	ADVIQATGDAIC(UniMod:4)IFR	2	ADVIQATGDAIC(UniMod:4)IFR	Q08945;E9PMD4	0	0	y	1	9	noloss	True	0	0	0	0	0.98597258
D:\groups_temp\schurgrp\LCMS_FlScJDatler1_p\S1_DIA.raw	825.42023	286.14029	83.315422	0	ADVIQATGDAIC(UniMod:4)IFR2_98_1_0_3	0.83375049	ADVIQATGDAIC(UniMod:4)IFR2	0	ADVIQATGDAICIFR	1	0.0011210763	0.0013661202	0	Q08945	SSRP1_HUMAN	SSRP1	ADVIQATGDAIC(UniMod:4)IFR	ADVIQATGDAIC(UniMod:4)IFR	2	ADVIQATGDAIC(UniMod:4)IFR	Q08945;E9PMD4	0	0	b	1	3	noloss	True	0	0	0	0	0.98597258
D:\groups_temp\schurgrp\LCMS_FlScJDatler1_p\S1_DIA.raw	825.42023	1251.6161	83.315422	0	ADVIQATGDAIC(UniMod:4)IFR2_121_1_0_4	0.74852395	ADVIQATGDAIC(UniMod:4)IFR2	0	ADVIQATGDAICIFR	1	0.0011210763	0.0013661202	0	Q08945	SSRP1_HUMAN	SSRP1	ADVIQATGDAIC(UniMod:4)IFR	ADVIQATGDAIC(UniMod:4)IFR	2	ADVIQATGDAIC(UniMod:4)IFR	Q08945;E9PMD4	0	0	y	1	11	noloss	False	0	0	0	0	0.98597258
D:\groups_temp\schurgrp\LCMS_FlScJDatler1_p\S1_DIA.raw	825.42023	951.47278	83.315422	0	ADVIQATGDAIC(UniMod:4)IFR2_121_1_0_7	0.62319261	ADVIQATGDAIC(UniMod:4)IFR2	0	ADVIQATGDAICIFR	1	0.0011210763	0.0013661202	0	Q08945	SSRP1_HUMAN	SSRP1	ADVIQATGDAIC(UniMod:4)IFR	ADVIQATGDAIC(UniMod:4)IFR	2	ADVIQATGDAIC(UniMod:4)IFR	Q08945;E9PMD4	0	0	y	1	8	noloss	False	0	0	0	0	0.98597258
D:\groups_temp\schurgrp\LCMS_FlScJDatler1_p\S1_DIA.raw	825.42023	779.42438	83.315422	0	ADVIQATGDAIC(UniMod:4)IFR2_121_1_0_9	0.32885423	ADVIQATGDAIC(UniMod:4)IFR2	0	ADVIQATGDAICIFR	1	0.0011210763	0.0013661202	0	Q08945	SSRP1_HUMAN	SSRP1	ADVIQATGDAIC(UniMod:4)IFR	ADVIQATGDAIC(UniMod:4)IFR	2	ADVIQATGDAIC(UniMod:4)IFR	Q08945;E9PMD4	0	0	y	1	6	noloss	True	0	0	0	0	0.98597258
D:\groups_temp\schurgrp\LCMS_FlScJDatler1_p\S1_DIA.raw	825.42023	595.30316	83.315422	0	ADVIQATGDAIC(UniMod:4)IFR2_121_1_0_11	0.26608431	ADVIQATGDAIC(UniMod:4)IFR2	0	ADVIQATGDAICIFR	1	0.0011210763	0.0013661202	0	Q08945	SSRP1_HUMAN	SSRP1	ADVIQATGDAIC(UniMod:4)IFR	ADVIQATGDAIC(UniMod:4)IFR	2	ADVIQATGDAIC(UniMod:4)IFR	Q08945;E9PMD4	0	0	y	1	4	noloss	True	0	0	0	0	0.98597258
D:\groups_temp\schurgrp\LCMS_FlScJDatler1_p\S1_DIA.raw	825.42023	399.22437	83.315422	0	ADVIQATGDAIC(UniMod:4)IFR2_98_1_0_4	0.17137249	ADVIQATGDAIC(UniMod:4)IFR2	0	ADVIQATGDAICIFR	1	0.0011210763	0.0013661202	0	Q08945	SSRP1_HUMAN	SSRP1	ADVIQATGDAIC(UniMod:4)IFR	ADVIQATGDAIC(UniMod:4)IFR	2	ADVIQATGDAIC(UniMod:4)IFR	Q08945;E9PMD4	0	0	b	1	4	noloss	True	0	0	0	0	0.98597258
D:\groups_temp\schurgrp\LCMS_FlScJDatler1_p\S1_DIA.raw	825.42023	894.45129	83.315422	0	ADVIQATGDAIC(UniMod:4)IFR2_121_1_0_8	0.1596991	ADVIQATGDAIC(UniMod:4)IFR2	0	ADVIQATGDAICIFR	1	0.0011210763	0.0013661202	0	Q08945	SSRP1_HUMAN	SSRP1	ADVIQATGDAIC(UniMod:4)IFR	ADVIQATGDAIC(UniMod:4)IFR	2	ADVIQATGDAIC(UniMod:4)IFR	Q08945;E9PMD4	0	0	y	1	7	noloss	True	0	0	0	0	0.98597258
D:\groups_temp\schurgrp\LCMS_FlScJDatler1_p\S1_DIA.raw	825.42023	1364.7002	83.315422	0	ADVIQATGDAIC(UniMod:4)IFR2_121_1_0_3	0.11734953	ADVIQATGDAIC(UniMod:4)IFR2	0	ADVIQATGDAICIFR	1	0.0011210763	0.0013661202	0	Q08945	SSRP1_HUMAN	SSRP1	ADVIQATGDAIC(UniMod:4)IFR	ADVIQATGDAIC(UniMod:4)IFR	2	ADVIQATGDAIC(UniMod:4)IFR	Q08945;E9PMD4	0	0	y	1	12	noloss	True	0	0	0	0	0.98597258
D:\groups_temp\schurgrp\LCMS_FlScJDatler1_p\S1_DIA.raw	825.42023	708.38727	83.315422	0	ADVIQATGDAIC(UniMod:4)IFR2_121_1_0_10	0.10641854	ADVIQATGDAIC(UniMod:4)IFR2	0	ADVIQATGDAICIFR	1	0.0011210763	0.0013661202	0	Q08945	SSRP1_HUMAN	SSRP1	ADVIQATGDAIC(UniMod:4)IFR	ADVIQATGDAIC(UniMod:4)IFR	2	ADVIQATGDAIC(UniMod:4)IFR	Q08945;E9PMD4	0	0	y	1	5	noloss	True	0	0	0	0	0.98597258
D:\groups_temp\schurgrp\LCMS_FlScJDatler1_p\S1_DIA.raw	825.42023	598.32007	83.315422	0	ADVIQATGDAIC(UniMod:4)IFR2_98_1_0_6	0.07218501	ADVIQATGDAIC(UniMod:4)IFR2	0	ADVIQATGDAICIFR	1	0.0011210763	0.0013661202	0	Q08945	SSRP1_HUMAN	SSRP1	ADVIQATGDAIC(UniMod:4)IFR	ADVIQATGDAIC(UniMod:4)IFR	2	ADVIQATGDAIC(UniMod:4)IFR	Q08945;E9PMD4	0	0	b	1	6	noloss	True	0	0	0	0	0.98597258
D:\groups_temp\schurgrp\LCMS_FlScJDatler1_p\S1_DIA.raw	616.81232	719.37335	51.549122	0	ADVVESWIGEK2_121_1_0_5	0.40386447	ADVVESWIGEK2	0	ADVVESWIGEK	1	0.00035075413	0.0013661202	0.79439002	Q13813;Q13813-2;Q13813-3	SPTN1_HUMAN	SPTAN1	ADVVESWIGEK	ADVVESWIGEK	2	ADVVESWIGEK	Q13813;A0A0D9SF54;A0A0D9SGF6;Q13813-2;Q13813-3	0	0	y	1	6	noloss	False	0.84525925	0	0	0	0.99948567
D:\groups_temp\schurgrp\LCMS_FlScJDatler1_p\S1_DIA.raw	616.81232	848.41595	51.549122	0	ADVVESWIGEK2_121_1_0_4	0.89589751	ADVVESWIGEK2	0	ADVVESWIGEK	1	0.00035075413	0.0013661202	0.79439002	Q13813;Q13813-2;Q13813-3	SPTN1_HUMAN	SPTAN1	ADVVESWIGEK	ADVVESWIGEK	2	ADVVESWIGEK	Q13813;A0A0D9SF54;A0A0D9SGF6;Q13813-2;Q13813-3	0	0	y	1	7	noloss	False	0.84525925	0	0	0	0.99948567
D:\groups_temp\schurgrp\LCMS_FlScJDatler1_p\S1_DIA.raw	616.81232	947.48438	51.549122	0	ADVVESWIGEK2_121_1_0_3	0.73230278	ADVVESWIGEK2	0	ADVVESWIGEK	1	0.00035075413	0.0013661202	0.79439002	Q13813;Q13813-2;Q13813-3	SPTN1_HUMAN	SPTAN1	ADVVESWIGEK	ADVVESWIGEK	2	ADVVESWIGEK	Q13813;A0A0D9SF54;A0A0D9SGF6;Q13813-2;Q13813-3	0	0	y	1	8	noloss	False	0.84525925	0	0	0	0.99948567
D:\groups_temp\schurgrp\LCMS_FlScJDatler1_p\S1_DIA.raw	616.81232	286.14029	51.549122	0	ADVVESWIGEK2_98_1_0_3	1	ADVVESWIGEK2	0	ADVVESWIGEK	1	0.00035075413	0.0013661202	0.79439002	Q13813;Q13813-2;Q13813-3	SPTN1_HUMAN	SPTAN1	ADVVESWIGEK	ADVVESWIGEK	2	ADVVESWIGEK	Q13813;A0A0D9SF54;A0A0D9SGF6;Q13813-2;Q13813-3	0	0	b	1	3	noloss	False	0.84525925	0	0	0	0.99948567
D:\groups_temp\schurgrp\LCMS_FlScJDatler1_p\S1_DIA.raw	616.81232	1046.5527	51.549122	0	ADVVESWIGEK2_121_1_0_2	0.21344185	ADVVESWIGEK2	0	ADVVESWIGEK	1	0.00035075413	0.0013661202	0.79439002	Q13813;Q13813-2;Q13813-3	SPTN1_HUMAN	SPTAN1	ADVVESWIGEK	ADVVESWIGEK	2	ADVVESWIGEK	Q13813;A0A0D9SF54;A0A0D9SGF6;Q13813-2;Q13813-3	0	0	y	1	9	noloss	False	0.84525925	0	0	0	0.99948567
D:\groups_temp\schurgrp\LCMS_FlScJDatler1_p\S1_DIA.raw	616.81232	632.34131	51.549122	0	ADVVESWIGEK2_121_1_0_6	0.15158805	ADVVESWIGEK2	0	ADVVESWIGEK	1	0.00035075413	0.0013661202	0.79439002	Q13813;Q13813-2;Q13813-3	SPTN1_HUMAN	SPTAN1	ADVVESWIGEK	ADVVESWIGEK	2	ADVVESWIGEK	Q13813;A0A0D9SF54;A0A0D9SGF6;Q13813-2;Q13813-3	0	0	y	1	5	noloss	False	0.84525925	0	0	0	0.99948567
D:\groups_temp\schurgrp\LCMS_FlScJDatler1_p\S1_DIA.raw	562.28595	923.48438	-4.6627593	0	AEAEALYQTK2_121_1_0_2	1	AEAEALYQTK2	0	AEAEALYQTK	0	0.002728513	0.0013661202	0.89207751	Q8N1N4	K2C78_HUMAN	KRT78	AEAEALYQTK	AEAEALYQTK	2	AEAEALYQTK	P12035;P19013;Q3SY84;Q7RTS7;Q86Y46;Q8N1N4;F8W1S1;Q86Y46-2;Q8N1N4-2;H0YIC5	0	0	y	1	8	noloss	True	0.43769664	0	0	0	0.9502902
D:\groups_temp\schurgrp\LCMS_FlScJDatler1_p\S1_DIA.raw	562.28595	723.40466	-4.6627593	0	AEAEALYQTK2_121_1_0_4	0.79156488	AEAEALYQTK2	0	AEAEALYQTK	0	0.002728513	0.0013661202	0.89207751	Q8N1N4	K2C78_HUMAN	KRT78	AEAEALYQTK	AEAEALYQTK	2	AEAEALYQTK	P12035;P19013;Q3SY84;Q7RTS7;Q86Y46;Q8N1N4;F8W1S1;Q86Y46-2;Q8N1N4-2;H0YIC5	0	0	y	1	6	noloss	False	0.43769664	0	0	0	0.9502902
D:\groups_temp\schurgrp\LCMS_FlScJDatler1_p\S1_DIA.raw	562.28595	539.28351	-4.6627593	0	AEAEALYQTK2_121_1_0_6	0.5389629	AEAEALYQTK2	0	AEAEALYQTK	0	0.002728513	0.0013661202	0.89207751	Q8N1N4	K2C78_HUMAN	KRT78	AEAEALYQTK	AEAEALYQTK	2	AEAEALYQTK	P12035;P19013;Q3SY84;Q7RTS7;Q86Y46;Q8N1N4;F8W1S1;Q86Y46-2;Q8N1N4-2;H0YIC5	0	0	y	1	4	noloss	True	0.43769664	0	0	0	0.9502902
D:\groups_temp\schurgrp\LCMS_FlScJDatler1_p\S1_DIA.raw	562.28595	852.44727	-4.6627593	0	AEAEALYQTK2_121_1_0_3	0.45673051	AEAEALYQTK2	0	AEAEALYQTK	0	0.002728513	0.0013661202	0.89207751	Q8N1N4	K2C78_HUMAN	KRT78	AEAEALYQTK	AEAEALYQTK	2	AEAEALYQTK	P12035;P19013;Q3SY84;Q7RTS7;Q86Y46;Q8N1N4;F8W1S1;Q86Y46-2;Q8N1N4-2;H0YIC5	0	0	y	1	7	noloss	True	0.43769664	0	0	0	0.9502902
D:\groups_temp\schurgrp\LCMS_FlScJDatler1_p\S1_DIA.raw	562.28595	652.36755	-4.6627593	0	AEAEALYQTK2_121_1_0_5	0.42361078	AEAEALYQTK2	0	AEAEALYQTK	0	0.002728513	0.0013661202	0.89207751	Q8N1N4	K2C78_HUMAN	KRT78	AEAEALYQTK	AEAEALYQTK	2	AEAEALYQTK	P12035;P19013;Q3SY84;Q7RTS7;Q86Y46;Q8N1N4;F8W1S1;Q86Y46-2;Q8N1N4-2;H0YIC5	0	0	y	1	5	noloss	False	0.43769664	0	0	0	0.9502902
D:\groups_temp\schurgrp\LCMS_FlScJDatler1_p\S1_DIA.raw	562.28595	272.12463	-4.6627593	0	AEAEALYQTK2_98_1_0_3	0.25479802	AEAEALYQTK2	0	AEAEALYQTK	0	0.002728513	0.0013661202	0.89207751	Q8N1N4	K2C78_HUMAN	KRT78	AEAEALYQTK	AEAEALYQTK	2	AEAEALYQTK	P12035;P19013;Q3SY84;Q7RTS7;Q86Y46;Q8N1N4;F8W1S1;Q86Y46-2;Q8N1N4-2;H0YIC5	0	0	b	1	3	noloss	False	0.43769664	0	0	0	0.9502902
D:\groups_temp\schurgrp\LCMS_FlScJDatler1_p\S1_DIA.raw	562.28595	376.22015	-4.6627593	0	AEAEALYQTK2_121_1_0_7	0.18639845	AEAEALYQTK2	0	AEAEALYQTK	0	0.002728513	0.0013661202	0.89207751	Q8N1N4	K2C78_HUMAN	KRT78	AEAEALYQTK	AEAEALYQTK	2	AEAEALYQTK	P12035;P19013;Q3SY84;Q7RTS7;Q86Y46;Q8N1N4;F8W1S1;Q86Y46-2;Q8N1N4-2;H0YIC5	0	0	y	1	3	noloss	True	0.43769664	0	0	0	0.9502902
D:\groups_temp\schurgrp\LCMS_FlScJDatler1_p\S1_DIA.raw	562.28595	401.16724	-4.6627593	0	AEAEALYQTK2_98_1_0_4	0.076560497	AEAEALYQTK2	0	AEAEALYQTK	0	0.002728513	0.0013661202	0.89207751	Q8N1N4	K2C78_HUMAN	KRT78	AEAEALYQTK	AEAEALYQTK	2	AEAEALYQTK	P12035;P19013;Q3SY84;Q7RTS7;Q86Y46;Q8N1N4;F8W1S1;Q86Y46-2;Q8N1N4-2;H0YIC5	0	0	b	1	4	noloss	True	0.43769664	0	0	0	0.9502902
D:\groups_temp\schurgrp\LCMS_FlScJDatler1_p\S1_DIA.raw	562.28595	472.20435	-4.6627593	0	AEAEALYQTK2_98_1_0_5	0.045825839	AEAEALYQTK2	0	AEAEALYQTK	0	0.002728513	0.0013661202	0.89207751	Q8N1N4	K2C78_HUMAN	KRT78	AEAEALYQTK	AEAEALYQTK	2	AEAEALYQTK	P12035;P19013;Q3SY84;Q7RTS7;Q86Y46;Q8N1N4;F8W1S1;Q86Y46-2;Q8N1N4-2;H0YIC5	0	0	b	1	5	noloss	True	0.43769664	0	0	0	0.9502902
D:\groups_temp\schurgrp\LCMS_FlScJDatler1_p\S1_DIA.raw	562.28595	1052.527	-4.6627593	0	AEAEALYQTK2_121_1_0_1	0.022165269	AEAEALYQTK2	0	AEAEALYQTK	0	0.002728513	0.0013661202	0.89207751	Q8N1N4	K2C78_HUMAN	KRT78	AEAEALYQTK	AEAEALYQTK	2	AEAEALYQTK	P12035;P19013;Q3SY84;Q7RTS7;Q86Y46;Q8N1N4;F8W1S1;Q86Y46-2;Q8N1N4-2;H0YIC5	0	0	y	1	9	noloss	True	0.43769664	0	0	0	0.9502902
D:\groups_temp\schurgrp\LCMS_FlScJDatler1_p\S1_DIA.raw	562.28595	585.28839	-4.6627593	0	AEAEALYQTK2_98_1_0_6	0.013363566	AEAEALYQTK2	0	AEAEALYQTK	0	0.002728513	0.0013661202	0.89207751	Q8N1N4	K2C78_HUMAN	KRT78	AEAEALYQTK	AEAEALYQTK	2	AEAEALYQTK	P12035;P19013;Q3SY84;Q7RTS7;Q86Y46;Q8N1N4;F8W1S1;Q86Y46-2;Q8N1N4-2;H0YIC5	0	0	b	1	6	noloss	True	0.43769664	0	0	0	0.9502902
D:\groups_temp\schurgrp\LCMS_FlScJDatler1_p\S1_DIA.raw	562.28595	462.24609	-4.6627593	0	AEAEALYQTK2_121_2_0_2	0.012535348	AEAEALYQTK2	0	AEAEALYQTK	0	0.002728513	0.0013661202	0.89207751	Q8N1N4	K2C78_HUMAN	KRT78	AEAEALYQTK	AEAEALYQTK	2	AEAEALYQTK	P12035;P19013;Q3SY84;Q7RTS7;Q86Y46;Q8N1N4;F8W1S1;Q86Y46-2;Q8N1N4-2;H0YIC5	0	0	y	2	8	noloss	True	0.43769664	0	0	0	0.9502902
D:\groups_temp\schurgrp\LCMS_FlScJDatler1_p\S1_DIA.raw	563.27557	1054.5062	-10.072706	0	AEAESLYQSK2_121_1_0_1	0.035415821	AEAESLYQSK2	0	AEAESLYQSK	1	0.00096153846	0.0013661202	0.74473125	CON__cRAP054P04264;P04264	K2C1_HUMAN	KRT1	AEAESLYQSK	AEAESLYQSK	2	AEAESLYQSK	P04264;CON__cRAP054P04264	0	0	y	1	9	noloss	False	3.2252693	0	0	0	0.99476045
D:\groups_temp\schurgrp\LCMS_FlScJDatler1_p\S1_DIA.raw	563.27557	854.42651	-10.072706	0	AEAESLYQSK2_121_1_0_3	0.39641404	AEAESLYQSK2	0	AEAESLYQSK	1	0.00096153846	0.0013661202	0.74473125	CON__cRAP054P04264;P04264	K2C1_HUMAN	KRT1	AEAESLYQSK	AEAESLYQSK	2	AEAESLYQSK	P04264;CON__cRAP054P04264	0	0	y	1	7	noloss	False	3.2252693	0	0	0	0.99476045
D:\groups_temp\schurgrp\LCMS_FlScJDatler1_p\S1_DIA.raw	563.27557	925.46362	-10.072706	0	AEAESLYQSK2_121_1_0_2	1	AEAESLYQSK2	0	AEAESLYQSK	1	0.00096153846	0.0013661202	0.74473125	CON__cRAP054P04264;P04264	K2C1_HUMAN	KRT1	AEAESLYQSK	AEAESLYQSK	2	AEAESLYQSK	P04264;CON__cRAP054P04264	0	0	y	1	8	noloss	False	3.2252693	0	0	0	0.99476045
D:\groups_temp\schurgrp\LCMS_FlScJDatler1_p\S1_DIA.raw	563.27557	638.35187	-10.072706	0	AEAESLYQSK2_121_1_0_5	0.25377554	AEAESLYQSK2	0	AEAESLYQSK	1	0.00096153846	0.0013661202	0.74473125	CON__cRAP054P04264;P04264	K2C1_HUMAN	KRT1	AEAESLYQSK	AEAESLYQSK	2	AEAESLYQSK	P04264;CON__cRAP054P04264	0	0	y	1	5	noloss	False	3.2252693	0	0	0	0.99476045
D:\groups_temp\schurgrp\LCMS_FlScJDatler1_p\S1_DIA.raw	563.27557	401.16724	-10.072706	0	AEAESLYQSK2_98_1_0_4	0.069031067	AEAESLYQSK2	0	AEAESLYQSK	1	0.00096153846	0.0013661202	0.74473125	CON__cRAP054P04264;P04264	K2C1_HUMAN	KRT1	AEAESLYQSK	AEAESLYQSK	2	AEAESLYQSK	P04264;CON__cRAP054P04264	0	0	b	1	4	noloss	False	3.2252693	0	0	0	0.99476045
D:\groups_temp\schurgrp\LCMS_FlScJDatler1_p\S1_DIA.raw	563.27557	362.2045	-10.072706	0	AEAESLYQSK2_121_1_0_7	0.35961446	AEAESLYQSK2	0	AEAESLYQSK	1	0.00096153846	0.0013661202	0.74473125	CON__cRAP054P04264;P04264	K2C1_HUMAN	KRT1	AEAESLYQSK	AEAESLYQSK	2	AEAESLYQSK	P04264;CON__cRAP054P04264	0	0	y	1	3	noloss	False	3.2252693	0	0	0	0.99476045
D:\groups_temp\schurgrp\LCMS_FlScJDatler1_p\S1_DIA.raw	762.71387	272.12463	40.914692	0	AEAESLYQSKYEELQITAGR3_98_1_0_3	0.10008845	AEAESLYQSKYEELQITAGR3	0	AEAESLYQSKYEELQITAGR	1	0.00035075413	0.0013661202	0.80498445	CON__cRAP054P04264;P04264	K2C1_HUMAN	KRT1	AEAESLYQSKYEELQITAGR	AEAESLYQSKYEELQITAGR	3	AEAESLYQSKYEELQITAGR	P04264;CON__cRAP054P04264	0	0	b	1	3	noloss	False	0.80498445	0	0	0	0.99952805
D:\groups_temp\schurgrp\LCMS_FlScJDatler1_p\S1_DIA.raw	762.71387	201.08752	40.914692	0	AEAESLYQSKYEELQITAGR3_98_2_0_4	1	AEAESLYQSKYEELQITAGR3	0	AEAESLYQSKYEELQITAGR	1	0.00035075413	0.0013661202	0.80498445	CON__cRAP054P04264;P04264	K2C1_HUMAN	KRT1	AEAESLYQSKYEELQITAGR	AEAESLYQSKYEELQITAGR	3	AEAESLYQSKYEELQITAGR	P04264;CON__cRAP054P04264	0	0	b	2	4	noloss	False	0.80498445	0	0	0	0.99952805
D:\groups_temp\schurgrp\LCMS_FlScJDatler1_p\S1_DIA.raw	762.71387	843.42914	40.914692	0	AEAESLYQSKYEELQITAGR3_121_2_0_6	0.10022753	AEAESLYQSKYEELQITAGR3	0	AEAESLYQSKYEELQITAGR	1	0.00035075413	0.0013661202	0.80498445	CON__cRAP054P04264;P04264	K2C1_HUMAN	KRT1	AEAESLYQSKYEELQITAGR	AEAESLYQSKYEELQITAGR	3	AEAESLYQSKYEELQITAGR	P04264;CON__cRAP054P04264	0	0	y	2	14	noloss	False	0.80498445	0	0	0	0.99952805
D:\groups_temp\schurgrp\LCMS_FlScJDatler1_p\S1_DIA.raw	762.71387	645.36896	40.914692	0	AEAESLYQSKYEELQITAGR3_121_1_0_14	0.051454399	AEAESLYQSKYEELQITAGR3	0	AEAESLYQSKYEELQITAGR	1	0.00035075413	0.0013661202	0.80498445	CON__cRAP054P04264;P04264	K2C1_HUMAN	KRT1	AEAESLYQSKYEELQITAGR	AEAESLYQSKYEELQITAGR	3	AEAESLYQSKYEELQITAGR	P04264;CON__cRAP054P04264	0	0	y	1	6	noloss	False	0.80498445	0	0	0	0.99952805
D:\groups_temp\schurgrp\LCMS_FlScJDatler1_p\S1_DIA.raw	762.71387	404.22632	40.914692	0	AEAESLYQSKYEELQITAGR3_121_1_0_16	0.071385212	AEAESLYQSKYEELQITAGR3	0	AEAESLYQSKYEELQITAGR	1	0.00035075413	0.0013661202	0.80498445	CON__cRAP054P04264;P04264	K2C1_HUMAN	KRT1	AEAESLYQSKYEELQITAGR	AEAESLYQSKYEELQITAGR	3	AEAESLYQSKYEELQITAGR	P04264;CON__cRAP054P04264	0	0	y	1	4	noloss	False	0.80498445	0	0	0	0.99952805
D:\groups_temp\schurgrp\LCMS_FlScJDatler1_p\S1_DIA.raw	762.71387	444.25171	40.914692	0	AEAESLYQSKYEELQITAGR3_121_2_0_12	0.50572312	AEAESLYQSKYEELQITAGR3	0	AEAESLYQSKYEELQITAGR	1	0.00035075413	0.0013661202	0.80498445	CON__cRAP054P04264;P04264	K2C1_HUMAN	KRT1	AEAESLYQSKYEELQITAGR	AEAESLYQSKYEELQITAGR	3	AEAESLYQSKYEELQITAGR	P04264;CON__cRAP054P04264	0	0	y	2	8	noloss	False	0.80498445	0	0	0	0.99952805
D:\groups_temp\schurgrp\LCMS_FlScJDatler1_p\S1_DIA.raw	606.78101	1012.4745	7.9824734	0	AEAESWYQTK2_121_1_0_2	1	AEAESWYQTK2	0	AEAESWYQTK	0	0.00035075413	0.0013661202	0.82889867	P02538	K2C6A_HUMAN	KRT6A	AEAESWYQTK	AEAESWYQTK	2	AEAESWYQTK	O95678;P02538;P04259;P48668	0	0	y	1	8	noloss	False	1.5866542	0	0	0	0.99949801
D:\groups_temp\schurgrp\LCMS_FlScJDatler1_p\S1_DIA.raw	606.78101	812.39484	7.9824734	0	AEAESWYQTK2_121_1_0_4	0.88271618	AEAESWYQTK2	0	AEAESWYQTK	0	0.00035075413	0.0013661202	0.82889867	P02538	K2C6A_HUMAN	KRT6A	AEAESWYQTK	AEAESWYQTK	2	AEAESWYQTK	O95678;P02538;P04259;P48668	0	0	y	1	6	noloss	False	1.5866542	0	0	0	0.99949801
D:\groups_temp\schurgrp\LCMS_FlScJDatler1_p\S1_DIA.raw	606.78101	539.28351	7.9824734	0	AEAESWYQTK2_121_1_0_6	0.45827255	AEAESWYQTK2	0	AEAESWYQTK	0	0.00035075413	0.0013661202	0.82889867	P02538	K2C6A_HUMAN	KRT6A	AEAESWYQTK	AEAESWYQTK	2	AEAESWYQTK	O95678;P02538;P04259;P48668	0	0	y	1	4	noloss	False	1.5866542	0	0	0	0.99949801
D:\groups_temp\schurgrp\LCMS_FlScJDatler1_p\S1_DIA.raw	606.78101	941.43744	7.9824734	0	AEAESWYQTK2_121_1_0_3	0.4303425	AEAESWYQTK2	0	AEAESWYQTK	0	0.00035075413	0.0013661202	0.82889867	P02538	K2C6A_HUMAN	KRT6A	AEAESWYQTK	AEAESWYQTK	2	AEAESWYQTK	O95678;P02538;P04259;P48668	0	0	y	1	7	noloss	True	1.5866542	0	0	0	0.99949801
D:\groups_temp\schurgrp\LCMS_FlScJDatler1_p\S1_DIA.raw	606.78101	725.36279	7.9824734	0	AEAESWYQTK2_121_1_0_5	0.31255496	AEAESWYQTK2	0	AEAESWYQTK	0	0.00035075413	0.0013661202	0.82889867	P02538	K2C6A_HUMAN	KRT6A	AEAESWYQTK	AEAESWYQTK	2	AEAESWYQTK	O95678;P02538;P04259;P48668	0	0	y	1	5	noloss	True	1.5866542	0	0	0	0.99949801
D:\groups_temp\schurgrp\LCMS_FlScJDatler1_p\S1_DIA.raw	606.78101	272.12463	7.9824734	0	AEAESWYQTK2_98_1_0_3	0.29342619	AEAESWYQTK2	0	AEAESWYQTK	0	0.00035075413	0.0013661202	0.82889867	P02538	K2C6A_HUMAN	KRT6A	AEAESWYQTK	AEAESWYQTK	2	AEAESWYQTK	O95678;P02538;P04259;P48668	0	0	b	1	3	noloss	True	1.5866542	0	0	0	0.99949801
D:\groups_temp\schurgrp\LCMS_FlScJDatler1_p\S1_DIA.raw	606.78101	376.22015	7.9824734	0	AEAESWYQTK2_121_1_0_7	0.1906798	AEAESWYQTK2	0	AEAESWYQTK	0	0.00035075413	0.0013661202	0.82889867	P02538	K2C6A_HUMAN	KRT6A	AEAESWYQTK	AEAESWYQTK	2	AEAESWYQTK	O95678;P02538;P04259;P48668	0	0	y	1	3	noloss	True	1.5866542	0	0	0	0.99949801
D:\groups_temp\schurgrp\LCMS_FlScJDatler1_p\S1_DIA.raw	606.78101	401.16724	7.9824734	0	AEAESWYQTK2_98_1_0_4	0.061751369	AEAESWYQTK2	0	AEAESWYQTK	0	0.00035075413	0.0013661202	0.82889867	P02538	K2C6A_HUMAN	KRT6A	AEAESWYQTK	AEAESWYQTK	2	AEAESWYQTK	O95678;P02538;P04259;P48668	0	0	b	1	4	noloss	True	1.5866542	0	0	0	0.99949801
D:\groups_temp\schurgrp\LCMS_FlScJDatler1_p\S1_DIA.raw	606.78101	1141.5171	7.9824734	0	AEAESWYQTK2_121_1_0_1	0.022063727	AEAESWYQTK2	0	AEAESWYQTK	0	0.00035075413	0.0013661202	0.82889867	P02538	K2C6A_HUMAN	KRT6A	AEAESWYQTK	AEAESWYQTK	2	AEAESWYQTK	O95678;P02538;P04259;P48668	0	0	y	1	9	noloss	True	1.5866542	0	0	0	0.99949801
D:\groups_temp\schurgrp\LCMS_FlScJDatler1_p\S1_DIA.raw	606.78101	488.19928	7.9824734	0	AEAESWYQTK2_98_1_0_5	0.01232428	AEAESWYQTK2	0	AEAESWYQTK	0	0.00035075413	0.0013661202	0.82889867	P02538	K2C6A_HUMAN	KRT6A	AEAESWYQTK	AEAESWYQTK	2	AEAESWYQTK	O95678;P02538;P04259;P48668	0	0	b	1	5	noloss	True	1.5866542	0	0	0	0.99949801
D:\groups_temp\schurgrp\LCMS_FlScJDatler1_p\S1_DIA.raw	606.78101	506.74118	7.9824734	0	AEAESWYQTK2_121_2_0_2	0.011658828	AEAESWYQTK2	0	AEAESWYQTK	0	0.00035075413	0.0013661202	0.82889867	P02538	K2C6A_HUMAN	KRT6A	AEAESWYQTK	AEAESWYQTK	2	AEAESWYQTK	O95678;P02538;P04259;P48668	0	0	y	2	8	noloss	True	1.5866542	0	0	0	0.99949801
D:\groups_temp\schurgrp\LCMS_FlScJDatler1_p\S1_DIA.raw	606.78101	406.70132	7.9824734	0	AEAESWYQTK2_121_2_0_4	0.0093647772	AEAESWYQTK2	0	AEAESWYQTK	0	0.00035075413	0.0013661202	0.82889867	P02538	K2C6A_HUMAN	KRT6A	AEAESWYQTK	AEAESWYQTK	2	AEAESWYQTK	O95678;P02538;P04259;P48668	0	0	y	2	6	noloss	True	1.5866542	0	0	0	0.99949801
D:\groups_temp\schurgrp\LCMS_FlScJDatler1_p\S1_DIA.raw	593.31555	985.54364	32.141964	0	AEAGDNLGALVR2_121_1_0_2	0.57472807	AEAGDNLGALVR2	0	AEAGDNLGALVR	1	0.00035075413	0.0013661202	0	P49411	EFTU_HUMAN	TUFM	AEAGDNLGALVR	AEAGDNLGALVR	2	AEAGDNLGALVR	P49411	0	0	y	1	10	noloss	False	0.41331089	0	0	0	0.99703807
D:\groups_temp\schurgrp\LCMS_FlScJDatler1_p\S1_DIA.raw	593.31555	914.50653	32.141964	0	AEAGDNLGALVR2_121_1_0_3	0.48574528	AEAGDNLGALVR2	0	AEAGDNLGALVR	1	0.00035075413	0.0013661202	0	P49411	EFTU_HUMAN	TUFM	AEAGDNLGALVR	AEAGDNLGALVR	2	AEAGDNLGALVR	P49411	0	0	y	1	9	noloss	False	0.41331089	0	0	0	0.99703807
D:\groups_temp\schurgrp\LCMS_FlScJDatler1_p\S1_DIA.raw	593.31555	742.45807	32.141964	0	AEAGDNLGALVR2_121_1_0_5	0.37733003	AEAGDNLGALVR2	0	AEAGDNLGALVR	1	0.00035075413	0.0013661202	0	P49411	EFTU_HUMAN	TUFM	AEAGDNLGALVR	AEAGDNLGALVR	2	AEAGDNLGALVR	P49411	0	0	y	1	7	noloss	False	0.41331089	0	0	0	0.99703807
D:\groups_temp\schurgrp\LCMS_FlScJDatler1_p\S1_DIA.raw	593.31555	628.41516	32.141964	0	AEAGDNLGALVR2_121_1_0_6	0.27459329	AEAGDNLGALVR2	0	AEAGDNLGALVR	1	0.00035075413	0.0013661202	0	P49411	EFTU_HUMAN	TUFM	AEAGDNLGALVR	AEAGDNLGALVR	2	AEAGDNLGALVR	P49411	0	0	y	1	6	noloss	False	0.41331089	0	0	0	0.99703807
D:\groups_temp\schurgrp\LCMS_FlScJDatler1_p\S1_DIA.raw	593.31555	515.33112	32.141964	0	AEAGDNLGALVR2_121_1_0_7	1	AEAGDNLGALVR2	0	AEAGDNLGALVR	1	0.00035075413	0.0013661202	0	P49411	EFTU_HUMAN	TUFM	AEAGDNLGALVR	AEAGDNLGALVR	2	AEAGDNLGALVR	P49411	0	0	y	1	5	noloss	False	0.41331089	0	0	0	0.99703807
D:\groups_temp\schurgrp\LCMS_FlScJDatler1_p\S1_DIA.raw	593.31555	458.30963	32.141964	0	AEAGDNLGALVR2_121_1_0_8	0.1775656	AEAGDNLGALVR2	0	AEAGDNLGALVR	1	0.00035075413	0.0013661202	0	P49411	EFTU_HUMAN	TUFM	AEAGDNLGALVR	AEAGDNLGALVR	2	AEAGDNLGALVR	P49411	0	0	y	1	4	noloss	False	0.41331089	0	0	0	0.99703807
D:\groups_temp\schurgrp\LCMS_FlScJDatler1_p\S1_DIA.raw	748.39203	272.12463	34.723896	0	AEAQGSTTLLVSYR2_98_1_0_3	0.21599294	AEAQGSTTLLVSYR2	0	AEAQGSTTLLVSYR	1	6.7912224e-05	0.0013661202	0.87549704	Q8TEM1	PO210_HUMAN	NUP210	AEAQGSTTLLVSYR	AEAQGSTTLLVSYR	2	AEAQGSTTLLVSYR	Q8TEM1;Q8TEM1-2	0	0	b	1	3	noloss	False	0.89447236	0	0	0	0.99993241
D:\groups_temp\schurgrp\LCMS_FlScJDatler1_p\S1_DIA.raw	748.39203	425.21539	34.723896	0	AEAQGSTTLLVSYR2_121_1_0_11	0.46706015	AEAQGSTTLLVSYR2	0	AEAQGSTTLLVSYR	1	6.7912224e-05	0.0013661202	0.87549704	Q8TEM1	PO210_HUMAN	NUP210	AEAQGSTTLLVSYR	AEAQGSTTLLVSYR	2	AEAQGSTTLLVSYR	Q8TEM1;Q8TEM1-2	0	0	y	1	3	noloss	False	0.89447236	0	0	0	0.99993241
D:\groups_temp\schurgrp\LCMS_FlScJDatler1_p\S1_DIA.raw	748.39203	1295.6965	34.723896	0	AEAQGSTTLLVSYR2_121_1_0_2	0.14296693	AEAQGSTTLLVSYR2	0	AEAQGSTTLLVSYR	1	6.7912224e-05	0.0013661202	0.87549704	Q8TEM1	PO210_HUMAN	NUP210	AEAQGSTTLLVSYR	AEAQGSTTLLVSYR	2	AEAQGSTTLLVSYR	Q8TEM1;Q8TEM1-2	0	0	y	1	12	noloss	False	0.89447236	0	0	0	0.99993241
D:\groups_temp\schurgrp\LCMS_FlScJDatler1_p\S1_DIA.raw	748.39203	1096.6008	34.723896	0	AEAQGSTTLLVSYR2_121_1_0_4	1	AEAQGSTTLLVSYR2	0	AEAQGSTTLLVSYR	1	6.7912224e-05	0.0013661202	0.87549704	Q8TEM1	PO210_HUMAN	NUP210	AEAQGSTTLLVSYR	AEAQGSTTLLVSYR	2	AEAQGSTTLLVSYR	Q8TEM1;Q8TEM1-2	0	0	y	1	10	noloss	False	0.89447236	0	0	0	0.99993241
D:\groups_temp\schurgrp\LCMS_FlScJDatler1_p\S1_DIA.raw	748.39203	1039.5793	34.723896	0	AEAQGSTTLLVSYR2_121_1_0_5	0.18765458	AEAQGSTTLLVSYR2	0	AEAQGSTTLLVSYR	1	6.7912224e-05	0.0013661202	0.87549704	Q8TEM1	PO210_HUMAN	NUP210	AEAQGSTTLLVSYR	AEAQGSTTLLVSYR	2	AEAQGSTTLLVSYR	Q8TEM1;Q8TEM1-2	0	0	y	1	9	noloss	False	0.89447236	0	0	0	0.99993241
D:\groups_temp\schurgrp\LCMS_FlScJDatler1_p\S1_DIA.raw	748.39203	952.5473	34.723896	0	AEAQGSTTLLVSYR2_121_1_0_6	0.18002677	AEAQGSTTLLVSYR2	0	AEAQGSTTLLVSYR	1	6.7912224e-05	0.0013661202	0.87549704	Q8TEM1	PO210_HUMAN	NUP210	AEAQGSTTLLVSYR	AEAQGSTTLLVSYR	2	AEAQGSTTLLVSYR	Q8TEM1;Q8TEM1-2	0	0	y	1	8	noloss	False	0.89447236	0	0	0	0.99993241
D:\groups_temp\schurgrp\LCMS_FlScJDatler1_p\S1_DIA.raw	801.44757	289.18814	-35.161396	0	AEAQIAAK1_121_1_0_5	0.74436176	AEAQIAAK1	0	AEAQIAAK	1	0.00035075413	0.0013661202	0.86917871	P00505	AATM_HUMAN	GOT2	AEAQIAAK	AEAQIAAK	1	AEAQIAAK	P00505	0	0	y	1	3	noloss	False	3.4743078	0	0	0	0.99823928
D:\groups_temp\schurgrp\LCMS_FlScJDatler1_p\S1_DIA.raw	801.44757	601.36786	-35.161396	0	AEAQIAAK1_121_1_0_2	0.5889194	AEAQIAAK1	0	AEAQIAAK	1	0.00035075413	0.0013661202	0.86917871	P00505	AATM_HUMAN	GOT2	AEAQIAAK	AEAQIAAK	1	AEAQIAAK	P00505	0	0	y	1	6	noloss	False	3.4743078	0	0	0	0.99823928
D:\groups_temp\schurgrp\LCMS_FlScJDatler1_p\S1_DIA.raw	801.44757	400.18323	-35.161396	0	AEAQIAAK1_98_1_0_4	1	AEAQIAAK1	0	AEAQIAAK	1	0.00035075413	0.0013661202	0.86917871	P00505	AATM_HUMAN	GOT2	AEAQIAAK	AEAQIAAK	1	AEAQIAAK	P00505	0	0	b	1	4	noloss	False	3.4743078	0	0	0	0.99823928
D:\groups_temp\schurgrp\LCMS_FlScJDatler1_p\S1_DIA.raw	801.44757	402.27219	-35.161396	0	AEAQIAAK1_121_1_0_4	0.5515812	AEAQIAAK1	0	AEAQIAAK	1	0.00035075413	0.0013661202	0.86917871	P00505	AATM_HUMAN	GOT2	AEAQIAAK	AEAQIAAK	1	AEAQIAAK	P00505	0	0	y	1	4	noloss	False	3.4743078	0	0	0	0.99823928
D:\groups_temp\schurgrp\LCMS_FlScJDatler1_p\S1_DIA.raw	801.44757	513.26727	-35.161396	0	AEAQIAAK1_98_1_0_5	0.86310267	AEAQIAAK1	0	AEAQIAAK	1	0.00035075413	0.0013661202	0.86917871	P00505	AATM_HUMAN	GOT2	AEAQIAAK	AEAQIAAK	1	AEAQIAAK	P00505	0	0	b	1	5	noloss	False	3.4743078	0	0	0	0.99823928
D:\groups_temp\schurgrp\LCMS_FlScJDatler1_p\S1_DIA.raw	801.44757	655.34149	-35.161396	0	AEAQIAAK1_98_1_0_7	0.9693706	AEAQIAAK1	0	AEAQIAAK	1	0.00035075413	0.0013661202	0.86917871	P00505	AATM_HUMAN	GOT2	AEAQIAAK	AEAQIAAK	1	AEAQIAAK	P00505	0	0	b	1	7	noloss	False	3.4743078	0	0	0	0.99823928
D:\groups_temp\schurgrp\LCMS_FlScJDatler1_p\S1_DIA.raw	401.22772	402.27219	-35.322601	0	AEAQIAAK2_121_1_0_4	0.28487352	AEAQIAAK2	0	AEAQIAAK	1	0.00035075413	0.0013661202	0.82340527	P00505	AATM_HUMAN	GOT2	AEAQIAAK	AEAQIAAK	2	AEAQIAAK	P00505	0	0	y	1	4	noloss	False	0.95836395	0	0	0	0.99805504
D:\groups_temp\schurgrp\LCMS_FlScJDatler1_p\S1_DIA.raw	401.22772	730.41046	-35.322601	0	AEAQIAAK2_121_1_0_1	0.13493414	AEAQIAAK2	0	AEAQIAAK	1	0.00035075413	0.0013661202	0.82340527	P00505	AATM_HUMAN	GOT2	AEAQIAAK	AEAQIAAK	2	AEAQIAAK	P00505	0	0	y	1	7	noloss	False	0.95836395	0	0	0	0.99805504
D:\groups_temp\schurgrp\LCMS_FlScJDatler1_p\S1_DIA.raw	401.22772	601.36786	-35.322601	0	AEAQIAAK2_121_1_0_2	1	AEAQIAAK2	0	AEAQIAAK	1	0.00035075413	0.0013661202	0.82340527	P00505	AATM_HUMAN	GOT2	AEAQIAAK	AEAQIAAK	2	AEAQIAAK	P00505	0	0	y	1	6	noloss	False	0.95836395	0	0	0	0.99805504
D:\groups_temp\schurgrp\LCMS_FlScJDatler1_p\S1_DIA.raw	401.22772	530.33075	-35.322601	0	AEAQIAAK2_121_1_0_3	0.12717021	AEAQIAAK2	0	AEAQIAAK	1	0.00035075413	0.0013661202	0.82340527	P00505	AATM_HUMAN	GOT2	AEAQIAAK	AEAQIAAK	2	AEAQIAAK	P00505	0	0	y	1	5	noloss	False	0.95836395	0	0	0	0.99805504
D:\groups_temp\schurgrp\LCMS_FlScJDatler1_p\S1_DIA.raw	401.22772	289.18814	-35.322601	0	AEAQIAAK2_121_1_0_5	0.50059932	AEAQIAAK2	0	AEAQIAAK	1	0.00035075413	0.0013661202	0.82340527	P00505	AATM_HUMAN	GOT2	AEAQIAAK	AEAQIAAK	2	AEAQIAAK	P00505	0	0	y	1	3	noloss	False	0.95836395	0	0	0	0.99805504
D:\groups_temp\schurgrp\LCMS_FlScJDatler1_p\S1_DIA.raw	566.27393	408.72058	-45.473648	0	AEDEVQRER2_121_2_0_3	1	AEDEVQRER2	0	AEDEVQRER	0	0.00035075413	0.0013661202	0.84479928	P0DMV8;P0DMV9	HS71A_HUMAN;HS71B_HUMAN	HSPA1A;HSPA1B	AEDEVQRER	AEDEVQRER	2	AEDEVQRER	P0DMV8;P0DMV9;P0DMV8-2;A0A0G2JIW1;V9GZ37	0	0	y	2	6	noloss	True	1.6099689	0	0	0	0.99675888
D:\groups_temp\schurgrp\LCMS_FlScJDatler1_p\S1_DIA.raw	566.27393	466.23404	-45.473648	0	AEDEVQRER2_121_2_0_2	0.80031192	AEDEVQRER2	0	AEDEVQRER	0	0.00035075413	0.0013661202	0.84479928	P0DMV8;P0DMV9	HS71A_HUMAN;HS71B_HUMAN	HSPA1A;HSPA1B	AEDEVQRER	AEDEVQRER	2	AEDEVQRER	P0DMV8;P0DMV9;P0DMV8-2;A0A0G2JIW1;V9GZ37	0	0	y	2	7	noloss	False	1.6099689	0	0	0	0.99675888
D:\groups_temp\schurgrp\LCMS_FlScJDatler1_p\S1_DIA.raw	566.27393	957.42773	-45.473648	0	AEDEVQRER2_98_1_0_8	0.20449898	AEDEVQRER2	0	AEDEVQRER	0	0.00035075413	0.0013661202	0.84479928	P0DMV8;P0DMV9	HS71A_HUMAN;HS71B_HUMAN	HSPA1A;HSPA1B	AEDEVQRER	AEDEVQRER	2	AEDEVQRER	P0DMV8;P0DMV9;P0DMV8-2;A0A0G2JIW1;V9GZ37	0	0	b	1	8	noloss	True	1.6099689	0	0	0	0.99675888
D:\groups_temp\schurgrp\LCMS_FlScJDatler1_p\S1_DIA.raw	566.27393	344.19928	-45.473648	0	AEDEVQRER2_121_2_0_4	0.17079934	AEDEVQRER2	0	AEDEVQRER	0	0.00035075413	0.0013661202	0.84479928	P0DMV8;P0DMV9	HS71A_HUMAN;HS71B_HUMAN	HSPA1A;HSPA1B	AEDEVQRER	AEDEVQRER	2	AEDEVQRER	P0DMV8;P0DMV9;P0DMV8-2;A0A0G2JIW1;V9GZ37	0	0	y	2	5	noloss	True	1.6099689	0	0	0	0.99675888
D:\groups_temp\schurgrp\LCMS_FlScJDatler1_p\S1_DIA.raw	566.27393	316.11447	-45.473648	0	AEDEVQRER2_98_1_0_3	0.11828336	AEDEVQRER2	0	AEDEVQRER	0	0.00035075413	0.0013661202	0.84479928	P0DMV8;P0DMV9	HS71A_HUMAN;HS71B_HUMAN	HSPA1A;HSPA1B	AEDEVQRER	AEDEVQRER	2	AEDEVQRER	P0DMV8;P0DMV9;P0DMV8-2;A0A0G2JIW1;V9GZ37	0	0	b	1	3	noloss	False	1.6099689	0	0	0	0.99675888
D:\groups_temp\schurgrp\LCMS_FlScJDatler1_p\S1_DIA.raw	566.27393	445.15707	-45.473648	0	AEDEVQRER2_98_1_0_4	0.075741194	AEDEVQRER2	0	AEDEVQRER	0	0.00035075413	0.0013661202	0.84479928	P0DMV8;P0DMV9	HS71A_HUMAN;HS71B_HUMAN	HSPA1A;HSPA1B	AEDEVQRER	AEDEVQRER	2	AEDEVQRER	P0DMV8;P0DMV9;P0DMV8-2;A0A0G2JIW1;V9GZ37	0	0	b	1	4	noloss	False	1.6099689	0	0	0	0.99675888
D:\groups_temp\schurgrp\LCMS_FlScJDatler1_p\S1_DIA.raw	566.27393	530.75537	-45.473648	0	AEDEVQRER2_121_2_0_1	0.070801437	AEDEVQRER2	0	AEDEVQRER	0	0.00035075413	0.0013661202	0.84479928	P0DMV8;P0DMV9	HS71A_HUMAN;HS71B_HUMAN	HSPA1A;HSPA1B	AEDEVQRER	AEDEVQRER	2	AEDEVQRER	P0DMV8;P0DMV9;P0DMV8-2;A0A0G2JIW1;V9GZ37	0	0	y	2	8	noloss	True	1.6099689	0	0	0	0.99675888
D:\groups_temp\schurgrp\LCMS_FlScJDatler1_p\S1_DIA.raw	566.27393	828.38519	-45.473648	0	AEDEVQRER2_98_1_0_7	0.060242657	AEDEVQRER2	0	AEDEVQRER	0	0.00035075413	0.0013661202	0.84479928	P0DMV8;P0DMV9	HS71A_HUMAN;HS71B_HUMAN	HSPA1A;HSPA1B	AEDEVQRER	AEDEVQRER	2	AEDEVQRER	P0DMV8;P0DMV9;P0DMV8-2;A0A0G2JIW1;V9GZ37	0	0	b	1	7	noloss	True	1.6099689	0	0	0	0.99675888
D:\groups_temp\schurgrp\LCMS_FlScJDatler1_p\S1_DIA.raw	566.27393	588.32233	-45.473648	0	AEDEVQRER2_121_1_0_5	0.025365295	AEDEVQRER2	0	AEDEVQRER	0	0.00035075413	0.0013661202	0.84479928	P0DMV8;P0DMV9	HS71A_HUMAN;HS71B_HUMAN	HSPA1A;HSPA1B	AEDEVQRER	AEDEVQRER	2	AEDEVQRER	P0DMV8;P0DMV9;P0DMV8-2;A0A0G2JIW1;V9GZ37	0	0	y	1	4	noloss	True	1.6099689	0	0	0	0.99675888
D:\groups_temp\schurgrp\LCMS_FlScJDatler1_p\S1_DIA.raw	566.27393	687.39075	-45.473648	0	AEDEVQRER2_121_1_0_4	0.02509349	AEDEVQRER2	0	AEDEVQRER	0	0.00035075413	0.0013661202	0.84479928	P0DMV8;P0DMV9	HS71A_HUMAN;HS71B_HUMAN	HSPA1A;HSPA1B	AEDEVQRER	AEDEVQRER	2	AEDEVQRER	P0DMV8;P0DMV9;P0DMV8-2;A0A0G2JIW1;V9GZ37	0	0	y	1	5	noloss	True	1.6099689	0	0	0	0.99675888
D:\groups_temp\schurgrp\LCMS_FlScJDatler1_p\S1_DIA.raw	566.27393	544.22546	-45.473648	0	AEDEVQRER2_98_1_0_5	0.023209561	AEDEVQRER2	0	AEDEVQRER	0	0.00035075413	0.0013661202	0.84479928	P0DMV8;P0DMV9	HS71A_HUMAN;HS71B_HUMAN	HSPA1A;HSPA1B	AEDEVQRER	AEDEVQRER	2	AEDEVQRER	P0DMV8;P0DMV9;P0DMV8-2;A0A0G2JIW1;V9GZ37	0	0	b	1	5	noloss	True	1.6099689	0	0	0	0.99675888
D:\groups_temp\schurgrp\LCMS_FlScJDatler1_p\S1_DIA.raw	566.27393	931.46027	-45.473648	0	AEDEVQRER2_121_1_0_2	0.021544185	AEDEVQRER2	0	AEDEVQRER	0	0.00035075413	0.0013661202	0.84479928	P0DMV8;P0DMV9	HS71A_HUMAN;HS71B_HUMAN	HSPA1A;HSPA1B	AEDEVQRER	AEDEVQRER	2	AEDEVQRER	P0DMV8;P0DMV9;P0DMV8-2;A0A0G2JIW1;V9GZ37	0	0	y	1	7	noloss	True	1.6099689	0	0	0	0.99675888
D:\groups_temp\schurgrp\LCMS_FlScJDatler1_p\S1_DIA.raw	954.94556	1449.7231	66.996185	0	AEDGSVIDYELIDQDAR2_121_1_0_5	0.25945184	AEDGSVIDYELIDQDAR2	0	AEDGSVIDYELIDQDAR	1	8.1638304e-05	0.0013661202	0.79680014	P07355;P07355-2	ANXA2_HUMAN	ANXA2	AEDGSVIDYELIDQDAR	AEDGSVIDYELIDQDAR	2	AEDGSVIDYELIDQDAR	P07355;H0YL33;H0YM50;H0YMD0;H0YMU9;H0YMW4;H0YN28;H0YN42;H0YNA0;H0YNP5;P07355-2	0	1	y	1	12	noloss	False	1.6369271	0	0	0	0.99991876
D:\groups_temp\schurgrp\LCMS_FlScJDatler1_p\S1_DIA.raw	954.94556	717.3537	66.996185	0	AEDGSVIDYELIDQDAR2_121_1_0_11	0.39682323	AEDGSVIDYELIDQDAR2	0	AEDGSVIDYELIDQDAR	1	8.1638304e-05	0.0013661202	0.79680014	P07355;P07355-2	ANXA2_HUMAN	ANXA2	AEDGSVIDYELIDQDAR	AEDGSVIDYELIDQDAR	2	AEDGSVIDYELIDQDAR	P07355;H0YL33;H0YM50;H0YMD0;H0YMU9;H0YMW4;H0YN28;H0YN42;H0YNA0;H0YNP5;P07355-2	0	1	y	1	6	noloss	False	1.6369271	0	0	0	0.99991876
D:\groups_temp\schurgrp\LCMS_FlScJDatler1_p\S1_DIA.raw	954.94556	604.26965	66.996185	0	AEDGSVIDYELIDQDAR2_121_1_0_12	0.57908159	AEDGSVIDYELIDQDAR2	0	AEDGSVIDYELIDQDAR	1	8.1638304e-05	0.0013661202	0.79680014	P07355;P07355-2	ANXA2_HUMAN	ANXA2	AEDGSVIDYELIDQDAR	AEDGSVIDYELIDQDAR	2	AEDGSVIDYELIDQDAR	P07355;H0YL33;H0YM50;H0YMD0;H0YMU9;H0YMW4;H0YN28;H0YN42;H0YNA0;H0YNP5;P07355-2	0	1	y	1	5	noloss	False	1.6369271	0	0	0	0.99991876
D:\groups_temp\schurgrp\LCMS_FlScJDatler1_p\S1_DIA.raw	954.94556	559.23639	66.996185	0	AEDGSVIDYELIDQDAR2_98_1_0_6	0.17368877	AEDGSVIDYELIDQDAR2	0	AEDGSVIDYELIDQDAR	1	8.1638304e-05	0.0013661202	0.79680014	P07355;P07355-2	ANXA2_HUMAN	ANXA2	AEDGSVIDYELIDQDAR	AEDGSVIDYELIDQDAR	2	AEDGSVIDYELIDQDAR	P07355;H0YL33;H0YM50;H0YMD0;H0YMU9;H0YMW4;H0YN28;H0YN42;H0YNA0;H0YNP5;P07355-2	0	1	b	1	6	noloss	False	1.6369271	0	0	0	0.99991876
D:\groups_temp\schurgrp\LCMS_FlScJDatler1_p\S1_DIA.raw	954.94556	489.24268	66.996185	0	AEDGSVIDYELIDQDAR2_121_1_0_13	0.29342401	AEDGSVIDYELIDQDAR2	0	AEDGSVIDYELIDQDAR	1	8.1638304e-05	0.0013661202	0.79680014	P07355;P07355-2	ANXA2_HUMAN	ANXA2	AEDGSVIDYELIDQDAR	AEDGSVIDYELIDQDAR	2	AEDGSVIDYELIDQDAR	P07355;H0YL33;H0YM50;H0YMD0;H0YMU9;H0YMW4;H0YN28;H0YN42;H0YNA0;H0YNP5;P07355-2	0	1	y	1	4	noloss	False	1.6369271	0	0	0	0.99991876
D:\groups_temp\schurgrp\LCMS_FlScJDatler1_p\S1_DIA.raw	954.94556	1237.5706	66.996185	0	AEDGSVIDYELIDQDAR2_121_1_0_7	1	AEDGSVIDYELIDQDAR2	0	AEDGSVIDYELIDQDAR	1	8.1638304e-05	0.0013661202	0.79680014	P07355;P07355-2	ANXA2_HUMAN	ANXA2	AEDGSVIDYELIDQDAR	AEDGSVIDYELIDQDAR	2	AEDGSVIDYELIDQDAR	P07355;H0YL33;H0YM50;H0YMD0;H0YMU9;H0YMW4;H0YN28;H0YN42;H0YNA0;H0YNP5;P07355-2	0	1	y	1	10	noloss	False	1.6369271	0	0	0	0.99991876
D:\groups_temp\schurgrp\LCMS_FlScJDatler1_p\S1_DIA.raw	636.96631	489.24268	67.118927	0	AEDGSVIDYELIDQDAR3_121_1_0_13	0.54691911	AEDGSVIDYELIDQDAR3	0	AEDGSVIDYELIDQDAR	1	0.00035075413	0.0013661202	0.88651669	P07355;P07355-2	ANXA2_HUMAN	ANXA2	AEDGSVIDYELIDQDAR	AEDGSVIDYELIDQDAR	3	AEDGSVIDYELIDQDAR	P07355;H0YL33;H0YM50;H0YMD0;H0YMU9;H0YMW4;H0YN28;H0YN42;H0YNA0;H0YNP5;P07355-2	0	1	y	1	4	noloss	False	0	0	0	0	0.99912643
D:\groups_temp\schurgrp\LCMS_FlScJDatler1_p\S1_DIA.raw	636.96631	373.13593	67.118927	0	AEDGSVIDYELIDQDAR3_98_1_0_4	0.13647963	AEDGSVIDYELIDQDAR3	0	AEDGSVIDYELIDQDAR	1	0.00035075413	0.0013661202	0.88651669	P07355;P07355-2	ANXA2_HUMAN	ANXA2	AEDGSVIDYELIDQDAR	AEDGSVIDYELIDQDAR	3	AEDGSVIDYELIDQDAR	P07355;H0YL33;H0YM50;H0YMD0;H0YMU9;H0YMW4;H0YN28;H0YN42;H0YNA0;H0YNP5;P07355-2	0	1	b	1	4	noloss	False	0	0	0	0	0.99912643
D:\groups_temp\schurgrp\LCMS_FlScJDatler1_p\S1_DIA.raw	636.96631	787.34741	67.118927	0	AEDGSVIDYELIDQDAR3_98_1_0_8	0.29894024	AEDGSVIDYELIDQDAR3	0	AEDGSVIDYELIDQDAR	1	0.00035075413	0.0013661202	0.88651669	P07355;P07355-2	ANXA2_HUMAN	ANXA2	AEDGSVIDYELIDQDAR	AEDGSVIDYELIDQDAR	3	AEDGSVIDYELIDQDAR	P07355;H0YL33;H0YM50;H0YMD0;H0YMU9;H0YMW4;H0YN28;H0YN42;H0YNA0;H0YNP5;P07355-2	0	1	b	1	8	noloss	False	0	0	0	0	0.99912643
D:\groups_temp\schurgrp\LCMS_FlScJDatler1_p\S1_DIA.raw	636.96631	959.48035	67.118927	0	AEDGSVIDYELIDQDAR3_121_1_0_9	0.1727526	AEDGSVIDYELIDQDAR3	0	AEDGSVIDYELIDQDAR	1	0.00035075413	0.0013661202	0.88651669	P07355;P07355-2	ANXA2_HUMAN	ANXA2	AEDGSVIDYELIDQDAR	AEDGSVIDYELIDQDAR	3	AEDGSVIDYELIDQDAR	P07355;H0YL33;H0YM50;H0YMD0;H0YMU9;H0YMW4;H0YN28;H0YN42;H0YNA0;H0YNP5;P07355-2	0	1	y	1	8	noloss	False	0	0	0	0	0.99912643
D:\groups_temp\schurgrp\LCMS_FlScJDatler1_p\S1_DIA.raw	636.96631	830.43774	67.118927	0	AEDGSVIDYELIDQDAR3_121_1_0_10	0.54584706	AEDGSVIDYELIDQDAR3	0	AEDGSVIDYELIDQDAR	1	0.00035075413	0.0013661202	0.88651669	P07355;P07355-2	ANXA2_HUMAN	ANXA2	AEDGSVIDYELIDQDAR	AEDGSVIDYELIDQDAR	3	AEDGSVIDYELIDQDAR	P07355;H0YL33;H0YM50;H0YMD0;H0YMU9;H0YMW4;H0YN28;H0YN42;H0YNA0;H0YNP5;P07355-2	0	1	y	1	7	noloss	False	0	0	0	0	0.99912643
D:\groups_temp\schurgrp\LCMS_FlScJDatler1_p\S1_DIA.raw	636.96631	717.3537	67.118927	0	AEDGSVIDYELIDQDAR3_121_1_0_11	1	AEDGSVIDYELIDQDAR3	0	AEDGSVIDYELIDQDAR	1	0.00035075413	0.0013661202	0.88651669	P07355;P07355-2	ANXA2_HUMAN	ANXA2	AEDGSVIDYELIDQDAR	AEDGSVIDYELIDQDAR	3	AEDGSVIDYELIDQDAR	P07355;H0YL33;H0YM50;H0YMD0;H0YMU9;H0YMW4;H0YN28;H0YN42;H0YNA0;H0YNP5;P07355-2	0	1	y	1	6	noloss	False	0	0	0	0	0.99912643
D:\groups_temp\schurgrp\LCMS_FlScJDatler1_p\S1_DIA.raw	924.10736	1106.5428	92.527328	0	AEDGSVIDYELIDQDARDLYDAGVK3_121_2_0_6	1	AEDGSVIDYELIDQDARDLYDAGVK3	0	AEDGSVIDYELIDQDARDLYDAGVK	1	0.00035075413	0.0013661202	0.89504188	P07355;P07355-2	ANXA2_HUMAN	ANXA2	AEDGSVIDYELIDQDARDLYDAGVK	AEDGSVIDYELIDQDARDLYDAGVK	3	AEDGSVIDYELIDQDARDLYDAGVK	P07355;H0YL33;H0YM50;H0YMD0;H0YMU9;H0YMW4;H0YN28;H0YN42;H0YNP5;P07355-2	0	0	y	2	19	noloss	False	0.91744423	0	0	0	0.99963301
D:\groups_temp\schurgrp\LCMS_FlScJDatler1_p\S1_DIA.raw	924.10736	374.24091	92.527328	0	AEDGSVIDYELIDQDARDLYDAGVK3_121_1_0_21	0.84594321	AEDGSVIDYELIDQDARDLYDAGVK3	0	AEDGSVIDYELIDQDARDLYDAGVK	1	0.00035075413	0.0013661202	0.89504188	P07355;P07355-2	ANXA2_HUMAN	ANXA2	AEDGSVIDYELIDQDARDLYDAGVK	AEDGSVIDYELIDQDARDLYDAGVK	3	AEDGSVIDYELIDQDARDLYDAGVK	P07355;H0YL33;H0YM50;H0YMD0;H0YMU9;H0YMW4;H0YN28;H0YN42;H0YNP5;P07355-2	0	0	y	1	4	noloss	False	0.91744423	0	0	0	0.99963301
D:\groups_temp\schurgrp\LCMS_FlScJDatler1_p\S1_DIA.raw	924.10736	992.48737	92.527328	0	AEDGSVIDYELIDQDARDLYDAGVK3_121_2_0_8	0.36979029	AEDGSVIDYELIDQDARDLYDAGVK3	0	AEDGSVIDYELIDQDARDLYDAGVK	1	0.00035075413	0.0013661202	0.89504188	P07355;P07355-2	ANXA2_HUMAN	ANXA2	AEDGSVIDYELIDQDARDLYDAGVK	AEDGSVIDYELIDQDARDLYDAGVK	3	AEDGSVIDYELIDQDARDLYDAGVK	P07355;H0YL33;H0YM50;H0YMD0;H0YMU9;H0YMW4;H0YN28;H0YN42;H0YNP5;P07355-2	0	0	y	2	17	noloss	False	0.91744423	0	0	0	0.99963301
D:\groups_temp\schurgrp\LCMS_FlScJDatler1_p\S1_DIA.raw	924.10736	316.11447	92.527328	0	AEDGSVIDYELIDQDARDLYDAGVK3_98_1_0_3	0.2016588	AEDGSVIDYELIDQDARDLYDAGVK3	0	AEDGSVIDYELIDQDARDLYDAGVK	1	0.00035075413	0.0013661202	0.89504188	P07355;P07355-2	ANXA2_HUMAN	ANXA2	AEDGSVIDYELIDQDARDLYDAGVK	AEDGSVIDYELIDQDARDLYDAGVK	3	AEDGSVIDYELIDQDARDLYDAGVK	P07355;H0YL33;H0YM50;H0YMD0;H0YMU9;H0YMW4;H0YN28;H0YN42;H0YNP5;P07355-2	0	0	b	1	3	noloss	False	0.91744423	0	0	0	0.99963301
D:\groups_temp\schurgrp\LCMS_FlScJDatler1_p\S1_DIA.raw	924.10736	910.95569	92.527328	0	AEDGSVIDYELIDQDARDLYDAGVK3_121_2_0_9	0.15550303	AEDGSVIDYELIDQDARDLYDAGVK3	0	AEDGSVIDYELIDQDARDLYDAGVK	1	0.00035075413	0.0013661202	0.89504188	P07355;P07355-2	ANXA2_HUMAN	ANXA2	AEDGSVIDYELIDQDARDLYDAGVK	AEDGSVIDYELIDQDARDLYDAGVK	3	AEDGSVIDYELIDQDARDLYDAGVK	P07355;H0YL33;H0YM50;H0YMD0;H0YMU9;H0YMW4;H0YN28;H0YN42;H0YNP5;P07355-2	0	0	y	2	16	noloss	False	0.91744423	0	0	0	0.99963301
D:\groups_temp\schurgrp\LCMS_FlScJDatler1_p\S1_DIA.raw	924.10736	1156.077	92.527328	0	AEDGSVIDYELIDQDARDLYDAGVK3_121_2_0_5	0.38536114	AEDGSVIDYELIDQDARDLYDAGVK3	0	AEDGSVIDYELIDQDARDLYDAGVK	1	0.00035075413	0.0013661202	0.89504188	P07355;P07355-2	ANXA2_HUMAN	ANXA2	AEDGSVIDYELIDQDARDLYDAGVK	AEDGSVIDYELIDQDARDLYDAGVK	3	AEDGSVIDYELIDQDARDLYDAGVK	P07355;H0YL33;H0YM50;H0YMD0;H0YMU9;H0YMW4;H0YN28;H0YN42;H0YNP5;P07355-2	0	0	y	2	20	noloss	False	0.91744423	0	0	0	0.99963301
D:\groups_temp\schurgrp\LCMS_FlScJDatler1_p\S1_DIA.raw	924.10736	1285.6173	92.527328	0	AEDGSVIDYELIDQDARDLYDAGVK3_121_2_0_2	0.2389845	AEDGSVIDYELIDQDARDLYDAGVK3	0	AEDGSVIDYELIDQDARDLYDAGVK	1	0.00035075413	0.0013661202	0.89504188	P07355;P07355-2	ANXA2_HUMAN	ANXA2	AEDGSVIDYELIDQDARDLYDAGVK	AEDGSVIDYELIDQDARDLYDAGVK	3	AEDGSVIDYELIDQDARDLYDAGVK	P07355;H0YL33;H0YM50;H0YMD0;H0YMU9;H0YMW4;H0YN28;H0YN42;H0YNP5;P07355-2	0	0	y	2	23	noloss	False	0.91744423	0	0	0	0.99963301
D:\groups_temp\schurgrp\LCMS_FlScJDatler1_p\S1_DIA.raw	924.10736	489.26782	92.527328	0	AEDGSVIDYELIDQDARDLYDAGVK3_121_1_0_20	0.2724283	AEDGSVIDYELIDQDARDLYDAGVK3	0	AEDGSVIDYELIDQDARDLYDAGVK	1	0.00035075413	0.0013661202	0.89504188	P07355;P07355-2	ANXA2_HUMAN	ANXA2	AEDGSVIDYELIDQDARDLYDAGVK	AEDGSVIDYELIDQDARDLYDAGVK	3	AEDGSVIDYELIDQDARDLYDAGVK	P07355;H0YL33;H0YM50;H0YMD0;H0YMU9;H0YMW4;H0YN28;H0YN42;H0YNP5;P07355-2	0	0	y	1	5	noloss	False	0.91744423	0	0	0	0.99963301
D:\groups_temp\schurgrp\LCMS_FlScJDatler1_p\S1_DIA.raw	924.10736	303.20377	92.527328	0	AEDGSVIDYELIDQDARDLYDAGVK3_121_1_0_22	0.19035068	AEDGSVIDYELIDQDARDLYDAGVK3	0	AEDGSVIDYELIDQDARDLYDAGVK	1	0.00035075413	0.0013661202	0.89504188	P07355;P07355-2	ANXA2_HUMAN	ANXA2	AEDGSVIDYELIDQDARDLYDAGVK	AEDGSVIDYELIDQDARDLYDAGVK	3	AEDGSVIDYELIDQDARDLYDAGVK	P07355;H0YL33;H0YM50;H0YMD0;H0YMU9;H0YMW4;H0YN28;H0YN42;H0YNP5;P07355-2	0	0	y	1	3	noloss	False	0.91744423	0	0	0	0.99963301
D:\groups_temp\schurgrp\LCMS_FlScJDatler1_p\S1_DIA.raw	924.10736	1050.0009	92.527328	0	AEDGSVIDYELIDQDARDLYDAGVK3_121_2_0_7	0.95770788	AEDGSVIDYELIDQDARDLYDAGVK3	0	AEDGSVIDYELIDQDARDLYDAGVK	1	0.00035075413	0.0013661202	0.89504188	P07355;P07355-2	ANXA2_HUMAN	ANXA2	AEDGSVIDYELIDQDARDLYDAGVK	AEDGSVIDYELIDQDARDLYDAGVK	3	AEDGSVIDYELIDQDARDLYDAGVK	P07355;H0YL33;H0YM50;H0YMD0;H0YMU9;H0YMW4;H0YN28;H0YN42;H0YNP5;P07355-2	0	0	y	2	18	noloss	False	0.91744423	0	0	0	0.99963301
D:\groups_temp\schurgrp\LCMS_FlScJDatler1_p\S1_DIA.raw	924.10736	1465.6929	92.527328	0	AEDGSVIDYELIDQDARDLYDAGVK3_121_1_0_12	0.29281589	AEDGSVIDYELIDQDARDLYDAGVK3	0	AEDGSVIDYELIDQDARDLYDAGVK	1	0.00035075413	0.0013661202	0.89504188	P07355;P07355-2	ANXA2_HUMAN	ANXA2	AEDGSVIDYELIDQDARDLYDAGVK	AEDGSVIDYELIDQDARDLYDAGVK	3	AEDGSVIDYELIDQDARDLYDAGVK	P07355;H0YL33;H0YM50;H0YMD0;H0YMU9;H0YMW4;H0YN28;H0YN42;H0YNP5;P07355-2	0	0	y	1	13	noloss	False	0.91744423	0	0	0	0.99963301
D:\groups_temp\schurgrp\LCMS_FlScJDatler1_p\S1_DIA.raw	924.10736	1350.6659	92.527328	0	AEDGSVIDYELIDQDARDLYDAGVK3_121_1_0_13	0.22427553	AEDGSVIDYELIDQDARDLYDAGVK3	0	AEDGSVIDYELIDQDARDLYDAGVK	1	0.00035075413	0.0013661202	0.89504188	P07355;P07355-2	ANXA2_HUMAN	ANXA2	AEDGSVIDYELIDQDARDLYDAGVK	AEDGSVIDYELIDQDARDLYDAGVK	3	AEDGSVIDYELIDQDARDLYDAGVK	P07355;H0YL33;H0YM50;H0YMD0;H0YMU9;H0YMW4;H0YN28;H0YN42;H0YNP5;P07355-2	0	0	y	1	12	noloss	False	0.91744423	0	0	0	0.99963301
D:\groups_temp\schurgrp\LCMS_FlScJDatler1_p\S1_DIA.raw	801.47272	429.19855	27.924791	0	AEDLILK1_98_1_0_4	1	AEDLILK1	0	AEDLILK	1	0.006482027	0.032258064	0.93377793	Q0VDD8-4	DYH14_HUMAN	DNAH14	AEDLILK	AEDLILK	1	AEDLILK	A0A804HLD3;Q0VDD8-4	0	0	b	1	4	noloss	False	2.2300055	0	0	0	0
D:\groups_temp\schurgrp\LCMS_FlScJDatler1_p\S1_DIA.raw	801.47272	316.11447	27.924791	0	AEDLILK1_98_1_0_3	0.84143198	AEDLILK1	0	AEDLILK	1	0.006482027	0.032258064	0.93377793	Q0VDD8-4	DYH14_HUMAN	DNAH14	AEDLILK	AEDLILK	1	AEDLILK	A0A804HLD3;Q0VDD8-4	0	0	b	1	3	noloss	True	2.2300055	0	0	0	0
D:\groups_temp\schurgrp\LCMS_FlScJDatler1_p\S1_DIA.raw	801.47272	542.28259	27.924791	0	AEDLILK1_98_1_0_5	0.73159462	AEDLILK1	0	AEDLILK	1	0.006482027	0.032258064	0.93377793	Q0VDD8-4	DYH14_HUMAN	DNAH14	AEDLILK	AEDLILK	1	AEDLILK	A0A804HLD3;Q0VDD8-4	0	0	b	1	5	noloss	False	2.2300055	0	0	0	0
D:\groups_temp\schurgrp\LCMS_FlScJDatler1_p\S1_DIA.raw	801.47272	373.28204	27.924791	0	AEDLILK1_121_1_0_4	0.62890261	AEDLILK1	0	AEDLILK	1	0.006482027	0.032258064	0.93377793	Q0VDD8-4	DYH14_HUMAN	DNAH14	AEDLILK	AEDLILK	1	AEDLILK	A0A804HLD3;Q0VDD8-4	0	0	y	1	3	noloss	True	2.2300055	0	0	0	0
D:\groups_temp\schurgrp\LCMS_FlScJDatler1_p\S1_DIA.raw	801.47272	655.36664	27.924791	0	AEDLILK1_98_1_0_6	0.49252239	AEDLILK1	0	AEDLILK	1	0.006482027	0.032258064	0.93377793	Q0VDD8-4	DYH14_HUMAN	DNAH14	AEDLILK	AEDLILK	1	AEDLILK	A0A804HLD3;Q0VDD8-4	0	0	b	1	6	noloss	False	2.2300055	0	0	0	0
D:\groups_temp\schurgrp\LCMS_FlScJDatler1_p\S1_DIA.raw	801.47272	601.39307	27.924791	0	AEDLILK1_121_1_0_2	0.47127753	AEDLILK1	0	AEDLILK	1	0.006482027	0.032258064	0.93377793	Q0VDD8-4	DYH14_HUMAN	DNAH14	AEDLILK	AEDLILK	1	AEDLILK	A0A804HLD3;Q0VDD8-4	0	0	y	1	5	noloss	True	2.2300055	0	0	0	0
D:\groups_temp\schurgrp\LCMS_FlScJDatler1_p\S1_DIA.raw	801.47272	486.36609	27.924791	0	AEDLILK1_121_1_0_3	0.40552905	AEDLILK1	0	AEDLILK	1	0.006482027	0.032258064	0.93377793	Q0VDD8-4	DYH14_HUMAN	DNAH14	AEDLILK	AEDLILK	1	AEDLILK	A0A804HLD3;Q0VDD8-4	0	0	y	1	4	noloss	True	2.2300055	0	0	0	0
D:\groups_temp\schurgrp\LCMS_FlScJDatler1_p\S1_DIA.raw	801.47272	730.43561	27.924791	0	AEDLILK1_121_1_0_1	0.10389719	AEDLILK1	0	AEDLILK	1	0.006482027	0.032258064	0.93377793	Q0VDD8-4	DYH14_HUMAN	DNAH14	AEDLILK	AEDLILK	1	AEDLILK	A0A804HLD3;Q0VDD8-4	0	0	y	1	6	noloss	True	2.2300055	0	0	0	0
D:\groups_temp\schurgrp\LCMS_FlScJDatler1_p\S1_DIA.raw	801.47272	215.10318	27.924791	0	AEDLILK1_98_2_0_4	0.008652512	AEDLILK1	0	AEDLILK	1	0.006482027	0.032258064	0.93377793	Q0VDD8-4	DYH14_HUMAN	DNAH14	AEDLILK	AEDLILK	1	AEDLILK	A0A804HLD3;Q0VDD8-4	0	0	b	2	4	noloss	True	2.2300055	0	0	0	0
D:\groups_temp\schurgrp\LCMS_FlScJDatler1_p\S1_DIA.raw	801.47272	365.72174	27.924791	0	AEDLILK1_121_2_0_1	0.0051108352	AEDLILK1	0	AEDLILK	1	0.006482027	0.032258064	0.93377793	Q0VDD8-4	DYH14_HUMAN	DNAH14	AEDLILK	AEDLILK	1	AEDLILK	A0A804HLD3;Q0VDD8-4	0	0	y	2	6	noloss	True	2.2300055	0	0	0	0
D:\groups_temp\schurgrp\LCMS_FlScJDatler1_p\S1_DIA.raw	801.47272	301.20044	27.924791	0	AEDLILK1_121_2_0_2	0.0044751903	AEDLILK1	0	AEDLILK	1	0.006482027	0.032258064	0.93377793	Q0VDD8-4	DYH14_HUMAN	DNAH14	AEDLILK	AEDLILK	1	AEDLILK	A0A804HLD3;Q0VDD8-4	0	0	y	2	5	noloss	True	2.2300055	0	0	0	0
D:\groups_temp\schurgrp\LCMS_FlScJDatler1_p\S1_DIA.raw	801.47272	243.68697	27.924791	0	AEDLILK1_121_2_0_3	0.0034220712	AEDLILK1	0	AEDLILK	1	0.006482027	0.032258064	0.93377793	Q0VDD8-4	DYH14_HUMAN	DNAH14	AEDLILK	AEDLILK	1	AEDLILK	A0A804HLD3;Q0VDD8-4	0	0	y	2	4	noloss	True	2.2300055	0	0	0	0
D:\groups_temp\schurgrp\LCMS_FlScJDatler1_p\S1_DIA.raw	831.4469	389.24057	-11.859909	0	AEEILEK1_121_1_0_4	1	AEEILEK1	0	AEEILEK	1	0.0017486885	0.002538071	0.80498445	P62913;P62913-2	RL11_HUMAN	RPL11	AEEILEK	AEEILEK	1	AEEILEK	P62913;P62913-2;Q5VVC8	0	0	y	1	3	noloss	False	2.3358088	0	0	0	0.97706729
D:\groups_temp\schurgrp\LCMS_FlScJDatler1_p\S1_DIA.raw	831.4469	330.13013	-11.859909	0	AEEILEK1_98_1_0_3	0.83030605	AEEILEK1	0	AEEILEK	1	0.0017486885	0.002538071	0.80498445	P62913;P62913-2	RL11_HUMAN	RPL11	AEEILEK	AEEILEK	1	AEEILEK	P62913;P62913-2;Q5VVC8	0	0	b	1	3	noloss	True	2.3358088	0	0	0	0.97706729
D:\groups_temp\schurgrp\LCMS_FlScJDatler1_p\S1_DIA.raw	831.4469	443.2142	-11.859909	0	AEEILEK1_98_1_0_4	0.77210134	AEEILEK1	0	AEEILEK	1	0.0017486885	0.002538071	0.80498445	P62913;P62913-2	RL11_HUMAN	RPL11	AEEILEK	AEEILEK	1	AEEILEK	P62913;P62913-2;Q5VVC8	0	0	b	1	4	noloss	True	2.3358088	0	0	0	0.97706729
D:\groups_temp\schurgrp\LCMS_FlScJDatler1_p\S1_DIA.raw	831.4469	556.29828	-11.859909	0	AEEILEK1_98_1_0_5	0.49377057	AEEILEK1	0	AEEILEK	1	0.0017486885	0.002538071	0.80498445	P62913;P62913-2	RL11_HUMAN	RPL11	AEEILEK	AEEILEK	1	AEEILEK	P62913;P62913-2;Q5VVC8	0	0	b	1	5	noloss	False	2.3358088	0	0	0	0.97706729
D:\groups_temp\schurgrp\LCMS_FlScJDatler1_p\S1_DIA.raw	831.4469	502.32462	-11.859909	0	AEEILEK1_121_1_0_3	0.4537788	AEEILEK1	0	AEEILEK	1	0.0017486885	0.002538071	0.80498445	P62913;P62913-2	RL11_HUMAN	RPL11	AEEILEK	AEEILEK	1	AEEILEK	P62913;P62913-2;Q5VVC8	0	0	y	1	4	noloss	True	2.3358088	0	0	0	0.97706729
D:\groups_temp\schurgrp\LCMS_FlScJDatler1_p\S1_DIA.raw	831.4469	631.36719	-11.859909	0	AEEILEK1_121_1_0_2	0.38940415	AEEILEK1	0	AEEILEK	1	0.0017486885	0.002538071	0.80498445	P62913;P62913-2	RL11_HUMAN	RPL11	AEEILEK	AEEILEK	1	AEEILEK	P62913;P62913-2;Q5VVC8	0	0	y	1	5	noloss	False	2.3358088	0	0	0	0.97706729
D:\groups_temp\schurgrp\LCMS_FlScJDatler1_p\S1_DIA.raw	831.4469	685.34082	-11.859909	0	AEEILEK1_98_1_0_6	0.34979141	AEEILEK1	0	AEEILEK	1	0.0017486885	0.002538071	0.80498445	P62913;P62913-2	RL11_HUMAN	RPL11	AEEILEK	AEEILEK	1	AEEILEK	P62913;P62913-2;Q5VVC8	0	0	b	1	6	noloss	True	2.3358088	0	0	0	0.97706729
D:\groups_temp\schurgrp\LCMS_FlScJDatler1_p\S1_DIA.raw	831.4469	760.40979	-11.859909	0	AEEILEK1_121_1_0_1	0.087310262	AEEILEK1	0	AEEILEK	1	0.0017486885	0.002538071	0.80498445	P62913;P62913-2	RL11_HUMAN	RPL11	AEEILEK	AEEILEK	1	AEEILEK	P62913;P62913-2;Q5VVC8	0	0	y	1	6	noloss	True	2.3358088	0	0	0	0.97706729
D:\groups_temp\schurgrp\LCMS_FlScJDatler1_p\S1_DIA.raw	831.4469	222.11101	-11.859909	0	AEEILEK1_98_2_0_4	0.0056759883	AEEILEK1	0	AEEILEK	1	0.0017486885	0.002538071	0.80498445	P62913;P62913-2	RL11_HUMAN	RPL11	AEEILEK	AEEILEK	1	AEEILEK	P62913;P62913-2;Q5VVC8	0	0	b	2	4	noloss	True	2.3358088	0	0	0	0.97706729
D:\groups_temp\schurgrp\LCMS_FlScJDatler1_p\S1_DIA.raw	831.4469	316.18753	-11.859909	0	AEEILEK1_121_2_0_2	0.0036533976	AEEILEK1	0	AEEILEK	1	0.0017486885	0.002538071	0.80498445	P62913;P62913-2	RL11_HUMAN	RPL11	AEEILEK	AEEILEK	1	AEEILEK	P62913;P62913-2;Q5VVC8	0	0	y	2	5	noloss	True	2.3358088	0	0	0	0.97706729
D:\groups_temp\schurgrp\LCMS_FlScJDatler1_p\S1_DIA.raw	831.4469	380.70883	-11.859909	0	AEEILEK1_121_2_0_1	0.0036127716	AEEILEK1	0	AEEILEK	1	0.0017486885	0.002538071	0.80498445	P62913;P62913-2	RL11_HUMAN	RPL11	AEEILEK	AEEILEK	1	AEEILEK	P62913;P62913-2;Q5VVC8	0	0	y	2	6	noloss	True	2.3358088	0	0	0	0.97706729
D:\groups_temp\schurgrp\LCMS_FlScJDatler1_p\S1_DIA.raw	831.4469	278.65305	-11.859909	0	AEEILEK1_98_2_0_5	0.0029711004	AEEILEK1	0	AEEILEK	1	0.0017486885	0.002538071	0.80498445	P62913;P62913-2	RL11_HUMAN	RPL11	AEEILEK	AEEILEK	1	AEEILEK	P62913;P62913-2;Q5VVC8	0	0	b	2	5	noloss	True	2.3358088	0	0	0	0.97706729
D:\groups_temp\schurgrp\LCMS_FlScJDatler1_p\S1_DIA.raw	917.49493	347.22998	-10.305507	0	AEEQLLSK1_121_1_0_5	1	AEEQLLSK1	0	AEEQLLSK	1	0.0017486885	0.0068649887	0.92619008	Q96EZ8;Q96EZ8-2;Q96EZ8-3;Q96EZ8-4	MCRS1_HUMAN	MCRS1	AEEQLLSK	AEEQLLSK	1	AEEQLLSK	Q96EZ8;Q96EZ8-2;Q96EZ8-3;Q96EZ8-4;F8W126	0	0	y	1	3	noloss	True	3.4521089	0	0	0	0.97160542
D:\groups_temp\schurgrp\LCMS_FlScJDatler1_p\S1_DIA.raw	917.49493	571.27277	-10.305507	0	AEEQLLSK1_98_1_0_5	0.99560869	AEEQLLSK1	0	AEEQLLSK	1	0.0017486885	0.0068649887	0.92619008	Q96EZ8;Q96EZ8-2;Q96EZ8-3;Q96EZ8-4	MCRS1_HUMAN	MCRS1	AEEQLLSK	AEEQLLSK	1	AEEQLLSK	Q96EZ8;Q96EZ8-2;Q96EZ8-3;Q96EZ8-4;F8W126	0	0	b	1	5	noloss	True	3.4521089	0	0	0	0.97160542
D:\groups_temp\schurgrp\LCMS_FlScJDatler1_p\S1_DIA.raw	917.49493	684.35681	-10.305507	0	AEEQLLSK1_98_1_0_6	0.82512105	AEEQLLSK1	0	AEEQLLSK	1	0.0017486885	0.0068649887	0.92619008	Q96EZ8;Q96EZ8-2;Q96EZ8-3;Q96EZ8-4	MCRS1_HUMAN	MCRS1	AEEQLLSK	AEEQLLSK	1	AEEQLLSK	Q96EZ8;Q96EZ8-2;Q96EZ8-3;Q96EZ8-4;F8W126	0	0	b	1	6	noloss	False	3.4521089	0	0	0	0.97160542
D:\groups_temp\schurgrp\LCMS_FlScJDatler1_p\S1_DIA.raw	917.49493	458.18869	-10.305507	0	AEEQLLSK1_98_1_0_4	0.74294627	AEEQLLSK1	0	AEEQLLSK	1	0.0017486885	0.0068649887	0.92619008	Q96EZ8;Q96EZ8-2;Q96EZ8-3;Q96EZ8-4	MCRS1_HUMAN	MCRS1	AEEQLLSK	AEEQLLSK	1	AEEQLLSK	Q96EZ8;Q96EZ8-2;Q96EZ8-3;Q96EZ8-4;F8W126	0	0	b	1	4	noloss	False	3.4521089	0	0	0	0.97160542
D:\groups_temp\schurgrp\LCMS_FlScJDatler1_p\S1_DIA.raw	917.49493	460.31406	-10.305507	0	AEEQLLSK1_121_1_0_4	0.67883933	AEEQLLSK1	0	AEEQLLSK	1	0.0017486885	0.0068649887	0.92619008	Q96EZ8;Q96EZ8-2;Q96EZ8-3;Q96EZ8-4	MCRS1_HUMAN	MCRS1	AEEQLLSK	AEEQLLSK	1	AEEQLLSK	Q96EZ8;Q96EZ8-2;Q96EZ8-3;Q96EZ8-4;F8W126	0	0	y	1	4	noloss	True	3.4521089	0	0	0	0.97160542
D:\groups_temp\schurgrp\LCMS_FlScJDatler1_p\S1_DIA.raw	917.49493	771.38885	-10.305507	0	AEEQLLSK1_98_1_0_7	0.47047779	AEEQLLSK1	0	AEEQLLSK	1	0.0017486885	0.0068649887	0.92619008	Q96EZ8;Q96EZ8-2;Q96EZ8-3;Q96EZ8-4	MCRS1_HUMAN	MCRS1	AEEQLLSK	AEEQLLSK	1	AEEQLLSK	Q96EZ8;Q96EZ8-2;Q96EZ8-3;Q96EZ8-4;F8W126	0	0	b	1	7	noloss	False	3.4521089	0	0	0	0.97160542
D:\groups_temp\schurgrp\LCMS_FlScJDatler1_p\S1_DIA.raw	917.49493	717.41522	-10.305507	0	AEEQLLSK1_121_1_0_2	0.42434889	AEEQLLSK1	0	AEEQLLSK	1	0.0017486885	0.0068649887	0.92619008	Q96EZ8;Q96EZ8-2;Q96EZ8-3;Q96EZ8-4	MCRS1_HUMAN	MCRS1	AEEQLLSK	AEEQLLSK	1	AEEQLLSK	Q96EZ8;Q96EZ8-2;Q96EZ8-3;Q96EZ8-4;F8W126	0	0	y	1	6	noloss	True	3.4521089	0	0	0	0.97160542
D:\groups_temp\schurgrp\LCMS_FlScJDatler1_p\S1_DIA.raw	917.49493	588.37262	-10.305507	0	AEEQLLSK1_121_1_0_3	0.37301832	AEEQLLSK1	0	AEEQLLSK	1	0.0017486885	0.0068649887	0.92619008	Q96EZ8;Q96EZ8-2;Q96EZ8-3;Q96EZ8-4	MCRS1_HUMAN	MCRS1	AEEQLLSK	AEEQLLSK	1	AEEQLLSK	Q96EZ8;Q96EZ8-2;Q96EZ8-3;Q96EZ8-4;F8W126	0	0	y	1	5	noloss	True	3.4521089	0	0	0	0.97160542
D:\groups_temp\schurgrp\LCMS_FlScJDatler1_p\S1_DIA.raw	917.49493	330.13013	-10.305507	0	AEEQLLSK1_98_1_0_3	0.29922652	AEEQLLSK1	0	AEEQLLSK	1	0.0017486885	0.0068649887	0.92619008	Q96EZ8;Q96EZ8-2;Q96EZ8-3;Q96EZ8-4	MCRS1_HUMAN	MCRS1	AEEQLLSK	AEEQLLSK	1	AEEQLLSK	Q96EZ8;Q96EZ8-2;Q96EZ8-3;Q96EZ8-4;F8W126	0	0	b	1	3	noloss	True	3.4521089	0	0	0	0.97160542
D:\groups_temp\schurgrp\LCMS_FlScJDatler1_p\S1_DIA.raw	917.49493	846.45782	-10.305507	0	AEEQLLSK1_121_1_0_1	0.051197603	AEEQLLSK1	0	AEEQLLSK	1	0.0017486885	0.0068649887	0.92619008	Q96EZ8;Q96EZ8-2;Q96EZ8-3;Q96EZ8-4	MCRS1_HUMAN	MCRS1	AEEQLLSK	AEEQLLSK	1	AEEQLLSK	Q96EZ8;Q96EZ8-2;Q96EZ8-3;Q96EZ8-4;F8W126	0	0	y	1	7	noloss	True	3.4521089	0	0	0	0.97160542
D:\groups_temp\schurgrp\LCMS_FlScJDatler1_p\S1_DIA.raw	917.49493	229.59827	-10.305507	0	AEEQLLSK1_98_2_0_4	0.011066774	AEEQLLSK1	0	AEEQLLSK	1	0.0017486885	0.0068649887	0.92619008	Q96EZ8;Q96EZ8-2;Q96EZ8-3;Q96EZ8-4	MCRS1_HUMAN	MCRS1	AEEQLLSK	AEEQLLSK	1	AEEQLLSK	Q96EZ8;Q96EZ8-2;Q96EZ8-3;Q96EZ8-4;F8W126	0	0	b	2	4	noloss	True	3.4521089	0	0	0	0.97160542
D:\groups_temp\schurgrp\LCMS_FlScJDatler1_p\S1_DIA.raw	917.49493	286.14029	-10.305507	0	AEEQLLSK1_98_2_0_5	0.0074459398	AEEQLLSK1	0	AEEQLLSK	1	0.0017486885	0.0068649887	0.92619008	Q96EZ8;Q96EZ8-2;Q96EZ8-3;Q96EZ8-4	MCRS1_HUMAN	MCRS1	AEEQLLSK	AEEQLLSK	1	AEEQLLSK	Q96EZ8;Q96EZ8-2;Q96EZ8-3;Q96EZ8-4;F8W126	0	0	b	2	5	noloss	True	3.4521089	0	0	0	0.97160542
D:\groups_temp\schurgrp\LCMS_FlScJDatler1_p\S1_DIA.raw	501.7652	743.3324	-46.408264	0	AEEREQIK2_98_1_0_6	1	AEEREQIK2	0	AEEREQIK	0	0.0011210763	0.0013661202	0.86560649	P02538	K2C6A_HUMAN	KRT6A	AEEREQIK	AEEREQIK	2	AEEREQIK	O95678;P02538;P04259;P48668	0	0	b	1	6	noloss	False	3.1944127	0	0	0	0.98637873
D:\groups_temp\schurgrp\LCMS_FlScJDatler1_p\S1_DIA.raw	501.7652	401.72534	-46.408264	0	AEEREQIK2_121_2_0_2	0.75446588	AEEREQIK2	0	AEEREQIK	0	0.0011210763	0.0013661202	0.86560649	P02538	K2C6A_HUMAN	KRT6A	AEEREQIK	AEEREQIK	2	AEEREQIK	O95678;P02538;P04259;P48668	0	0	y	2	6	noloss	False	3.1944127	0	0	0	0.98637873
D:\groups_temp\schurgrp\LCMS_FlScJDatler1_p\S1_DIA.raw	501.7652	856.41644	-46.408264	0	AEEREQIK2_98_1_0_7	0.64911783	AEEREQIK2	0	AEEREQIK	0	0.0011210763	0.0013661202	0.86560649	P02538	K2C6A_HUMAN	KRT6A	AEEREQIK	AEEREQIK	2	AEEREQIK	O95678;P02538;P04259;P48668	0	0	b	1	7	noloss	False	3.1944127	0	0	0	0.98637873
D:\groups_temp\schurgrp\LCMS_FlScJDatler1_p\S1_DIA.raw	501.7652	802.44281	-46.408264	0	AEEREQIK2_121_1_0_2	0.1579832	AEEREQIK2	0	AEEREQIK	0	0.0011210763	0.0013661202	0.86560649	P02538	K2C6A_HUMAN	KRT6A	AEEREQIK	AEEREQIK	2	AEEREQIK	O95678;P02538;P04259;P48668	0	0	y	1	6	noloss	True	3.1944127	0	0	0	0.98637873
D:\groups_temp\schurgrp\LCMS_FlScJDatler1_p\S1_DIA.raw	501.7652	615.2738	-46.408264	0	AEEREQIK2_98_1_0_5	0.14765133	AEEREQIK2	0	AEEREQIK	0	0.0011210763	0.0013661202	0.86560649	P02538	K2C6A_HUMAN	KRT6A	AEEREQIK	AEEREQIK	2	AEEREQIK	O95678;P02538;P04259;P48668	0	0	b	1	5	noloss	False	3.1944127	0	0	0	0.98637873
D:\groups_temp\schurgrp\LCMS_FlScJDatler1_p\S1_DIA.raw	501.7652	372.1701	-46.408264	0	AEEREQIK2_98_2_0_6	0.11516311	AEEREQIK2	0	AEEREQIK	0	0.0011210763	0.0013661202	0.86560649	P02538	K2C6A_HUMAN	KRT6A	AEEREQIK	AEEREQIK	2	AEEREQIK	O95678;P02538;P04259;P48668	0	0	b	2	6	noloss	False	3.1944127	0	0	0	0.98637873
D:\groups_temp\schurgrp\LCMS_FlScJDatler1_p\S1_DIA.raw	501.7652	466.24664	-46.408264	0	AEEREQIK2_121_2_0_1	0.10369334	AEEREQIK2	0	AEEREQIK	0	0.0011210763	0.0013661202	0.86560649	P02538	K2C6A_HUMAN	KRT6A	AEEREQIK	AEEREQIK	2	AEEREQIK	O95678;P02538;P04259;P48668	0	0	y	2	7	noloss	True	3.1944127	0	0	0	0.98637873
D:\groups_temp\schurgrp\LCMS_FlScJDatler1_p\S1_DIA.raw	501.7652	486.23123	-46.408264	0	AEEREQIK2_98_1_0_4	0.077946469	AEEREQIK2	0	AEEREQIK	0	0.0011210763	0.0013661202	0.86560649	P02538	K2C6A_HUMAN	KRT6A	AEEREQIK	AEEREQIK	2	AEEREQIK	O95678;P02538;P04259;P48668	0	0	b	1	4	noloss	True	3.1944127	0	0	0	0.98637873
D:\groups_temp\schurgrp\LCMS_FlScJDatler1_p\S1_DIA.raw	501.7652	673.40027	-46.408264	0	AEEREQIK2_121_1_0_3	0.048634678	AEEREQIK2	0	AEEREQIK	0	0.0011210763	0.0013661202	0.86560649	P02538	K2C6A_HUMAN	KRT6A	AEEREQIK	AEEREQIK	2	AEEREQIK	O95678;P02538;P04259;P48668	0	0	y	1	5	noloss	True	3.1944127	0	0	0	0.98637873
D:\groups_temp\schurgrp\LCMS_FlScJDatler1_p\S1_DIA.raw	501.7652	517.29913	-46.408264	0	AEEREQIK2_121_1_0_4	0.038327463	AEEREQIK2	0	AEEREQIK	0	0.0011210763	0.0013661202	0.86560649	P02538	K2C6A_HUMAN	KRT6A	AEEREQIK	AEEREQIK	2	AEEREQIK	O95678;P02538;P04259;P48668	0	0	y	1	4	noloss	True	3.1944127	0	0	0	0.98637873
D:\groups_temp\schurgrp\LCMS_FlScJDatler1_p\S1_DIA.raw	501.7652	337.20404	-46.408264	0	AEEREQIK2_121_2_0_3	0.037824828	AEEREQIK2	0	AEEREQIK	0	0.0011210763	0.0013661202	0.86560649	P02538	K2C6A_HUMAN	KRT6A	AEEREQIK	AEEREQIK	2	AEEREQIK	O95678;P02538;P04259;P48668	0	0	y	2	5	noloss	True	3.1944127	0	0	0	0.98637873
D:\groups_temp\schurgrp\LCMS_FlScJDatler1_p\S1_DIA.raw	501.7652	931.48541	-46.408264	0	AEEREQIK2_121_1_0_1	0.030335428	AEEREQIK2	0	AEEREQIK	0	0.0011210763	0.0013661202	0.86560649	P02538	K2C6A_HUMAN	KRT6A	AEEREQIK	AEEREQIK	2	AEEREQIK	O95678;P02538;P04259;P48668	0	0	y	1	7	noloss	True	3.1944127	0	0	0	0.98637873
D:\groups_temp\schurgrp\LCMS_FlScJDatler1_p\S1_DIA.raw	556.78558	215.10318	42.938564	0	AEEVATFFAK2_98_2_0_4	0.090452276	AEEVATFFAK2	0	AEEVATFFAK	1	0.00035075413	0.0013661202	0.90359992	P11387	TOP1_HUMAN	TOP1	AEEVATFFAK	AEEVATFFAK	2	AEEVATFFAK	P11387	0	0	b	2	4	noloss	False	1.6032341	0	0	0	0.99951637
D:\groups_temp\schurgrp\LCMS_FlScJDatler1_p\S1_DIA.raw	556.78558	330.13013	42.938564	0	AEEVATFFAK2_98_1_0_3	0.92917109	AEEVATFFAK2	0	AEEVATFFAK	1	0.00035075413	0.0013661202	0.90359992	P11387	TOP1_HUMAN	TOP1	AEEVATFFAK	AEEVATFFAK	2	AEEVATFFAK	P11387	0	0	b	1	3	noloss	False	1.6032341	0	0	0	0.99951637
D:\groups_temp\schurgrp\LCMS_FlScJDatler1_p\S1_DIA.raw	556.78558	365.21942	42.938564	0	AEEVATFFAK2_121_1_0_7	0.68649453	AEEVATFFAK2	0	AEEVATFFAK	1	0.00035075413	0.0013661202	0.90359992	P11387	TOP1_HUMAN	TOP1	AEEVATFFAK	AEEVATFFAK	2	AEEVATFFAK	P11387	0	0	y	1	3	noloss	False	1.6032341	0	0	0	0.99951637
D:\groups_temp\schurgrp\LCMS_FlScJDatler1_p\S1_DIA.raw	556.78558	613.33551	42.938564	0	AEEVATFFAK2_121_1_0_5	0.57647747	AEEVATFFAK2	0	AEEVATFFAK	1	0.00035075413	0.0013661202	0.90359992	P11387	TOP1_HUMAN	TOP1	AEEVATFFAK	AEEVATFFAK	2	AEEVATFFAK	P11387	0	0	y	1	5	noloss	False	1.6032341	0	0	0	0.99951637
D:\groups_temp\schurgrp\LCMS_FlScJDatler1_p\S1_DIA.raw	556.78558	912.48364	42.938564	0	AEEVATFFAK2_121_1_0_2	1	AEEVATFFAK2	0	AEEVATFFAK	1	0.00035075413	0.0013661202	0.90359992	P11387	TOP1_HUMAN	TOP1	AEEVATFFAK	AEEVATFFAK	2	AEEVATFFAK	P11387	0	0	y	1	8	noloss	False	1.6032341	0	0	0	0.99951637
D:\groups_temp\schurgrp\LCMS_FlScJDatler1_p\S1_DIA.raw	556.78558	783.44104	42.938564	0	AEEVATFFAK2_121_1_0_3	0.76037353	AEEVATFFAK2	0	AEEVATFFAK	1	0.00035075413	0.0013661202	0.90359992	P11387	TOP1_HUMAN	TOP1	AEEVATFFAK	AEEVATFFAK	2	AEEVATFFAK	P11387	0	0	y	1	7	noloss	False	1.6032341	0	0	0	0.99951637
D:\groups_temp\schurgrp\LCMS_FlScJDatler1_p\S1_DIA.raw	876.42316	315.20377	62.098724	0	AEEYEFLTPVEEAPK2_121_1_0_12	0.24680741	AEEYEFLTPVEEAPK2	0	AEEYEFLTPVEEAPK	1	0.00096153846	0.0013661202	0.65514779	P52565	GDIR1_HUMAN	ARHGDIA	AEEYEFLTPVEEAPK	AEEYEFLTPVEEAPK	2	AEEYEFLTPVEEAPK	P52565;J3KRE2;J3KTF8;J3QQX2	0	0	y	1	3	noloss	False	0.68116963	0	0	0	0.99299181
D:\groups_temp\schurgrp\LCMS_FlScJDatler1_p\S1_DIA.raw	876.42316	983.54187	62.098724	0	AEEYEFLTPVEEAPK2_121_1_0_6	0.84652734	AEEYEFLTPVEEAPK2	0	AEEYEFLTPVEEAPK	1	0.00096153846	0.0013661202	0.65514779	P52565	GDIR1_HUMAN	ARHGDIA	AEEYEFLTPVEEAPK	AEEYEFLTPVEEAPK	2	AEEYEFLTPVEEAPK	P52565;J3KRE2;J3KTF8;J3QQX2	0	0	y	1	9	noloss	False	0.68116963	0	0	0	0.99299181
D:\groups_temp\schurgrp\LCMS_FlScJDatler1_p\S1_DIA.raw	876.42316	1130.6104	62.098724	0	AEEYEFLTPVEEAPK2_121_1_0_5	0.84805477	AEEYEFLTPVEEAPK2	0	AEEYEFLTPVEEAPK	1	0.00096153846	0.0013661202	0.65514779	P52565	GDIR1_HUMAN	ARHGDIA	AEEYEFLTPVEEAPK	AEEYEFLTPVEEAPK	2	AEEYEFLTPVEEAPK	P52565;J3KRE2;J3KTF8;J3QQX2	0	0	y	1	10	noloss	False	0.68116963	0	0	0	0.99299181
D:\groups_temp\schurgrp\LCMS_FlScJDatler1_p\S1_DIA.raw	876.42316	769.41016	62.098724	0	AEEYEFLTPVEEAPK2_121_1_0_8	1	AEEYEFLTPVEEAPK2	0	AEEYEFLTPVEEAPK	1	0.00096153846	0.0013661202	0.65514779	P52565	GDIR1_HUMAN	ARHGDIA	AEEYEFLTPVEEAPK	AEEYEFLTPVEEAPK	2	AEEYEFLTPVEEAPK	P52565;J3KRE2;J3KTF8;J3QQX2	0	0	y	1	7	noloss	False	0.68116963	0	0	0	0.99299181
D:\groups_temp\schurgrp\LCMS_FlScJDatler1_p\S1_DIA.raw	876.42316	330.13013	62.098724	0	AEEYEFLTPVEEAPK2_98_1_0_3	0.79919791	AEEYEFLTPVEEAPK2	0	AEEYEFLTPVEEAPK	1	0.00096153846	0.0013661202	0.65514779	P52565	GDIR1_HUMAN	ARHGDIA	AEEYEFLTPVEEAPK	AEEYEFLTPVEEAPK	2	AEEYEFLTPVEEAPK	P52565;J3KRE2;J3KTF8;J3QQX2	0	0	b	1	3	noloss	False	0.68116963	0	0	0	0.99299181
D:\groups_temp\schurgrp\LCMS_FlScJDatler1_p\S1_DIA.raw	876.42316	1422.7162	62.098724	0	AEEYEFLTPVEEAPK2_121_1_0_3	0.27575126	AEEYEFLTPVEEAPK2	0	AEEYEFLTPVEEAPK	1	0.00096153846	0.0013661202	0.65514779	P52565	GDIR1_HUMAN	ARHGDIA	AEEYEFLTPVEEAPK	AEEYEFLTPVEEAPK	2	AEEYEFLTPVEEAPK	P52565;J3KRE2;J3KTF8;J3QQX2	0	0	y	1	12	noloss	False	0.68116963	0	0	0	0.99299181
D:\groups_temp\schurgrp\LCMS_FlScJDatler1_p\S1_DIA.raw	476.74118	752.39484	2.8833752	0	AEFTVETR2_121_1_0_2	1	AEFTVETR2	0	AEFTVETR	1	0.0045700041	0.0013661202	0.93210441	P21333;P21333-2	FLNA_HUMAN	FLNA	AEFTVETR	AEFTVETR	2	AEFTVETR	P21333;P21333-2;Q60FE5;A0A087WWY3;A0A7I2V3E6;A0A7P0NMY4;F8WE98	0	0	y	1	6	noloss	False	0.10027043	0	0	0	0
D:\groups_temp\schurgrp\LCMS_FlScJDatler1_p\S1_DIA.raw	476.74118	605.32642	2.8833752	0	AEFTVETR2_121_1_0_3	0.614986	AEFTVETR2	0	AEFTVETR	1	0.0045700041	0.0013661202	0.93210441	P21333;P21333-2	FLNA_HUMAN	FLNA	AEFTVETR	AEFTVETR	2	AEFTVETR	P21333;P21333-2;Q60FE5;A0A087WWY3;A0A7I2V3E6;A0A7P0NMY4;F8WE98	0	0	y	1	5	noloss	False	0.10027043	0	0	0	0
D:\groups_temp\schurgrp\LCMS_FlScJDatler1_p\S1_DIA.raw	476.74118	504.27875	2.8833752	0	AEFTVETR2_121_1_0_4	0.41588092	AEFTVETR2	0	AEFTVETR	1	0.0045700041	0.0013661202	0.93210441	P21333;P21333-2	FLNA_HUMAN	FLNA	AEFTVETR	AEFTVETR	2	AEFTVETR	P21333;P21333-2;Q60FE5;A0A087WWY3;A0A7I2V3E6;A0A7P0NMY4;F8WE98	0	0	y	1	4	noloss	True	0.10027043	0	0	0	0
D:\groups_temp\schurgrp\LCMS_FlScJDatler1_p\S1_DIA.raw	476.74118	405.21033	2.8833752	0	AEFTVETR2_121_1_0_5	0.23100474	AEFTVETR2	0	AEFTVETR	1	0.0045700041	0.0013661202	0.93210441	P21333;P21333-2	FLNA_HUMAN	FLNA	AEFTVETR	AEFTVETR	2	AEFTVETR	P21333;P21333-2;Q60FE5;A0A087WWY3;A0A7I2V3E6;A0A7P0NMY4;F8WE98	0	0	y	1	3	noloss	False	0.10027043	0	0	0	0
D:\groups_temp\schurgrp\LCMS_FlScJDatler1_p\S1_DIA.raw	476.74118	348.15594	2.8833752	0	AEFTVETR2_98_1_0_3	0.042681389	AEFTVETR2	0	AEFTVETR	1	0.0045700041	0.0013661202	0.93210441	P21333;P21333-2	FLNA_HUMAN	FLNA	AEFTVETR	AEFTVETR	2	AEFTVETR	P21333;P21333-2;Q60FE5;A0A087WWY3;A0A7I2V3E6;A0A7P0NMY4;F8WE98	0	0	b	1	3	noloss	True	0.10027043	0	0	0	0
D:\groups_temp\schurgrp\LCMS_FlScJDatler1_p\S1_DIA.raw	476.74118	376.70132	2.8833752	0	AEFTVETR2_121_2_0_2	0.030110279	AEFTVETR2	0	AEFTVETR	1	0.0045700041	0.0013661202	0.93210441	P21333;P21333-2	FLNA_HUMAN	FLNA	AEFTVETR	AEFTVETR	2	AEFTVETR	P21333;P21333-2;Q60FE5;A0A087WWY3;A0A7I2V3E6;A0A7P0NMY4;F8WE98	0	0	y	2	6	noloss	True	0.10027043	0	0	0	0
D:\groups_temp\schurgrp\LCMS_FlScJDatler1_p\S1_DIA.raw	476.74118	881.43744	2.8833752	0	AEFTVETR2_121_1_0_1	0.02193947	AEFTVETR2	0	AEFTVETR	1	0.0045700041	0.0013661202	0.93210441	P21333;P21333-2	FLNA_HUMAN	FLNA	AEFTVETR	AEFTVETR	2	AEFTVETR	P21333;P21333-2;Q60FE5;A0A087WWY3;A0A7I2V3E6;A0A7P0NMY4;F8WE98	0	0	y	1	7	noloss	True	0.10027043	0	0	0	0
D:\groups_temp\schurgrp\LCMS_FlScJDatler1_p\S1_DIA.raw	476.74118	449.20361	2.8833752	0	AEFTVETR2_98_1_0_4	0.0079919929	AEFTVETR2	0	AEFTVETR	1	0.0045700041	0.0013661202	0.93210441	P21333;P21333-2	FLNA_HUMAN	FLNA	AEFTVETR	AEFTVETR	2	AEFTVETR	P21333;P21333-2;Q60FE5;A0A087WWY3;A0A7I2V3E6;A0A7P0NMY4;F8WE98	0	0	b	1	4	noloss	True	0.10027043	0	0	0	0
D:\groups_temp\schurgrp\LCMS_FlScJDatler1_p\S1_DIA.raw	476.74118	303.16711	2.8833752	0	AEFTVETR2_121_2_0_3	0.0046120044	AEFTVETR2	0	AEFTVETR	1	0.0045700041	0.0013661202	0.93210441	P21333;P21333-2	FLNA_HUMAN	FLNA	AEFTVETR	AEFTVETR	2	AEFTVETR	P21333;P21333-2;Q60FE5;A0A087WWY3;A0A7I2V3E6;A0A7P0NMY4;F8WE98	0	0	y	2	5	noloss	True	0.10027043	0	0	0	0
D:\groups_temp\schurgrp\LCMS_FlScJDatler1_p\S1_DIA.raw	476.74118	252.64328	2.8833752	0	AEFTVETR2_121_2_0_4	0.0040867673	AEFTVETR2	0	AEFTVETR	1	0.0045700041	0.0013661202	0.93210441	P21333;P21333-2	FLNA_HUMAN	FLNA	AEFTVETR	AEFTVETR	2	AEFTVETR	P21333;P21333-2;Q60FE5;A0A087WWY3;A0A7I2V3E6;A0A7P0NMY4;F8WE98	0	0	y	2	4	noloss	True	0.10027043	0	0	0	0
D:\groups_temp\schurgrp\LCMS_FlScJDatler1_p\S1_DIA.raw	476.74118	441.22263	2.8833752	0	AEFTVETR2_121_2_0_1	0.0020081024	AEFTVETR2	0	AEFTVETR	1	0.0045700041	0.0013661202	0.93210441	P21333;P21333-2	FLNA_HUMAN	FLNA	AEFTVETR	AEFTVETR	2	AEFTVETR	P21333;P21333-2;Q60FE5;A0A087WWY3;A0A7I2V3E6;A0A7P0NMY4;F8WE98	0	0	y	2	7	noloss	True	0.10027043	0	0	0	0
D:\groups_temp\schurgrp\LCMS_FlScJDatler1_p\S1_DIA.raw	476.74118	548.27203	2.8833752	0	AEFTVETR2_98_1_0_5	0.0011773348	AEFTVETR2	0	AEFTVETR	1	0.0045700041	0.0013661202	0.93210441	P21333;P21333-2	FLNA_HUMAN	FLNA	AEFTVETR	AEFTVETR	2	AEFTVETR	P21333;P21333-2;Q60FE5;A0A087WWY3;A0A7I2V3E6;A0A7P0NMY4;F8WE98	0	0	b	1	5	noloss	True	0.10027043	0	0	0	0
D:\groups_temp\schurgrp\LCMS_FlScJDatler1_p\S1_DIA.raw	922.48914	347.22998	7.5458932	0	AEFVEVTK1_121_1_0_5	1	AEFVEVTK1	0	AEFVEVTK	1	0.00035075413	0.0013661202	0.86305022	CON__cRAP087P02769	ALBU_BOVIN	ALB	AEFVEVTK	AEFVEVTK	1	AEFVEVTK	CON__cRAP087P02769	0	0	y	1	3	noloss	False	4.0249224	0	0	0	0.99962819
D:\groups_temp\schurgrp\LCMS_FlScJDatler1_p\S1_DIA.raw	922.48914	722.40942	7.5458932	0	AEFVEVTK1_121_1_0_2	0.7080183	AEFVEVTK1	0	AEFVEVTK	1	0.00035075413	0.0013661202	0.86305022	CON__cRAP087P02769	ALBU_BOVIN	ALB	AEFVEVTK	AEFVEVTK	1	AEFVEVTK	CON__cRAP087P02769	0	0	y	1	6	noloss	False	4.0249224	0	0	0	0.99962819
D:\groups_temp\schurgrp\LCMS_FlScJDatler1_p\S1_DIA.raw	922.48914	348.15594	7.5458932	0	AEFVEVTK1_98_1_0_3	0.76618963	AEFVEVTK1	0	AEFVEVTK	1	0.00035075413	0.0013661202	0.86305022	CON__cRAP087P02769	ALBU_BOVIN	ALB	AEFVEVTK	AEFVEVTK	1	AEFVEVTK	CON__cRAP087P02769	0	0	b	1	3	noloss	False	4.0249224	0	0	0	0.99962819
D:\groups_temp\schurgrp\LCMS_FlScJDatler1_p\S1_DIA.raw	922.48914	575.341	7.5458932	0	AEFVEVTK1_121_1_0_3	0.48690268	AEFVEVTK1	0	AEFVEVTK	1	0.00035075413	0.0013661202	0.86305022	CON__cRAP087P02769	ALBU_BOVIN	ALB	AEFVEVTK	AEFVEVTK	1	AEFVEVTK	CON__cRAP087P02769	0	0	y	1	5	noloss	False	4.0249224	0	0	0	0.99962819
D:\groups_temp\schurgrp\LCMS_FlScJDatler1_p\S1_DIA.raw	922.48914	447.22437	7.5458932	0	AEFVEVTK1_98_1_0_4	0.54688293	AEFVEVTK1	0	AEFVEVTK	1	0.00035075413	0.0013661202	0.86305022	CON__cRAP087P02769	ALBU_BOVIN	ALB	AEFVEVTK	AEFVEVTK	1	AEFVEVTK	CON__cRAP087P02769	0	0	b	1	4	noloss	False	4.0249224	0	0	0	0.99962819
D:\groups_temp\schurgrp\LCMS_FlScJDatler1_p\S1_DIA.raw	922.48914	476.27258	7.5458932	0	AEFVEVTK1_121_1_0_4	0.93311733	AEFVEVTK1	0	AEFVEVTK	1	0.00035075413	0.0013661202	0.86305022	CON__cRAP087P02769	ALBU_BOVIN	ALB	AEFVEVTK	AEFVEVTK	1	AEFVEVTK	CON__cRAP087P02769	0	0	y	1	4	noloss	False	4.0249224	0	0	0	0.99962819
D:\groups_temp\schurgrp\LCMS_FlScJDatler1_p\S1_DIA.raw	461.74847	722.40942	7.6219978	0	AEFVEVTK2_121_1_0_2	1	AEFVEVTK2	0	AEFVEVTK	1	0.00035075413	0.0013661202	0.86222386	CON__cRAP087P02769	ALBU_BOVIN	ALB	AEFVEVTK	AEFVEVTK	2	AEFVEVTK	CON__cRAP087P02769	0	0	y	1	6	noloss	False	1.5286219	0	0	0	0.99613476
D:\groups_temp\schurgrp\LCMS_FlScJDatler1_p\S1_DIA.raw	461.74847	476.27258	7.6219978	0	AEFVEVTK2_121_1_0_4	0.34897253	AEFVEVTK2	0	AEFVEVTK	1	0.00035075413	0.0013661202	0.86222386	CON__cRAP087P02769	ALBU_BOVIN	ALB	AEFVEVTK	AEFVEVTK	2	AEFVEVTK	CON__cRAP087P02769	0	0	y	1	4	noloss	False	1.5286219	0	0	0	0.99613476
D:\groups_temp\schurgrp\LCMS_FlScJDatler1_p\S1_DIA.raw	461.74847	575.341	7.6219978	0	AEFVEVTK2_121_1_0_3	0.3429381	AEFVEVTK2	0	AEFVEVTK	1	0.00035075413	0.0013661202	0.86222386	CON__cRAP087P02769	ALBU_BOVIN	ALB	AEFVEVTK	AEFVEVTK	2	AEFVEVTK	CON__cRAP087P02769	0	0	y	1	5	noloss	True	1.5286219	0	0	0	0.99613476
D:\groups_temp\schurgrp\LCMS_FlScJDatler1_p\S1_DIA.raw	461.74847	347.22998	7.6219978	0	AEFVEVTK2_121_1_0_5	0.14973623	AEFVEVTK2	0	AEFVEVTK	1	0.00035075413	0.0013661202	0.86222386	CON__cRAP087P02769	ALBU_BOVIN	ALB	AEFVEVTK	AEFVEVTK	2	AEFVEVTK	CON__cRAP087P02769	0	0	y	1	3	noloss	False	1.5286219	0	0	0	0.99613476
D:\groups_temp\schurgrp\LCMS_FlScJDatler1_p\S1_DIA.raw	461.74847	348.15594	7.6219978	0	AEFVEVTK2_98_1_0_3	0.083821468	AEFVEVTK2	0	AEFVEVTK	1	0.00035075413	0.0013661202	0.86222386	CON__cRAP087P02769	ALBU_BOVIN	ALB	AEFVEVTK	AEFVEVTK	2	AEFVEVTK	CON__cRAP087P02769	0	0	b	1	3	noloss	False	1.5286219	0	0	0	0.99613476
D:\groups_temp\schurgrp\LCMS_FlScJDatler1_p\S1_DIA.raw	461.74847	851.45203	7.6219978	0	AEFVEVTK2_121_1_0_1	0.063737273	AEFVEVTK2	0	AEFVEVTK	1	0.00035075413	0.0013661202	0.86222386	CON__cRAP087P02769	ALBU_BOVIN	ALB	AEFVEVTK	AEFVEVTK	2	AEFVEVTK	CON__cRAP087P02769	0	0	y	1	7	noloss	False	1.5286219	0	0	0	0.99613476
D:\groups_temp\schurgrp\LCMS_FlScJDatler1_p\S1_DIA.raw	461.74847	361.70862	7.6219978	0	AEFVEVTK2_121_2_0_2	0.028852161	AEFVEVTK2	0	AEFVEVTK	1	0.00035075413	0.0013661202	0.86222386	CON__cRAP087P02769	ALBU_BOVIN	ALB	AEFVEVTK	AEFVEVTK	2	AEFVEVTK	CON__cRAP087P02769	0	0	y	2	6	noloss	True	1.5286219	0	0	0	0.99613476
D:\groups_temp\schurgrp\LCMS_FlScJDatler1_p\S1_DIA.raw	461.74847	447.22437	7.6219978	0	AEFVEVTK2_98_1_0_4	0.0043096156	AEFVEVTK2	0	AEFVEVTK	1	0.00035075413	0.0013661202	0.86222386	CON__cRAP087P02769	ALBU_BOVIN	ALB	AEFVEVTK	AEFVEVTK	2	AEFVEVTK	CON__cRAP087P02769	0	0	b	1	4	noloss	True	1.5286219	0	0	0	0.99613476
D:\groups_temp\schurgrp\LCMS_FlScJDatler1_p\S1_DIA.raw	461.74847	426.22992	7.6219978	0	AEFVEVTK2_121_2_0_1	0.0040836781	AEFVEVTK2	0	AEFVEVTK	1	0.00035075413	0.0013661202	0.86222386	CON__cRAP087P02769	ALBU_BOVIN	ALB	AEFVEVTK	AEFVEVTK	2	AEFVEVTK	CON__cRAP087P02769	0	0	y	2	7	noloss	True	1.5286219	0	0	0	0.99613476
D:\groups_temp\schurgrp\LCMS_FlScJDatler1_p\S1_DIA.raw	461.74847	576.26697	7.6219978	0	AEFVEVTK2_98_1_0_5	0.0029140816	AEFVEVTK2	0	AEFVEVTK	1	0.00035075413	0.0013661202	0.86222386	CON__cRAP087P02769	ALBU_BOVIN	ALB	AEFVEVTK	AEFVEVTK	2	AEFVEVTK	CON__cRAP087P02769	0	0	b	1	5	noloss	True	1.5286219	0	0	0	0.99613476
D:\groups_temp\schurgrp\LCMS_FlScJDatler1_p\S1_DIA.raw	461.74847	288.17441	7.6219978	0	AEFVEVTK2_121_2_0_3	0.0023242082	AEFVEVTK2	0	AEFVEVTK	1	0.00035075413	0.0013661202	0.86222386	CON__cRAP087P02769	ALBU_BOVIN	ALB	AEFVEVTK	AEFVEVTK	2	AEFVEVTK	CON__cRAP087P02769	0	0	y	2	5	noloss	True	1.5286219	0	0	0	0.99613476
D:\groups_temp\schurgrp\LCMS_FlScJDatler1_p\S1_DIA.raw	461.74847	675.33539	7.6219978	0	AEFVEVTK2_98_1_0_6	0.0016527205	AEFVEVTK2	0	AEFVEVTK	1	0.00035075413	0.0013661202	0.86222386	CON__cRAP087P02769	ALBU_BOVIN	ALB	AEFVEVTK	AEFVEVTK	2	AEFVEVTK	CON__cRAP087P02769	0	0	b	1	6	noloss	True	1.5286219	0	0	0	0.99613476
D:\groups_temp\schurgrp\LCMS_FlScJDatler1_p\S1_DIA.raw	407.21512	613.34271	-28.513826	0	AEGPGLNR2_121_1_0_2	1	AEGPGLNR2	0	AEGPGLNR	1	0.00020677302	0.0013661202	0.85342115	Q14315;Q14315-2	FLNC_HUMAN	FLNC	AEGPGLNR	AEGPGLNR	2	AEGPGLNR	Q14315;Q14315-2	0	0	y	1	6	noloss	True	0.83682603	0	0	0	0.99979419
D:\groups_temp\schurgrp\LCMS_FlScJDatler1_p\S1_DIA.raw	407.21512	278.66455	-28.513826	0	AEGPGLNR2_121_2_0_3	0.52458113	AEGPGLNR2	0	AEGPGLNR	1	0.00020677302	0.0013661202	0.85342115	Q14315;Q14315-2	FLNC_HUMAN	FLNC	AEGPGLNR	AEGPGLNR	2	AEGPGLNR	Q14315;Q14315-2	0	0	y	2	5	noloss	False	0.83682603	0	0	0	0.99979419
D:\groups_temp\schurgrp\LCMS_FlScJDatler1_p\S1_DIA.raw	407.21512	459.26849	-28.513826	0	AEGPGLNR2_121_1_0_4	0.4424932	AEGPGLNR2	0	AEGPGLNR	1	0.00020677302	0.0013661202	0.85342115	Q14315;Q14315-2	FLNC_HUMAN	FLNC	AEGPGLNR	AEGPGLNR	2	AEGPGLNR	Q14315;Q14315-2	0	0	y	1	4	noloss	True	0.83682603	0	0	0	0.99979419
D:\groups_temp\schurgrp\LCMS_FlScJDatler1_p\S1_DIA.raw	407.21512	556.32129	-28.513826	0	AEGPGLNR2_121_1_0_3	0.29912525	AEGPGLNR2	0	AEGPGLNR	1	0.00020677302	0.0013661202	0.85342115	Q14315;Q14315-2	FLNC_HUMAN	FLNC	AEGPGLNR	AEGPGLNR	2	AEGPGLNR	Q14315;Q14315-2	0	0	y	1	5	noloss	False	0.83682603	0	0	0	0.99979419
D:\groups_temp\schurgrp\LCMS_FlScJDatler1_p\S1_DIA.raw	407.21512	307.17529	-28.513826	0	AEGPGLNR2_121_2_0_2	0.12050574	AEGPGLNR2	0	AEGPGLNR	1	0.00020677302	0.0013661202	0.85342115	Q14315;Q14315-2	FLNC_HUMAN	FLNC	AEGPGLNR	AEGPGLNR	2	AEGPGLNR	Q14315;Q14315-2	0	0	y	2	6	noloss	False	0.83682603	0	0	0	0.99979419
D:\groups_temp\schurgrp\LCMS_FlScJDatler1_p\S1_DIA.raw	407.21512	402.24704	-28.513826	0	AEGPGLNR2_121_1_0_5	0.097570941	AEGPGLNR2	0	AEGPGLNR	1	0.00020677302	0.0013661202	0.85342115	Q14315;Q14315-2	FLNC_HUMAN	FLNC	AEGPGLNR	AEGPGLNR	2	AEGPGLNR	Q14315;Q14315-2	0	0	y	1	3	noloss	True	0.83682603	0	0	0	0.99979419
D:\groups_temp\schurgrp\LCMS_FlScJDatler1_p\S1_DIA.raw	407.21512	742.38531	-28.513826	0	AEGPGLNR2_121_1_0_1	0.0358757	AEGPGLNR2	0	AEGPGLNR	1	0.00020677302	0.0013661202	0.85342115	Q14315;Q14315-2	FLNC_HUMAN	FLNC	AEGPGLNR	AEGPGLNR	2	AEGPGLNR	Q14315;Q14315-2	0	0	y	1	7	noloss	True	0.83682603	0	0	0	0.99979419
D:\groups_temp\schurgrp\LCMS_FlScJDatler1_p\S1_DIA.raw	407.21512	258.10901	-28.513826	0	AEGPGLNR2_98_1_0_3	0.034284476	AEGPGLNR2	0	AEGPGLNR	1	0.00020677302	0.0013661202	0.85342115	Q14315;Q14315-2	FLNC_HUMAN	FLNC	AEGPGLNR	AEGPGLNR	2	AEGPGLNR	Q14315;Q14315-2	0	0	b	1	3	noloss	True	0.83682603	0	0	0	0.99979419
D:\groups_temp\schurgrp\LCMS_FlScJDatler1_p\S1_DIA.raw	407.21512	230.13817	-28.513826	0	AEGPGLNR2_121_2_0_4	0.0037130434	AEGPGLNR2	0	AEGPGLNR	1	0.00020677302	0.0013661202	0.85342115	Q14315;Q14315-2	FLNC_HUMAN	FLNC	AEGPGLNR	AEGPGLNR	2	AEGPGLNR	Q14315;Q14315-2	0	0	y	2	4	noloss	True	0.83682603	0	0	0	0.99979419
D:\groups_temp\schurgrp\LCMS_FlScJDatler1_p\S1_DIA.raw	407.21512	371.69656	-28.513826	0	AEGPGLNR2_121_2_0_1	0.003258656	AEGPGLNR2	0	AEGPGLNR	1	0.00020677302	0.0013661202	0.85342115	Q14315;Q14315-2	FLNC_HUMAN	FLNC	AEGPGLNR	AEGPGLNR	2	AEGPGLNR	Q14315;Q14315-2	0	0	y	2	7	noloss	True	0.83682603	0	0	0	0.99979419
D:\groups_temp\schurgrp\LCMS_FlScJDatler1_p\S1_DIA.raw	407.21512	525.26727	-28.513826	0	AEGPGLNR2_98_1_0_6	0.0013903412	AEGPGLNR2	0	AEGPGLNR	1	0.00020677302	0.0013661202	0.85342115	Q14315;Q14315-2	FLNC_HUMAN	FLNC	AEGPGLNR	AEGPGLNR	2	AEGPGLNR	Q14315;Q14315-2	0	0	b	1	6	noloss	True	0.83682603	0	0	0	0.99979419
D:\groups_temp\schurgrp\LCMS_FlScJDatler1_p\S1_DIA.raw	407.21512	412.18323	-28.513826	0	AEGPGLNR2_98_1_0_5	0.0012440459	AEGPGLNR2	0	AEGPGLNR	1	0.00020677302	0.0013661202	0.85342115	Q14315;Q14315-2	FLNC_HUMAN	FLNC	AEGPGLNR	AEGPGLNR	2	AEGPGLNR	Q14315;Q14315-2	0	0	b	1	5	noloss	True	0.83682603	0	0	0	0.99979419
D:\groups_temp\schurgrp\LCMS_FlScJDatler1_p\S1_DIA.raw	628.28192	1053.4601	-29.398386	0	AEGPGRGDEPSPS2_98_1_0_11	1	AEGPGRGDEPSPS2	0	AEGPGRGDEPSPS	1	0.00035075413	0.0013661202	0.82362431	Q9NVI7-2	ATD3A_HUMAN	ATAD3A	AEGPGRGDEPSPS	AEGPGRGDEPSPS	2	AEGPGRGDEPSPS	Q9NVI7;Q9NVI7-2;Q5SV16;Q9NVI7-3	0	1	b	1	11	noloss	False	4.0249224	0	0	0	0.9985227
D:\groups_temp\schurgrp\LCMS_FlScJDatler1_p\S1_DIA.raw	628.28192	1055.4763	-29.398386	0	AEGPGRGDEPSPS2_121_1_0_2	0.3487983	AEGPGRGDEPSPS2	0	AEGPGRGDEPSPS	1	0.00035075413	0.0013661202	0.82362431	Q9NVI7-2	ATD3A_HUMAN	ATAD3A	AEGPGRGDEPSPS	AEGPGRGDEPSPS	2	AEGPGRGDEPSPS	Q9NVI7;Q9NVI7-2;Q5SV16;Q9NVI7-3	0	1	y	1	11	noloss	False	4.0249224	0	0	0	0.9985227
D:\groups_temp\schurgrp\LCMS_FlScJDatler1_p\S1_DIA.raw	628.28192	998.45483	-29.398386	0	AEGPGRGDEPSPS2_121_1_0_3	0.053136785	AEGPGRGDEPSPS2	0	AEGPGRGDEPSPS	1	0.00035075413	0.0013661202	0.82362431	Q9NVI7-2	ATD3A_HUMAN	ATAD3A	AEGPGRGDEPSPS	AEGPGRGDEPSPS	2	AEGPGRGDEPSPS	Q9NVI7;Q9NVI7-2;Q5SV16;Q9NVI7-3	0	1	y	1	10	noloss	False	4.0249224	0	0	0	0.9985227
D:\groups_temp\schurgrp\LCMS_FlScJDatler1_p\S1_DIA.raw	628.28192	568.28436	-29.398386	0	AEGPGRGDEPSPS2_98_1_0_6	0.055375502	AEGPGRGDEPSPS2	0	AEGPGRGDEPSPS	1	0.00035075413	0.0013661202	0.82362431	Q9NVI7-2	ATD3A_HUMAN	ATAD3A	AEGPGRGDEPSPS	AEGPGRGDEPSPS	2	AEGPGRGDEPSPS	Q9NVI7;Q9NVI7-2;Q5SV16;Q9NVI7-3	0	1	b	1	6	noloss	False	4.0249224	0	0	0	0.9985227
D:\groups_temp\schurgrp\LCMS_FlScJDatler1_p\S1_DIA.raw	628.28192	740.33276	-29.398386	0	AEGPGRGDEPSPS2_98_1_0_8	0.19113247	AEGPGRGDEPSPS2	0	AEGPGRGDEPSPS	1	0.00035075413	0.0013661202	0.82362431	Q9NVI7-2	ATD3A_HUMAN	ATAD3A	AEGPGRGDEPSPS	AEGPGRGDEPSPS	2	AEGPGRGDEPSPS	Q9NVI7;Q9NVI7-2;Q5SV16;Q9NVI7-3	0	1	b	1	8	noloss	False	4.0249224	0	0	0	0.9985227
D:\groups_temp\schurgrp\LCMS_FlScJDatler1_p\S1_DIA.raw	628.28192	869.37531	-29.398386	0	AEGPGRGDEPSPS2_98_1_0_9	0.46874383	AEGPGRGDEPSPS2	0	AEGPGRGDEPSPS	1	0.00035075413	0.0013661202	0.82362431	Q9NVI7-2	ATD3A_HUMAN	ATAD3A	AEGPGRGDEPSPS	AEGPGRGDEPSPS	2	AEGPGRGDEPSPS	Q9NVI7;Q9NVI7-2;Q5SV16;Q9NVI7-3	0	1	b	1	9	noloss	False	4.0249224	0	0	0	0.9985227
D:\groups_temp\schurgrp\LCMS_FlScJDatler1_p\S1_DIA.raw	822.44794	372.22525	-41.228096	0	AEHIPAGK1_121_1_0_4	1	AEHIPAGK1	0	AEHIPAGK	1	0.0052920822	0.0013661202	0.88071996	Q96HC4;Q96HC4-4;Q96HC4-6;Q96HC4-7	PDLI5_HUMAN	PDLIM5	AEHIPAGK	AEHIPAGK	1	AEHIPAGK	Q96HC4;Q96HC4-4;Q96HC4-6;Q96HC4-7;A0A0A0MSP3;H0Y8Y3	0	0	y	1	4	noloss	False	0.89332998	0	0	0	0
D:\groups_temp\schurgrp\LCMS_FlScJDatler1_p\S1_DIA.raw	822.44794	451.2305	-41.228096	0	AEHIPAGK1_98_1_0_4	0.48315865	AEHIPAGK1	0	AEHIPAGK	1	0.0052920822	0.0013661202	0.88071996	Q96HC4;Q96HC4-4;Q96HC4-6;Q96HC4-7	PDLI5_HUMAN	PDLIM5	AEHIPAGK	AEHIPAGK	1	AEHIPAGK	Q96HC4;Q96HC4-4;Q96HC4-6;Q96HC4-7;A0A0A0MSP3;H0Y8Y3	0	0	b	1	4	noloss	False	0.89332998	0	0	0	0
D:\groups_temp\schurgrp\LCMS_FlScJDatler1_p\S1_DIA.raw	822.44794	619.32037	-41.228096	0	AEHIPAGK1_98_1_0_6	0.2991704	AEHIPAGK1	0	AEHIPAGK	1	0.0052920822	0.0013661202	0.88071996	Q96HC4;Q96HC4-4;Q96HC4-6;Q96HC4-7	PDLI5_HUMAN	PDLIM5	AEHIPAGK	AEHIPAGK	1	AEHIPAGK	Q96HC4;Q96HC4-4;Q96HC4-6;Q96HC4-7;A0A0A0MSP3;H0Y8Y3	0	0	b	1	6	noloss	True	0.89332998	0	0	0	0
D:\groups_temp\schurgrp\LCMS_FlScJDatler1_p\S1_DIA.raw	822.44794	338.14645	-41.228096	0	AEHIPAGK1_98_1_0_3	0.2974903	AEHIPAGK1	0	AEHIPAGK	1	0.0052920822	0.0013661202	0.88071996	Q96HC4;Q96HC4-4;Q96HC4-6;Q96HC4-7	PDLI5_HUMAN	PDLIM5	AEHIPAGK	AEHIPAGK	1	AEHIPAGK	Q96HC4;Q96HC4-4;Q96HC4-6;Q96HC4-7;A0A0A0MSP3;H0Y8Y3	0	0	b	1	3	noloss	False	0.89332998	0	0	0	0
D:\groups_temp\schurgrp\LCMS_FlScJDatler1_p\S1_DIA.raw	822.44794	485.3093	-41.228096	0	AEHIPAGK1_121_1_0_3	0.2466663	AEHIPAGK1	0	AEHIPAGK	1	0.0052920822	0.0013661202	0.88071996	Q96HC4;Q96HC4-4;Q96HC4-6;Q96HC4-7	PDLI5_HUMAN	PDLIM5	AEHIPAGK	AEHIPAGK	1	AEHIPAGK	Q96HC4;Q96HC4-4;Q96HC4-6;Q96HC4-7;A0A0A0MSP3;H0Y8Y3	0	0	y	1	5	noloss	True	0.89332998	0	0	0	0
D:\groups_temp\schurgrp\LCMS_FlScJDatler1_p\S1_DIA.raw	822.44794	676.34186	-41.228096	0	AEHIPAGK1_98_1_0_7	0.23794073	AEHIPAGK1	0	AEHIPAGK	1	0.0052920822	0.0013661202	0.88071996	Q96HC4;Q96HC4-4;Q96HC4-6;Q96HC4-7	PDLI5_HUMAN	PDLIM5	AEHIPAGK	AEHIPAGK	1	AEHIPAGK	Q96HC4;Q96HC4-4;Q96HC4-6;Q96HC4-7;A0A0A0MSP3;H0Y8Y3	0	0	b	1	7	noloss	True	0.89332998	0	0	0	0
D:\groups_temp\schurgrp\LCMS_FlScJDatler1_p\S1_DIA.raw	822.44794	548.28326	-41.228096	0	AEHIPAGK1_98_1_0_5	0.19570504	AEHIPAGK1	0	AEHIPAGK	1	0.0052920822	0.0013661202	0.88071996	Q96HC4;Q96HC4-4;Q96HC4-6;Q96HC4-7	PDLI5_HUMAN	PDLIM5	AEHIPAGK	AEHIPAGK	1	AEHIPAGK	Q96HC4;Q96HC4-4;Q96HC4-6;Q96HC4-7;A0A0A0MSP3;H0Y8Y3	0	0	b	1	5	noloss	True	0.89332998	0	0	0	0
D:\groups_temp\schurgrp\LCMS_FlScJDatler1_p\S1_DIA.raw	822.44794	622.36823	-41.228096	0	AEHIPAGK1_121_1_0_2	0.12338334	AEHIPAGK1	0	AEHIPAGK	1	0.0052920822	0.0013661202	0.88071996	Q96HC4;Q96HC4-4;Q96HC4-6;Q96HC4-7	PDLI5_HUMAN	PDLIM5	AEHIPAGK	AEHIPAGK	1	AEHIPAGK	Q96HC4;Q96HC4-4;Q96HC4-6;Q96HC4-7;A0A0A0MSP3;H0Y8Y3	0	0	y	1	6	noloss	True	0.89332998	0	0	0	0
D:\groups_temp\schurgrp\LCMS_FlScJDatler1_p\S1_DIA.raw	822.44794	751.41083	-41.228096	0	AEHIPAGK1_121_1_0_1	0.06712997	AEHIPAGK1	0	AEHIPAGK	1	0.0052920822	0.0013661202	0.88071996	Q96HC4;Q96HC4-4;Q96HC4-6;Q96HC4-7	PDLI5_HUMAN	PDLIM5	AEHIPAGK	AEHIPAGK	1	AEHIPAGK	Q96HC4;Q96HC4-4;Q96HC4-6;Q96HC4-7;A0A0A0MSP3;H0Y8Y3	0	0	y	1	7	noloss	True	0.89332998	0	0	0	0
D:\groups_temp\schurgrp\LCMS_FlScJDatler1_p\S1_DIA.raw	822.44794	275.17249	-41.228096	0	AEHIPAGK1_121_1_0_5	0.03112407	AEHIPAGK1	0	AEHIPAGK	1	0.0052920822	0.0013661202	0.88071996	Q96HC4;Q96HC4-4;Q96HC4-6;Q96HC4-7	PDLI5_HUMAN	PDLIM5	AEHIPAGK	AEHIPAGK	1	AEHIPAGK	Q96HC4;Q96HC4-4;Q96HC4-6;Q96HC4-7;A0A0A0MSP3;H0Y8Y3	0	0	y	1	3	noloss	True	0.89332998	0	0	0	0
D:\groups_temp\schurgrp\LCMS_FlScJDatler1_p\S1_DIA.raw	822.44794	311.68802	-41.228096	0	AEHIPAGK1_121_2_0_2	0.002610089	AEHIPAGK1	0	AEHIPAGK	1	0.0052920822	0.0013661202	0.88071996	Q96HC4;Q96HC4-4;Q96HC4-6;Q96HC4-7	PDLI5_HUMAN	PDLIM5	AEHIPAGK	AEHIPAGK	1	AEHIPAGK	Q96HC4;Q96HC4-4;Q96HC4-6;Q96HC4-7;A0A0A0MSP3;H0Y8Y3	0	0	y	2	6	noloss	True	0.89332998	0	0	0	0
D:\groups_temp\schurgrp\LCMS_FlScJDatler1_p\S1_DIA.raw	822.44794	376.20932	-41.228096	0	AEHIPAGK1_121_2_0_1	0.0026029574	AEHIPAGK1	0	AEHIPAGK	1	0.0052920822	0.0013661202	0.88071996	Q96HC4;Q96HC4-4;Q96HC4-6;Q96HC4-7	PDLI5_HUMAN	PDLIM5	AEHIPAGK	AEHIPAGK	1	AEHIPAGK	Q96HC4;Q96HC4-4;Q96HC4-6;Q96HC4-7;A0A0A0MSP3;H0Y8Y3	0	0	y	2	7	noloss	True	0.89332998	0	0	0	0
D:\groups_temp\schurgrp\LCMS_FlScJDatler1_p\S1_DIA.raw	411.72787	372.22525	-41.643936	0	AEHIPAGK2_121_1_0_4	1	AEHIPAGK2	0	AEHIPAGK	1	0.0017486885	0.0013661202	0.64086103	Q96HC4;Q96HC4-4;Q96HC4-6;Q96HC4-7	PDLI5_HUMAN	PDLIM5	AEHIPAGK	AEHIPAGK	2	AEHIPAGK	Q96HC4;Q96HC4-4;Q96HC4-6;Q96HC4-7;A0A0A0MSP3;H0Y8Y3	0	0	y	1	4	noloss	False	0.80498445	0	0	0	0.97840071
D:\groups_temp\schurgrp\LCMS_FlScJDatler1_p\S1_DIA.raw	411.72787	338.14645	-41.643936	0	AEHIPAGK2_98_1_0_3	0.50919336	AEHIPAGK2	0	AEHIPAGK	1	0.0017486885	0.0013661202	0.64086103	Q96HC4;Q96HC4-4;Q96HC4-6;Q96HC4-7	PDLI5_HUMAN	PDLIM5	AEHIPAGK	AEHIPAGK	2	AEHIPAGK	Q96HC4;Q96HC4-4;Q96HC4-6;Q96HC4-7;A0A0A0MSP3;H0Y8Y3	0	0	b	1	3	noloss	True	0.80498445	0	0	0	0.97840071
D:\groups_temp\schurgrp\LCMS_FlScJDatler1_p\S1_DIA.raw	411.72787	311.68802	-41.643936	0	AEHIPAGK2_121_2_0_2	0.50889164	AEHIPAGK2	0	AEHIPAGK	1	0.0017486885	0.0013661202	0.64086103	Q96HC4;Q96HC4-4;Q96HC4-6;Q96HC4-7	PDLI5_HUMAN	PDLIM5	AEHIPAGK	AEHIPAGK	2	AEHIPAGK	Q96HC4;Q96HC4-4;Q96HC4-6;Q96HC4-7;A0A0A0MSP3;H0Y8Y3	0	0	y	2	6	noloss	False	0.80498445	0	0	0	0.97840071
D:\groups_temp\schurgrp\LCMS_FlScJDatler1_p\S1_DIA.raw	411.72787	485.3093	-41.643936	0	AEHIPAGK2_121_1_0_3	0.25414526	AEHIPAGK2	0	AEHIPAGK	1	0.0017486885	0.0013661202	0.64086103	Q96HC4;Q96HC4-4;Q96HC4-6;Q96HC4-7	PDLI5_HUMAN	PDLIM5	AEHIPAGK	AEHIPAGK	2	AEHIPAGK	Q96HC4;Q96HC4-4;Q96HC4-6;Q96HC4-7;A0A0A0MSP3;H0Y8Y3	0	0	y	1	5	noloss	False	0.80498445	0	0	0	0.97840071
D:\groups_temp\schurgrp\LCMS_FlScJDatler1_p\S1_DIA.raw	411.72787	451.2305	-41.643936	0	AEHIPAGK2_98_1_0_4	0.16763636	AEHIPAGK2	0	AEHIPAGK	1	0.0017486885	0.0013661202	0.64086103	Q96HC4;Q96HC4-4;Q96HC4-6;Q96HC4-7	PDLI5_HUMAN	PDLIM5	AEHIPAGK	AEHIPAGK	2	AEHIPAGK	Q96HC4;Q96HC4-4;Q96HC4-6;Q96HC4-7;A0A0A0MSP3;H0Y8Y3	0	0	b	1	4	noloss	True	0.80498445	0	0	0	0.97840071
D:\groups_temp\schurgrp\LCMS_FlScJDatler1_p\S1_DIA.raw	411.72787	622.36823	-41.643936	0	AEHIPAGK2_121_1_0_2	0.15220848	AEHIPAGK2	0	AEHIPAGK	1	0.0017486885	0.0013661202	0.64086103	Q96HC4;Q96HC4-4;Q96HC4-6;Q96HC4-7	PDLI5_HUMAN	PDLIM5	AEHIPAGK	AEHIPAGK	2	AEHIPAGK	Q96HC4;Q96HC4-4;Q96HC4-6;Q96HC4-7;A0A0A0MSP3;H0Y8Y3	0	0	y	1	6	noloss	True	0.80498445	0	0	0	0.97840071
D:\groups_temp\schurgrp\LCMS_FlScJDatler1_p\S1_DIA.raw	411.72787	275.17249	-41.643936	0	AEHIPAGK2_121_1_0_5	0.076638423	AEHIPAGK2	0	AEHIPAGK	1	0.0017486885	0.0013661202	0.64086103	Q96HC4;Q96HC4-4;Q96HC4-6;Q96HC4-7	PDLI5_HUMAN	PDLIM5	AEHIPAGK	AEHIPAGK	2	AEHIPAGK	Q96HC4;Q96HC4-4;Q96HC4-6;Q96HC4-7;A0A0A0MSP3;H0Y8Y3	0	0	y	1	3	noloss	True	0.80498445	0	0	0	0.97840071
D:\groups_temp\schurgrp\LCMS_FlScJDatler1_p\S1_DIA.raw	411.72787	376.20932	-41.643936	0	AEHIPAGK2_121_2_0_1	0.053758908	AEHIPAGK2	0	AEHIPAGK	1	0.0017486885	0.0013661202	0.64086103	Q96HC4;Q96HC4-4;Q96HC4-6;Q96HC4-7	PDLI5_HUMAN	PDLIM5	AEHIPAGK	AEHIPAGK	2	AEHIPAGK	Q96HC4;Q96HC4-4;Q96HC4-6;Q96HC4-7;A0A0A0MSP3;H0Y8Y3	0	0	y	2	7	noloss	True	0.80498445	0	0	0	0.97840071
D:\groups_temp\schurgrp\LCMS_FlScJDatler1_p\S1_DIA.raw	411.72787	619.32037	-41.643936	0	AEHIPAGK2_98_1_0_6	0.013849037	AEHIPAGK2	0	AEHIPAGK	1	0.0017486885	0.0013661202	0.64086103	Q96HC4;Q96HC4-4;Q96HC4-6;Q96HC4-7	PDLI5_HUMAN	PDLIM5	AEHIPAGK	AEHIPAGK	2	AEHIPAGK	Q96HC4;Q96HC4-4;Q96HC4-6;Q96HC4-7;A0A0A0MSP3;H0Y8Y3	0	0	b	1	6	noloss	True	0.80498445	0	0	0	0.97840071
D:\groups_temp\schurgrp\LCMS_FlScJDatler1_p\S1_DIA.raw	411.72787	676.34186	-41.643936	0	AEHIPAGK2_98_1_0_7	0.01140088	AEHIPAGK2	0	AEHIPAGK	1	0.0017486885	0.0013661202	0.64086103	Q96HC4;Q96HC4-4;Q96HC4-6;Q96HC4-7	PDLI5_HUMAN	PDLIM5	AEHIPAGK	AEHIPAGK	2	AEHIPAGK	Q96HC4;Q96HC4-4;Q96HC4-6;Q96HC4-7;A0A0A0MSP3;H0Y8Y3	0	0	b	1	7	noloss	True	0.80498445	0	0	0	0.97840071
D:\groups_temp\schurgrp\LCMS_FlScJDatler1_p\S1_DIA.raw	411.72787	548.28326	-41.643936	0	AEHIPAGK2_98_1_0_5	0.0099066533	AEHIPAGK2	0	AEHIPAGK	1	0.0017486885	0.0013661202	0.64086103	Q96HC4;Q96HC4-4;Q96HC4-6;Q96HC4-7	PDLI5_HUMAN	PDLIM5	AEHIPAGK	AEHIPAGK	2	AEHIPAGK	Q96HC4;Q96HC4-4;Q96HC4-6;Q96HC4-7;A0A0A0MSP3;H0Y8Y3	0	0	b	1	5	noloss	True	0.80498445	0	0	0	0.97840071
D:\groups_temp\schurgrp\LCMS_FlScJDatler1_p\S1_DIA.raw	411.72787	751.41083	-41.643936	0	AEHIPAGK2_121_1_0_1	0.006418067	AEHIPAGK2	0	AEHIPAGK	1	0.0017486885	0.0013661202	0.64086103	Q96HC4;Q96HC4-4;Q96HC4-6;Q96HC4-7	PDLI5_HUMAN	PDLIM5	AEHIPAGK	AEHIPAGK	2	AEHIPAGK	Q96HC4;Q96HC4-4;Q96HC4-6;Q96HC4-7;A0A0A0MSP3;H0Y8Y3	0	0	y	1	7	noloss	True	0.80498445	0	0	0	0.97840071
D:\groups_temp\schurgrp\LCMS_FlScJDatler1_p\S1_DIA.raw	539.78082	765.39008	-12.000379	0	AEIAFEDRK2_121_1_0_3	1	AEIAFEDRK2	0	AEIAFEDRK	1	0.0058139535	0.0013661202	0.15788832	Q14315;Q14315-2	FLNC_HUMAN	FLNC	AEIAFEDRK	AEIAFEDRK	2	AEIAFEDRK	Q14315;Q14315-2	0	0	y	1	6	noloss	False	0	0	0	0	0
D:\groups_temp\schurgrp\LCMS_FlScJDatler1_p\S1_DIA.raw	539.78082	694.35297	-12.000379	0	AEIAFEDRK2_121_1_0_4	0.67032892	AEIAFEDRK2	0	AEIAFEDRK	1	0.0058139535	0.0013661202	0.15788832	Q14315;Q14315-2	FLNC_HUMAN	FLNC	AEIAFEDRK	AEIAFEDRK	2	AEIAFEDRK	Q14315;Q14315-2	0	0	y	1	5	noloss	False	0	0	0	0	0
D:\groups_temp\schurgrp\LCMS_FlScJDatler1_p\S1_DIA.raw	539.78082	878.47412	-12.000379	0	AEIAFEDRK2_121_1_0_2	0.48059842	AEIAFEDRK2	0	AEIAFEDRK	1	0.0058139535	0.0013661202	0.15788832	Q14315;Q14315-2	FLNC_HUMAN	FLNC	AEIAFEDRK	AEIAFEDRK	2	AEIAFEDRK	Q14315;Q14315-2	0	0	y	1	7	noloss	True	0	0	0	0	0
D:\groups_temp\schurgrp\LCMS_FlScJDatler1_p\S1_DIA.raw	539.78082	439.741	-12.000379	0	AEIAFEDRK2_121_2_0_2	0.39397362	AEIAFEDRK2	0	AEIAFEDRK	1	0.0058139535	0.0013661202	0.15788832	Q14315;Q14315-2	FLNC_HUMAN	FLNC	AEIAFEDRK	AEIAFEDRK	2	AEIAFEDRK	Q14315;Q14315-2	0	0	y	2	7	noloss	False	0	0	0	0	0
D:\groups_temp\schurgrp\LCMS_FlScJDatler1_p\S1_DIA.raw	539.78082	314.1716	-12.000379	0	AEIAFEDRK2_98_1_0_3	0.23284106	AEIAFEDRK2	0	AEIAFEDRK	1	0.0058139535	0.0013661202	0.15788832	Q14315;Q14315-2	FLNC_HUMAN	FLNC	AEIAFEDRK	AEIAFEDRK	2	AEIAFEDRK	Q14315;Q14315-2	0	0	b	1	3	noloss	True	0	0	0	0	0
D:\groups_temp\schurgrp\LCMS_FlScJDatler1_p\S1_DIA.raw	539.78082	547.28455	-12.000379	0	AEIAFEDRK2_121_1_0_5	0.2220232	AEIAFEDRK2	0	AEIAFEDRK	1	0.0058139535	0.0013661202	0.15788832	Q14315;Q14315-2	FLNC_HUMAN	FLNC	AEIAFEDRK	AEIAFEDRK	2	AEIAFEDRK	Q14315;Q14315-2	0	0	y	1	4	noloss	True	0	0	0	0	0
D:\groups_temp\schurgrp\LCMS_FlScJDatler1_p\S1_DIA.raw	539.78082	383.19894	-12.000379	0	AEIAFEDRK2_121_2_0_3	0.13819294	AEIAFEDRK2	0	AEIAFEDRK	1	0.0058139535	0.0013661202	0.15788832	Q14315;Q14315-2	FLNC_HUMAN	FLNC	AEIAFEDRK	AEIAFEDRK	2	AEIAFEDRK	Q14315;Q14315-2	0	0	y	2	6	noloss	True	0	0	0	0	0
D:\groups_temp\schurgrp\LCMS_FlScJDatler1_p\S1_DIA.raw	539.78082	418.24194	-12.000379	0	AEIAFEDRK2_121_1_0_6	0.10702983	AEIAFEDRK2	0	AEIAFEDRK	1	0.0058139535	0.0013661202	0.15788832	Q14315;Q14315-2	FLNC_HUMAN	FLNC	AEIAFEDRK	AEIAFEDRK	2	AEIAFEDRK	Q14315;Q14315-2	0	0	y	1	3	noloss	True	0	0	0	0	0
D:\groups_temp\schurgrp\LCMS_FlScJDatler1_p\S1_DIA.raw	539.78082	504.26227	-12.000379	0	AEIAFEDRK2_121_2_0_1	0.091211118	AEIAFEDRK2	0	AEIAFEDRK	1	0.0058139535	0.0013661202	0.15788832	Q14315;Q14315-2	FLNC_HUMAN	FLNC	AEIAFEDRK	AEIAFEDRK	2	AEIAFEDRK	Q14315;Q14315-2	0	0	y	2	8	noloss	True	0	0	0	0	0
D:\groups_temp\schurgrp\LCMS_FlScJDatler1_p\S1_DIA.raw	539.78082	385.20871	-12.000379	0	AEIAFEDRK2_98_1_0_4	0.08611685	AEIAFEDRK2	0	AEIAFEDRK	1	0.0058139535	0.0013661202	0.15788832	Q14315;Q14315-2	FLNC_HUMAN	FLNC	AEIAFEDRK	AEIAFEDRK	2	AEIAFEDRK	Q14315;Q14315-2	0	0	b	1	4	noloss	True	0	0	0	0	0
D:\groups_temp\schurgrp\LCMS_FlScJDatler1_p\S1_DIA.raw	539.78082	347.68039	-12.000379	0	AEIAFEDRK2_121_2_0_4	0.045408171	AEIAFEDRK2	0	AEIAFEDRK	1	0.0058139535	0.0013661202	0.15788832	Q14315;Q14315-2	FLNC_HUMAN	FLNC	AEIAFEDRK	AEIAFEDRK	2	AEIAFEDRK	Q14315;Q14315-2	0	0	y	2	5	noloss	True	0	0	0	0	0
D:\groups_temp\schurgrp\LCMS_FlScJDatler1_p\S1_DIA.raw	539.78082	776.34668	-12.000379	0	AEIAFEDRK2_98_1_0_7	0.0097586568	AEIAFEDRK2	0	AEIAFEDRK	1	0.0058139535	0.0013661202	0.15788832	Q14315;Q14315-2	FLNC_HUMAN	FLNC	AEIAFEDRK	AEIAFEDRK	2	AEIAFEDRK	Q14315;Q14315-2	0	0	b	1	7	noloss	True	0	0	0	0	0
D:\groups_temp\schurgrp\LCMS_FlScJDatler1_p\S1_DIA.raw	546.27454	778.37744	35.648026	0	AEIDM(UniMod:35)LDIR2_121_1_0_3	1	AEIDM(UniMod:35)LDIR2	0	AEIDMLDIR	1	0.00035075413	0.0013661202	0.80101997	P09525;P09525-3	ANXA4_HUMAN	ANXA4	AEIDM(UniMod:35)LDIR	AEIDM(UniMod:35)LDIR	2	AEIDM(UniMod:35)LDIR	P09525;P09525-2;P09525-3;Q6P452	0	0	y	1	6	noloss	True	2.1947548	0	0	0	0.99628526
D:\groups_temp\schurgrp\LCMS_FlScJDatler1_p\S1_DIA.raw	546.27454	891.46155	35.648026	0	AEIDM(UniMod:35)LDIR2_121_1_0_2	0.78208482	AEIDM(UniMod:35)LDIR2	0	AEIDMLDIR	1	0.00035075413	0.0013661202	0.80101997	P09525;P09525-3	ANXA4_HUMAN	ANXA4	AEIDM(UniMod:35)LDIR	AEIDM(UniMod:35)LDIR	2	AEIDM(UniMod:35)LDIR	P09525;P09525-2;P09525-3;Q6P452	0	0	y	1	7	noloss	False	2.1947548	0	0	0	0.99628526
D:\groups_temp\schurgrp\LCMS_FlScJDatler1_p\S1_DIA.raw	546.27454	663.35052	35.648026	0	AEIDM(UniMod:35)LDIR2_121_1_0_4	0.34147188	AEIDM(UniMod:35)LDIR2	0	AEIDMLDIR	1	0.00035075413	0.0013661202	0.80101997	P09525;P09525-3	ANXA4_HUMAN	ANXA4	AEIDM(UniMod:35)LDIR	AEIDM(UniMod:35)LDIR	2	AEIDM(UniMod:35)LDIR	P09525;P09525-2;P09525-3;Q6P452	0	0	y	1	5	noloss	False	2.1947548	0	0	0	0.99628526
D:\groups_temp\schurgrp\LCMS_FlScJDatler1_p\S1_DIA.raw	546.27454	516.31512	35.648026	0	AEIDM(UniMod:35)LDIR2_121_1_0_5	0.21317558	AEIDM(UniMod:35)LDIR2	0	AEIDMLDIR	1	0.00035075413	0.0013661202	0.80101997	P09525;P09525-3	ANXA4_HUMAN	ANXA4	AEIDM(UniMod:35)LDIR	AEIDM(UniMod:35)LDIR	2	AEIDM(UniMod:35)LDIR	P09525;P09525-2;P09525-3;Q6P452	0	0	y	1	4	noloss	False	2.1947548	0	0	0	0.99628526
D:\groups_temp\schurgrp\LCMS_FlScJDatler1_p\S1_DIA.raw	546.27454	403.23105	35.648026	0	AEIDM(UniMod:35)LDIR2_121_1_0_6	0.18228534	AEIDM(UniMod:35)LDIR2	0	AEIDMLDIR	1	0.00035075413	0.0013661202	0.80101997	P09525;P09525-3	ANXA4_HUMAN	ANXA4	AEIDM(UniMod:35)LDIR	AEIDM(UniMod:35)LDIR	2	AEIDM(UniMod:35)LDIR	P09525;P09525-2;P09525-3;Q6P452	0	0	y	1	3	noloss	True	2.1947548	0	0	0	0.99628526
D:\groups_temp\schurgrp\LCMS_FlScJDatler1_p\S1_DIA.raw	546.27454	446.23468	35.648026	0	AEIDM(UniMod:35)LDIR2_121_2_0_2	0.16755302	AEIDM(UniMod:35)LDIR2	0	AEIDMLDIR	1	0.00035075413	0.0013661202	0.80101997	P09525;P09525-3	ANXA4_HUMAN	ANXA4	AEIDM(UniMod:35)LDIR	AEIDM(UniMod:35)LDIR	2	AEIDM(UniMod:35)LDIR	P09525;P09525-2;P09525-3;Q6P452	0	0	y	2	7	noloss	True	2.1947548	0	0	0	0.99628526
D:\groups_temp\schurgrp\LCMS_FlScJDatler1_p\S1_DIA.raw	546.27454	314.1716	35.648026	0	AEIDM(UniMod:35)LDIR2_98_1_0_3	0.062020022	AEIDM(UniMod:35)LDIR2	0	AEIDMLDIR	1	0.00035075413	0.0013661202	0.80101997	P09525;P09525-3	ANXA4_HUMAN	ANXA4	AEIDM(UniMod:35)LDIR	AEIDM(UniMod:35)LDIR	2	AEIDM(UniMod:35)LDIR	P09525;P09525-2;P09525-3;Q6P452	0	0	b	1	3	noloss	True	2.1947548	0	0	0	0.99628526
D:\groups_temp\schurgrp\LCMS_FlScJDatler1_p\S1_DIA.raw	546.27454	429.19855	35.648026	0	AEIDM(UniMod:35)LDIR2_98_1_0_4	0.043139488	AEIDM(UniMod:35)LDIR2	0	AEIDMLDIR	1	0.00035075413	0.0013661202	0.80101997	P09525;P09525-3	ANXA4_HUMAN	ANXA4	AEIDM(UniMod:35)LDIR	AEIDM(UniMod:35)LDIR	2	AEIDM(UniMod:35)LDIR	P09525;P09525-2;P09525-3;Q6P452	0	0	b	1	4	noloss	True	2.1947548	0	0	0	0.99628526
D:\groups_temp\schurgrp\LCMS_FlScJDatler1_p\S1_DIA.raw	546.27454	389.69266	35.648026	0	AEIDM(UniMod:35)LDIR2_121_2_0_3	0.023821304	AEIDM(UniMod:35)LDIR2	0	AEIDMLDIR	1	0.00035075413	0.0013661202	0.80101997	P09525;P09525-3	ANXA4_HUMAN	ANXA4	AEIDM(UniMod:35)LDIR	AEIDM(UniMod:35)LDIR	2	AEIDM(UniMod:35)LDIR	P09525;P09525-2;P09525-3;Q6P452	0	0	y	2	6	noloss	True	2.1947548	0	0	0	0.99628526
D:\groups_temp\schurgrp\LCMS_FlScJDatler1_p\S1_DIA.raw	546.27454	332.17917	35.648026	0	AEIDM(UniMod:35)LDIR2_121_2_0_4	0.020493748	AEIDM(UniMod:35)LDIR2	0	AEIDMLDIR	1	0.00035075413	0.0013661202	0.80101997	P09525;P09525-3	ANXA4_HUMAN	ANXA4	AEIDM(UniMod:35)LDIR	AEIDM(UniMod:35)LDIR	2	AEIDM(UniMod:35)LDIR	P09525;P09525-2;P09525-3;Q6P452	0	0	y	2	5	noloss	True	2.1947548	0	0	0	0.99628526
D:\groups_temp\schurgrp\LCMS_FlScJDatler1_p\S1_DIA.raw	546.27454	1020.5042	35.648026	0	AEIDM(UniMod:35)LDIR2_121_1_0_1	0.016632805	AEIDM(UniMod:35)LDIR2	0	AEIDMLDIR	1	0.00035075413	0.0013661202	0.80101997	P09525;P09525-3	ANXA4_HUMAN	ANXA4	AEIDM(UniMod:35)LDIR	AEIDM(UniMod:35)LDIR	2	AEIDM(UniMod:35)LDIR	P09525;P09525-2;P09525-3;Q6P452	0	0	y	1	8	noloss	True	2.1947548	0	0	0	0.99628526
D:\groups_temp\schurgrp\LCMS_FlScJDatler1_p\S1_DIA.raw	546.27454	576.23395	35.648026	0	AEIDM(UniMod:35)LDIR2_98_1_0_5	0.014186844	AEIDM(UniMod:35)LDIR2	0	AEIDMLDIR	1	0.00035075413	0.0013661202	0.80101997	P09525;P09525-3	ANXA4_HUMAN	ANXA4	AEIDM(UniMod:35)LDIR	AEIDM(UniMod:35)LDIR	2	AEIDM(UniMod:35)LDIR	P09525;P09525-2;P09525-3;Q6P452	0	0	b	1	5	noloss	True	2.1947548	0	0	0	0.99628526
D:\groups_temp\schurgrp\LCMS_FlScJDatler1_p\S1_DIA.raw	816.44727	374.24091	-8.5325365	0	AEIENIK1_121_1_0_4	1	AEIENIK1	0	AEIENIK	1	0.0030871003	0.0013661202	0.84916687	P19013	K2C4_HUMAN	KRT4	AEIENIK	AEIENIK	1	AEIENIK	P19013	0	0	y	1	3	noloss	True	3.2356818	0	0	0	0.93985087
D:\groups_temp\schurgrp\LCMS_FlScJDatler1_p\S1_DIA.raw	816.44727	503.28348	-8.5325365	0	AEIENIK1_121_1_0_3	0.82552695	AEIENIK1	0	AEIENIK	1	0.0030871003	0.0013661202	0.84916687	P19013	K2C4_HUMAN	KRT4	AEIENIK	AEIENIK	1	AEIENIK	P19013	0	0	y	1	4	noloss	False	3.2356818	0	0	0	0.93985087
D:\groups_temp\schurgrp\LCMS_FlScJDatler1_p\S1_DIA.raw	816.44727	557.25714	-8.5325365	0	AEIENIK1_98_1_0_5	0.61396348	AEIENIK1	0	AEIENIK	1	0.0030871003	0.0013661202	0.84916687	P19013	K2C4_HUMAN	KRT4	AEIENIK	AEIENIK	1	AEIENIK	P19013	0	0	b	1	5	noloss	False	3.2356818	0	0	0	0.93985087
D:\groups_temp\schurgrp\LCMS_FlScJDatler1_p\S1_DIA.raw	816.44727	616.36755	-8.5325365	0	AEIENIK1_121_1_0_2	0.50516725	AEIENIK1	0	AEIENIK	1	0.0030871003	0.0013661202	0.84916687	P19013	K2C4_HUMAN	KRT4	AEIENIK	AEIENIK	1	AEIENIK	P19013	0	0	y	1	5	noloss	True	3.2356818	0	0	0	0.93985087
D:\groups_temp\schurgrp\LCMS_FlScJDatler1_p\S1_DIA.raw	816.44727	443.2142	-8.5325365	0	AEIENIK1_98_1_0_4	0.44408652	AEIENIK1	0	AEIENIK	1	0.0030871003	0.0013661202	0.84916687	P19013	K2C4_HUMAN	KRT4	AEIENIK	AEIENIK	1	AEIENIK	P19013	0	0	b	1	4	noloss	True	3.2356818	0	0	0	0.93985087
D:\groups_temp\schurgrp\LCMS_FlScJDatler1_p\S1_DIA.raw	816.44727	670.34119	-8.5325365	0	AEIENIK1_98_1_0_6	0.36325052	AEIENIK1	0	AEIENIK	1	0.0030871003	0.0013661202	0.84916687	P19013	K2C4_HUMAN	KRT4	AEIENIK	AEIENIK	1	AEIENIK	P19013	0	0	b	1	6	noloss	False	3.2356818	0	0	0	0.93985087
D:\groups_temp\schurgrp\LCMS_FlScJDatler1_p\S1_DIA.raw	816.44727	314.1716	-8.5325365	0	AEIENIK1_98_1_0_3	0.20801657	AEIENIK1	0	AEIENIK	1	0.0030871003	0.0013661202	0.84916687	P19013	K2C4_HUMAN	KRT4	AEIENIK	AEIENIK	1	AEIENIK	P19013	0	0	b	1	3	noloss	True	3.2356818	0	0	0	0.93985087
D:\groups_temp\schurgrp\LCMS_FlScJDatler1_p\S1_DIA.raw	816.44727	745.41016	-8.5325365	0	AEIENIK1_121_1_0_1	0.11685045	AEIENIK1	0	AEIENIK	1	0.0030871003	0.0013661202	0.84916687	P19013	K2C4_HUMAN	KRT4	AEIENIK	AEIENIK	1	AEIENIK	P19013	0	0	y	1	6	noloss	True	3.2356818	0	0	0	0.93985087
D:\groups_temp\schurgrp\LCMS_FlScJDatler1_p\S1_DIA.raw	816.44727	222.11101	-8.5325365	0	AEIENIK1_98_2_0_4	0.0035137497	AEIENIK1	0	AEIENIK	1	0.0030871003	0.0013661202	0.84916687	P19013	K2C4_HUMAN	KRT4	AEIENIK	AEIENIK	1	AEIENIK	P19013	0	0	b	2	4	noloss	True	3.2356818	0	0	0	0.93985087
D:\groups_temp\schurgrp\LCMS_FlScJDatler1_p\S1_DIA.raw	816.44727	308.68768	-8.5325365	0	AEIENIK1_121_2_0_2	0.0026716569	AEIENIK1	0	AEIENIK	1	0.0030871003	0.0013661202	0.84916687	P19013	K2C4_HUMAN	KRT4	AEIENIK	AEIENIK	1	AEIENIK	P19013	0	0	y	2	5	noloss	True	3.2356818	0	0	0	0.93985087
D:\groups_temp\schurgrp\LCMS_FlScJDatler1_p\S1_DIA.raw	816.44727	373.20898	-8.5325365	0	AEIENIK1_121_2_0_1	0.002054079	AEIENIK1	0	AEIENIK	1	0.0030871003	0.0013661202	0.84916687	P19013	K2C4_HUMAN	KRT4	AEIENIK	AEIENIK	1	AEIENIK	P19013	0	0	y	2	6	noloss	True	3.2356818	0	0	0	0.93985087
D:\groups_temp\schurgrp\LCMS_FlScJDatler1_p\S1_DIA.raw	816.44727	279.13248	-8.5325365	0	AEIENIK1_98_2_0_5	0.001813723	AEIENIK1	0	AEIENIK	1	0.0030871003	0.0013661202	0.84916687	P19013	K2C4_HUMAN	KRT4	AEIENIK	AEIENIK	1	AEIENIK	P19013	0	0	b	2	5	noloss	True	3.2356818	0	0	0	0.93985087
D:\groups_temp\schurgrp\LCMS_FlScJDatler1_p\S1_DIA.raw	855.93536	727.3454	81.236557	0	AEITELVVEYM(UniMod:35)IER2_121_1_0_9	0.79770088	AEITELVVEYM(UniMod:35)IER2	0	AEITELVVEYMIER	1	0.00035075413	0.0013661202	0.87244689	P07392	RP147_VACCW	RPO147	AEITELVVEYM(UniMod:35)IER	AEITELVVEYM(UniMod:35)IER	2	AEITELVVEYM(UniMod:35)IER	P07392	0	0	y	1	5	noloss	False	4.4183903	0	0	0	0.99955761
D:\groups_temp\schurgrp\LCMS_FlScJDatler1_p\S1_DIA.raw	855.93536	1397.6992	81.236557	0	AEITELVVEYM(UniMod:35)IER2_121_1_0_3	0.55070394	AEITELVVEYM(UniMod:35)IER2	0	AEITELVVEYMIER	1	0.00035075413	0.0013661202	0.87244689	P07392	RP147_VACCW	RPO147	AEITELVVEYM(UniMod:35)IER	AEITELVVEYM(UniMod:35)IER	2	AEITELVVEYM(UniMod:35)IER	P07392	0	0	y	1	11	noloss	False	4.4183903	0	0	0	0.99955761
D:\groups_temp\schurgrp\LCMS_FlScJDatler1_p\S1_DIA.raw	855.93536	756.41437	81.236557	0	AEITELVVEYM(UniMod:35)IER2_98_1_0_7	0.3032856	AEITELVVEYM(UniMod:35)IER2	0	AEITELVVEYMIER	1	0.00035075413	0.0013661202	0.87244689	P07392	RP147_VACCW	RPO147	AEITELVVEYM(UniMod:35)IER	AEITELVVEYM(UniMod:35)IER	2	AEITELVVEYM(UniMod:35)IER	P07392	0	0	b	1	7	noloss	False	4.4183903	0	0	0	0.99955761
D:\groups_temp\schurgrp\LCMS_FlScJDatler1_p\S1_DIA.raw	855.93536	544.26184	81.236557	0	AEITELVVEYM(UniMod:35)IER2_98_1_0_5	0.79464585	AEITELVVEYM(UniMod:35)IER2	0	AEITELVVEYMIER	1	0.00035075413	0.0013661202	0.87244689	P07392	RP147_VACCW	RPO147	AEITELVVEYM(UniMod:35)IER	AEITELVVEYM(UniMod:35)IER	2	AEITELVVEYM(UniMod:35)IER	P07392	0	0	b	1	5	noloss	False	4.4183903	0	0	0	0.99955761
D:\groups_temp\schurgrp\LCMS_FlScJDatler1_p\S1_DIA.raw	855.93536	1167.6089	81.236557	0	AEITELVVEYM(UniMod:35)IER2_121_1_0_5	1	AEITELVVEYM(UniMod:35)IER2	0	AEITELVVEYMIER	1	0.00035075413	0.0013661202	0.87244689	P07392	RP147_VACCW	RPO147	AEITELVVEYM(UniMod:35)IER	AEITELVVEYM(UniMod:35)IER	2	AEITELVVEYM(UniMod:35)IER	P07392	0	0	y	1	9	noloss	False	4.4183903	0	0	0	0.99955761
D:\groups_temp\schurgrp\LCMS_FlScJDatler1_p\S1_DIA.raw	855.93536	415.21927	81.236557	0	AEITELVVEYM(UniMod:35)IER2_98_1_0_4	0.44558808	AEITELVVEYM(UniMod:35)IER2	0	AEITELVVEYMIER	1	0.00035075413	0.0013661202	0.87244689	P07392	RP147_VACCW	RPO147	AEITELVVEYM(UniMod:35)IER	AEITELVVEYM(UniMod:35)IER	2	AEITELVVEYM(UniMod:35)IER	P07392	0	0	b	1	4	noloss	False	4.4183903	0	0	0	0.99955761
D:\groups_temp\schurgrp\LCMS_FlScJDatler1_p\S1_DIA.raw	570.95953	544.26184	81.581039	0	AEITELVVEYM(UniMod:35)IER3_98_1_0_5	0.34238908	AEITELVVEYM(UniMod:35)IER3	0	AEITELVVEYMIER	1	0.00032566086	0.0013661202	0.74079525	P07392	RP147_VACCW	RPO147	AEITELVVEYM(UniMod:35)IER	AEITELVVEYM(UniMod:35)IER	3	AEITELVVEYM(UniMod:35)IER	P07392	0	0	b	1	5	noloss	False	0.80498445	0	0	0	0.99967581
D:\groups_temp\schurgrp\LCMS_FlScJDatler1_p\S1_DIA.raw	570.95953	756.41437	81.581039	0	AEITELVVEYM(UniMod:35)IER3_98_1_0_7	0.30843431	AEITELVVEYM(UniMod:35)IER3	0	AEITELVVEYMIER	1	0.00032566086	0.0013661202	0.74079525	P07392	RP147_VACCW	RPO147	AEITELVVEYM(UniMod:35)IER	AEITELVVEYM(UniMod:35)IER	3	AEITELVVEYM(UniMod:35)IER	P07392	0	0	b	1	7	noloss	False	0.80498445	0	0	0	0.99967581
D:\groups_temp\schurgrp\LCMS_FlScJDatler1_p\S1_DIA.raw	570.95953	955.45642	81.581039	0	AEITELVVEYM(UniMod:35)IER3_121_1_0_7	0.68624514	AEITELVVEYM(UniMod:35)IER3	0	AEITELVVEYMIER	1	0.00032566086	0.0013661202	0.74079525	P07392	RP147_VACCW	RPO147	AEITELVVEYM(UniMod:35)IER	AEITELVVEYM(UniMod:35)IER	3	AEITELVVEYM(UniMod:35)IER	P07392	0	0	y	1	7	noloss	False	0.80498445	0	0	0	0.99967581
D:\groups_temp\schurgrp\LCMS_FlScJDatler1_p\S1_DIA.raw	570.95953	727.3454	81.581039	0	AEITELVVEYM(UniMod:35)IER3_121_1_0_9	1	AEITELVVEYM(UniMod:35)IER3	0	AEITELVVEYMIER	1	0.00032566086	0.0013661202	0.74079525	P07392	RP147_VACCW	RPO147	AEITELVVEYM(UniMod:35)IER	AEITELVVEYM(UniMod:35)IER	3	AEITELVVEYM(UniMod:35)IER	P07392	0	0	y	1	5	noloss	False	0.80498445	0	0	0	0.99967581
D:\groups_temp\schurgrp\LCMS_FlScJDatler1_p\S1_DIA.raw	570.95953	564.2821	81.581039	0	AEITELVVEYM(UniMod:35)IER3_121_1_0_10	0.9307667	AEITELVVEYM(UniMod:35)IER3	0	AEITELVVEYMIER	1	0.00032566086	0.0013661202	0.74079525	P07392	RP147_VACCW	RPO147	AEITELVVEYM(UniMod:35)IER	AEITELVVEYM(UniMod:35)IER	3	AEITELVVEYM(UniMod:35)IER	P07392	0	0	y	1	4	noloss	False	0.80498445	0	0	0	0.99967581
D:\groups_temp\schurgrp\LCMS_FlScJDatler1_p\S1_DIA.raw	570.95953	417.2467	81.581039	0	AEITELVVEYM(UniMod:35)IER3_121_1_0_11	0.68053174	AEITELVVEYM(UniMod:35)IER3	0	AEITELVVEYMIER	1	0.00032566086	0.0013661202	0.74079525	P07392	RP147_VACCW	RPO147	AEITELVVEYM(UniMod:35)IER	AEITELVVEYM(UniMod:35)IER	3	AEITELVVEYM(UniMod:35)IER	P07392	0	0	y	1	3	noloss	False	0.80498445	0	0	0	0.99967581
D:\groups_temp\schurgrp\LCMS_FlScJDatler1_p\S1_DIA.raw	467.73758	734.38763	1.6210819	0	AEM(UniMod:35)ELGLR2_121_1_0_2	1	AEM(UniMod:35)ELGLR2	0	AEMELGLR	1	0.0011210763	0.0013661202	0.8222391	P19367;P19367-2;P19367-3;P19367-4	HXK1_HUMAN	HK1	AEM(UniMod:35)ELGLR	AEM(UniMod:35)ELGLR	2	AEM(UniMod:35)ELGLR	P19367;P19367-2;P19367-3;P19367-4	0	0	y	1	6	noloss	False	0.80498445	0	0	0	0.99260354
D:\groups_temp\schurgrp\LCMS_FlScJDatler1_p\S1_DIA.raw	467.73758	587.35223	1.6210819	0	AEM(UniMod:35)ELGLR2_121_1_0_3	0.86550647	AEM(UniMod:35)ELGLR2	0	AEMELGLR	1	0.0011210763	0.0013661202	0.8222391	P19367;P19367-2;P19367-3;P19367-4	HXK1_HUMAN	HK1	AEM(UniMod:35)ELGLR	AEM(UniMod:35)ELGLR	2	AEM(UniMod:35)ELGLR	P19367;P19367-2;P19367-3;P19367-4	0	0	y	1	5	noloss	False	0.80498445	0	0	0	0.99260354
D:\groups_temp\schurgrp\LCMS_FlScJDatler1_p\S1_DIA.raw	467.73758	345.22559	1.6210819	0	AEM(UniMod:35)ELGLR2_121_1_0_5	0.8236149	AEM(UniMod:35)ELGLR2	0	AEMELGLR	1	0.0011210763	0.0013661202	0.8222391	P19367;P19367-2;P19367-3;P19367-4	HXK1_HUMAN	HK1	AEM(UniMod:35)ELGLR	AEM(UniMod:35)ELGLR	2	AEM(UniMod:35)ELGLR	P19367;P19367-2;P19367-3;P19367-4	0	0	y	1	3	noloss	False	0.80498445	0	0	0	0.99260354
D:\groups_temp\schurgrp\LCMS_FlScJDatler1_p\S1_DIA.raw	467.73758	458.30963	1.6210819	0	AEM(UniMod:35)ELGLR2_121_1_0_4	0.71968901	AEM(UniMod:35)ELGLR2	0	AEMELGLR	1	0.0011210763	0.0013661202	0.8222391	P19367;P19367-2;P19367-3;P19367-4	HXK1_HUMAN	HK1	AEM(UniMod:35)ELGLR	AEM(UniMod:35)ELGLR	2	AEM(UniMod:35)ELGLR	P19367;P19367-2;P19367-3;P19367-4	0	0	y	1	4	noloss	False	0.80498445	0	0	0	0.99260354
D:\groups_temp\schurgrp\LCMS_FlScJDatler1_p\S1_DIA.raw	467.73758	367.69772	1.6210819	0	AEM(UniMod:35)ELGLR2_121_2_0_2	0.20682472	AEM(UniMod:35)ELGLR2	0	AEMELGLR	1	0.0011210763	0.0013661202	0.8222391	P19367;P19367-2;P19367-3;P19367-4	HXK1_HUMAN	HK1	AEM(UniMod:35)ELGLR	AEM(UniMod:35)ELGLR	2	AEM(UniMod:35)ELGLR	P19367;P19367-2;P19367-3;P19367-4	0	0	y	2	6	noloss	True	0.80498445	0	0	0	0.99260354
D:\groups_temp\schurgrp\LCMS_FlScJDatler1_p\S1_DIA.raw	467.73758	348.12292	1.6210819	0	AEM(UniMod:35)ELGLR2_98_1_0_3	0.097396597	AEM(UniMod:35)ELGLR2	0	AEMELGLR	1	0.0011210763	0.0013661202	0.8222391	P19367;P19367-2;P19367-3;P19367-4	HXK1_HUMAN	HK1	AEM(UniMod:35)ELGLR	AEM(UniMod:35)ELGLR	2	AEM(UniMod:35)ELGLR	P19367;P19367-2;P19367-3;P19367-4	0	0	b	1	3	noloss	False	0.80498445	0	0	0	0.99260354
D:\groups_temp\schurgrp\LCMS_FlScJDatler1_p\S1_DIA.raw	467.73758	432.21902	1.6210819	0	AEM(UniMod:35)ELGLR2_121_2_0_1	0.059313986	AEM(UniMod:35)ELGLR2	0	AEMELGLR	1	0.0011210763	0.0013661202	0.8222391	P19367;P19367-2;P19367-3;P19367-4	HXK1_HUMAN	HK1	AEM(UniMod:35)ELGLR	AEM(UniMod:35)ELGLR	2	AEM(UniMod:35)ELGLR	P19367;P19367-2;P19367-3;P19367-4	0	0	y	2	7	noloss	True	0.80498445	0	0	0	0.99260354
D:\groups_temp\schurgrp\LCMS_FlScJDatler1_p\S1_DIA.raw	467.73758	863.43024	1.6210819	0	AEM(UniMod:35)ELGLR2_121_1_0_1	0.047514267	AEM(UniMod:35)ELGLR2	0	AEMELGLR	1	0.0011210763	0.0013661202	0.8222391	P19367;P19367-2;P19367-3;P19367-4	HXK1_HUMAN	HK1	AEM(UniMod:35)ELGLR	AEM(UniMod:35)ELGLR	2	AEM(UniMod:35)ELGLR	P19367;P19367-2;P19367-3;P19367-4	0	0	y	1	7	noloss	True	0.80498445	0	0	0	0.99260354
D:\groups_temp\schurgrp\LCMS_FlScJDatler1_p\S1_DIA.raw	467.73758	477.16553	1.6210819	0	AEM(UniMod:35)ELGLR2_98_1_0_4	0.047247365	AEM(UniMod:35)ELGLR2	0	AEMELGLR	1	0.0011210763	0.0013661202	0.8222391	P19367;P19367-2;P19367-3;P19367-4	HXK1_HUMAN	HK1	AEM(UniMod:35)ELGLR	AEM(UniMod:35)ELGLR	2	AEM(UniMod:35)ELGLR	P19367;P19367-2;P19367-3;P19367-4	0	0	b	1	4	noloss	True	0.80498445	0	0	0	0.99260354
D:\groups_temp\schurgrp\LCMS_FlScJDatler1_p\S1_DIA.raw	467.73758	590.24957	1.6210819	0	AEM(UniMod:35)ELGLR2_98_1_0_5	0.0078780437	AEM(UniMod:35)ELGLR2	0	AEMELGLR	1	0.0011210763	0.0013661202	0.8222391	P19367;P19367-2;P19367-3;P19367-4	HXK1_HUMAN	HK1	AEM(UniMod:35)ELGLR	AEM(UniMod:35)ELGLR	2	AEM(UniMod:35)ELGLR	P19367;P19367-2;P19367-3;P19367-4	0	0	b	1	5	noloss	True	0.80498445	0	0	0	0.99260354
D:\groups_temp\schurgrp\LCMS_FlScJDatler1_p\S1_DIA.raw	467.73758	647.27106	1.6210819	0	AEM(UniMod:35)ELGLR2_98_1_0_6	0.0036694738	AEM(UniMod:35)ELGLR2	0	AEMELGLR	1	0.0011210763	0.0013661202	0.8222391	P19367;P19367-2;P19367-3;P19367-4	HXK1_HUMAN	HK1	AEM(UniMod:35)ELGLR	AEM(UniMod:35)ELGLR	2	AEM(UniMod:35)ELGLR	P19367;P19367-2;P19367-3;P19367-4	0	0	b	1	6	noloss	True	0.80498445	0	0	0	0.99260354
D:\groups_temp\schurgrp\LCMS_FlScJDatler1_p\S1_DIA.raw	467.73758	229.65874	1.6210819	0	AEM(UniMod:35)ELGLR2_121_2_0_4	0.0029108583	AEM(UniMod:35)ELGLR2	0	AEMELGLR	1	0.0011210763	0.0013661202	0.8222391	P19367;P19367-2;P19367-3;P19367-4	HXK1_HUMAN	HK1	AEM(UniMod:35)ELGLR	AEM(UniMod:35)ELGLR	2	AEM(UniMod:35)ELGLR	P19367;P19367-2;P19367-3;P19367-4	0	0	y	2	4	noloss	True	0.80498445	0	0	0	0.99260354
D:\groups_temp\schurgrp\LCMS_FlScJDatler1_p\S1_DIA.raw	962.49866	703.30847	-10.681517	0	AEQAMTAIK1_98_1_0_7	1	AEQAMTAIK1	0	AEQAMTAIK	1	0.0042498936	0.002538071	0.94397879	Q8N3A8;Q8N3A8-2	PARP8_HUMAN	PARP8	AEQAMTAIK	AEQAMTAIK	1	AEQAMTAIK	Q8N3A8;E9PFI7;F5H3X8;Q8N3A8-2	0	0	b	1	7	noloss	False	2.3952365	0	0	0	0.91288608
D:\groups_temp\schurgrp\LCMS_FlScJDatler1_p\S1_DIA.raw	962.49866	432.28275	-10.681517	0	AEQAMTAIK1_121_1_0_5	0.93081224	AEQAMTAIK1	0	AEQAMTAIK	1	0.0042498936	0.002538071	0.94397879	Q8N3A8;Q8N3A8-2	PARP8_HUMAN	PARP8	AEQAMTAIK	AEQAMTAIK	1	AEQAMTAIK	Q8N3A8;E9PFI7;F5H3X8;Q8N3A8-2	0	0	y	1	4	noloss	True	2.3952365	0	0	0	0.91288608
D:\groups_temp\schurgrp\LCMS_FlScJDatler1_p\S1_DIA.raw	962.49866	563.32324	-10.681517	0	AEQAMTAIK1_121_1_0_4	0.91949308	AEQAMTAIK1	0	AEQAMTAIK	1	0.0042498936	0.002538071	0.94397879	Q8N3A8;Q8N3A8-2	PARP8_HUMAN	PARP8	AEQAMTAIK	AEQAMTAIK	1	AEQAMTAIK	Q8N3A8;E9PFI7;F5H3X8;Q8N3A8-2	0	0	y	1	5	noloss	True	2.3952365	0	0	0	0.91288608
D:\groups_temp\schurgrp\LCMS_FlScJDatler1_p\S1_DIA.raw	962.49866	634.36035	-10.681517	0	AEQAMTAIK1_121_1_0_3	0.89097881	AEQAMTAIK1	0	AEQAMTAIK	1	0.0042498936	0.002538071	0.94397879	Q8N3A8;Q8N3A8-2	PARP8_HUMAN	PARP8	AEQAMTAIK	AEQAMTAIK	1	AEQAMTAIK	Q8N3A8;E9PFI7;F5H3X8;Q8N3A8-2	0	0	y	1	6	noloss	False	2.3952365	0	0	0	0.91288608
D:\groups_temp\schurgrp\LCMS_FlScJDatler1_p\S1_DIA.raw	962.49866	400.18323	-10.681517	0	AEQAMTAIK1_98_1_0_4	0.84650606	AEQAMTAIK1	0	AEQAMTAIK	1	0.0042498936	0.002538071	0.94397879	Q8N3A8;Q8N3A8-2	PARP8_HUMAN	PARP8	AEQAMTAIK	AEQAMTAIK	1	AEQAMTAIK	Q8N3A8;E9PFI7;F5H3X8;Q8N3A8-2	0	0	b	1	4	noloss	True	2.3952365	0	0	0	0.91288608
D:\groups_temp\schurgrp\LCMS_FlScJDatler1_p\S1_DIA.raw	962.49866	632.27136	-10.681517	0	AEQAMTAIK1_98_1_0_6	0.8169263	AEQAMTAIK1	0	AEQAMTAIK	1	0.0042498936	0.002538071	0.94397879	Q8N3A8;Q8N3A8-2	PARP8_HUMAN	PARP8	AEQAMTAIK	AEQAMTAIK	1	AEQAMTAIK	Q8N3A8;E9PFI7;F5H3X8;Q8N3A8-2	0	0	b	1	6	noloss	False	2.3952365	0	0	0	0.91288608
D:\groups_temp\schurgrp\LCMS_FlScJDatler1_p\S1_DIA.raw	962.49866	331.23508	-10.681517	0	AEQAMTAIK1_121_1_0_6	0.62867075	AEQAMTAIK1	0	AEQAMTAIK	1	0.0042498936	0.002538071	0.94397879	Q8N3A8;Q8N3A8-2	PARP8_HUMAN	PARP8	AEQAMTAIK	AEQAMTAIK	1	AEQAMTAIK	Q8N3A8;E9PFI7;F5H3X8;Q8N3A8-2	0	0	y	1	3	noloss	True	2.3952365	0	0	0	0.91288608
D:\groups_temp\schurgrp\LCMS_FlScJDatler1_p\S1_DIA.raw	962.49866	531.22369	-10.681517	0	AEQAMTAIK1_98_1_0_5	0.61425006	AEQAMTAIK1	0	AEQAMTAIK	1	0.0042498936	0.002538071	0.94397879	Q8N3A8;Q8N3A8-2	PARP8_HUMAN	PARP8	AEQAMTAIK	AEQAMTAIK	1	AEQAMTAIK	Q8N3A8;E9PFI7;F5H3X8;Q8N3A8-2	0	0	b	1	5	noloss	True	2.3952365	0	0	0	0.91288608
D:\groups_temp\schurgrp\LCMS_FlScJDatler1_p\S1_DIA.raw	962.49866	816.39258	-10.681517	0	AEQAMTAIK1_98_1_0_8	0.60405999	AEQAMTAIK1	0	AEQAMTAIK	1	0.0042498936	0.002538071	0.94397879	Q8N3A8;Q8N3A8-2	PARP8_HUMAN	PARP8	AEQAMTAIK	AEQAMTAIK	1	AEQAMTAIK	Q8N3A8;E9PFI7;F5H3X8;Q8N3A8-2	0	0	b	1	8	noloss	True	2.3952365	0	0	0	0.91288608
D:\groups_temp\schurgrp\LCMS_FlScJDatler1_p\S1_DIA.raw	962.49866	329.14612	-10.681517	0	AEQAMTAIK1_98_1_0_3	0.49238995	AEQAMTAIK1	0	AEQAMTAIK	1	0.0042498936	0.002538071	0.94397879	Q8N3A8;Q8N3A8-2	PARP8_HUMAN	PARP8	AEQAMTAIK	AEQAMTAIK	1	AEQAMTAIK	Q8N3A8;E9PFI7;F5H3X8;Q8N3A8-2	0	0	b	1	3	noloss	True	2.3952365	0	0	0	0.91288608
D:\groups_temp\schurgrp\LCMS_FlScJDatler1_p\S1_DIA.raw	962.49866	762.41895	-10.681517	0	AEQAMTAIK1_121_1_0_2	0.32721224	AEQAMTAIK1	0	AEQAMTAIK	1	0.0042498936	0.002538071	0.94397879	Q8N3A8;Q8N3A8-2	PARP8_HUMAN	PARP8	AEQAMTAIK	AEQAMTAIK	1	AEQAMTAIK	Q8N3A8;E9PFI7;F5H3X8;Q8N3A8-2	0	0	y	1	7	noloss	True	2.3952365	0	0	0	0.91288608
D:\groups_temp\schurgrp\LCMS_FlScJDatler1_p\S1_DIA.raw	962.49866	891.46155	-10.681517	0	AEQAMTAIK1_121_1_0_1	0.10007169	AEQAMTAIK1	0	AEQAMTAIK	1	0.0042498936	0.002538071	0.94397879	Q8N3A8;Q8N3A8-2	PARP8_HUMAN	PARP8	AEQAMTAIK	AEQAMTAIK	1	AEQAMTAIK	Q8N3A8;E9PFI7;F5H3X8;Q8N3A8-2	0	0	y	1	8	noloss	True	2.3952365	0	0	0	0.91288608
D:\groups_temp\schurgrp\LCMS_FlScJDatler1_p\S1_DIA.raw	827.672	497.28522	71.008545	0	AEVLIHNNADGTYHITYSPAFPGTYTITIK4_121_2_0_21	0.94211191	AEVLIHNNADGTYHITYSPAFPGTYTITIK4	0	AEVLIHNNADGTYHITYSPAFPGTYTITIK	1	0.00016780972	0.0013661202	0.94838607	Q14315;Q14315-2	FLNC_HUMAN	FLNC	AEVLIHNNADGTYHITYSPAFPGTYTITIK	AEVLIHNNADGTYHITYSPAFPGTYTITIK	4	AEVLIHNNADGTYHITYSPAFPGTYTITIK	Q14315;Q14315-2	0	0	y	2	9	noloss	False	0	0	0	0	0.99983293
D:\groups_temp\schurgrp\LCMS_FlScJDatler1_p\S1_DIA.raw	827.672	413.24002	71.008545	0	AEVLIHNNADGTYHITYSPAFPGTYTITIK4_98_1_0_4	0.32853648	AEVLIHNNADGTYHITYSPAFPGTYTITIK4	0	AEVLIHNNADGTYHITYSPAFPGTYTITIK	1	0.00016780972	0.0013661202	0.94838607	Q14315;Q14315-2	FLNC_HUMAN	FLNC	AEVLIHNNADGTYHITYSPAFPGTYTITIK	AEVLIHNNADGTYHITYSPAFPGTYTITIK	4	AEVLIHNNADGTYHITYSPAFPGTYTITIK	Q14315;Q14315-2	0	0	b	1	4	noloss	False	0	0	0	0	0.99983293
D:\groups_temp\schurgrp\LCMS_FlScJDatler1_p\S1_DIA.raw	827.672	875.43195	71.008545	0	AEVLIHNNADGTYHITYSPAFPGTYTITIK4_98_2_0_16	0.4091073	AEVLIHNNADGTYHITYSPAFPGTYTITIK4	0	AEVLIHNNADGTYHITYSPAFPGTYTITIK	1	0.00016780972	0.0013661202	0.94838607	Q14315;Q14315-2	FLNC_HUMAN	FLNC	AEVLIHNNADGTYHITYSPAFPGTYTITIK	AEVLIHNNADGTYHITYSPAFPGTYTITIK	4	AEVLIHNNADGTYHITYSPAFPGTYTITIK	Q14315;Q14315-2	0	0	b	2	16	noloss	False	0	0	0	0	0.99983293
D:\groups_temp\schurgrp\LCMS_FlScJDatler1_p\S1_DIA.raw	827.672	663.383	71.008545	0	AEVLIHNNADGTYHITYSPAFPGTYTITIK4_98_1_0_6	0.31671703	AEVLIHNNADGTYHITYSPAFPGTYTITIK4	0	AEVLIHNNADGTYHITYSPAFPGTYTITIK	1	0.00016780972	0.0013661202	0.94838607	Q14315;Q14315-2	FLNC_HUMAN	FLNC	AEVLIHNNADGTYHITYSPAFPGTYTITIK	AEVLIHNNADGTYHITYSPAFPGTYTITIK	4	AEVLIHNNADGTYHITYSPAFPGTYTITIK	Q14315;Q14315-2	0	0	b	1	6	noloss	False	0	0	0	0	0.99983293
D:\groups_temp\schurgrp\LCMS_FlScJDatler1_p\S1_DIA.raw	827.672	575.37738	71.008545	0	AEVLIHNNADGTYHITYSPAFPGTYTITIK4_121_1_0_25	0.16714051	AEVLIHNNADGTYHITYSPAFPGTYTITIK4	0	AEVLIHNNADGTYHITYSPAFPGTYTITIK	1	0.00016780972	0.0013661202	0.94838607	Q14315;Q14315-2	FLNC_HUMAN	FLNC	AEVLIHNNADGTYHITYSPAFPGTYTITIK	AEVLIHNNADGTYHITYSPAFPGTYTITIK	4	AEVLIHNNADGTYHITYSPAFPGTYTITIK	Q14315;Q14315-2	0	0	y	1	5	noloss	False	0	0	0	0	0.99983293
D:\groups_temp\schurgrp\LCMS_FlScJDatler1_p\S1_DIA.raw	827.672	1000.4796	71.008545	0	AEVLIHNNADGTYHITYSPAFPGTYTITIK4_98_2_0_18	0.38633564	AEVLIHNNADGTYHITYSPAFPGTYTITIK4	0	AEVLIHNNADGTYHITYSPAFPGTYTITIK	1	0.00016780972	0.0013661202	0.94838607	Q14315;Q14315-2	FLNC_HUMAN	FLNC	AEVLIHNNADGTYHITYSPAFPGTYTITIK	AEVLIHNNADGTYHITYSPAFPGTYTITIK	4	AEVLIHNNADGTYHITYSPAFPGTYTITIK	Q14315;Q14315-2	0	0	b	2	18	noloss	False	0	0	0	0	0.99983293
D:\groups_temp\schurgrp\LCMS_FlScJDatler1_p\S1_DIA.raw	827.672	526.3241	71.008545	0	AEVLIHNNADGTYHITYSPAFPGTYTITIK4_98_1_0_5	0.12052329	AEVLIHNNADGTYHITYSPAFPGTYTITIK4	0	AEVLIHNNADGTYHITYSPAFPGTYTITIK	1	0.00016780972	0.0013661202	0.94838607	Q14315;Q14315-2	FLNC_HUMAN	FLNC	AEVLIHNNADGTYHITYSPAFPGTYTITIK	AEVLIHNNADGTYHITYSPAFPGTYTITIK	4	AEVLIHNNADGTYHITYSPAFPGTYTITIK	Q14315;Q14315-2	0	0	b	1	5	noloss	False	0	0	0	0	0.99983293
D:\groups_temp\schurgrp\LCMS_FlScJDatler1_p\S1_DIA.raw	827.672	738.44073	71.008545	0	AEVLIHNNADGTYHITYSPAFPGTYTITIK4_121_1_0_24	0.25394291	AEVLIHNNADGTYHITYSPAFPGTYTITIK4	0	AEVLIHNNADGTYHITYSPAFPGTYTITIK	1	0.00016780972	0.0013661202	0.94838607	Q14315;Q14315-2	FLNC_HUMAN	FLNC	AEVLIHNNADGTYHITYSPAFPGTYTITIK	AEVLIHNNADGTYHITYSPAFPGTYTITIK	4	AEVLIHNNADGTYHITYSPAFPGTYTITIK	Q14315;Q14315-2	0	0	y	1	6	noloss	False	0	0	0	0	0.99983293
D:\groups_temp\schurgrp\LCMS_FlScJDatler1_p\S1_DIA.raw	827.672	993.56262	71.008545	0	AEVLIHNNADGTYHITYSPAFPGTYTITIK4_121_1_0_21	1	AEVLIHNNADGTYHITYSPAFPGTYTITIK4	0	AEVLIHNNADGTYHITYSPAFPGTYTITIK	1	0.00016780972	0.0013661202	0.94838607	Q14315;Q14315-2	FLNC_HUMAN	FLNC	AEVLIHNNADGTYHITYSPAFPGTYTITIK	AEVLIHNNADGTYHITYSPAFPGTYTITIK	4	AEVLIHNNADGTYHITYSPAFPGTYTITIK	Q14315;Q14315-2	0	0	y	1	9	noloss	False	0	0	0	0	0.99983293
D:\groups_temp\schurgrp\LCMS_FlScJDatler1_p\S1_DIA.raw	827.672	361.24564	71.008545	0	AEVLIHNNADGTYHITYSPAFPGTYTITIK4_121_1_0_27	0.31159294	AEVLIHNNADGTYHITYSPAFPGTYTITIK4	0	AEVLIHNNADGTYHITYSPAFPGTYTITIK	1	0.00016780972	0.0013661202	0.94838607	Q14315;Q14315-2	FLNC_HUMAN	FLNC	AEVLIHNNADGTYHITYSPAFPGTYTITIK	AEVLIHNNADGTYHITYSPAFPGTYTITIK	4	AEVLIHNNADGTYHITYSPAFPGTYTITIK	Q14315;Q14315-2	0	0	y	1	3	noloss	False	0	0	0	0	0.99983293
D:\groups_temp\schurgrp\LCMS_FlScJDatler1_p\S1_DIA.raw	501.7652	703.37445	-26.868881	0	AEVSIQNNK2_121_1_0_3	1	AEVSIQNNK2	0	AEVSIQNNK	1	0.0045700041	0.0013661202	0.058973845	O75369;O75369-2;O75369-8;O75369-9	FLNB_HUMAN	FLNB	AEVSIQNNK	AEVSIQNNK	2	AEVSIQNNK	O75369;O75369-2;O75369-3;O75369-6;O75369-4;O75369-5;O75369-7;O75369-8;O75369-9;A0A804HK76;A0A804HL72;E7EN95	0	0	y	1	6	noloss	True	0.76985186	0	0	0	0
D:\groups_temp\schurgrp\LCMS_FlScJDatler1_p\S1_DIA.raw	501.7652	802.44281	-26.868881	0	AEVSIQNNK2_121_1_0_2	0.73929149	AEVSIQNNK2	0	AEVSIQNNK	1	0.0045700041	0.0013661202	0.058973845	O75369;O75369-2;O75369-8;O75369-9	FLNB_HUMAN	FLNB	AEVSIQNNK	AEVSIQNNK	2	AEVSIQNNK	O75369;O75369-2;O75369-3;O75369-6;O75369-4;O75369-5;O75369-7;O75369-8;O75369-9;A0A804HK76;A0A804HL72;E7EN95	0	0	y	1	7	noloss	False	0.76985186	0	0	0	0
D:\groups_temp\schurgrp\LCMS_FlScJDatler1_p\S1_DIA.raw	501.7652	503.25833	-26.868881	0	AEVSIQNNK2_121_1_0_5	0.26943597	AEVSIQNNK2	0	AEVSIQNNK	1	0.0045700041	0.0013661202	0.058973845	O75369;O75369-2;O75369-8;O75369-9	FLNB_HUMAN	FLNB	AEVSIQNNK	AEVSIQNNK	2	AEVSIQNNK	O75369;O75369-2;O75369-3;O75369-6;O75369-4;O75369-5;O75369-7;O75369-8;O75369-9;A0A804HK76;A0A804HL72;E7EN95	0	0	y	1	4	noloss	False	0.76985186	0	0	0	0
D:\groups_temp\schurgrp\LCMS_FlScJDatler1_p\S1_DIA.raw	501.7652	616.34241	-26.868881	0	AEVSIQNNK2_121_1_0_4	0.26075977	AEVSIQNNK2	0	AEVSIQNNK	1	0.0045700041	0.0013661202	0.058973845	O75369;O75369-2;O75369-8;O75369-9	FLNB_HUMAN	FLNB	AEVSIQNNK	AEVSIQNNK	2	AEVSIQNNK	O75369;O75369-2;O75369-3;O75369-6;O75369-4;O75369-5;O75369-7;O75369-8;O75369-9;A0A804HK76;A0A804HL72;E7EN95	0	0	y	1	5	noloss	True	0.76985186	0	0	0	0
D:\groups_temp\schurgrp\LCMS_FlScJDatler1_p\S1_DIA.raw	501.7652	375.19977	-26.868881	0	AEVSIQNNK2_121_1_0_6	0.19802371	AEVSIQNNK2	0	AEVSIQNNK	1	0.0045700041	0.0013661202	0.058973845	O75369;O75369-2;O75369-8;O75369-9	FLNB_HUMAN	FLNB	AEVSIQNNK	AEVSIQNNK	2	AEVSIQNNK	O75369;O75369-2;O75369-3;O75369-6;O75369-4;O75369-5;O75369-7;O75369-8;O75369-9;A0A804HK76;A0A804HL72;E7EN95	0	0	y	1	3	noloss	False	0.76985186	0	0	0	0
D:\groups_temp\schurgrp\LCMS_FlScJDatler1_p\S1_DIA.raw	501.7652	300.15594	-26.868881	0	AEVSIQNNK2_98_1_0_3	0.10118204	AEVSIQNNK2	0	AEVSIQNNK	1	0.0045700041	0.0013661202	0.058973845	O75369;O75369-2;O75369-8;O75369-9	FLNB_HUMAN	FLNB	AEVSIQNNK	AEVSIQNNK	2	AEVSIQNNK	O75369;O75369-2;O75369-3;O75369-6;O75369-4;O75369-5;O75369-7;O75369-8;O75369-9;A0A804HK76;A0A804HL72;E7EN95	0	0	b	1	3	noloss	True	0.76985186	0	0	0	0
D:\groups_temp\schurgrp\LCMS_FlScJDatler1_p\S1_DIA.raw	501.7652	401.72534	-26.868881	0	AEVSIQNNK2_121_2_0_2	0.056155089	AEVSIQNNK2	0	AEVSIQNNK	1	0.0045700041	0.0013661202	0.058973845	O75369;O75369-2;O75369-8;O75369-9	FLNB_HUMAN	FLNB	AEVSIQNNK	AEVSIQNNK	2	AEVSIQNNK	O75369;O75369-2;O75369-3;O75369-6;O75369-4;O75369-5;O75369-7;O75369-8;O75369-9;A0A804HK76;A0A804HL72;E7EN95	0	0	y	2	7	noloss	True	0.76985186	0	0	0	0
D:\groups_temp\schurgrp\LCMS_FlScJDatler1_p\S1_DIA.raw	501.7652	387.18799	-26.868881	0	AEVSIQNNK2_98_1_0_4	0.029942455	AEVSIQNNK2	0	AEVSIQNNK	1	0.0045700041	0.0013661202	0.058973845	O75369;O75369-2;O75369-8;O75369-9	FLNB_HUMAN	FLNB	AEVSIQNNK	AEVSIQNNK	2	AEVSIQNNK	O75369;O75369-2;O75369-3;O75369-6;O75369-4;O75369-5;O75369-7;O75369-8;O75369-9;A0A804HK76;A0A804HL72;E7EN95	0	0	b	1	4	noloss	True	0.76985186	0	0	0	0
D:\groups_temp\schurgrp\LCMS_FlScJDatler1_p\S1_DIA.raw	501.7652	931.48541	-26.868881	0	AEVSIQNNK2_121_1_0_1	0.014803741	AEVSIQNNK2	0	AEVSIQNNK	1	0.0045700041	0.0013661202	0.058973845	O75369;O75369-2;O75369-8;O75369-9	FLNB_HUMAN	FLNB	AEVSIQNNK	AEVSIQNNK	2	AEVSIQNNK	O75369;O75369-2;O75369-3;O75369-6;O75369-4;O75369-5;O75369-7;O75369-8;O75369-9;A0A804HK76;A0A804HL72;E7EN95	0	0	y	1	8	noloss	True	0.76985186	0	0	0	0
D:\groups_temp\schurgrp\LCMS_FlScJDatler1_p\S1_DIA.raw	501.7652	352.19113	-26.868881	0	AEVSIQNNK2_121_2_0_3	0.0086853122	AEVSIQNNK2	0	AEVSIQNNK	1	0.0045700041	0.0013661202	0.058973845	O75369;O75369-2;O75369-8;O75369-9	FLNB_HUMAN	FLNB	AEVSIQNNK	AEVSIQNNK	2	AEVSIQNNK	O75369;O75369-2;O75369-3;O75369-6;O75369-4;O75369-5;O75369-7;O75369-8;O75369-9;A0A804HK76;A0A804HL72;E7EN95	0	0	y	2	6	noloss	True	0.76985186	0	0	0	0
D:\groups_temp\schurgrp\LCMS_FlScJDatler1_p\S1_DIA.raw	501.7652	308.67511	-26.868881	0	AEVSIQNNK2_121_2_0_4	0.0048098769	AEVSIQNNK2	0	AEVSIQNNK	1	0.0045700041	0.0013661202	0.058973845	O75369;O75369-2;O75369-8;O75369-9	FLNB_HUMAN	FLNB	AEVSIQNNK	AEVSIQNNK	2	AEVSIQNNK	O75369;O75369-2;O75369-3;O75369-6;O75369-4;O75369-5;O75369-7;O75369-8;O75369-9;A0A804HK76;A0A804HL72;E7EN95	0	0	y	2	5	noloss	True	0.76985186	0	0	0	0
D:\groups_temp\schurgrp\LCMS_FlScJDatler1_p\S1_DIA.raw	501.7652	500.27203	-26.868881	0	AEVSIQNNK2_98_1_0_5	0.0026745682	AEVSIQNNK2	0	AEVSIQNNK	1	0.0045700041	0.0013661202	0.058973845	O75369;O75369-2;O75369-8;O75369-9	FLNB_HUMAN	FLNB	AEVSIQNNK	AEVSIQNNK	2	AEVSIQNNK	O75369;O75369-2;O75369-3;O75369-6;O75369-4;O75369-5;O75369-7;O75369-8;O75369-9;A0A804HK76;A0A804HL72;E7EN95	0	0	b	1	5	noloss	True	0.76985186	0	0	0	0
D:\groups_temp\schurgrp\LCMS_FlScJDatler1_p\S1_DIA.raw	863.46326	604.27313	-16.572142	0	AFAAGADIK1_98_1_0_7	1	AFAAGADIK1	0	AFAAGADIK	1	0.0047295908	0.025583982	0.73624545	P30084	ECHM_HUMAN	ECHS1	AFAAGADIK	AFAAGADIK	1	AFAAGADIK	P30084	0	0	b	1	7	noloss	False	1.6716013	0	0	0	0
D:\groups_temp\schurgrp\LCMS_FlScJDatler1_p\S1_DIA.raw	863.46326	503.28348	-16.572142	0	AFAAGADIK1_121_1_0_4	0.80426133	AFAAGADIK1	0	AFAAGADIK	1	0.0047295908	0.025583982	0.73624545	P30084	ECHM_HUMAN	ECHS1	AFAAGADIK	AFAAGADIK	1	AFAAGADIK	P30084	0	0	y	1	5	noloss	False	1.6716013	0	0	0	0
D:\groups_temp\schurgrp\LCMS_FlScJDatler1_p\S1_DIA.raw	863.46326	574.32062	-16.572142	0	AFAAGADIK1_121_1_0_3	0.63792819	AFAAGADIK1	0	AFAAGADIK	1	0.0047295908	0.025583982	0.73624545	P30084	ECHM_HUMAN	ECHS1	AFAAGADIK	AFAAGADIK	1	AFAAGADIK	P30084	0	0	y	1	6	noloss	True	1.6716013	0	0	0	0
D:\groups_temp\schurgrp\LCMS_FlScJDatler1_p\S1_DIA.raw	863.46326	489.24615	-16.572142	0	AFAAGADIK1_98_1_0_6	0.58537948	AFAAGADIK1	0	AFAAGADIK	1	0.0047295908	0.025583982	0.73624545	P30084	ECHM_HUMAN	ECHS1	AFAAGADIK	AFAAGADIK	1	AFAAGADIK	P30084	0	0	b	1	6	noloss	True	1.6716013	0	0	0	0
D:\groups_temp\schurgrp\LCMS_FlScJDatler1_p\S1_DIA.raw	863.46326	645.35773	-16.572142	0	AFAAGADIK1_121_1_0_2	0.56093901	AFAAGADIK1	0	AFAAGADIK	1	0.0047295908	0.025583982	0.73624545	P30084	ECHM_HUMAN	ECHS1	AFAAGADIK	AFAAGADIK	1	AFAAGADIK	P30084	0	0	y	1	7	noloss	False	1.6716013	0	0	0	0
D:\groups_temp\schurgrp\LCMS_FlScJDatler1_p\S1_DIA.raw	863.46326	418.20905	-16.572142	0	AFAAGADIK1_98_1_0_5	0.46873873	AFAAGADIK1	0	AFAAGADIK	1	0.0047295908	0.025583982	0.73624545	P30084	ECHM_HUMAN	ECHS1	AFAAGADIK	AFAAGADIK	1	AFAAGADIK	P30084	0	0	b	1	5	noloss	True	1.6716013	0	0	0	0
D:\groups_temp\schurgrp\LCMS_FlScJDatler1_p\S1_DIA.raw	863.46326	717.35718	-16.572142	0	AFAAGADIK1_98_1_0_8	0.44306836	AFAAGADIK1	0	AFAAGADIK	1	0.0047295908	0.025583982	0.73624545	P30084	ECHM_HUMAN	ECHS1	AFAAGADIK	AFAAGADIK	1	AFAAGADIK	P30084	0	0	b	1	8	noloss	True	1.6716013	0	0	0	0
D:\groups_temp\schurgrp\LCMS_FlScJDatler1_p\S1_DIA.raw	863.46326	375.22491	-16.572142	0	AFAAGADIK1_121_1_0_6	0.43475911	AFAAGADIK1	0	AFAAGADIK	1	0.0047295908	0.025583982	0.73624545	P30084	ECHM_HUMAN	ECHS1	AFAAGADIK	AFAAGADIK	1	AFAAGADIK	P30084	0	0	y	1	3	noloss	True	1.6716013	0	0	0	0
D:\groups_temp\schurgrp\LCMS_FlScJDatler1_p\S1_DIA.raw	863.46326	446.26202	-16.572142	0	AFAAGADIK1_121_1_0_5	0.32677191	AFAAGADIK1	0	AFAAGADIK	1	0.0047295908	0.025583982	0.73624545	P30084	ECHM_HUMAN	ECHS1	AFAAGADIK	AFAAGADIK	1	AFAAGADIK	P30084	0	0	y	1	4	noloss	True	1.6716013	0	0	0	0
D:\groups_temp\schurgrp\LCMS_FlScJDatler1_p\S1_DIA.raw	863.46326	290.15048	-16.572142	0	AFAAGADIK1_98_1_0_3	0.31977111	AFAAGADIK1	0	AFAAGADIK	1	0.0047295908	0.025583982	0.73624545	P30084	ECHM_HUMAN	ECHS1	AFAAGADIK	AFAAGADIK	1	AFAAGADIK	P30084	0	0	b	1	3	noloss	True	1.6716013	0	0	0	0
D:\groups_temp\schurgrp\LCMS_FlScJDatler1_p\S1_DIA.raw	863.46326	361.18759	-16.572142	0	AFAAGADIK1_98_1_0_4	0.23440079	AFAAGADIK1	0	AFAAGADIK	1	0.0047295908	0.025583982	0.73624545	P30084	ECHM_HUMAN	ECHS1	AFAAGADIK	AFAAGADIK	1	AFAAGADIK	P30084	0	0	b	1	4	noloss	True	1.6716013	0	0	0	0
D:\groups_temp\schurgrp\LCMS_FlScJDatler1_p\S1_DIA.raw	863.46326	792.42615	-16.572142	0	AFAAGADIK1_121_1_0_1	0.082115278	AFAAGADIK1	0	AFAAGADIK	1	0.0047295908	0.025583982	0.73624545	P30084	ECHM_HUMAN	ECHS1	AFAAGADIK	AFAAGADIK	1	AFAAGADIK	P30084	0	0	y	1	8	noloss	True	1.6716013	0	0	0	0
D:\groups_temp\schurgrp\LCMS_FlScJDatler1_p\S1_DIA.raw	555.97461	628.34241	49.175022	0	AFAHITGGGLLENIPR3_121_1_0_11	1	AFAHITGGGLLENIPR3	0	AFAHITGGGLLENIPR	1	0.0030871003	0.0013661202	0.76292849	P22102	PUR2_HUMAN	GART	AFAHITGGGLLENIPR	AFAHITGGGLLENIPR	3	AFAHITGGGLLENIPR	P22102	0	0	y	1	5	noloss	False	0	0	0	0	0.93665993
D:\groups_temp\schurgrp\LCMS_FlScJDatler1_p\S1_DIA.raw	555.97461	499.2998	49.175022	0	AFAHITGGGLLENIPR3_121_1_0_12	0.59960532	AFAHITGGGLLENIPR3	0	AFAHITGGGLLENIPR	1	0.0030871003	0.0013661202	0.76292849	P22102	PUR2_HUMAN	GART	AFAHITGGGLLENIPR	AFAHITGGGLLENIPR	3	AFAHITGGGLLENIPR	P22102	0	0	y	1	4	noloss	False	0	0	0	0	0.93665993
D:\groups_temp\schurgrp\LCMS_FlScJDatler1_p\S1_DIA.raw	555.97461	812.40552	49.175022	0	AFAHITGGGLLENIPR3_98_1_0_9	0.49437034	AFAHITGGGLLENIPR3	0	AFAHITGGGLLENIPR	1	0.0030871003	0.0013661202	0.76292849	P22102	PUR2_HUMAN	GART	AFAHITGGGLLENIPR	AFAHITGGGLLENIPR	3	AFAHITGGGLLENIPR	P22102	0	0	b	1	9	noloss	False	0	0	0	0	0.93665993
D:\groups_temp\schurgrp\LCMS_FlScJDatler1_p\S1_DIA.raw	555.97461	925.48956	49.175022	0	AFAHITGGGLLENIPR3_98_1_0_10	0.48123616	AFAHITGGGLLENIPR3	0	AFAHITGGGLLENIPR	1	0.0030871003	0.0013661202	0.76292849	P22102	PUR2_HUMAN	GART	AFAHITGGGLLENIPR	AFAHITGGGLLENIPR	3	AFAHITGGGLLENIPR	P22102	0	0	b	1	10	noloss	True	0	0	0	0	0.93665993
D:\groups_temp\schurgrp\LCMS_FlScJDatler1_p\S1_DIA.raw	555.97461	741.42645	49.175022	0	AFAHITGGGLLENIPR3_121_1_0_10	0.44613233	AFAHITGGGLLENIPR3	0	AFAHITGGGLLENIPR	1	0.0030871003	0.0013661202	0.76292849	P22102	PUR2_HUMAN	GART	AFAHITGGGLLENIPR	AFAHITGGGLLENIPR	3	AFAHITGGGLLENIPR	P22102	0	0	y	1	6	noloss	True	0	0	0	0	0.93665993
D:\groups_temp\schurgrp\LCMS_FlScJDatler1_p\S1_DIA.raw	555.97461	385.25687	49.175022	0	AFAHITGGGLLENIPR3_121_1_0_13	0.13984294	AFAHITGGGLLENIPR3	0	AFAHITGGGLLENIPR	1	0.0030871003	0.0013661202	0.76292849	P22102	PUR2_HUMAN	GART	AFAHITGGGLLENIPR	AFAHITGGGLLENIPR	3	AFAHITGGGLLENIPR	P22102	0	0	y	1	3	noloss	True	0	0	0	0	0.93665993
D:\groups_temp\schurgrp\LCMS_FlScJDatler1_p\S1_DIA.raw	555.97461	540.29346	49.175022	0	AFAHITGGGLLENIPR3_98_1_0_5	0.12043446	AFAHITGGGLLENIPR3	0	AFAHITGGGLLENIPR	1	0.0030871003	0.0013661202	0.76292849	P22102	PUR2_HUMAN	GART	AFAHITGGGLLENIPR	AFAHITGGGLLENIPR	3	AFAHITGGGLLENIPR	P22102	0	0	b	1	5	noloss	True	0	0	0	0	0.93665993
D:\groups_temp\schurgrp\LCMS_FlScJDatler1_p\S1_DIA.raw	555.97461	427.20938	49.175022	0	AFAHITGGGLLENIPR3_98_1_0_4	0.09403526	AFAHITGGGLLENIPR3	0	AFAHITGGGLLENIPR	1	0.0030871003	0.0013661202	0.76292849	P22102	PUR2_HUMAN	GART	AFAHITGGGLLENIPR	AFAHITGGGLLENIPR	3	AFAHITGGGLLENIPR	P22102	0	0	b	1	4	noloss	True	0	0	0	0	0.93665993
D:\groups_temp\schurgrp\LCMS_FlScJDatler1_p\S1_DIA.raw	555.97461	755.38403	49.175022	0	AFAHITGGGLLENIPR3_98_1_0_8	0.067374393	AFAHITGGGLLENIPR3	0	AFAHITGGGLLENIPR	1	0.0030871003	0.0013661202	0.76292849	P22102	PUR2_HUMAN	GART	AFAHITGGGLLENIPR	AFAHITGGGLLENIPR	3	AFAHITGGGLLENIPR	P22102	0	0	b	1	8	noloss	True	0	0	0	0	0.93665993
D:\groups_temp\schurgrp\LCMS_FlScJDatler1_p\S1_DIA.raw	555.97461	1038.5736	49.175022	0	AFAHITGGGLLENIPR3_98_1_0_11	0.06634447	AFAHITGGGLLENIPR3	0	AFAHITGGGLLENIPR	1	0.0030871003	0.0013661202	0.76292849	P22102	PUR2_HUMAN	GART	AFAHITGGGLLENIPR	AFAHITGGGLLENIPR	3	AFAHITGGGLLENIPR	P22102	0	0	b	1	11	noloss	True	0	0	0	0	0.93665993
D:\groups_temp\schurgrp\LCMS_FlScJDatler1_p\S1_DIA.raw	555.97461	641.34113	49.175022	0	AFAHITGGGLLENIPR3_98_1_0_6	0.061155856	AFAHITGGGLLENIPR3	0	AFAHITGGGLLENIPR	1	0.0030871003	0.0013661202	0.76292849	P22102	PUR2_HUMAN	GART	AFAHITGGGLLENIPR	AFAHITGGGLLENIPR	3	AFAHITGGGLLENIPR	P22102	0	0	b	1	6	noloss	True	0	0	0	0	0.93665993
D:\groups_temp\schurgrp\LCMS_FlScJDatler1_p\S1_DIA.raw	555.97461	371.21713	49.175022	0	AFAHITGGGLLENIPR3_121_2_0_10	0.058817416	AFAHITGGGLLENIPR3	0	AFAHITGGGLLENIPR	1	0.0030871003	0.0013661202	0.76292849	P22102	PUR2_HUMAN	GART	AFAHITGGGLLENIPR	AFAHITGGGLLENIPR	3	AFAHITGGGLLENIPR	P22102	0	0	y	2	6	noloss	True	0	0	0	0	0.93665993
D:\groups_temp\schurgrp\LCMS_FlScJDatler1_p\S1_DIA.raw	819.45697	1235.6793	107.01174	0	AFAISGPFNVQFLVK2_121_1_0_4	0.57181072	AFAISGPFNVQFLVK2	0	AFAISGPFNVQFLVK	1	0.0001062349	0.0013661202	0.93969804	P31327;P31327-3	CPSM_HUMAN	CPS1	AFAISGPFNVQFLVK	AFAISGPFNVQFLVK	2	AFAISGPFNVQFLVK	P31327;P31327-2;P31327-3	0	0	y	1	11	noloss	False	1.0736744	0	0	0	0.99989426
D:\groups_temp\schurgrp\LCMS_FlScJDatler1_p\S1_DIA.raw	819.45697	290.15048	107.01174	0	AFAISGPFNVQFLVK2_98_1_0_3	1	AFAISGPFNVQFLVK2	0	AFAISGPFNVQFLVK	1	0.0001062349	0.0013661202	0.93969804	P31327;P31327-3	CPSM_HUMAN	CPS1	AFAISGPFNVQFLVK	AFAISGPFNVQFLVK	2	AFAISGPFNVQFLVK	P31327;P31327-2;P31327-3	0	0	b	1	3	noloss	False	1.0736744	0	0	0	0.99989426
D:\groups_temp\schurgrp\LCMS_FlScJDatler1_p\S1_DIA.raw	819.45697	506.33478	107.01174	0	AFAISGPFNVQFLVK2_121_1_0_11	0.096261196	AFAISGPFNVQFLVK2	0	AFAISGPFNVQFLVK	1	0.0001062349	0.0013661202	0.93969804	P31327;P31327-3	CPSM_HUMAN	CPS1	AFAISGPFNVQFLVK	AFAISGPFNVQFLVK	2	AFAISGPFNVQFLVK	P31327;P31327-2;P31327-3	0	0	y	1	4	noloss	False	1.0736744	0	0	0	0.99989426
D:\groups_temp\schurgrp\LCMS_FlScJDatler1_p\S1_DIA.raw	819.45697	1148.6473	107.01174	0	AFAISGPFNVQFLVK2_121_1_0_5	0.29614994	AFAISGPFNVQFLVK2	0	AFAISGPFNVQFLVK	1	0.0001062349	0.0013661202	0.93969804	P31327;P31327-3	CPSM_HUMAN	CPS1	AFAISGPFNVQFLVK	AFAISGPFNVQFLVK	2	AFAISGPFNVQFLVK	P31327;P31327-2;P31327-3	0	0	y	1	10	noloss	False	1.0736744	0	0	0	0.99989426
D:\groups_temp\schurgrp\LCMS_FlScJDatler1_p\S1_DIA.raw	819.45697	1091.6259	107.01174	0	AFAISGPFNVQFLVK2_121_1_0_6	0.24967995	AFAISGPFNVQFLVK2	0	AFAISGPFNVQFLVK	1	0.0001062349	0.0013661202	0.93969804	P31327;P31327-3	CPSM_HUMAN	CPS1	AFAISGPFNVQFLVK	AFAISGPFNVQFLVK	2	AFAISGPFNVQFLVK	P31327;P31327-2;P31327-3	0	0	y	1	9	noloss	False	1.0736744	0	0	0	0.99989426
D:\groups_temp\schurgrp\LCMS_FlScJDatler1_p\S1_DIA.raw	819.45697	634.39337	107.01174	0	AFAISGPFNVQFLVK2_121_1_0_10	0.1381451	AFAISGPFNVQFLVK2	0	AFAISGPFNVQFLVK	1	0.0001062349	0.0013661202	0.93969804	P31327;P31327-3	CPSM_HUMAN	CPS1	AFAISGPFNVQFLVK	AFAISGPFNVQFLVK	2	AFAISGPFNVQFLVK	P31327;P31327-2;P31327-3	0	0	y	1	5	noloss	False	1.0736744	0	0	0	0.99989426
D:\groups_temp\schurgrp\LCMS_FlScJDatler1_p\S1_DIA.raw	602.85126	673.42542	83.063499	0	AFEALLSNIVK2_121_1_0_5	1	AFEALLSNIVK2	0	AFEALLSNIVK	1	0.0021739129	0.0013661202	0.94344234	Q9Y2H6;Q9Y2H6-2	FND3A_HUMAN	FNDC3A	AFEALLSNIVK	AFEALLSNIVK	2	AFEALLSNIVK	Q9Y2H6;Q9Y2H6-2;A0A087X1M6;G5E9X3	0	0	y	1	6	noloss	True	1.1267872	0	0	0	0.969634
D:\groups_temp\schurgrp\LCMS_FlScJDatler1_p\S1_DIA.raw	602.85126	857.54657	83.063499	0	AFEALLSNIVK2_121_1_0_3	0.89062262	AFEALLSNIVK2	0	AFEALLSNIVK	1	0.0021739129	0.0013661202	0.94344234	Q9Y2H6;Q9Y2H6-2	FND3A_HUMAN	FNDC3A	AFEALLSNIVK	AFEALLSNIVK	2	AFEALLSNIVK	Q9Y2H6;Q9Y2H6-2;A0A087X1M6;G5E9X3	0	0	y	1	8	noloss	False	1.1267872	0	0	0	0.969634
D:\groups_temp\schurgrp\LCMS_FlScJDatler1_p\S1_DIA.raw	602.85126	986.58917	83.063499	0	AFEALLSNIVK2_121_1_0_2	0.84064168	AFEALLSNIVK2	0	AFEALLSNIVK	1	0.0021739129	0.0013661202	0.94344234	Q9Y2H6;Q9Y2H6-2	FND3A_HUMAN	FNDC3A	AFEALLSNIVK	AFEALLSNIVK	2	AFEALLSNIVK	Q9Y2H6;Q9Y2H6-2;A0A087X1M6;G5E9X3	0	0	y	1	9	noloss	False	1.1267872	0	0	0	0.969634
D:\groups_temp\schurgrp\LCMS_FlScJDatler1_p\S1_DIA.raw	602.85126	560.34131	83.063499	0	AFEALLSNIVK2_121_1_0_6	0.70334256	AFEALLSNIVK2	0	AFEALLSNIVK	1	0.0021739129	0.0013661202	0.94344234	Q9Y2H6;Q9Y2H6-2	FND3A_HUMAN	FNDC3A	AFEALLSNIVK	AFEALLSNIVK	2	AFEALLSNIVK	Q9Y2H6;Q9Y2H6-2;A0A087X1M6;G5E9X3	0	0	y	1	5	noloss	True	1.1267872	0	0	0	0.969634
D:\groups_temp\schurgrp\LCMS_FlScJDatler1_p\S1_DIA.raw	602.85126	786.50946	83.063499	0	AFEALLSNIVK2_121_1_0_4	0.64841527	AFEALLSNIVK2	0	AFEALLSNIVK	1	0.0021739129	0.0013661202	0.94344234	Q9Y2H6;Q9Y2H6-2	FND3A_HUMAN	FNDC3A	AFEALLSNIVK	AFEALLSNIVK	2	AFEALLSNIVK	Q9Y2H6;Q9Y2H6-2;A0A087X1M6;G5E9X3	0	0	y	1	7	noloss	False	1.1267872	0	0	0	0.969634
D:\groups_temp\schurgrp\LCMS_FlScJDatler1_p\S1_DIA.raw	602.85126	348.15594	83.063499	0	AFEALLSNIVK2_98_1_0_3	0.39691749	AFEALLSNIVK2	0	AFEALLSNIVK	1	0.0021739129	0.0013661202	0.94344234	Q9Y2H6;Q9Y2H6-2	FND3A_HUMAN	FNDC3A	AFEALLSNIVK	AFEALLSNIVK	2	AFEALLSNIVK	Q9Y2H6;Q9Y2H6-2;A0A087X1M6;G5E9X3	0	0	b	1	3	noloss	True	1.1267872	0	0	0	0.969634
D:\groups_temp\schurgrp\LCMS_FlScJDatler1_p\S1_DIA.raw	602.85126	419.19305	83.063499	0	AFEALLSNIVK2_98_1_0_4	0.34307557	AFEALLSNIVK2	0	AFEALLSNIVK	1	0.0021739129	0.0013661202	0.94344234	Q9Y2H6;Q9Y2H6-2	FND3A_HUMAN	FNDC3A	AFEALLSNIVK	AFEALLSNIVK	2	AFEALLSNIVK	Q9Y2H6;Q9Y2H6-2;A0A087X1M6;G5E9X3	0	0	b	1	4	noloss	True	1.1267872	0	0	0	0.969634
D:\groups_temp\schurgrp\LCMS_FlScJDatler1_p\S1_DIA.raw	602.85126	473.3093	83.063499	0	AFEALLSNIVK2_121_1_0_7	0.13907249	AFEALLSNIVK2	0	AFEALLSNIVK	1	0.0021739129	0.0013661202	0.94344234	Q9Y2H6;Q9Y2H6-2	FND3A_HUMAN	FNDC3A	AFEALLSNIVK	AFEALLSNIVK	2	AFEALLSNIVK	Q9Y2H6;Q9Y2H6-2;A0A087X1M6;G5E9X3	0	0	y	1	4	noloss	True	1.1267872	0	0	0	0.969634
D:\groups_temp\schurgrp\LCMS_FlScJDatler1_p\S1_DIA.raw	602.85126	532.2771	83.063499	0	AFEALLSNIVK2_98_1_0_5	0.10731314	AFEALLSNIVK2	0	AFEALLSNIVK	1	0.0021739129	0.0013661202	0.94344234	Q9Y2H6;Q9Y2H6-2	FND3A_HUMAN	FNDC3A	AFEALLSNIVK	AFEALLSNIVK	2	AFEALLSNIVK	Q9Y2H6;Q9Y2H6-2;A0A087X1M6;G5E9X3	0	0	b	1	5	noloss	True	1.1267872	0	0	0	0.969634
D:\groups_temp\schurgrp\LCMS_FlScJDatler1_p\S1_DIA.raw	602.85126	359.26639	83.063499	0	AFEALLSNIVK2_121_1_0_8	0.072236761	AFEALLSNIVK2	0	AFEALLSNIVK	1	0.0021739129	0.0013661202	0.94344234	Q9Y2H6;Q9Y2H6-2	FND3A_HUMAN	FNDC3A	AFEALLSNIVK	AFEALLSNIVK	2	AFEALLSNIVK	Q9Y2H6;Q9Y2H6-2;A0A087X1M6;G5E9X3	0	0	y	1	3	noloss	True	1.1267872	0	0	0	0.969634
D:\groups_temp\schurgrp\LCMS_FlScJDatler1_p\S1_DIA.raw	602.85126	645.36121	83.063499	0	AFEALLSNIVK2_98_1_0_6	0.023671973	AFEALLSNIVK2	0	AFEALLSNIVK	1	0.0021739129	0.0013661202	0.94344234	Q9Y2H6;Q9Y2H6-2	FND3A_HUMAN	FNDC3A	AFEALLSNIVK	AFEALLSNIVK	2	AFEALLSNIVK	Q9Y2H6;Q9Y2H6-2;A0A087X1M6;G5E9X3	0	0	b	1	6	noloss	True	1.1267872	0	0	0	0.969634
D:\groups_temp\schurgrp\LCMS_FlScJDatler1_p\S1_DIA.raw	602.85126	959.5202	83.063499	0	AFEALLSNIVK2_98_1_0_9	0.013016525	AFEALLSNIVK2	0	AFEALLSNIVK	1	0.0021739129	0.0013661202	0.94344234	Q9Y2H6;Q9Y2H6-2	FND3A_HUMAN	FNDC3A	AFEALLSNIVK	AFEALLSNIVK	2	AFEALLSNIVK	Q9Y2H6;Q9Y2H6-2;A0A087X1M6;G5E9X3	0	0	b	1	9	noloss	True	1.1267872	0	0	0	0.969634
D:\groups_temp\schurgrp\LCMS_FlScJDatler1_p\S1_DIA.raw	775.39728	447.22437	38.52441	0	AFEVSENGNLVVSGK2_98_1_0_4	0.21115981	AFEVSENGNLVVSGK2	0	AFEVSENGNLVVSGK	1	0.00012964218	0.0013661202	0.91891629	P49327	FAS_HUMAN	FASN	AFEVSENGNLVVSGK	AFEVSENGNLVVSGK	2	AFEVSENGNLVVSGK	A0A0U1RQF0;P49327	0	0	b	1	4	noloss	False	1.6256735	0	0	0	0.99987096
D:\groups_temp\schurgrp\LCMS_FlScJDatler1_p\S1_DIA.raw	775.39728	348.15594	38.52441	0	AFEVSENGNLVVSGK2_98_1_0_3	0.99799925	AFEVSENGNLVVSGK2	0	AFEVSENGNLVVSGK	1	0.00012964218	0.0013661202	0.91891629	P49327	FAS_HUMAN	FASN	AFEVSENGNLVVSGK	AFEVSENGNLVVSGK	2	AFEVSENGNLVVSGK	A0A0U1RQF0;P49327	0	0	b	1	3	noloss	False	1.6256735	0	0	0	0.99987096
D:\groups_temp\schurgrp\LCMS_FlScJDatler1_p\S1_DIA.raw	775.39728	291.16739	38.52441	0	AFEVSENGNLVVSGK2_121_1_0_12	0.62347436	AFEVSENGNLVVSGK2	0	AFEVSENGNLVVSGK	1	0.00012964218	0.0013661202	0.91891629	P49327	FAS_HUMAN	FASN	AFEVSENGNLVVSGK	AFEVSENGNLVVSGK	2	AFEVSENGNLVVSGK	A0A0U1RQF0;P49327	0	0	y	1	3	noloss	False	1.6256735	0	0	0	0.99987096
D:\groups_temp\schurgrp\LCMS_FlScJDatler1_p\S1_DIA.raw	775.39728	1103.5702	38.52441	0	AFEVSENGNLVVSGK2_121_1_0_4	1	AFEVSENGNLVVSGK2	0	AFEVSENGNLVVSGK	1	0.00012964218	0.0013661202	0.91891629	P49327	FAS_HUMAN	FASN	AFEVSENGNLVVSGK	AFEVSENGNLVVSGK	2	AFEVSENGNLVVSGK	A0A0U1RQF0;P49327	0	0	y	1	11	noloss	False	1.6256735	0	0	0	0.99987096
D:\groups_temp\schurgrp\LCMS_FlScJDatler1_p\S1_DIA.raw	775.39728	390.23581	38.52441	0	AFEVSENGNLVVSGK2_121_1_0_11	0.49551147	AFEVSENGNLVVSGK2	0	AFEVSENGNLVVSGK	1	0.00012964218	0.0013661202	0.91891629	P49327	FAS_HUMAN	FASN	AFEVSENGNLVVSGK	AFEVSENGNLVVSGK	2	AFEVSENGNLVVSGK	A0A0U1RQF0;P49327	0	0	y	1	4	noloss	False	1.6256735	0	0	0	0.99987096
D:\groups_temp\schurgrp\LCMS_FlScJDatler1_p\S1_DIA.raw	775.39728	1331.6813	38.52441	0	AFEVSENGNLVVSGK2_121_1_0_2	0.14126758	AFEVSENGNLVVSGK2	0	AFEVSENGNLVVSGK	1	0.00012964218	0.0013661202	0.91891629	P49327	FAS_HUMAN	FASN	AFEVSENGNLVVSGK	AFEVSENGNLVVSGK	2	AFEVSENGNLVVSGK	A0A0U1RQF0;P49327	0	0	y	1	13	noloss	False	1.6256735	0	0	0	0.99987096
D:\groups_temp\schurgrp\LCMS_FlScJDatler1_p\S1_DIA.raw	629.84399	983.5531	40.861462	0	AFGPGLEGGLVNK2_121_1_0_3	0.3224709	AFGPGLEGGLVNK2	0	AFGPGLEGGLVNK	1	2.7052985e-05	0.0013661202	0.91591978	Q14315;Q14315-2	FLNC_HUMAN	FLNC	AFGPGLEGGLVNK	AFGPGLEGGLVNK	2	AFGPGLEGGLVNK	Q14315;Q14315-2	0	0	y	1	10	noloss	False	0.74771386	0	0	0	0.99997306
D:\groups_temp\schurgrp\LCMS_FlScJDatler1_p\S1_DIA.raw	629.84399	716.39484	40.861462	0	AFGPGLEGGLVNK2_121_1_0_6	1	AFGPGLEGGLVNK2	0	AFGPGLEGGLVNK	1	2.7052985e-05	0.0013661202	0.91591978	Q14315;Q14315-2	FLNC_HUMAN	FLNC	AFGPGLEGGLVNK	AFGPGLEGGLVNK	2	AFGPGLEGGLVNK	Q14315;Q14315-2	0	0	y	1	7	noloss	False	0.74771386	0	0	0	0.99997306
D:\groups_temp\schurgrp\LCMS_FlScJDatler1_p\S1_DIA.raw	629.84399	530.33075	40.861462	0	AFGPGLEGGLVNK2_121_1_0_8	0.13550092	AFGPGLEGGLVNK2	0	AFGPGLEGGLVNK	1	2.7052985e-05	0.0013661202	0.91591978	Q14315;Q14315-2	FLNC_HUMAN	FLNC	AFGPGLEGGLVNK	AFGPGLEGGLVNK	2	AFGPGLEGGLVNK	Q14315;Q14315-2	0	0	y	1	5	noloss	False	0.74771386	0	0	0	0.99997306
D:\groups_temp\schurgrp\LCMS_FlScJDatler1_p\S1_DIA.raw	629.84399	886.50037	40.861462	0	AFGPGLEGGLVNK2_121_1_0_4	0.5600968	AFGPGLEGGLVNK2	0	AFGPGLEGGLVNK	1	2.7052985e-05	0.0013661202	0.91591978	Q14315;Q14315-2	FLNC_HUMAN	FLNC	AFGPGLEGGLVNK	AFGPGLEGGLVNK	2	AFGPGLEGGLVNK	Q14315;Q14315-2	0	0	y	1	9	noloss	False	0.74771386	0	0	0	0.99997306
D:\groups_temp\schurgrp\LCMS_FlScJDatler1_p\S1_DIA.raw	629.84399	587.35223	40.861462	0	AFGPGLEGGLVNK2_121_1_0_7	0.71764463	AFGPGLEGGLVNK2	0	AFGPGLEGGLVNK	1	2.7052985e-05	0.0013661202	0.91591978	Q14315;Q14315-2	FLNC_HUMAN	FLNC	AFGPGLEGGLVNK	AFGPGLEGGLVNK	2	AFGPGLEGGLVNK	Q14315;Q14315-2	0	0	y	1	6	noloss	False	0.74771386	0	0	0	0.99997306
D:\groups_temp\schurgrp\LCMS_FlScJDatler1_p\S1_DIA.raw	629.84399	1040.5746	40.861462	0	AFGPGLEGGLVNK2_121_1_0_2	0.66150534	AFGPGLEGGLVNK2	0	AFGPGLEGGLVNK	1	2.7052985e-05	0.0013661202	0.91591978	Q14315;Q14315-2	FLNC_HUMAN	FLNC	AFGPGLEGGLVNK	AFGPGLEGGLVNK	2	AFGPGLEGGLVNK	Q14315;Q14315-2	0	0	y	1	11	noloss	False	0.74771386	0	0	0	0.99997306
D:\groups_temp\schurgrp\LCMS_FlScJDatler1_p\S1_DIA.raw	629.84399	360.22525	40.861462	0	AFGPGLEGGLVNK2_121_1_0_10	0.18921073	AFGPGLEGGLVNK2	0	AFGPGLEGGLVNK	1	2.7052985e-05	0.0013661202	0.91591978	Q14315;Q14315-2	FLNC_HUMAN	FLNC	AFGPGLEGGLVNK	AFGPGLEGGLVNK	2	AFGPGLEGGLVNK	Q14315;Q14315-2	0	0	y	1	3	noloss	False	0.74771386	0	0	0	0.99997306
D:\groups_temp\schurgrp\LCMS_FlScJDatler1_p\S1_DIA.raw	805.41547	1149.5909	80.310486	0	AFLEENNLDYIIR2_121_1_0_4	1	AFLEENNLDYIIR2	0	AFLEENNLDYIIR	1	0.0011210763	0.0013661202	0.25609034	P53041	PPP5_HUMAN	PPP5C	AFLEENNLDYIIR	AFLEENNLDYIIR	2	AFLEENNLDYIIR	P53041;A8MU39;H0YDU8	0	0	y	1	9	noloss	False	0	0	0	0	0.98888528
D:\groups_temp\schurgrp\LCMS_FlScJDatler1_p\S1_DIA.raw	805.41547	1278.6335	80.310486	0	AFLEENNLDYIIR2_121_1_0_3	0.9548198	AFLEENNLDYIIR2	0	AFLEENNLDYIIR	1	0.0011210763	0.0013661202	0.25609034	P53041	PPP5_HUMAN	PPP5C	AFLEENNLDYIIR	AFLEENNLDYIIR	2	AFLEENNLDYIIR	P53041;A8MU39;H0YDU8	0	0	y	1	10	noloss	True	0	0	0	0	0.98888528
D:\groups_temp\schurgrp\LCMS_FlScJDatler1_p\S1_DIA.raw	805.41547	1020.5483	80.310486	0	AFLEENNLDYIIR2_121_1_0_5	0.78634489	AFLEENNLDYIIR2	0	AFLEENNLDYIIR	1	0.0011210763	0.0013661202	0.25609034	P53041	PPP5_HUMAN	PPP5C	AFLEENNLDYIIR	AFLEENNLDYIIR	2	AFLEENNLDYIIR	P53041;A8MU39;H0YDU8	0	0	y	1	8	noloss	False	0	0	0	0	0.98888528
D:\groups_temp\schurgrp\LCMS_FlScJDatler1_p\S1_DIA.raw	805.41547	564.3515	80.310486	0	AFLEENNLDYIIR2_121_1_0_9	0.6045323	AFLEENNLDYIIR2	0	AFLEENNLDYIIR	1	0.0011210763	0.0013661202	0.25609034	P53041	PPP5_HUMAN	PPP5C	AFLEENNLDYIIR	AFLEENNLDYIIR	2	AFLEENNLDYIIR	P53041;A8MU39;H0YDU8	0	0	y	1	4	noloss	False	0	0	0	0	0.98888528
D:\groups_temp\schurgrp\LCMS_FlScJDatler1_p\S1_DIA.raw	805.41547	679.37842	80.310486	0	AFLEENNLDYIIR2_121_1_0_8	0.60390794	AFLEENNLDYIIR2	0	AFLEENNLDYIIR	1	0.0011210763	0.0013661202	0.25609034	P53041	PPP5_HUMAN	PPP5C	AFLEENNLDYIIR	AFLEENNLDYIIR	2	AFLEENNLDYIIR	P53041;A8MU39;H0YDU8	0	0	y	1	5	noloss	False	0	0	0	0	0.98888528
D:\groups_temp\schurgrp\LCMS_FlScJDatler1_p\S1_DIA.raw	805.41547	906.50543	80.310486	0	AFLEENNLDYIIR2_121_1_0_6	0.39183617	AFLEENNLDYIIR2	0	AFLEENNLDYIIR	1	0.0011210763	0.0013661202	0.25609034	P53041	PPP5_HUMAN	PPP5C	AFLEENNLDYIIR	AFLEENNLDYIIR	2	AFLEENNLDYIIR	P53041;A8MU39;H0YDU8	0	0	y	1	7	noloss	False	0	0	0	0	0.98888528
D:\groups_temp\schurgrp\LCMS_FlScJDatler1_p\S1_DIA.raw	805.41547	792.46252	80.310486	0	AFLEENNLDYIIR2_121_1_0_7	0.35024247	AFLEENNLDYIIR2	0	AFLEENNLDYIIR	1	0.0011210763	0.0013661202	0.25609034	P53041	PPP5_HUMAN	PPP5C	AFLEENNLDYIIR	AFLEENNLDYIIR	2	AFLEENNLDYIIR	P53041;A8MU39;H0YDU8	0	0	y	1	6	noloss	True	0	0	0	0	0.98888528
D:\groups_temp\schurgrp\LCMS_FlScJDatler1_p\S1_DIA.raw	805.41547	1391.7177	80.310486	0	AFLEENNLDYIIR2_121_1_0_2	0.31706953	AFLEENNLDYIIR2	0	AFLEENNLDYIIR	1	0.0011210763	0.0013661202	0.25609034	P53041	PPP5_HUMAN	PPP5C	AFLEENNLDYIIR	AFLEENNLDYIIR	2	AFLEENNLDYIIR	P53041;A8MU39;H0YDU8	0	0	y	1	11	noloss	True	0	0	0	0	0.98888528
D:\groups_temp\schurgrp\LCMS_FlScJDatler1_p\S1_DIA.raw	805.41547	332.19742	80.310486	0	AFLEENNLDYIIR2_98_1_0_3	0.3032974	AFLEENNLDYIIR2	0	AFLEENNLDYIIR	1	0.0011210763	0.0013661202	0.25609034	P53041	PPP5_HUMAN	PPP5C	AFLEENNLDYIIR	AFLEENNLDYIIR	2	AFLEENNLDYIIR	P53041;A8MU39;H0YDU8	0	0	b	1	3	noloss	True	0	0	0	0	0.98888528
D:\groups_temp\schurgrp\LCMS_FlScJDatler1_p\S1_DIA.raw	805.41547	401.28818	80.310486	0	AFLEENNLDYIIR2_121_1_0_10	0.25533092	AFLEENNLDYIIR2	0	AFLEENNLDYIIR	1	0.0011210763	0.0013661202	0.25609034	P53041	PPP5_HUMAN	PPP5C	AFLEENNLDYIIR	AFLEENNLDYIIR	2	AFLEENNLDYIIR	P53041;A8MU39;H0YDU8	0	0	y	1	3	noloss	True	0	0	0	0	0.98888528
D:\groups_temp\schurgrp\LCMS_FlScJDatler1_p\S1_DIA.raw	805.41547	461.24002	80.310486	0	AFLEENNLDYIIR2_98_1_0_4	0.10605704	AFLEENNLDYIIR2	0	AFLEENNLDYIIR	1	0.0011210763	0.0013661202	0.25609034	P53041	PPP5_HUMAN	PPP5C	AFLEENNLDYIIR	AFLEENNLDYIIR	2	AFLEENNLDYIIR	P53041;A8MU39;H0YDU8	0	0	b	1	4	noloss	True	0	0	0	0	0.98888528
D:\groups_temp\schurgrp\LCMS_FlScJDatler1_p\S1_DIA.raw	805.41547	590.28259	80.310486	0	AFLEENNLDYIIR2_98_1_0_5	0.039012298	AFLEENNLDYIIR2	0	AFLEENNLDYIIR	1	0.0011210763	0.0013661202	0.25609034	P53041	PPP5_HUMAN	PPP5C	AFLEENNLDYIIR	AFLEENNLDYIIR	2	AFLEENNLDYIIR	P53041;A8MU39;H0YDU8	0	0	b	1	5	noloss	True	0	0	0	0	0.98888528
D:\groups_temp\schurgrp\LCMS_FlScJDatler1_p\S1_DIA.raw	582.24579	701.29004	37.911186	0	AFPM(UniMod:35)PGFDEH2_121_1_0_4	1	AFPM(UniMod:35)PGFDEH2	0	AFPMPGFDEH	1	8.3304498e-05	0.0013661202	0.91522121	P34897;P34897-3	GLYM_HUMAN	SHMT2	AFPM(UniMod:35)PGFDEH	AFPM(UniMod:35)PGFDEH	2	AFPM(UniMod:35)PGFDEH	P34897;P34897-2;P34897-3	0	1	y	1	6	noloss	False	0	0	0	0	0.99991709
D:\groups_temp\schurgrp\LCMS_FlScJDatler1_p\S1_DIA.raw	582.24579	547.21582	37.911186	0	AFPM(UniMod:35)PGFDEH2_121_1_0_6	0.10653144	AFPM(UniMod:35)PGFDEH2	0	AFPMPGFDEH	1	8.3304498e-05	0.0013661202	0.91522121	P34897;P34897-3	GLYM_HUMAN	SHMT2	AFPM(UniMod:35)PGFDEH	AFPM(UniMod:35)PGFDEH	2	AFPM(UniMod:35)PGFDEH	P34897;P34897-2;P34897-3	0	1	y	1	4	noloss	False	0	0	0	0	0.99991709
D:\groups_temp\schurgrp\LCMS_FlScJDatler1_p\S1_DIA.raw	582.24579	604.23724	37.911186	0	AFPM(UniMod:35)PGFDEH2_121_1_0_5	0.068695158	AFPM(UniMod:35)PGFDEH2	0	AFPMPGFDEH	1	8.3304498e-05	0.0013661202	0.91522121	P34897;P34897-3	GLYM_HUMAN	SHMT2	AFPM(UniMod:35)PGFDEH	AFPM(UniMod:35)PGFDEH	2	AFPM(UniMod:35)PGFDEH	P34897;P34897-2;P34897-3	0	1	y	1	5	noloss	False	0	0	0	0	0.99991709
D:\groups_temp\schurgrp\LCMS_FlScJDatler1_p\S1_DIA.raw	582.24579	945.37817	37.911186	0	AFPM(UniMod:35)PGFDEH2_121_1_0_2	0.10902621	AFPM(UniMod:35)PGFDEH2	0	AFPMPGFDEH	1	8.3304498e-05	0.0013661202	0.91522121	P34897;P34897-3	GLYM_HUMAN	SHMT2	AFPM(UniMod:35)PGFDEH	AFPM(UniMod:35)PGFDEH	2	AFPM(UniMod:35)PGFDEH	P34897;P34897-2;P34897-3	0	1	y	1	8	noloss	False	0	0	0	0	0.99991709
D:\groups_temp\schurgrp\LCMS_FlScJDatler1_p\S1_DIA.raw	582.24579	848.32544	37.911186	0	AFPM(UniMod:35)PGFDEH2_121_1_0_3	0.05192079	AFPM(UniMod:35)PGFDEH2	0	AFPMPGFDEH	1	8.3304498e-05	0.0013661202	0.91522121	P34897;P34897-3	GLYM_HUMAN	SHMT2	AFPM(UniMod:35)PGFDEH	AFPM(UniMod:35)PGFDEH	2	AFPM(UniMod:35)PGFDEH	P34897;P34897-2;P34897-3	0	1	y	1	7	noloss	False	0	0	0	0	0.99991709
D:\groups_temp\schurgrp\LCMS_FlScJDatler1_p\S1_DIA.raw	650.30469	870.40027	32.726917	0	AFPNPYADYNK2_121_1_0_4	1	AFPNPYADYNK2	0	AFPNPYADYNK	1	4.0143535e-05	0.0013661202	0.85322714	O43813	LANC1_HUMAN	LANCL1	AFPNPYADYNK	AFPNPYADYNK	2	AFPNPYADYNK	O43813;E9PHS0;F8WDS9	0	0	y	1	7	noloss	False	0	0	0	0	0.99996006
D:\groups_temp\schurgrp\LCMS_FlScJDatler1_p\S1_DIA.raw	650.30469	541.25189	32.726917	0	AFPNPYADYNK2_121_2_0_2	0.38060486	AFPNPYADYNK2	0	AFPNPYADYNK	1	4.0143535e-05	0.0013661202	0.85322714	O43813	LANC1_HUMAN	LANCL1	AFPNPYADYNK	AFPNPYADYNK	2	AFPNPYADYNK	O43813;E9PHS0;F8WDS9	0	0	y	2	9	noloss	False	0	0	0	0	0.99996006
D:\groups_temp\schurgrp\LCMS_FlScJDatler1_p\S1_DIA.raw	650.30469	1081.496	32.726917	0	AFPNPYADYNK2_121_1_0_2	0.35508013	AFPNPYADYNK2	0	AFPNPYADYNK	1	4.0143535e-05	0.0013661202	0.85322714	O43813	LANC1_HUMAN	LANCL1	AFPNPYADYNK	AFPNPYADYNK	2	AFPNPYADYNK	O43813;E9PHS0;F8WDS9	0	0	y	1	9	noloss	False	0	0	0	0	0.99996006
D:\groups_temp\schurgrp\LCMS_FlScJDatler1_p\S1_DIA.raw	650.30469	435.70407	32.726917	0	AFPNPYADYNK2_121_2_0_4	0.25760227	AFPNPYADYNK2	0	AFPNPYADYNK	1	4.0143535e-05	0.0013661202	0.85322714	O43813	LANC1_HUMAN	LANCL1	AFPNPYADYNK	AFPNPYADYNK	2	AFPNPYADYNK	O43813;E9PHS0;F8WDS9	0	0	y	2	7	noloss	True	0	0	0	0	0.99996006
D:\groups_temp\schurgrp\LCMS_FlScJDatler1_p\S1_DIA.raw	650.30469	984.44324	32.726917	0	AFPNPYADYNK2_121_1_0_3	0.18638229	AFPNPYADYNK2	0	AFPNPYADYNK	1	4.0143535e-05	0.0013661202	0.85322714	O43813	LANC1_HUMAN	LANCL1	AFPNPYADYNK	AFPNPYADYNK	2	AFPNPYADYNK	O43813;E9PHS0;F8WDS9	0	0	y	1	8	noloss	True	0	0	0	0	0.99996006
D:\groups_temp\schurgrp\LCMS_FlScJDatler1_p\S1_DIA.raw	650.30469	610.28418	32.726917	0	AFPNPYADYNK2_121_1_0_6	0.16081207	AFPNPYADYNK2	0	AFPNPYADYNK	1	4.0143535e-05	0.0013661202	0.85322714	O43813	LANC1_HUMAN	LANCL1	AFPNPYADYNK	AFPNPYADYNK	2	AFPNPYADYNK	O43813;E9PHS0;F8WDS9	0	0	y	1	5	noloss	True	0	0	0	0	0.99996006
D:\groups_temp\schurgrp\LCMS_FlScJDatler1_p\S1_DIA.raw	650.30469	424.22015	32.726917	0	AFPNPYADYNK2_121_1_0_8	0.094831035	AFPNPYADYNK2	0	AFPNPYADYNK	1	4.0143535e-05	0.0013661202	0.85322714	O43813	LANC1_HUMAN	LANCL1	AFPNPYADYNK	AFPNPYADYNK	2	AFPNPYADYNK	O43813;E9PHS0;F8WDS9	0	0	y	1	3	noloss	True	0	0	0	0	0.99996006
D:\groups_temp\schurgrp\LCMS_FlScJDatler1_p\S1_DIA.raw	650.30469	773.34753	32.726917	0	AFPNPYADYNK2_121_1_0_5	0.083970867	AFPNPYADYNK2	0	AFPNPYADYNK	1	4.0143535e-05	0.0013661202	0.85322714	O43813	LANC1_HUMAN	LANCL1	AFPNPYADYNK	AFPNPYADYNK	2	AFPNPYADYNK	O43813;E9PHS0;F8WDS9	0	0	y	1	6	noloss	True	0	0	0	0	0.99996006
D:\groups_temp\schurgrp\LCMS_FlScJDatler1_p\S1_DIA.raw	650.30469	539.24707	32.726917	0	AFPNPYADYNK2_121_1_0_7	0.082103767	AFPNPYADYNK2	0	AFPNPYADYNK	1	4.0143535e-05	0.0013661202	0.85322714	O43813	LANC1_HUMAN	LANCL1	AFPNPYADYNK	AFPNPYADYNK	2	AFPNPYADYNK	O43813;E9PHS0;F8WDS9	0	0	y	1	4	noloss	True	0	0	0	0	0.99996006
D:\groups_temp\schurgrp\LCMS_FlScJDatler1_p\S1_DIA.raw	650.30469	492.72552	32.726917	0	AFPNPYADYNK2_121_2_0_3	0.052367374	AFPNPYADYNK2	0	AFPNPYADYNK	1	4.0143535e-05	0.0013661202	0.85322714	O43813	LANC1_HUMAN	LANCL1	AFPNPYADYNK	AFPNPYADYNK	2	AFPNPYADYNK	O43813;E9PHS0;F8WDS9	0	0	y	2	8	noloss	True	0	0	0	0	0.99996006
D:\groups_temp\schurgrp\LCMS_FlScJDatler1_p\S1_DIA.raw	650.30469	430.20905	32.726917	0	AFPNPYADYNK2_98_1_0_4	0.018867323	AFPNPYADYNK2	0	AFPNPYADYNK	1	4.0143535e-05	0.0013661202	0.85322714	O43813	LANC1_HUMAN	LANCL1	AFPNPYADYNK	AFPNPYADYNK	2	AFPNPYADYNK	O43813;E9PHS0;F8WDS9	0	0	b	1	4	noloss	True	0	0	0	0	0.99996006
D:\groups_temp\schurgrp\LCMS_FlScJDatler1_p\S1_DIA.raw	650.30469	614.78613	32.726917	0	AFPNPYADYNK2_121_2_0_1	0.014851827	AFPNPYADYNK2	0	AFPNPYADYNK	1	4.0143535e-05	0.0013661202	0.85322714	O43813	LANC1_HUMAN	LANCL1	AFPNPYADYNK	AFPNPYADYNK	2	AFPNPYADYNK	O43813;E9PHS0;F8WDS9	0	0	y	2	10	noloss	True	0	0	0	0	0.99996006
D:\groups_temp\schurgrp\LCMS_FlScJDatler1_p\S1_DIA.raw	755.04559	476.25092	68.663734	0	AFSAVDTDGNGTINAQELGAALK3_98_1_0_5	1	AFSAVDTDGNGTINAQELGAALK3	0	AFSAVDTDGNGTINAQELGAALK	1	0.00032185105	0.0013661202	0.83326858	Q9NZT1	CALL5_HUMAN	CALML5	AFSAVDTDGNGTINAQELGAALK	AFSAVDTDGNGTINAQELGAALK	3	AFSAVDTDGNGTINAQELGAALK	Q9NZT1	0	0	b	1	5	noloss	False	0	0	0	0	0.99967963
D:\groups_temp\schurgrp\LCMS_FlScJDatler1_p\S1_DIA.raw	755.04559	377.1825	68.663734	0	AFSAVDTDGNGTINAQELGAALK3_98_1_0_4	0.21401617	AFSAVDTDGNGTINAQELGAALK3	0	AFSAVDTDGNGTINAQELGAALK	1	0.00032185105	0.0013661202	0.83326858	Q9NZT1	CALL5_HUMAN	CALML5	AFSAVDTDGNGTINAQELGAALK	AFSAVDTDGNGTINAQELGAALK	3	AFSAVDTDGNGTINAQELGAALK	Q9NZT1	0	0	b	1	4	noloss	False	0	0	0	0	0.99967963
D:\groups_temp\schurgrp\LCMS_FlScJDatler1_p\S1_DIA.raw	755.04559	306.14539	68.663734	0	AFSAVDTDGNGTINAQELGAALK3_98_1_0_3	0.21082896	AFSAVDTDGNGTINAQELGAALK3	0	AFSAVDTDGNGTINAQELGAALK	1	0.00032185105	0.0013661202	0.83326858	Q9NZT1	CALL5_HUMAN	CALML5	AFSAVDTDGNGTINAQELGAALK	AFSAVDTDGNGTINAQELGAALK	3	AFSAVDTDGNGTINAQELGAALK	Q9NZT1	0	0	b	1	3	noloss	False	0	0	0	0	0.99967963
D:\groups_temp\schurgrp\LCMS_FlScJDatler1_p\S1_DIA.raw	755.04559	459.29367	68.663734	0	AFSAVDTDGNGTINAQELGAALK3_121_1_0_18	0.2467106	AFSAVDTDGNGTINAQELGAALK3	0	AFSAVDTDGNGTINAQELGAALK	1	0.00032185105	0.0013661202	0.83326858	Q9NZT1	CALL5_HUMAN	CALML5	AFSAVDTDGNGTINAQELGAALK	AFSAVDTDGNGTINAQELGAALK	3	AFSAVDTDGNGTINAQELGAALK	Q9NZT1	0	0	y	1	5	noloss	False	0	0	0	0	0.99967963
D:\groups_temp\schurgrp\LCMS_FlScJDatler1_p\S1_DIA.raw	755.04559	864.37396	68.663734	0	AFSAVDTDGNGTINAQELGAALK3_98_1_0_9	0.093897708	AFSAVDTDGNGTINAQELGAALK3	0	AFSAVDTDGNGTINAQELGAALK	1	0.00032185105	0.0013661202	0.83326858	Q9NZT1	CALL5_HUMAN	CALML5	AFSAVDTDGNGTINAQELGAALK	AFSAVDTDGNGTINAQELGAALK	3	AFSAVDTDGNGTINAQELGAALK	Q9NZT1	0	0	b	1	9	noloss	False	0	0	0	0	0.99967963
D:\groups_temp\schurgrp\LCMS_FlScJDatler1_p\S1_DIA.raw	755.04559	1127.6429	68.663734	0	AFSAVDTDGNGTINAQELGAALK3_121_1_0_12	0.10878801	AFSAVDTDGNGTINAQELGAALK3	0	AFSAVDTDGNGTINAQELGAALK	1	0.00032185105	0.0013661202	0.83326858	Q9NZT1	CALL5_HUMAN	CALML5	AFSAVDTDGNGTINAQELGAALK	AFSAVDTDGNGTINAQELGAALK	3	AFSAVDTDGNGTINAQELGAALK	Q9NZT1	0	0	y	1	11	noloss	False	0	0	0	0	0.99967963
D:\groups_temp\schurgrp\LCMS_FlScJDatler1_p\S1_DIA.raw	754.94061	320.16104	112.79446	0	AFTLTISALFVTPK2_98_1_0_3	0.63749367	AFTLTISALFVTPK2	0	AFTLTISALFVTPK	1	0.00035075413	0.0013661202	0.6639539	P09543;P09543-2	CN37_HUMAN	CNP	AFTLTISALFVTPK	AFTLTISALFVTPK	2	AFTLTISALFVTPK	P09543;P09543-2	0	0	b	1	3	noloss	False	0	0	0	0	0.99758452
D:\groups_temp\schurgrp\LCMS_FlScJDatler1_p\S1_DIA.raw	754.94061	1076.6361	112.79446	0	AFTLTISALFVTPK2_121_1_0_4	0.91722643	AFTLTISALFVTPK2	0	AFTLTISALFVTPK	1	0.00035075413	0.0013661202	0.6639539	P09543;P09543-2	CN37_HUMAN	CNP	AFTLTISALFVTPK	AFTLTISALFVTPK	2	AFTLTISALFVTPK	P09543;P09543-2	0	0	y	1	10	noloss	False	0	0	0	0	0.99758452
D:\groups_temp\schurgrp\LCMS_FlScJDatler1_p\S1_DIA.raw	754.94061	862.50439	112.79446	0	AFTLTISALFVTPK2_121_1_0_6	0.60719383	AFTLTISALFVTPK2	0	AFTLTISALFVTPK	1	0.00035075413	0.0013661202	0.6639539	P09543;P09543-2	CN37_HUMAN	CNP	AFTLTISALFVTPK	AFTLTISALFVTPK	2	AFTLTISALFVTPK	P09543;P09543-2	0	0	y	1	8	noloss	False	0	0	0	0	0.99758452
D:\groups_temp\schurgrp\LCMS_FlScJDatler1_p\S1_DIA.raw	754.94061	345.21436	112.79446	0	AFTLTISALFVTPK2_121_1_0_11	1	AFTLTISALFVTPK2	0	AFTLTISALFVTPK	1	0.00035075413	0.0013661202	0.6639539	P09543;P09543-2	CN37_HUMAN	CNP	AFTLTISALFVTPK	AFTLTISALFVTPK	2	AFTLTISALFVTPK	P09543;P09543-2	0	0	y	1	3	noloss	False	0	0	0	0	0.99758452
D:\groups_temp\schurgrp\LCMS_FlScJDatler1_p\S1_DIA.raw	754.94061	975.58844	112.79446	0	AFTLTISALFVTPK2_121_1_0_5	0.68045217	AFTLTISALFVTPK2	0	AFTLTISALFVTPK	1	0.00035075413	0.0013661202	0.6639539	P09543;P09543-2	CN37_HUMAN	CNP	AFTLTISALFVTPK	AFTLTISALFVTPK	2	AFTLTISALFVTPK	P09543;P09543-2	0	0	y	1	9	noloss	False	0	0	0	0	0.99758452
D:\groups_temp\schurgrp\LCMS_FlScJDatler1_p\S1_DIA.raw	642.33038	851.45203	88.186752	0	AFVDFLSDEIK2_121_1_0_4	0.43065944	AFVDFLSDEIK2	0	AFVDFLSDEIK	1	0.00035075413	0.0013661202	0.92357773	Q07021	C1QBP_HUMAN	C1QBP	AFVDFLSDEIK	AFVDFLSDEIK	2	AFVDFLSDEIK	Q07021	0	0	y	1	7	noloss	False	0.80409026	0	0	0	0.99948537
D:\groups_temp\schurgrp\LCMS_FlScJDatler1_p\S1_DIA.raw	642.33038	591.2995	88.186752	0	AFVDFLSDEIK2_121_1_0_6	0.53349727	AFVDFLSDEIK2	0	AFVDFLSDEIK	1	0.00035075413	0.0013661202	0.92357773	Q07021	C1QBP_HUMAN	C1QBP	AFVDFLSDEIK	AFVDFLSDEIK	2	AFVDFLSDEIK	Q07021	0	0	y	1	5	noloss	False	0.80409026	0	0	0	0.99948537
D:\groups_temp\schurgrp\LCMS_FlScJDatler1_p\S1_DIA.raw	642.33038	966.47894	88.186752	0	AFVDFLSDEIK2_121_1_0_3	1	AFVDFLSDEIK2	0	AFVDFLSDEIK	1	0.00035075413	0.0013661202	0.92357773	Q07021	C1QBP_HUMAN	C1QBP	AFVDFLSDEIK	AFVDFLSDEIK	2	AFVDFLSDEIK	Q07021	0	0	y	1	8	noloss	False	0.80409026	0	0	0	0.99948537
D:\groups_temp\schurgrp\LCMS_FlScJDatler1_p\S1_DIA.raw	642.33038	1065.5474	88.186752	0	AFVDFLSDEIK2_121_1_0_2	0.67844611	AFVDFLSDEIK2	0	AFVDFLSDEIK	1	0.00035075413	0.0013661202	0.92357773	Q07021	C1QBP_HUMAN	C1QBP	AFVDFLSDEIK	AFVDFLSDEIK	2	AFVDFLSDEIK	Q07021	0	0	y	1	9	noloss	False	0.80409026	0	0	0	0.99948537
D:\groups_temp\schurgrp\LCMS_FlScJDatler1_p\S1_DIA.raw	642.33038	318.18176	88.186752	0	AFVDFLSDEIK2_98_1_0_3	0.14013341	AFVDFLSDEIK2	0	AFVDFLSDEIK	1	0.00035075413	0.0013661202	0.92357773	Q07021	C1QBP_HUMAN	C1QBP	AFVDFLSDEIK	AFVDFLSDEIK	2	AFVDFLSDEIK	Q07021	0	0	b	1	3	noloss	False	0.80409026	0	0	0	0.99948537
D:\groups_temp\schurgrp\LCMS_FlScJDatler1_p\S1_DIA.raw	642.33038	704.38361	88.186752	0	AFVDFLSDEIK2_121_1_0_5	0.32303888	AFVDFLSDEIK2	0	AFVDFLSDEIK	1	0.00035075413	0.0013661202	0.92357773	Q07021	C1QBP_HUMAN	C1QBP	AFVDFLSDEIK	AFVDFLSDEIK	2	AFVDFLSDEIK	Q07021	0	0	y	1	6	noloss	False	0.80409026	0	0	0	0.99948537
D:\groups_temp\schurgrp\LCMS_FlScJDatler1_p\S1_DIA.raw	872.92096	869.435	99.595734	0	AFVFAWFNGVSENEK2_98_1_0_7	0.34195784	AFVFAWFNGVSENEK2	0	AFVFAWFNGVSENEK	1	0.00096153846	0.0013661202	0.74655068	P04302	D3_VACCW	VACWR108	AFVFAWFNGVSENEK	AFVFAWFNGVSENEK	2	AFVFAWFNGVSENEK	P04302	0	0	b	1	7	noloss	False	2.0729041	0	0	0	0.99447083
D:\groups_temp\schurgrp\LCMS_FlScJDatler1_p\S1_DIA.raw	872.92096	705.34247	99.595734	0	AFVFAWFNGVSENEK2_121_1_0_9	0.31029105	AFVFAWFNGVSENEK2	0	AFVFAWFNGVSENEK	1	0.00096153846	0.0013661202	0.74655068	P04302	D3_VACCW	VACWR108	AFVFAWFNGVSENEK	AFVFAWFNGVSENEK	2	AFVFAWFNGVSENEK	P04302	0	0	y	1	6	noloss	False	2.0729041	0	0	0	0.99447083
D:\groups_temp\schurgrp\LCMS_FlScJDatler1_p\S1_DIA.raw	872.92096	1023.4753	99.595734	0	AFVFAWFNGVSENEK2_121_1_0_6	1	AFVFAWFNGVSENEK2	0	AFVFAWFNGVSENEK	1	0.00096153846	0.0013661202	0.74655068	P04302	D3_VACCW	VACWR108	AFVFAWFNGVSENEK	AFVFAWFNGVSENEK	2	AFVFAWFNGVSENEK	P04302	0	0	y	1	9	noloss	False	2.0729041	0	0	0	0.99447083
D:\groups_temp\schurgrp\LCMS_FlScJDatler1_p\S1_DIA.raw	872.92096	1280.5917	99.595734	0	AFVFAWFNGVSENEK2_121_1_0_4	0.61140341	AFVFAWFNGVSENEK2	0	AFVFAWFNGVSENEK	1	0.00096153846	0.0013661202	0.74655068	P04302	D3_VACCW	VACWR108	AFVFAWFNGVSENEK	AFVFAWFNGVSENEK	2	AFVFAWFNGVSENEK	P04302	0	0	y	1	11	noloss	False	2.0729041	0	0	0	0.99447083
D:\groups_temp\schurgrp\LCMS_FlScJDatler1_p\S1_DIA.raw	872.92096	876.40686	99.595734	0	AFVFAWFNGVSENEK2_121_1_0_7	0.89611042	AFVFAWFNGVSENEK2	0	AFVFAWFNGVSENEK	1	0.00096153846	0.0013661202	0.74655068	P04302	D3_VACCW	VACWR108	AFVFAWFNGVSENEK	AFVFAWFNGVSENEK	2	AFVFAWFNGVSENEK	P04302	0	0	y	1	8	noloss	False	2.0729041	0	0	0	0.99447083
D:\groups_temp\schurgrp\LCMS_FlScJDatler1_p\S1_DIA.raw	872.92096	1427.6602	99.595734	0	AFVFAWFNGVSENEK2_121_1_0_3	0.34897006	AFVFAWFNGVSENEK2	0	AFVFAWFNGVSENEK	1	0.00096153846	0.0013661202	0.74655068	P04302	D3_VACCW	VACWR108	AFVFAWFNGVSENEK	AFVFAWFNGVSENEK	2	AFVFAWFNGVSENEK	P04302	0	0	y	1	12	noloss	False	2.0729041	0	0	0	0.99447083
D:\groups_temp\schurgrp\LCMS_FlScJDatler1_p\S1_DIA.raw	815.90613	1249.6355	61.918945	0	AFYPEEISSM(UniMod:35)VLTK2_121_1_0_3	1	AFYPEEISSM(UniMod:35)VLTK2	0	AFYPEEISSMVLTK	0	0.00035075413	0.0013661202	0.84409881	P0DMV8;P0DMV9	HS71A_HUMAN;HS71B_HUMAN	HSPA1A;HSPA1B	AFYPEEISSM(UniMod:35)VLTK	AFYPEEISSM(UniMod:35)VLTK	2	AFYPEEISSM(UniMod:35)VLTK	P0DMV8;P0DMV9;P34931;A0A0G2JIW1;Q53FA3	0	0	y	1	11	noloss	False	0.57157797	0	0	0	0.99831265
D:\groups_temp\schurgrp\LCMS_FlScJDatler1_p\S1_DIA.raw	815.90613	625.32166	61.918945	0	AFYPEEISSM(UniMod:35)VLTK2_121_2_0_3	0.92293817	AFYPEEISSM(UniMod:35)VLTK2	0	AFYPEEISSMVLTK	0	0.00035075413	0.0013661202	0.84409881	P0DMV8;P0DMV9	HS71A_HUMAN;HS71B_HUMAN	HSPA1A;HSPA1B	AFYPEEISSM(UniMod:35)VLTK	AFYPEEISSM(UniMod:35)VLTK	2	AFYPEEISSM(UniMod:35)VLTK	P0DMV8;P0DMV9;P34931;A0A0G2JIW1;Q53FA3	0	0	y	2	11	noloss	False	0.57157797	0	0	0	0.99831265
D:\groups_temp\schurgrp\LCMS_FlScJDatler1_p\S1_DIA.raw	815.90613	781.41351	61.918945	0	AFYPEEISSM(UniMod:35)VLTK2_121_1_0_7	0.54240143	AFYPEEISSM(UniMod:35)VLTK2	0	AFYPEEISSMVLTK	0	0.00035075413	0.0013661202	0.84409881	P0DMV8;P0DMV9	HS71A_HUMAN;HS71B_HUMAN	HSPA1A;HSPA1B	AFYPEEISSM(UniMod:35)VLTK	AFYPEEISSM(UniMod:35)VLTK	2	AFYPEEISSM(UniMod:35)VLTK	P0DMV8;P0DMV9;P34931;A0A0G2JIW1;Q53FA3	0	0	y	1	7	noloss	False	0.57157797	0	0	0	0.99831265
D:\groups_temp\schurgrp\LCMS_FlScJDatler1_p\S1_DIA.raw	815.90613	706.85333	61.918945	0	AFYPEEISSM(UniMod:35)VLTK2_121_2_0_2	0.39383537	AFYPEEISSM(UniMod:35)VLTK2	0	AFYPEEISSMVLTK	0	0.00035075413	0.0013661202	0.84409881	P0DMV8;P0DMV9	HS71A_HUMAN;HS71B_HUMAN	HSPA1A;HSPA1B	AFYPEEISSM(UniMod:35)VLTK	AFYPEEISSM(UniMod:35)VLTK	2	AFYPEEISSM(UniMod:35)VLTK	P0DMV8;P0DMV9;P34931;A0A0G2JIW1;Q53FA3	0	0	y	2	12	noloss	True	0.57157797	0	0	0	0.99831265
D:\groups_temp\schurgrp\LCMS_FlScJDatler1_p\S1_DIA.raw	815.90613	1023.5402	61.918945	0	AFYPEEISSM(UniMod:35)VLTK2_121_1_0_5	0.31602618	AFYPEEISSM(UniMod:35)VLTK2	0	AFYPEEISSMVLTK	0	0.00035075413	0.0013661202	0.84409881	P0DMV8;P0DMV9	HS71A_HUMAN;HS71B_HUMAN	HSPA1A;HSPA1B	AFYPEEISSM(UniMod:35)VLTK	AFYPEEISSM(UniMod:35)VLTK	2	AFYPEEISSM(UniMod:35)VLTK	P0DMV8;P0DMV9;P34931;A0A0G2JIW1;Q53FA3	0	0	y	1	9	noloss	True	0.57157797	0	0	0	0.99831265
D:\groups_temp\schurgrp\LCMS_FlScJDatler1_p\S1_DIA.raw	815.90613	894.49756	61.918945	0	AFYPEEISSM(UniMod:35)VLTK2_121_1_0_6	0.28603628	AFYPEEISSM(UniMod:35)VLTK2	0	AFYPEEISSMVLTK	0	0.00035075413	0.0013661202	0.84409881	P0DMV8;P0DMV9	HS71A_HUMAN;HS71B_HUMAN	HSPA1A;HSPA1B	AFYPEEISSM(UniMod:35)VLTK	AFYPEEISSM(UniMod:35)VLTK	2	AFYPEEISSM(UniMod:35)VLTK	P0DMV8;P0DMV9;P34931;A0A0G2JIW1;Q53FA3	0	0	y	1	8	noloss	True	0.57157797	0	0	0	0.99831265
D:\groups_temp\schurgrp\LCMS_FlScJDatler1_p\S1_DIA.raw	815.90613	1152.5828	61.918945	0	AFYPEEISSM(UniMod:35)VLTK2_121_1_0_4	0.2137239	AFYPEEISSM(UniMod:35)VLTK2	0	AFYPEEISSMVLTK	0	0.00035075413	0.0013661202	0.84409881	P0DMV8;P0DMV9	HS71A_HUMAN;HS71B_HUMAN	HSPA1A;HSPA1B	AFYPEEISSM(UniMod:35)VLTK	AFYPEEISSM(UniMod:35)VLTK	2	AFYPEEISSM(UniMod:35)VLTK	P0DMV8;P0DMV9;P34931;A0A0G2JIW1;Q53FA3	0	0	y	1	10	noloss	True	0.57157797	0	0	0	0.99831265
D:\groups_temp\schurgrp\LCMS_FlScJDatler1_p\S1_DIA.raw	815.90613	694.38147	61.918945	0	AFYPEEISSM(UniMod:35)VLTK2_121_1_0_8	0.14689277	AFYPEEISSM(UniMod:35)VLTK2	0	AFYPEEISSMVLTK	0	0.00035075413	0.0013661202	0.84409881	P0DMV8;P0DMV9	HS71A_HUMAN;HS71B_HUMAN	HSPA1A;HSPA1B	AFYPEEISSM(UniMod:35)VLTK	AFYPEEISSM(UniMod:35)VLTK	2	AFYPEEISSM(UniMod:35)VLTK	P0DMV8;P0DMV9;P34931;A0A0G2JIW1;Q53FA3	0	0	y	1	6	noloss	True	0.57157797	0	0	0	0.99831265
D:\groups_temp\schurgrp\LCMS_FlScJDatler1_p\S1_DIA.raw	815.90613	361.24564	61.918945	0	AFYPEEISSM(UniMod:35)VLTK2_121_1_0_11	0.1219232	AFYPEEISSM(UniMod:35)VLTK2	0	AFYPEEISSMVLTK	0	0.00035075413	0.0013661202	0.84409881	P0DMV8;P0DMV9	HS71A_HUMAN;HS71B_HUMAN	HSPA1A;HSPA1B	AFYPEEISSM(UniMod:35)VLTK	AFYPEEISSM(UniMod:35)VLTK	2	AFYPEEISSM(UniMod:35)VLTK	P0DMV8;P0DMV9;P34931;A0A0G2JIW1;Q53FA3	0	0	y	1	3	noloss	True	0.57157797	0	0	0	0.99831265
D:\groups_temp\schurgrp\LCMS_FlScJDatler1_p\S1_DIA.raw	815.90613	382.17667	61.918945	0	AFYPEEISSM(UniMod:35)VLTK2_98_1_0_3	0.10540154	AFYPEEISSM(UniMod:35)VLTK2	0	AFYPEEISSMVLTK	0	0.00035075413	0.0013661202	0.84409881	P0DMV8;P0DMV9	HS71A_HUMAN;HS71B_HUMAN	HSPA1A;HSPA1B	AFYPEEISSM(UniMod:35)VLTK	AFYPEEISSM(UniMod:35)VLTK	2	AFYPEEISSM(UniMod:35)VLTK	P0DMV8;P0DMV9;P34931;A0A0G2JIW1;Q53FA3	0	0	b	1	3	noloss	True	0.57157797	0	0	0	0.99831265
D:\groups_temp\schurgrp\LCMS_FlScJDatler1_p\S1_DIA.raw	815.90613	1412.6989	61.918945	0	AFYPEEISSM(UniMod:35)VLTK2_121_1_0_2	0.070680991	AFYPEEISSM(UniMod:35)VLTK2	0	AFYPEEISSMVLTK	0	0.00035075413	0.0013661202	0.84409881	P0DMV8;P0DMV9	HS71A_HUMAN;HS71B_HUMAN	HSPA1A;HSPA1B	AFYPEEISSM(UniMod:35)VLTK	AFYPEEISSM(UniMod:35)VLTK	2	AFYPEEISSM(UniMod:35)VLTK	P0DMV8;P0DMV9;P34931;A0A0G2JIW1;Q53FA3	0	0	y	1	12	noloss	True	0.57157797	0	0	0	0.99831265
D:\groups_temp\schurgrp\LCMS_FlScJDatler1_p\S1_DIA.raw	815.90613	460.31406	61.918945	0	AFYPEEISSM(UniMod:35)VLTK2_121_1_0_10	0.067932583	AFYPEEISSM(UniMod:35)VLTK2	0	AFYPEEISSMVLTK	0	0.00035075413	0.0013661202	0.84409881	P0DMV8;P0DMV9	HS71A_HUMAN;HS71B_HUMAN	HSPA1A;HSPA1B	AFYPEEISSM(UniMod:35)VLTK	AFYPEEISSM(UniMod:35)VLTK	2	AFYPEEISSM(UniMod:35)VLTK	P0DMV8;P0DMV9;P34931;A0A0G2JIW1;Q53FA3	0	0	y	1	4	noloss	True	0.57157797	0	0	0	0.99831265
D:\groups_temp\schurgrp\LCMS_FlScJDatler1_p\S1_DIA.raw	544.27332	781.41351	62.008835	0	AFYPEEISSM(UniMod:35)VLTK3_121_1_0_7	1	AFYPEEISSM(UniMod:35)VLTK3	0	AFYPEEISSMVLTK	0	0.00035075413	0.0013661202	0.81095362	P0DMV8;P0DMV9	HS71A_HUMAN;HS71B_HUMAN	HSPA1A;HSPA1B	AFYPEEISSM(UniMod:35)VLTK	AFYPEEISSM(UniMod:35)VLTK	3	AFYPEEISSM(UniMod:35)VLTK	P0DMV8;P0DMV9;P34931;A0A0G2JIW1;Q53FA3	0	0	y	1	7	noloss	False	1.8523259	0	0	0	0.99906796
D:\groups_temp\schurgrp\LCMS_FlScJDatler1_p\S1_DIA.raw	544.27332	737.31464	62.008835	0	AFYPEEISSM(UniMod:35)VLTK3_98_1_0_6	0.29204339	AFYPEEISSM(UniMod:35)VLTK3	0	AFYPEEISSMVLTK	0	0.00035075413	0.0013661202	0.81095362	P0DMV8;P0DMV9	HS71A_HUMAN;HS71B_HUMAN	HSPA1A;HSPA1B	AFYPEEISSM(UniMod:35)VLTK	AFYPEEISSM(UniMod:35)VLTK	3	AFYPEEISSM(UniMod:35)VLTK	P0DMV8;P0DMV9;P34931;A0A0G2JIW1;Q53FA3	0	0	b	1	6	noloss	False	1.8523259	0	0	0	0.99906796
D:\groups_temp\schurgrp\LCMS_FlScJDatler1_p\S1_DIA.raw	544.27332	694.38147	62.008835	0	AFYPEEISSM(UniMod:35)VLTK3_121_1_0_8	0.5885675	AFYPEEISSM(UniMod:35)VLTK3	0	AFYPEEISSMVLTK	0	0.00035075413	0.0013661202	0.81095362	P0DMV8;P0DMV9	HS71A_HUMAN;HS71B_HUMAN	HSPA1A;HSPA1B	AFYPEEISSM(UniMod:35)VLTK	AFYPEEISSM(UniMod:35)VLTK	3	AFYPEEISSM(UniMod:35)VLTK	P0DMV8;P0DMV9;P34931;A0A0G2JIW1;Q53FA3	0	0	y	1	6	noloss	False	1.8523259	0	0	0	0.99906796
D:\groups_temp\schurgrp\LCMS_FlScJDatler1_p\S1_DIA.raw	544.27332	460.31406	62.008835	0	AFYPEEISSM(UniMod:35)VLTK3_121_1_0_10	0.40229484	AFYPEEISSM(UniMod:35)VLTK3	0	AFYPEEISSMVLTK	0	0.00035075413	0.0013661202	0.81095362	P0DMV8;P0DMV9	HS71A_HUMAN;HS71B_HUMAN	HSPA1A;HSPA1B	AFYPEEISSM(UniMod:35)VLTK	AFYPEEISSM(UniMod:35)VLTK	3	AFYPEEISSM(UniMod:35)VLTK	P0DMV8;P0DMV9;P34931;A0A0G2JIW1;Q53FA3	0	0	y	1	4	noloss	False	1.8523259	0	0	0	0.99906796
D:\groups_temp\schurgrp\LCMS_FlScJDatler1_p\S1_DIA.raw	544.27332	361.24564	62.008835	0	AFYPEEISSM(UniMod:35)VLTK3_121_1_0_11	0.40790495	AFYPEEISSM(UniMod:35)VLTK3	0	AFYPEEISSMVLTK	0	0.00035075413	0.0013661202	0.81095362	P0DMV8;P0DMV9	HS71A_HUMAN;HS71B_HUMAN	HSPA1A;HSPA1B	AFYPEEISSM(UniMod:35)VLTK	AFYPEEISSM(UniMod:35)VLTK	3	AFYPEEISSM(UniMod:35)VLTK	P0DMV8;P0DMV9;P34931;A0A0G2JIW1;Q53FA3	0	0	y	1	3	noloss	False	1.8523259	0	0	0	0.99906796
D:\groups_temp\schurgrp\LCMS_FlScJDatler1_p\S1_DIA.raw	544.27332	625.32166	62.008835	0	AFYPEEISSM(UniMod:35)VLTK3_121_2_0_3	0.14498456	AFYPEEISSM(UniMod:35)VLTK3	0	AFYPEEISSMVLTK	0	0.00035075413	0.0013661202	0.81095362	P0DMV8;P0DMV9	HS71A_HUMAN;HS71B_HUMAN	HSPA1A;HSPA1B	AFYPEEISSM(UniMod:35)VLTK	AFYPEEISSM(UniMod:35)VLTK	3	AFYPEEISSM(UniMod:35)VLTK	P0DMV8;P0DMV9;P34931;A0A0G2JIW1;Q53FA3	0	0	y	2	11	noloss	False	1.8523259	0	0	0	0.99906796
D:\groups_temp\schurgrp\LCMS_FlScJDatler1_p\S1_DIA.raw	784.41498	876.48364	139.10376	0	AGAAPYVQAFDSLLAGPVAEYLK3_121_1_0_15	1	AGAAPYVQAFDSLLAGPVAEYLK3	0	AGAAPYVQAFDSLLAGPVAEYLK	1	0.0013509862	0.0013661202	0.72812515	Q01518	CAP1_HUMAN	CAP1	AGAAPYVQAFDSLLAGPVAEYLK	AGAAPYVQAFDSLLAGPVAEYLK	3	AGAAPYVQAFDSLLAGPVAEYLK	Q01518;Q5T0R1;Q5T0R2;Q5T0R3;Q5T0R4;Q5T0R5;Q5T0R6;Q5T0R7	0	0	y	1	8	noloss	False	0	0	0	0	0.98236251
D:\groups_temp\schurgrp\LCMS_FlScJDatler1_p\S1_DIA.raw	784.41498	947.52075	139.10376	0	AGAAPYVQAFDSLLAGPVAEYLK3_121_1_0_14	0.78294539	AGAAPYVQAFDSLLAGPVAEYLK3	0	AGAAPYVQAFDSLLAGPVAEYLK	1	0.0013509862	0.0013661202	0.72812515	Q01518	CAP1_HUMAN	CAP1	AGAAPYVQAFDSLLAGPVAEYLK	AGAAPYVQAFDSLLAGPVAEYLK	3	AGAAPYVQAFDSLLAGPVAEYLK	Q01518;Q5T0R1;Q5T0R2;Q5T0R3;Q5T0R4;Q5T0R5;Q5T0R6;Q5T0R7	0	0	y	1	9	noloss	False	0	0	0	0	0.98236251
D:\groups_temp\schurgrp\LCMS_FlScJDatler1_p\S1_DIA.raw	784.41498	819.46216	139.10376	0	AGAAPYVQAFDSLLAGPVAEYLK3_121_1_0_16	0.51232696	AGAAPYVQAFDSLLAGPVAEYLK3	0	AGAAPYVQAFDSLLAGPVAEYLK	1	0.0013509862	0.0013661202	0.72812515	Q01518	CAP1_HUMAN	CAP1	AGAAPYVQAFDSLLAGPVAEYLK	AGAAPYVQAFDSLLAGPVAEYLK	3	AGAAPYVQAFDSLLAGPVAEYLK	Q01518;Q5T0R1;Q5T0R2;Q5T0R3;Q5T0R4;Q5T0R5;Q5T0R6;Q5T0R7	0	0	y	1	7	noloss	False	0	0	0	0	0.98236251
D:\groups_temp\schurgrp\LCMS_FlScJDatler1_p\S1_DIA.raw	784.41498	1060.6049	139.10376	0	AGAAPYVQAFDSLLAGPVAEYLK3_121_1_0_13	0.28817245	AGAAPYVQAFDSLLAGPVAEYLK3	0	AGAAPYVQAFDSLLAGPVAEYLK	1	0.0013509862	0.0013661202	0.72812515	Q01518	CAP1_HUMAN	CAP1	AGAAPYVQAFDSLLAGPVAEYLK	AGAAPYVQAFDSLLAGPVAEYLK	3	AGAAPYVQAFDSLLAGPVAEYLK	Q01518;Q5T0R1;Q5T0R2;Q5T0R3;Q5T0R4;Q5T0R5;Q5T0R6;Q5T0R7	0	0	y	1	10	noloss	True	0	0	0	0	0.98236251
D:\groups_temp\schurgrp\LCMS_FlScJDatler1_p\S1_DIA.raw	784.41498	200.10352	139.10376	0	AGAAPYVQAFDSLLAGPVAEYLK3_98_1_0_3	0.28302947	AGAAPYVQAFDSLLAGPVAEYLK3	0	AGAAPYVQAFDSLLAGPVAEYLK	1	0.0013509862	0.0013661202	0.72812515	Q01518	CAP1_HUMAN	CAP1	AGAAPYVQAFDSLLAGPVAEYLK	AGAAPYVQAFDSLLAGPVAEYLK	3	AGAAPYVQAFDSLLAGPVAEYLK	Q01518;Q5T0R1;Q5T0R2;Q5T0R3;Q5T0R4;Q5T0R5;Q5T0R6;Q5T0R7	0	0	b	1	3	noloss	True	0	0	0	0	0.98236251
D:\groups_temp\schurgrp\LCMS_FlScJDatler1_p\S1_DIA.raw	784.41498	623.341	139.10376	0	AGAAPYVQAFDSLLAGPVAEYLK3_121_1_0_18	0.19913284	AGAAPYVQAFDSLLAGPVAEYLK3	0	AGAAPYVQAFDSLLAGPVAEYLK	1	0.0013509862	0.0013661202	0.72812515	Q01518	CAP1_HUMAN	CAP1	AGAAPYVQAFDSLLAGPVAEYLK	AGAAPYVQAFDSLLAGPVAEYLK	3	AGAAPYVQAFDSLLAGPVAEYLK	Q01518;Q5T0R1;Q5T0R2;Q5T0R3;Q5T0R4;Q5T0R5;Q5T0R6;Q5T0R7	0	0	y	1	5	noloss	True	0	0	0	0	0.98236251
D:\groups_temp\schurgrp\LCMS_FlScJDatler1_p\S1_DIA.raw	784.41498	271.14063	139.10376	0	AGAAPYVQAFDSLLAGPVAEYLK3_98_1_0_4	0.17187847	AGAAPYVQAFDSLLAGPVAEYLK3	0	AGAAPYVQAFDSLLAGPVAEYLK	1	0.0013509862	0.0013661202	0.72812515	Q01518	CAP1_HUMAN	CAP1	AGAAPYVQAFDSLLAGPVAEYLK	AGAAPYVQAFDSLLAGPVAEYLK	3	AGAAPYVQAFDSLLAGPVAEYLK	Q01518;Q5T0R1;Q5T0R2;Q5T0R3;Q5T0R4;Q5T0R5;Q5T0R6;Q5T0R7	0	0	b	1	4	noloss	True	0	0	0	0	0.98236251
D:\groups_temp\schurgrp\LCMS_FlScJDatler1_p\S1_DIA.raw	784.41498	630.32513	139.10376	0	AGAAPYVQAFDSLLAGPVAEYLK3_98_1_0_7	0.15925613	AGAAPYVQAFDSLLAGPVAEYLK3	0	AGAAPYVQAFDSLLAGPVAEYLK	1	0.0013509862	0.0013661202	0.72812515	Q01518	CAP1_HUMAN	CAP1	AGAAPYVQAFDSLLAGPVAEYLK	AGAAPYVQAFDSLLAGPVAEYLK	3	AGAAPYVQAFDSLLAGPVAEYLK	Q01518;Q5T0R1;Q5T0R2;Q5T0R3;Q5T0R4;Q5T0R5;Q5T0R6;Q5T0R7	0	0	b	1	7	noloss	True	0	0	0	0	0.98236251
D:\groups_temp\schurgrp\LCMS_FlScJDatler1_p\S1_DIA.raw	784.41498	829.42084	139.10376	0	AGAAPYVQAFDSLLAGPVAEYLK3_98_1_0_9	0.14921607	AGAAPYVQAFDSLLAGPVAEYLK3	0	AGAAPYVQAFDSLLAGPVAEYLK	1	0.0013509862	0.0013661202	0.72812515	Q01518	CAP1_HUMAN	CAP1	AGAAPYVQAFDSLLAGPVAEYLK	AGAAPYVQAFDSLLAGPVAEYLK	3	AGAAPYVQAFDSLLAGPVAEYLK	Q01518;Q5T0R1;Q5T0R2;Q5T0R3;Q5T0R4;Q5T0R5;Q5T0R6;Q5T0R7	0	0	b	1	9	noloss	True	0	0	0	0	0.98236251
D:\groups_temp\schurgrp\LCMS_FlScJDatler1_p\S1_DIA.raw	784.41498	423.26129	139.10376	0	AGAAPYVQAFDSLLAGPVAEYLK3_121_1_0_20	0.14841419	AGAAPYVQAFDSLLAGPVAEYLK3	0	AGAAPYVQAFDSLLAGPVAEYLK	1	0.0013509862	0.0013661202	0.72812515	Q01518	CAP1_HUMAN	CAP1	AGAAPYVQAFDSLLAGPVAEYLK	AGAAPYVQAFDSLLAGPVAEYLK	3	AGAAPYVQAFDSLLAGPVAEYLK	Q01518;Q5T0R1;Q5T0R2;Q5T0R3;Q5T0R4;Q5T0R5;Q5T0R6;Q5T0R7	0	0	y	1	3	noloss	True	0	0	0	0	0.98236251
D:\groups_temp\schurgrp\LCMS_FlScJDatler1_p\S1_DIA.raw	784.41498	758.38373	139.10376	0	AGAAPYVQAFDSLLAGPVAEYLK3_98_1_0_8	0.14139275	AGAAPYVQAFDSLLAGPVAEYLK3	0	AGAAPYVQAFDSLLAGPVAEYLK	1	0.0013509862	0.0013661202	0.72812515	Q01518	CAP1_HUMAN	CAP1	AGAAPYVQAFDSLLAGPVAEYLK	AGAAPYVQAFDSLLAGPVAEYLK	3	AGAAPYVQAFDSLLAGPVAEYLK	Q01518;Q5T0R1;Q5T0R2;Q5T0R3;Q5T0R4;Q5T0R5;Q5T0R6;Q5T0R7	0	0	b	1	8	noloss	True	0	0	0	0	0.98236251
D:\groups_temp\schurgrp\LCMS_FlScJDatler1_p\S1_DIA.raw	784.41498	552.30389	139.10376	0	AGAAPYVQAFDSLLAGPVAEYLK3_121_1_0_19	0.11507251	AGAAPYVQAFDSLLAGPVAEYLK3	0	AGAAPYVQAFDSLLAGPVAEYLK	1	0.0013509862	0.0013661202	0.72812515	Q01518	CAP1_HUMAN	CAP1	AGAAPYVQAFDSLLAGPVAEYLK	AGAAPYVQAFDSLLAGPVAEYLK	3	AGAAPYVQAFDSLLAGPVAEYLK	Q01518;Q5T0R1;Q5T0R2;Q5T0R3;Q5T0R4;Q5T0R5;Q5T0R6;Q5T0R7	0	0	y	1	4	noloss	True	0	0	0	0	0.98236251
D:\groups_temp\schurgrp\LCMS_FlScJDatler1_p\S1_DIA.raw	735.85474	257.12497	9.1183281	0	AGAGSATLSM(UniMod:35)AYAGAR2_98_1_0_4	0.103777	AGAGSATLSM(UniMod:35)AYAGAR2	0	AGAGSATLSMAYAGAR	1	6.2834428e-05	0.0013661202	0.83155894	P40926	MDHM_HUMAN	MDH2	AGAGSATLSM(UniMod:35)AYAGAR	AGAGSATLSM(UniMod:35)AYAGAR	2	AGAGSATLSM(UniMod:35)AYAGAR	P40926;G3XAL0;P40926-2	0	0	b	1	4	noloss	False	0.80498445	0	0	0	0.99993747
D:\groups_temp\schurgrp\LCMS_FlScJDatler1_p\S1_DIA.raw	735.85474	842.38361	9.1183281	0	AGAGSATLSM(UniMod:35)AYAGAR2_121_1_0_8	1	AGAGSATLSM(UniMod:35)AYAGAR2	0	AGAGSATLSMAYAGAR	1	6.2834428e-05	0.0013661202	0.83155894	P40926	MDHM_HUMAN	MDH2	AGAGSATLSM(UniMod:35)AYAGAR	AGAGSATLSM(UniMod:35)AYAGAR	2	AGAGSATLSM(UniMod:35)AYAGAR	P40926;G3XAL0;P40926-2	0	0	y	1	8	noloss	False	0.80498445	0	0	0	0.99993747
D:\groups_temp\schurgrp\LCMS_FlScJDatler1_p\S1_DIA.raw	735.85474	1214.5845	9.1183281	0	AGAGSATLSM(UniMod:35)AYAGAR2_121_1_0_4	0.14668494	AGAGSATLSM(UniMod:35)AYAGAR2	0	AGAGSATLSMAYAGAR	1	6.2834428e-05	0.0013661202	0.83155894	P40926	MDHM_HUMAN	MDH2	AGAGSATLSM(UniMod:35)AYAGAR	AGAGSATLSM(UniMod:35)AYAGAR	2	AGAGSATLSM(UniMod:35)AYAGAR	P40926;G3XAL0;P40926-2	0	0	y	1	12	noloss	False	0.80498445	0	0	0	0.99993747
D:\groups_temp\schurgrp\LCMS_FlScJDatler1_p\S1_DIA.raw	735.85474	344.15701	9.1183281	0	AGAGSATLSM(UniMod:35)AYAGAR2_98_1_0_5	0.099519446	AGAGSATLSM(UniMod:35)AYAGAR2	0	AGAGSATLSMAYAGAR	1	6.2834428e-05	0.0013661202	0.83155894	P40926	MDHM_HUMAN	MDH2	AGAGSATLSM(UniMod:35)AYAGAR	AGAGSATLSM(UniMod:35)AYAGAR	2	AGAGSATLSM(UniMod:35)AYAGAR	P40926;G3XAL0;P40926-2	0	0	b	1	5	noloss	False	0.80498445	0	0	0	0.99993747
D:\groups_temp\schurgrp\LCMS_FlScJDatler1_p\S1_DIA.raw	735.85474	1127.5525	9.1183281	0	AGAGSATLSM(UniMod:35)AYAGAR2_121_1_0_5	0.47458795	AGAGSATLSM(UniMod:35)AYAGAR2	0	AGAGSATLSMAYAGAR	1	6.2834428e-05	0.0013661202	0.83155894	P40926	MDHM_HUMAN	MDH2	AGAGSATLSM(UniMod:35)AYAGAR	AGAGSATLSM(UniMod:35)AYAGAR	2	AGAGSATLSM(UniMod:35)AYAGAR	P40926;G3XAL0;P40926-2	0	0	y	1	11	noloss	False	0.80498445	0	0	0	0.99993747
D:\groups_temp\schurgrp\LCMS_FlScJDatler1_p\S1_DIA.raw	735.85474	1056.5154	9.1183281	0	AGAGSATLSM(UniMod:35)AYAGAR2_121_1_0_6	0.60540795	AGAGSATLSM(UniMod:35)AYAGAR2	0	AGAGSATLSMAYAGAR	1	6.2834428e-05	0.0013661202	0.83155894	P40926	MDHM_HUMAN	MDH2	AGAGSATLSM(UniMod:35)AYAGAR	AGAGSATLSM(UniMod:35)AYAGAR	2	AGAGSATLSM(UniMod:35)AYAGAR	P40926;G3XAL0;P40926-2	0	0	y	1	10	noloss	False	0.80498445	0	0	0	0.99993747
D:\groups_temp\schurgrp\LCMS_FlScJDatler1_p\S1_DIA.raw	909.49121	710.39551	-48.918491	0	AGAHLQGGAK1_121_1_0_3	0.32731149	AGAHLQGGAK1	0	AGAHLQGGAK	1	5.5217821e-05	0.0013661202	0.83482265	P04406;P04406-2	G3P_HUMAN	GAPDH	AGAHLQGGAK	AGAHLQGGAK	1	AGAHLQGGAK	P04406;E7EUT5;P04406-2	0	0	y	1	7	noloss	False	4.8299069	0	0	0	0.99994504
D:\groups_temp\schurgrp\LCMS_FlScJDatler1_p\S1_DIA.raw	909.49121	337.16241	-48.918491	0	AGAHLQGGAK1_98_1_0_4	0.22458833	AGAHLQGGAK1	0	AGAHLQGGAK	1	5.5217821e-05	0.0013661202	0.83482265	P04406;P04406-2	G3P_HUMAN	GAPDH	AGAHLQGGAK	AGAHLQGGAK	1	AGAHLQGGAK	P04406;E7EUT5;P04406-2	0	0	b	1	4	noloss	False	4.8299069	0	0	0	0.99994504
D:\groups_temp\schurgrp\LCMS_FlScJDatler1_p\S1_DIA.raw	909.49121	573.33661	-48.918491	0	AGAHLQGGAK1_121_1_0_4	0.74477708	AGAHLQGGAK1	0	AGAHLQGGAK	1	5.5217821e-05	0.0013661202	0.83482265	P04406;P04406-2	G3P_HUMAN	GAPDH	AGAHLQGGAK	AGAHLQGGAK	1	AGAHLQGGAK	P04406;E7EUT5;P04406-2	0	0	y	1	6	noloss	False	4.8299069	0	0	0	0.99994504
D:\groups_temp\schurgrp\LCMS_FlScJDatler1_p\S1_DIA.raw	909.49121	450.24649	-48.918491	0	AGAHLQGGAK1_98_1_0_5	0.67845482	AGAHLQGGAK1	0	AGAHLQGGAK	1	5.5217821e-05	0.0013661202	0.83482265	P04406;P04406-2	G3P_HUMAN	GAPDH	AGAHLQGGAK	AGAHLQGGAK	1	AGAHLQGGAK	P04406;E7EUT5;P04406-2	0	0	b	1	5	noloss	False	4.8299069	0	0	0	0.99994504
D:\groups_temp\schurgrp\LCMS_FlScJDatler1_p\S1_DIA.raw	909.49121	460.25253	-48.918491	0	AGAHLQGGAK1_121_1_0_5	0.84070843	AGAHLQGGAK1	0	AGAHLQGGAK	1	5.5217821e-05	0.0013661202	0.83482265	P04406;P04406-2	G3P_HUMAN	GAPDH	AGAHLQGGAK	AGAHLQGGAK	1	AGAHLQGGAK	P04406;E7EUT5;P04406-2	0	0	y	1	5	noloss	False	4.8299069	0	0	0	0.99994504
D:\groups_temp\schurgrp\LCMS_FlScJDatler1_p\S1_DIA.raw	909.49121	578.30505	-48.918491	0	AGAHLQGGAK1_98_1_0_6	1	AGAHLQGGAK1	0	AGAHLQGGAK	1	5.5217821e-05	0.0013661202	0.83482265	P04406;P04406-2	G3P_HUMAN	GAPDH	AGAHLQGGAK	AGAHLQGGAK	1	AGAHLQGGAK	P04406;E7EUT5;P04406-2	0	0	b	1	6	noloss	False	4.8299069	0	0	0	0.99994504
D:\groups_temp\schurgrp\LCMS_FlScJDatler1_p\S1_DIA.raw	455.24951	450.24649	-48.870163	0	AGAHLQGGAK2_98_1_0_5	0.42997351	AGAHLQGGAK2	0	AGAHLQGGAK	1	5.9026112e-05	0.0013661202	0.82078302	P04406;P04406-2	G3P_HUMAN	GAPDH	AGAHLQGGAK	AGAHLQGGAK	2	AGAHLQGGAK	P04406;E7EUT5;P04406-2	0	0	b	1	5	noloss	False	4.032917	0	0	0	0.99994123
D:\groups_temp\schurgrp\LCMS_FlScJDatler1_p\S1_DIA.raw	455.24951	573.33661	-48.870163	0	AGAHLQGGAK2_121_1_0_4	1	AGAHLQGGAK2	0	AGAHLQGGAK	1	5.9026112e-05	0.0013661202	0.82078302	P04406;P04406-2	G3P_HUMAN	GAPDH	AGAHLQGGAK	AGAHLQGGAK	2	AGAHLQGGAK	P04406;E7EUT5;P04406-2	0	0	y	1	6	noloss	False	4.032917	0	0	0	0.99994123
D:\groups_temp\schurgrp\LCMS_FlScJDatler1_p\S1_DIA.raw	455.24951	838.4541	-48.870163	0	AGAHLQGGAK2_121_1_0_1	0.05111973	AGAHLQGGAK2	0	AGAHLQGGAK	1	5.9026112e-05	0.0013661202	0.82078302	P04406;P04406-2	G3P_HUMAN	GAPDH	AGAHLQGGAK	AGAHLQGGAK	2	AGAHLQGGAK	P04406;E7EUT5;P04406-2	0	0	y	1	9	noloss	False	4.032917	0	0	0	0.99994123
D:\groups_temp\schurgrp\LCMS_FlScJDatler1_p\S1_DIA.raw	455.24951	781.43262	-48.870163	0	AGAHLQGGAK2_121_1_0_2	0.072728641	AGAHLQGGAK2	0	AGAHLQGGAK	1	5.9026112e-05	0.0013661202	0.82078302	P04406;P04406-2	G3P_HUMAN	GAPDH	AGAHLQGGAK	AGAHLQGGAK	2	AGAHLQGGAK	P04406;E7EUT5;P04406-2	0	0	y	1	8	noloss	False	4.032917	0	0	0	0.99994123
D:\groups_temp\schurgrp\LCMS_FlScJDatler1_p\S1_DIA.raw	455.24951	200.10352	-48.870163	0	AGAHLQGGAK2_98_1_0_3	0.071547739	AGAHLQGGAK2	0	AGAHLQGGAK	1	5.9026112e-05	0.0013661202	0.82078302	P04406;P04406-2	G3P_HUMAN	GAPDH	AGAHLQGGAK	AGAHLQGGAK	2	AGAHLQGGAK	P04406;E7EUT5;P04406-2	0	0	b	1	3	noloss	False	4.032917	0	0	0	0.99994123
D:\groups_temp\schurgrp\LCMS_FlScJDatler1_p\S1_DIA.raw	455.24951	710.39551	-48.870163	0	AGAHLQGGAK2_121_1_0_3	0.29270688	AGAHLQGGAK2	0	AGAHLQGGAK	1	5.9026112e-05	0.0013661202	0.82078302	P04406;P04406-2	G3P_HUMAN	GAPDH	AGAHLQGGAK	AGAHLQGGAK	2	AGAHLQGGAK	P04406;E7EUT5;P04406-2	0	0	y	1	7	noloss	False	4.032917	0	0	0	0.99994123
D:\groups_temp\schurgrp\LCMS_FlScJDatler1_p\S1_DIA.raw	705.43048	407.26639	11.659336	0	AGAVFLK1_121_1_0_4	1	AGAVFLK1	0	AGAVFLK	1	0.004401593	0.002538071	0.80498445	Q02643	GHRHR_HUMAN	GHRHR	AGAVFLK	AGAVFLK	1	AGAVFLK	Q02643;Q9HB44;Q9HB45	0	0	y	1	3	noloss	False	2.4149532	0	0	0	0.90562499
D:\groups_temp\schurgrp\LCMS_FlScJDatler1_p\S1_DIA.raw	705.43048	299.17194	11.659336	0	AGAVFLK1_98_1_0_4	0.59751379	AGAVFLK1	0	AGAVFLK	1	0.004401593	0.002538071	0.80498445	Q02643	GHRHR_HUMAN	GHRHR	AGAVFLK	AGAVFLK	1	AGAVFLK	Q02643;Q9HB44;Q9HB45	0	0	b	1	4	noloss	False	2.4149532	0	0	0	0.90562499
D:\groups_temp\schurgrp\LCMS_FlScJDatler1_p\S1_DIA.raw	705.43048	446.24036	11.659336	0	AGAVFLK1_98_1_0_5	0.58120209	AGAVFLK1	0	AGAVFLK	1	0.004401593	0.002538071	0.80498445	Q02643	GHRHR_HUMAN	GHRHR	AGAVFLK	AGAVFLK	1	AGAVFLK	Q02643;Q9HB44;Q9HB45	0	0	b	1	5	noloss	False	2.4149532	0	0	0	0.90562499
D:\groups_temp\schurgrp\LCMS_FlScJDatler1_p\S1_DIA.raw	705.43048	200.10352	11.659336	0	AGAVFLK1_98_1_0_3	0.53689992	AGAVFLK1	0	AGAVFLK	1	0.004401593	0.002538071	0.80498445	Q02643	GHRHR_HUMAN	GHRHR	AGAVFLK	AGAVFLK	1	AGAVFLK	Q02643;Q9HB44;Q9HB45	0	0	b	1	3	noloss	True	2.4149532	0	0	0	0.90562499
D:\groups_temp\schurgrp\LCMS_FlScJDatler1_p\S1_DIA.raw	705.43048	559.3244	11.659336	0	AGAVFLK1_98_1_0_6	0.40860185	AGAVFLK1	0	AGAVFLK	1	0.004401593	0.002538071	0.80498445	Q02643	GHRHR_HUMAN	GHRHR	AGAVFLK	AGAVFLK	1	AGAVFLK	Q02643;Q9HB44;Q9HB45	0	0	b	1	6	noloss	False	2.4149532	0	0	0	0.90562499
D:\groups_temp\schurgrp\LCMS_FlScJDatler1_p\S1_DIA.raw	705.43048	506.33478	11.659336	0	AGAVFLK1_121_1_0_3	0.35906318	AGAVFLK1	0	AGAVFLK	1	0.004401593	0.002538071	0.80498445	Q02643	GHRHR_HUMAN	GHRHR	AGAVFLK	AGAVFLK	1	AGAVFLK	Q02643;Q9HB44;Q9HB45	0	0	y	1	4	noloss	True	2.4149532	0	0	0	0.90562499
D:\groups_temp\schurgrp\LCMS_FlScJDatler1_p\S1_DIA.raw	705.43048	577.37189	11.659336	0	AGAVFLK1_121_1_0_2	0.18013278	AGAVFLK1	0	AGAVFLK	1	0.004401593	0.002538071	0.80498445	Q02643	GHRHR_HUMAN	GHRHR	AGAVFLK	AGAVFLK	1	AGAVFLK	Q02643;Q9HB44;Q9HB45	0	0	y	1	5	noloss	True	2.4149532	0	0	0	0.90562499
D:\groups_temp\schurgrp\LCMS_FlScJDatler1_p\S1_DIA.raw	705.43048	634.39337	11.659336	0	AGAVFLK1_121_1_0_1	0.090031825	AGAVFLK1	0	AGAVFLK	1	0.004401593	0.002538071	0.80498445	Q02643	GHRHR_HUMAN	GHRHR	AGAVFLK	AGAVFLK	1	AGAVFLK	Q02643;Q9HB44;Q9HB45	0	0	y	1	6	noloss	True	2.4149532	0	0	0	0.90562499
D:\groups_temp\schurgrp\LCMS_FlScJDatler1_p\S1_DIA.raw	705.43048	317.70059	11.659336	0	AGAVFLK1_121_2_0_1	0.0043999515	AGAVFLK1	0	AGAVFLK	1	0.004401593	0.002538071	0.80498445	Q02643	GHRHR_HUMAN	GHRHR	AGAVFLK	AGAVFLK	1	AGAVFLK	Q02643;Q9HB44;Q9HB45	0	0	y	2	6	noloss	True	2.4149532	0	0	0	0.90562499
D:\groups_temp\schurgrp\LCMS_FlScJDatler1_p\S1_DIA.raw	705.43048	289.18988	11.659336	0	AGAVFLK1_121_2_0_2	0.0038701666	AGAVFLK1	0	AGAVFLK	1	0.004401593	0.002538071	0.80498445	Q02643	GHRHR_HUMAN	GHRHR	AGAVFLK	AGAVFLK	1	AGAVFLK	Q02643;Q9HB44;Q9HB45	0	0	y	2	5	noloss	True	2.4149532	0	0	0	0.90562499
D:\groups_temp\schurgrp\LCMS_FlScJDatler1_p\S1_DIA.raw	705.43048	253.67131	11.659336	0	AGAVFLK1_121_2_0_3	0.0030566703	AGAVFLK1	0	AGAVFLK	1	0.004401593	0.002538071	0.80498445	Q02643	GHRHR_HUMAN	GHRHR	AGAVFLK	AGAVFLK	1	AGAVFLK	Q02643;Q9HB44;Q9HB45	0	0	y	2	4	noloss	True	2.4149532	0	0	0	0.90562499
D:\groups_temp\schurgrp\LCMS_FlScJDatler1_p\S1_DIA.raw	705.43048	223.62408	11.659336	0	AGAVFLK1_98_2_0_5	0.0026735021	AGAVFLK1	0	AGAVFLK	1	0.004401593	0.002538071	0.80498445	Q02643	GHRHR_HUMAN	GHRHR	AGAVFLK	AGAVFLK	1	AGAVFLK	Q02643;Q9HB44;Q9HB45	0	0	b	2	5	noloss	True	2.4149532	0	0	0	0.90562499
D:\groups_temp\schurgrp\LCMS_FlScJDatler1_p\S1_DIA.raw	488.72861	458.23688	-10.630561	0	AGFAGDDAPR2_121_1_0_6	0.30727673	AGFAGDDAPR2	0	AGFAGDDAPR	0	0.00035075413	0.0013661202	0.81094337	P60709;P63261	ACTB_HUMAN;ACTG_HUMAN	ACTB;ACTG1	AGFAGDDAPR	AGFAGDDAPR	2	AGFAGDDAPR	P60709;P62736;P63261;P63267;P68032;P68133;A5A3E0;Q6S8J3;P0CG38;P0CG39;P63267-2;A0A2R8Y793;A0A2R8YGF8;A0A6Q8PGD7;A0A6Q8PH58;A0A7P0TBL1;A0A804GS07;A6NL76;B8ZZJ2;C9JFL5;C9JTX5;C9JUM1;C9JZR7;E7EVS6;F6QUT6;F6UVQ4;F8WB63;F8WCH0;G5E9R0;I3L1U9;I3L3I0;I3L3R2;I3L4N8;J3KT65;K7EM38	0	0	y	1	4	noloss	False	1.6110162	0	0	0	0.99857742
D:\groups_temp\schurgrp\LCMS_FlScJDatler1_p\S1_DIA.raw	488.72861	343.20993	-10.630561	0	AGFAGDDAPR2_121_1_0_7	0.39864329	AGFAGDDAPR2	0	AGFAGDDAPR	0	0.00035075413	0.0013661202	0.81094337	P60709;P63261	ACTB_HUMAN;ACTG_HUMAN	ACTB;ACTG1	AGFAGDDAPR	AGFAGDDAPR	2	AGFAGDDAPR	P60709;P62736;P63261;P63267;P68032;P68133;A5A3E0;Q6S8J3;P0CG38;P0CG39;P63267-2;A0A2R8Y793;A0A2R8YGF8;A0A6Q8PGD7;A0A6Q8PH58;A0A7P0TBL1;A0A804GS07;A6NL76;B8ZZJ2;C9JFL5;C9JTX5;C9JUM1;C9JZR7;E7EVS6;F6QUT6;F6UVQ4;F8WB63;F8WCH0;G5E9R0;I3L1U9;I3L3I0;I3L3R2;I3L4N8;J3KT65;K7EM38	0	0	y	1	3	noloss	False	1.6110162	0	0	0	0.99857742
D:\groups_temp\schurgrp\LCMS_FlScJDatler1_p\S1_DIA.raw	488.72861	573.26379	-10.630561	0	AGFAGDDAPR2_121_1_0_5	0.12750746	AGFAGDDAPR2	0	AGFAGDDAPR	0	0.00035075413	0.0013661202	0.81094337	P60709;P63261	ACTB_HUMAN;ACTG_HUMAN	ACTB;ACTG1	AGFAGDDAPR	AGFAGDDAPR	2	AGFAGDDAPR	P60709;P62736;P63261;P63267;P68032;P68133;A5A3E0;Q6S8J3;P0CG38;P0CG39;P63267-2;A0A2R8Y793;A0A2R8YGF8;A0A6Q8PGD7;A0A6Q8PH58;A0A7P0TBL1;A0A804GS07;A6NL76;B8ZZJ2;C9JFL5;C9JTX5;C9JUM1;C9JZR7;E7EVS6;F6QUT6;F6UVQ4;F8WB63;F8WCH0;G5E9R0;I3L1U9;I3L3I0;I3L3R2;I3L4N8;J3KT65;K7EM38	0	0	y	1	5	noloss	False	1.6110162	0	0	0	0.99857742
D:\groups_temp\schurgrp\LCMS_FlScJDatler1_p\S1_DIA.raw	488.72861	630.28528	-10.630561	0	AGFAGDDAPR2_121_1_0_4	1	AGFAGDDAPR2	0	AGFAGDDAPR	0	0.00035075413	0.0013661202	0.81094337	P60709;P63261	ACTB_HUMAN;ACTG_HUMAN	ACTB;ACTG1	AGFAGDDAPR	AGFAGDDAPR	2	AGFAGDDAPR	P60709;P62736;P63261;P63267;P68032;P68133;A5A3E0;Q6S8J3;P0CG38;P0CG39;P63267-2;A0A2R8Y793;A0A2R8YGF8;A0A6Q8PGD7;A0A6Q8PH58;A0A7P0TBL1;A0A804GS07;A6NL76;B8ZZJ2;C9JFL5;C9JTX5;C9JUM1;C9JZR7;E7EVS6;F6QUT6;F6UVQ4;F8WB63;F8WCH0;G5E9R0;I3L1U9;I3L3I0;I3L3R2;I3L4N8;J3KT65;K7EM38	0	0	y	1	6	noloss	False	1.6110162	0	0	0	0.99857742
D:\groups_temp\schurgrp\LCMS_FlScJDatler1_p\S1_DIA.raw	488.72861	701.32239	-10.630561	0	AGFAGDDAPR2_121_1_0_3	0.72440445	AGFAGDDAPR2	0	AGFAGDDAPR	0	0.00035075413	0.0013661202	0.81094337	P60709;P63261	ACTB_HUMAN;ACTG_HUMAN	ACTB;ACTG1	AGFAGDDAPR	AGFAGDDAPR	2	AGFAGDDAPR	P60709;P62736;P63261;P63267;P68032;P68133;A5A3E0;Q6S8J3;P0CG38;P0CG39;P63267-2;A0A2R8Y793;A0A2R8YGF8;A0A6Q8PGD7;A0A6Q8PH58;A0A7P0TBL1;A0A804GS07;A6NL76;B8ZZJ2;C9JFL5;C9JTX5;C9JUM1;C9JZR7;E7EVS6;F6QUT6;F6UVQ4;F8WB63;F8WCH0;G5E9R0;I3L1U9;I3L3I0;I3L3R2;I3L4N8;J3KT65;K7EM38	0	0	y	1	7	noloss	False	1.6110162	0	0	0	0.99857742
D:\groups_temp\schurgrp\LCMS_FlScJDatler1_p\S1_DIA.raw	488.72861	276.13483	-10.630561	0	AGFAGDDAPR2_98_1_0_3	0.62182254	AGFAGDDAPR2	0	AGFAGDDAPR	0	0.00035075413	0.0013661202	0.81094337	P60709;P63261	ACTB_HUMAN;ACTG_HUMAN	ACTB;ACTG1	AGFAGDDAPR	AGFAGDDAPR	2	AGFAGDDAPR	P60709;P62736;P63261;P63267;P68032;P68133;A5A3E0;Q6S8J3;P0CG38;P0CG39;P63267-2;A0A2R8Y793;A0A2R8YGF8;A0A6Q8PGD7;A0A6Q8PH58;A0A7P0TBL1;A0A804GS07;A6NL76;B8ZZJ2;C9JFL5;C9JTX5;C9JUM1;C9JZR7;E7EVS6;F6QUT6;F6UVQ4;F8WB63;F8WCH0;G5E9R0;I3L1U9;I3L3I0;I3L3R2;I3L4N8;J3KT65;K7EM38	0	0	b	1	3	noloss	False	1.6110162	0	0	0	0.99857742
D:\groups_temp\schurgrp\LCMS_FlScJDatler1_p\S1_DIA.raw	463.27774	613.36786	29.011145	0	AGLAPLEVR2_121_1_0_4	1	AGLAPLEVR2	0	AGLAPLEVR	1	0.0058139535	0.0013661202	0.21624273	O75369;O75369-2;O75369-8;O75369-9	FLNB_HUMAN	FLNB	AGLAPLEVR	AGLAPLEVR	2	AGLAPLEVR	O75369;O75369-2;O75369-3;O75369-6;O75369-4;O75369-5;O75369-7;O75369-8;O75369-9;A0A804HK76;A0A804HL72;E7EN95	0	0	y	1	5	noloss	False	0.80498445	0	0	0	0
D:\groups_temp\schurgrp\LCMS_FlScJDatler1_p\S1_DIA.raw	463.27774	242.15047	29.011145	0	AGLAPLEVR2_98_1_0_3	0.35379007	AGLAPLEVR2	0	AGLAPLEVR	1	0.0058139535	0.0013661202	0.21624273	O75369;O75369-2;O75369-8;O75369-9	FLNB_HUMAN	FLNB	AGLAPLEVR	AGLAPLEVR	2	AGLAPLEVR	O75369;O75369-2;O75369-3;O75369-6;O75369-4;O75369-5;O75369-7;O75369-8;O75369-9;A0A804HK76;A0A804HL72;E7EN95	0	0	b	1	3	noloss	False	0.80498445	0	0	0	0
D:\groups_temp\schurgrp\LCMS_FlScJDatler1_p\S1_DIA.raw	463.27774	307.18787	29.011145	0	AGLAPLEVR2_121_2_0_4	0.29107094	AGLAPLEVR2	0	AGLAPLEVR	1	0.0058139535	0.0013661202	0.21624273	O75369;O75369-2;O75369-8;O75369-9	FLNB_HUMAN	FLNB	AGLAPLEVR	AGLAPLEVR	2	AGLAPLEVR	O75369;O75369-2;O75369-3;O75369-6;O75369-4;O75369-5;O75369-7;O75369-8;O75369-9;A0A804HK76;A0A804HL72;E7EN95	0	0	y	2	5	noloss	False	0.80498445	0	0	0	0
D:\groups_temp\schurgrp\LCMS_FlScJDatler1_p\S1_DIA.raw	463.27774	684.40497	29.011145	0	AGLAPLEVR2_121_1_0_3	0.28637204	AGLAPLEVR2	0	AGLAPLEVR	1	0.0058139535	0.0013661202	0.21624273	O75369;O75369-2;O75369-8;O75369-9	FLNB_HUMAN	FLNB	AGLAPLEVR	AGLAPLEVR	2	AGLAPLEVR	O75369;O75369-2;O75369-3;O75369-6;O75369-4;O75369-5;O75369-7;O75369-8;O75369-9;A0A804HK76;A0A804HL72;E7EN95	0	0	y	1	6	noloss	True	0.80498445	0	0	0	0
D:\groups_temp\schurgrp\LCMS_FlScJDatler1_p\S1_DIA.raw	463.27774	313.18759	29.011145	0	AGLAPLEVR2_98_1_0_4	0.080263622	AGLAPLEVR2	0	AGLAPLEVR	1	0.0058139535	0.0013661202	0.21624273	O75369;O75369-2;O75369-8;O75369-9	FLNB_HUMAN	FLNB	AGLAPLEVR	AGLAPLEVR	2	AGLAPLEVR	O75369;O75369-2;O75369-3;O75369-6;O75369-4;O75369-5;O75369-7;O75369-8;O75369-9;A0A804HK76;A0A804HL72;E7EN95	0	0	b	1	4	noloss	True	0.80498445	0	0	0	0
D:\groups_temp\schurgrp\LCMS_FlScJDatler1_p\S1_DIA.raw	463.27774	516.31512	29.011145	0	AGLAPLEVR2_121_1_0_5	0.066787206	AGLAPLEVR2	0	AGLAPLEVR	1	0.0058139535	0.0013661202	0.21624273	O75369;O75369-2;O75369-8;O75369-9	FLNB_HUMAN	FLNB	AGLAPLEVR	AGLAPLEVR	2	AGLAPLEVR	O75369;O75369-2;O75369-3;O75369-6;O75369-4;O75369-5;O75369-7;O75369-8;O75369-9;A0A804HK76;A0A804HL72;E7EN95	0	0	y	1	4	noloss	True	0.80498445	0	0	0	0
D:\groups_temp\schurgrp\LCMS_FlScJDatler1_p\S1_DIA.raw	463.27774	342.70642	29.011145	0	AGLAPLEVR2_121_2_0_3	0.062480032	AGLAPLEVR2	0	AGLAPLEVR	1	0.0058139535	0.0013661202	0.21624273	O75369;O75369-2;O75369-8;O75369-9	FLNB_HUMAN	FLNB	AGLAPLEVR	AGLAPLEVR	2	AGLAPLEVR	O75369;O75369-2;O75369-3;O75369-6;O75369-4;O75369-5;O75369-7;O75369-8;O75369-9;A0A804HK76;A0A804HL72;E7EN95	0	0	y	2	6	noloss	True	0.80498445	0	0	0	0
D:\groups_temp\schurgrp\LCMS_FlScJDatler1_p\S1_DIA.raw	463.27774	403.23105	29.011145	0	AGLAPLEVR2_121_1_0_6	0.045569822	AGLAPLEVR2	0	AGLAPLEVR	1	0.0058139535	0.0013661202	0.21624273	O75369;O75369-2;O75369-8;O75369-9	FLNB_HUMAN	FLNB	AGLAPLEVR	AGLAPLEVR	2	AGLAPLEVR	O75369;O75369-2;O75369-3;O75369-6;O75369-4;O75369-5;O75369-7;O75369-8;O75369-9;A0A804HK76;A0A804HL72;E7EN95	0	0	y	1	3	noloss	True	0.80498445	0	0	0	0
D:\groups_temp\schurgrp\LCMS_FlScJDatler1_p\S1_DIA.raw	463.27774	854.5105	29.011145	0	AGLAPLEVR2_121_1_0_1	0.027804367	AGLAPLEVR2	0	AGLAPLEVR	1	0.0058139535	0.0013661202	0.21624273	O75369;O75369-2;O75369-8;O75369-9	FLNB_HUMAN	FLNB	AGLAPLEVR	AGLAPLEVR	2	AGLAPLEVR	O75369;O75369-2;O75369-3;O75369-6;O75369-4;O75369-5;O75369-7;O75369-8;O75369-9;A0A804HK76;A0A804HL72;E7EN95	0	0	y	1	8	noloss	True	0.80498445	0	0	0	0
D:\groups_temp\schurgrp\LCMS_FlScJDatler1_p\S1_DIA.raw	463.27774	797.48907	29.011145	0	AGLAPLEVR2_121_1_0_2	0.022655113	AGLAPLEVR2	0	AGLAPLEVR	1	0.0058139535	0.0013661202	0.21624273	O75369;O75369-2;O75369-8;O75369-9	FLNB_HUMAN	FLNB	AGLAPLEVR	AGLAPLEVR	2	AGLAPLEVR	O75369;O75369-2;O75369-3;O75369-6;O75369-4;O75369-5;O75369-7;O75369-8;O75369-9;A0A804HK76;A0A804HL72;E7EN95	0	0	y	1	7	noloss	True	0.80498445	0	0	0	0
D:\groups_temp\schurgrp\LCMS_FlScJDatler1_p\S1_DIA.raw	463.27774	410.24036	29.011145	0	AGLAPLEVR2_98_1_0_5	0.0027094369	AGLAPLEVR2	0	AGLAPLEVR	1	0.0058139535	0.0013661202	0.21624273	O75369;O75369-2;O75369-8;O75369-9	FLNB_HUMAN	FLNB	AGLAPLEVR	AGLAPLEVR	2	AGLAPLEVR	O75369;O75369-2;O75369-3;O75369-6;O75369-4;O75369-5;O75369-7;O75369-8;O75369-9;A0A804HK76;A0A804HL72;E7EN95	0	0	b	1	5	noloss	True	0.80498445	0	0	0	0
D:\groups_temp\schurgrp\LCMS_FlScJDatler1_p\S1_DIA.raw	463.27774	652.367	29.011145	0	AGLAPLEVR2_98_1_0_7	0.0013154733	AGLAPLEVR2	0	AGLAPLEVR	1	0.0058139535	0.0013661202	0.21624273	O75369;O75369-2;O75369-8;O75369-9	FLNB_HUMAN	FLNB	AGLAPLEVR	AGLAPLEVR	2	AGLAPLEVR	O75369;O75369-2;O75369-3;O75369-6;O75369-4;O75369-5;O75369-7;O75369-8;O75369-9;A0A804HK76;A0A804HL72;E7EN95	0	0	b	1	7	noloss	True	0.80498445	0	0	0	0
D:\groups_temp\schurgrp\LCMS_FlScJDatler1_p\S1_DIA.raw	944.53235	428.2627	37.13847	0	AGLQFPVGR1_121_1_0_5	1	AGLQFPVGR1	0	AGLQFPVGR	0	0.0017486885	0.0013661202	0.92976838	P04908;P0C0S8;P20671;Q16777;Q6FI13;Q7L7L0;Q93077;Q96KK5;Q99878;Q9BTM1	H2A1B_HUMAN;H2A1C_HUMAN;H2A1D_HUMAN;H2A1H_HUMAN;H2A1J_HUMAN;H2A1_HUMAN;H2A2A_HUMAN;H2A2C_HUMAN;H2A3_HUMAN;H2AJ_HUMAN	H2AC12;H2AC14;H2AC17;H2AC19;H2AC20;H2AC25;H2AC6;H2AC7;H2AC8;H2AJ	AGLQFPVGR	AGLQFPVGR	1	AGLQFPVGR	P04908;P0C0S5;P0C0S8;P16104;P20671;Q16777;Q6FI13;Q71UI9;Q7L7L0;Q8IUE6;Q93077;Q96KK5;Q96QV6;Q99878;Q9BTM1;A0A0U1RR32;A0A0U1RRH7;A0A3B3IS11;A0A494C189;C9J0D1;Q71UI9-2;Q71UI9-5;Q9BTM1-2	0	0	y	1	4	noloss	False	2.7786679	0	0	0	0.97574961
D:\groups_temp\schurgrp\LCMS_FlScJDatler1_p\S1_DIA.raw	944.53235	575.33112	37.13847	0	AGLQFPVGR1_121_1_0_4	0.47751063	AGLQFPVGR1	0	AGLQFPVGR	0	0.0017486885	0.0013661202	0.92976838	P04908;P0C0S8;P20671;Q16777;Q6FI13;Q7L7L0;Q93077;Q96KK5;Q99878;Q9BTM1	H2A1B_HUMAN;H2A1C_HUMAN;H2A1D_HUMAN;H2A1H_HUMAN;H2A1J_HUMAN;H2A1_HUMAN;H2A2A_HUMAN;H2A2C_HUMAN;H2A3_HUMAN;H2AJ_HUMAN	H2AC12;H2AC14;H2AC17;H2AC19;H2AC20;H2AC25;H2AC6;H2AC7;H2AC8;H2AJ	AGLQFPVGR	AGLQFPVGR	1	AGLQFPVGR	P04908;P0C0S5;P0C0S8;P16104;P20671;Q16777;Q6FI13;Q71UI9;Q7L7L0;Q8IUE6;Q93077;Q96KK5;Q96QV6;Q99878;Q9BTM1;A0A0U1RR32;A0A0U1RRH7;A0A3B3IS11;A0A494C189;C9J0D1;Q71UI9-2;Q71UI9-5;Q9BTM1-2	0	0	y	1	5	noloss	False	2.7786679	0	0	0	0.97574961
D:\groups_temp\schurgrp\LCMS_FlScJDatler1_p\S1_DIA.raw	944.53235	703.38971	37.13847	0	AGLQFPVGR1_121_1_0_3	0.22087575	AGLQFPVGR1	0	AGLQFPVGR	0	0.0017486885	0.0013661202	0.92976838	P04908;P0C0S8;P20671;Q16777;Q6FI13;Q7L7L0;Q93077;Q96KK5;Q99878;Q9BTM1	H2A1B_HUMAN;H2A1C_HUMAN;H2A1D_HUMAN;H2A1H_HUMAN;H2A1J_HUMAN;H2A1_HUMAN;H2A2A_HUMAN;H2A2C_HUMAN;H2A3_HUMAN;H2AJ_HUMAN	H2AC12;H2AC14;H2AC17;H2AC19;H2AC20;H2AC25;H2AC6;H2AC7;H2AC8;H2AJ	AGLQFPVGR	AGLQFPVGR	1	AGLQFPVGR	P04908;P0C0S5;P0C0S8;P16104;P20671;Q16777;Q6FI13;Q71UI9;Q7L7L0;Q8IUE6;Q93077;Q96KK5;Q96QV6;Q99878;Q9BTM1;A0A0U1RR32;A0A0U1RRH7;A0A3B3IS11;A0A494C189;C9J0D1;Q71UI9-2;Q71UI9-5;Q9BTM1-2	0	0	y	1	6	noloss	True	2.7786679	0	0	0	0.97574961
D:\groups_temp\schurgrp\LCMS_FlScJDatler1_p\S1_DIA.raw	944.53235	517.27747	37.13847	0	AGLQFPVGR1_98_1_0_5	0.22015163	AGLQFPVGR1	0	AGLQFPVGR	0	0.0017486885	0.0013661202	0.92976838	P04908;P0C0S8;P20671;Q16777;Q6FI13;Q7L7L0;Q93077;Q96KK5;Q99878;Q9BTM1	H2A1B_HUMAN;H2A1C_HUMAN;H2A1D_HUMAN;H2A1H_HUMAN;H2A1J_HUMAN;H2A1_HUMAN;H2A2A_HUMAN;H2A2C_HUMAN;H2A3_HUMAN;H2AJ_HUMAN	H2AC12;H2AC14;H2AC17;H2AC19;H2AC20;H2AC25;H2AC6;H2AC7;H2AC8;H2AJ	AGLQFPVGR	AGLQFPVGR	1	AGLQFPVGR	P04908;P0C0S5;P0C0S8;P16104;P20671;Q16777;Q6FI13;Q71UI9;Q7L7L0;Q8IUE6;Q93077;Q96KK5;Q96QV6;Q99878;Q9BTM1;A0A0U1RR32;A0A0U1RRH7;A0A3B3IS11;A0A494C189;C9J0D1;Q71UI9-2;Q71UI9-5;Q9BTM1-2	0	0	b	1	5	noloss	False	2.7786679	0	0	0	0.97574961
D:\groups_temp\schurgrp\LCMS_FlScJDatler1_p\S1_DIA.raw	944.53235	816.47375	37.13847	0	AGLQFPVGR1_121_1_0_2	0.15407918	AGLQFPVGR1	0	AGLQFPVGR	0	0.0017486885	0.0013661202	0.92976838	P04908;P0C0S8;P20671;Q16777;Q6FI13;Q7L7L0;Q93077;Q96KK5;Q99878;Q9BTM1	H2A1B_HUMAN;H2A1C_HUMAN;H2A1D_HUMAN;H2A1H_HUMAN;H2A1J_HUMAN;H2A1_HUMAN;H2A2A_HUMAN;H2A2C_HUMAN;H2A3_HUMAN;H2AJ_HUMAN	H2AC12;H2AC14;H2AC17;H2AC19;H2AC20;H2AC25;H2AC6;H2AC7;H2AC8;H2AJ	AGLQFPVGR	AGLQFPVGR	1	AGLQFPVGR	P04908;P0C0S5;P0C0S8;P16104;P20671;Q16777;Q6FI13;Q71UI9;Q7L7L0;Q8IUE6;Q93077;Q96KK5;Q96QV6;Q99878;Q9BTM1;A0A0U1RR32;A0A0U1RRH7;A0A3B3IS11;A0A494C189;C9J0D1;Q71UI9-2;Q71UI9-5;Q9BTM1-2	0	0	y	1	7	noloss	True	2.7786679	0	0	0	0.97574961
D:\groups_temp\schurgrp\LCMS_FlScJDatler1_p\S1_DIA.raw	944.53235	873.49524	37.13847	0	AGLQFPVGR1_121_1_0_1	0.15143035	AGLQFPVGR1	0	AGLQFPVGR	0	0.0017486885	0.0013661202	0.92976838	P04908;P0C0S8;P20671;Q16777;Q6FI13;Q7L7L0;Q93077;Q96KK5;Q99878;Q9BTM1	H2A1B_HUMAN;H2A1C_HUMAN;H2A1D_HUMAN;H2A1H_HUMAN;H2A1J_HUMAN;H2A1_HUMAN;H2A2A_HUMAN;H2A2C_HUMAN;H2A3_HUMAN;H2AJ_HUMAN	H2AC12;H2AC14;H2AC17;H2AC19;H2AC20;H2AC25;H2AC6;H2AC7;H2AC8;H2AJ	AGLQFPVGR	AGLQFPVGR	1	AGLQFPVGR	P04908;P0C0S5;P0C0S8;P16104;P20671;Q16777;Q6FI13;Q71UI9;Q7L7L0;Q8IUE6;Q93077;Q96KK5;Q96QV6;Q99878;Q9BTM1;A0A0U1RR32;A0A0U1RRH7;A0A3B3IS11;A0A494C189;C9J0D1;Q71UI9-2;Q71UI9-5;Q9BTM1-2	0	0	y	1	8	noloss	True	2.7786679	0	0	0	0.97574961
D:\groups_temp\schurgrp\LCMS_FlScJDatler1_p\S1_DIA.raw	944.53235	614.3302	37.13847	0	AGLQFPVGR1_98_1_0_6	0.13191386	AGLQFPVGR1	0	AGLQFPVGR	0	0.0017486885	0.0013661202	0.92976838	P04908;P0C0S8;P20671;Q16777;Q6FI13;Q7L7L0;Q93077;Q96KK5;Q99878;Q9BTM1	H2A1B_HUMAN;H2A1C_HUMAN;H2A1D_HUMAN;H2A1H_HUMAN;H2A1J_HUMAN;H2A1_HUMAN;H2A2A_HUMAN;H2A2C_HUMAN;H2A3_HUMAN;H2AJ_HUMAN	H2AC12;H2AC14;H2AC17;H2AC19;H2AC20;H2AC25;H2AC6;H2AC7;H2AC8;H2AJ	AGLQFPVGR	AGLQFPVGR	1	AGLQFPVGR	P04908;P0C0S5;P0C0S8;P16104;P20671;Q16777;Q6FI13;Q71UI9;Q7L7L0;Q8IUE6;Q93077;Q96KK5;Q96QV6;Q99878;Q9BTM1;A0A0U1RR32;A0A0U1RRH7;A0A3B3IS11;A0A494C189;C9J0D1;Q71UI9-2;Q71UI9-5;Q9BTM1-2	0	0	b	1	6	noloss	True	2.7786679	0	0	0	0.97574961
D:\groups_temp\schurgrp\LCMS_FlScJDatler1_p\S1_DIA.raw	944.53235	242.15047	37.13847	0	AGLQFPVGR1_98_1_0_3	0.11769049	AGLQFPVGR1	0	AGLQFPVGR	0	0.0017486885	0.0013661202	0.92976838	P04908;P0C0S8;P20671;Q16777;Q6FI13;Q7L7L0;Q93077;Q96KK5;Q99878;Q9BTM1	H2A1B_HUMAN;H2A1C_HUMAN;H2A1D_HUMAN;H2A1H_HUMAN;H2A1J_HUMAN;H2A1_HUMAN;H2A2A_HUMAN;H2A2C_HUMAN;H2A3_HUMAN;H2AJ_HUMAN	H2AC12;H2AC14;H2AC17;H2AC19;H2AC20;H2AC25;H2AC6;H2AC7;H2AC8;H2AJ	AGLQFPVGR	AGLQFPVGR	1	AGLQFPVGR	P04908;P0C0S5;P0C0S8;P16104;P20671;Q16777;Q6FI13;Q71UI9;Q7L7L0;Q8IUE6;Q93077;Q96KK5;Q96QV6;Q99878;Q9BTM1;A0A0U1RR32;A0A0U1RRH7;A0A3B3IS11;A0A494C189;C9J0D1;Q71UI9-2;Q71UI9-5;Q9BTM1-2	0	0	b	1	3	noloss	True	2.7786679	0	0	0	0.97574961
D:\groups_temp\schurgrp\LCMS_FlScJDatler1_p\S1_DIA.raw	944.53235	370.20905	37.13847	0	AGLQFPVGR1_98_1_0_4	0.10406707	AGLQFPVGR1	0	AGLQFPVGR	0	0.0017486885	0.0013661202	0.92976838	P04908;P0C0S8;P20671;Q16777;Q6FI13;Q7L7L0;Q93077;Q96KK5;Q99878;Q9BTM1	H2A1B_HUMAN;H2A1C_HUMAN;H2A1D_HUMAN;H2A1H_HUMAN;H2A1J_HUMAN;H2A1_HUMAN;H2A2A_HUMAN;H2A2C_HUMAN;H2A3_HUMAN;H2AJ_HUMAN	H2AC12;H2AC14;H2AC17;H2AC19;H2AC20;H2AC25;H2AC6;H2AC7;H2AC8;H2AJ	AGLQFPVGR	AGLQFPVGR	1	AGLQFPVGR	P04908;P0C0S5;P0C0S8;P16104;P20671;Q16777;Q6FI13;Q71UI9;Q7L7L0;Q8IUE6;Q93077;Q96KK5;Q96QV6;Q99878;Q9BTM1;A0A0U1RR32;A0A0U1RRH7;A0A3B3IS11;A0A494C189;C9J0D1;Q71UI9-2;Q71UI9-5;Q9BTM1-2	0	0	b	1	4	noloss	True	2.7786679	0	0	0	0.97574961
D:\groups_temp\schurgrp\LCMS_FlScJDatler1_p\S1_DIA.raw	944.53235	713.39862	37.13847	0	AGLQFPVGR1_98_1_0_7	0.081353962	AGLQFPVGR1	0	AGLQFPVGR	0	0.0017486885	0.0013661202	0.92976838	P04908;P0C0S8;P20671;Q16777;Q6FI13;Q7L7L0;Q93077;Q96KK5;Q99878;Q9BTM1	H2A1B_HUMAN;H2A1C_HUMAN;H2A1D_HUMAN;H2A1H_HUMAN;H2A1J_HUMAN;H2A1_HUMAN;H2A2A_HUMAN;H2A2C_HUMAN;H2A3_HUMAN;H2AJ_HUMAN	H2AC12;H2AC14;H2AC17;H2AC19;H2AC20;H2AC25;H2AC6;H2AC7;H2AC8;H2AJ	AGLQFPVGR	AGLQFPVGR	1	AGLQFPVGR	P04908;P0C0S5;P0C0S8;P16104;P20671;Q16777;Q6FI13;Q71UI9;Q7L7L0;Q8IUE6;Q93077;Q96KK5;Q96QV6;Q99878;Q9BTM1;A0A0U1RR32;A0A0U1RRH7;A0A3B3IS11;A0A494C189;C9J0D1;Q71UI9-2;Q71UI9-5;Q9BTM1-2	0	0	b	1	7	noloss	True	2.7786679	0	0	0	0.97574961
D:\groups_temp\schurgrp\LCMS_FlScJDatler1_p\S1_DIA.raw	944.53235	770.4201	37.13847	0	AGLQFPVGR1_98_1_0_8	0.045973457	AGLQFPVGR1	0	AGLQFPVGR	0	0.0017486885	0.0013661202	0.92976838	P04908;P0C0S8;P20671;Q16777;Q6FI13;Q7L7L0;Q93077;Q96KK5;Q99878;Q9BTM1	H2A1B_HUMAN;H2A1C_HUMAN;H2A1D_HUMAN;H2A1H_HUMAN;H2A1J_HUMAN;H2A1_HUMAN;H2A2A_HUMAN;H2A2C_HUMAN;H2A3_HUMAN;H2AJ_HUMAN	H2AC12;H2AC14;H2AC17;H2AC19;H2AC20;H2AC25;H2AC6;H2AC7;H2AC8;H2AJ	AGLQFPVGR	AGLQFPVGR	1	AGLQFPVGR	P04908;P0C0S5;P0C0S8;P16104;P20671;Q16777;Q6FI13;Q71UI9;Q7L7L0;Q8IUE6;Q93077;Q96KK5;Q96QV6;Q99878;Q9BTM1;A0A0U1RR32;A0A0U1RRH7;A0A3B3IS11;A0A494C189;C9J0D1;Q71UI9-2;Q71UI9-5;Q9BTM1-2	0	0	b	1	8	noloss	True	2.7786679	0	0	0	0.97574961
D:\groups_temp\schurgrp\LCMS_FlScJDatler1_p\S1_DIA.raw	944.53235	331.20993	37.13847	0	AGLQFPVGR1_121_1_0_6	0.019438071	AGLQFPVGR1	0	AGLQFPVGR	0	0.0017486885	0.0013661202	0.92976838	P04908;P0C0S8;P20671;Q16777;Q6FI13;Q7L7L0;Q93077;Q96KK5;Q99878;Q9BTM1	H2A1B_HUMAN;H2A1C_HUMAN;H2A1D_HUMAN;H2A1H_HUMAN;H2A1J_HUMAN;H2A1_HUMAN;H2A2A_HUMAN;H2A2C_HUMAN;H2A3_HUMAN;H2AJ_HUMAN	H2AC12;H2AC14;H2AC17;H2AC19;H2AC20;H2AC25;H2AC6;H2AC7;H2AC8;H2AJ	AGLQFPVGR	AGLQFPVGR	1	AGLQFPVGR	P04908;P0C0S5;P0C0S8;P16104;P20671;Q16777;Q6FI13;Q71UI9;Q7L7L0;Q8IUE6;Q93077;Q96KK5;Q96QV6;Q99878;Q9BTM1;A0A0U1RR32;A0A0U1RRH7;A0A3B3IS11;A0A494C189;C9J0D1;Q71UI9-2;Q71UI9-5;Q9BTM1-2	0	0	y	1	3	noloss	True	2.7786679	0	0	0	0.97574961
D:\groups_temp\schurgrp\LCMS_FlScJDatler1_p\S1_DIA.raw	472.77008	370.20905	37.458099	0	AGLQFPVGR2_98_1_0_4	0.074323684	AGLQFPVGR2	0	AGLQFPVGR	0	0.00035075413	0.0013661202	0.8785423	P04908;P0C0S8;P20671;Q16777;Q6FI13;Q7L7L0;Q93077;Q96KK5;Q99878;Q9BTM1	H2A1B_HUMAN;H2A1C_HUMAN;H2A1D_HUMAN;H2A1H_HUMAN;H2A1J_HUMAN;H2A1_HUMAN;H2A2A_HUMAN;H2A2C_HUMAN;H2A3_HUMAN;H2AJ_HUMAN	H2AC12;H2AC14;H2AC17;H2AC19;H2AC20;H2AC25;H2AC6;H2AC7;H2AC8;H2AJ	AGLQFPVGR	AGLQFPVGR	2	AGLQFPVGR	P04908;P0C0S5;P0C0S8;P16104;P20671;Q16777;Q6FI13;Q71UI9;Q7L7L0;Q8IUE6;Q93077;Q96KK5;Q96QV6;Q99878;Q9BTM1;A0A0U1RR32;A0A0U1RRH7;A0A3B3IS11;A0A494C189;C9J0D1;Q71UI9-2;Q71UI9-5;Q9BTM1-2	0	0	b	1	4	noloss	False	2.5151072	0	0	0	0.99806917
D:\groups_temp\schurgrp\LCMS_FlScJDatler1_p\S1_DIA.raw	472.77008	428.2627	37.458099	0	AGLQFPVGR2_121_1_0_5	1	AGLQFPVGR2	0	AGLQFPVGR	0	0.00035075413	0.0013661202	0.8785423	P04908;P0C0S8;P20671;Q16777;Q6FI13;Q7L7L0;Q93077;Q96KK5;Q99878;Q9BTM1	H2A1B_HUMAN;H2A1C_HUMAN;H2A1D_HUMAN;H2A1H_HUMAN;H2A1J_HUMAN;H2A1_HUMAN;H2A2A_HUMAN;H2A2C_HUMAN;H2A3_HUMAN;H2AJ_HUMAN	H2AC12;H2AC14;H2AC17;H2AC19;H2AC20;H2AC25;H2AC6;H2AC7;H2AC8;H2AJ	AGLQFPVGR	AGLQFPVGR	2	AGLQFPVGR	P04908;P0C0S5;P0C0S8;P16104;P20671;Q16777;Q6FI13;Q71UI9;Q7L7L0;Q8IUE6;Q93077;Q96KK5;Q96QV6;Q99878;Q9BTM1;A0A0U1RR32;A0A0U1RRH7;A0A3B3IS11;A0A494C189;C9J0D1;Q71UI9-2;Q71UI9-5;Q9BTM1-2	0	0	y	1	4	noloss	False	2.5151072	0	0	0	0.99806917
D:\groups_temp\schurgrp\LCMS_FlScJDatler1_p\S1_DIA.raw	472.77008	575.33112	37.458099	0	AGLQFPVGR2_121_1_0_4	0.80046159	AGLQFPVGR2	0	AGLQFPVGR	0	0.00035075413	0.0013661202	0.8785423	P04908;P0C0S8;P20671;Q16777;Q6FI13;Q7L7L0;Q93077;Q96KK5;Q99878;Q9BTM1	H2A1B_HUMAN;H2A1C_HUMAN;H2A1D_HUMAN;H2A1H_HUMAN;H2A1J_HUMAN;H2A1_HUMAN;H2A2A_HUMAN;H2A2C_HUMAN;H2A3_HUMAN;H2AJ_HUMAN	H2AC12;H2AC14;H2AC17;H2AC19;H2AC20;H2AC25;H2AC6;H2AC7;H2AC8;H2AJ	AGLQFPVGR	AGLQFPVGR	2	AGLQFPVGR	P04908;P0C0S5;P0C0S8;P16104;P20671;Q16777;Q6FI13;Q71UI9;Q7L7L0;Q8IUE6;Q93077;Q96KK5;Q96QV6;Q99878;Q9BTM1;A0A0U1RR32;A0A0U1RRH7;A0A3B3IS11;A0A494C189;C9J0D1;Q71UI9-2;Q71UI9-5;Q9BTM1-2	0	0	y	1	5	noloss	False	2.5151072	0	0	0	0.99806917
D:\groups_temp\schurgrp\LCMS_FlScJDatler1_p\S1_DIA.raw	472.77008	331.20993	37.458099	0	AGLQFPVGR2_121_1_0_6	0.0473525	AGLQFPVGR2	0	AGLQFPVGR	0	0.00035075413	0.0013661202	0.8785423	P04908;P0C0S8;P20671;Q16777;Q6FI13;Q7L7L0;Q93077;Q96KK5;Q99878;Q9BTM1	H2A1B_HUMAN;H2A1C_HUMAN;H2A1D_HUMAN;H2A1H_HUMAN;H2A1J_HUMAN;H2A1_HUMAN;H2A2A_HUMAN;H2A2C_HUMAN;H2A3_HUMAN;H2AJ_HUMAN	H2AC12;H2AC14;H2AC17;H2AC19;H2AC20;H2AC25;H2AC6;H2AC7;H2AC8;H2AJ	AGLQFPVGR	AGLQFPVGR	2	AGLQFPVGR	P04908;P0C0S5;P0C0S8;P16104;P20671;Q16777;Q6FI13;Q71UI9;Q7L7L0;Q8IUE6;Q93077;Q96KK5;Q96QV6;Q99878;Q9BTM1;A0A0U1RR32;A0A0U1RRH7;A0A3B3IS11;A0A494C189;C9J0D1;Q71UI9-2;Q71UI9-5;Q9BTM1-2	0	0	y	1	3	noloss	False	2.5151072	0	0	0	0.99806917
D:\groups_temp\schurgrp\LCMS_FlScJDatler1_p\S1_DIA.raw	472.77008	242.15047	37.458099	0	AGLQFPVGR2_98_1_0_3	0.40578216	AGLQFPVGR2	0	AGLQFPVGR	0	0.00035075413	0.0013661202	0.8785423	P04908;P0C0S8;P20671;Q16777;Q6FI13;Q7L7L0;Q93077;Q96KK5;Q99878;Q9BTM1	H2A1B_HUMAN;H2A1C_HUMAN;H2A1D_HUMAN;H2A1H_HUMAN;H2A1J_HUMAN;H2A1_HUMAN;H2A2A_HUMAN;H2A2C_HUMAN;H2A3_HUMAN;H2AJ_HUMAN	H2AC12;H2AC14;H2AC17;H2AC19;H2AC20;H2AC25;H2AC6;H2AC7;H2AC8;H2AJ	AGLQFPVGR	AGLQFPVGR	2	AGLQFPVGR	P04908;P0C0S5;P0C0S8;P16104;P20671;Q16777;Q6FI13;Q71UI9;Q7L7L0;Q8IUE6;Q93077;Q96KK5;Q96QV6;Q99878;Q9BTM1;A0A0U1RR32;A0A0U1RRH7;A0A3B3IS11;A0A494C189;C9J0D1;Q71UI9-2;Q71UI9-5;Q9BTM1-2	0	0	b	1	3	noloss	False	2.5151072	0	0	0	0.99806917
D:\groups_temp\schurgrp\LCMS_FlScJDatler1_p\S1_DIA.raw	472.77008	703.38971	37.458099	0	AGLQFPVGR2_121_1_0_3	0.35578349	AGLQFPVGR2	0	AGLQFPVGR	0	0.00035075413	0.0013661202	0.8785423	P04908;P0C0S8;P20671;Q16777;Q6FI13;Q7L7L0;Q93077;Q96KK5;Q99878;Q9BTM1	H2A1B_HUMAN;H2A1C_HUMAN;H2A1D_HUMAN;H2A1H_HUMAN;H2A1J_HUMAN;H2A1_HUMAN;H2A2A_HUMAN;H2A2C_HUMAN;H2A3_HUMAN;H2AJ_HUMAN	H2AC12;H2AC14;H2AC17;H2AC19;H2AC20;H2AC25;H2AC6;H2AC7;H2AC8;H2AJ	AGLQFPVGR	AGLQFPVGR	2	AGLQFPVGR	P04908;P0C0S5;P0C0S8;P16104;P20671;Q16777;Q6FI13;Q71UI9;Q7L7L0;Q8IUE6;Q93077;Q96KK5;Q96QV6;Q99878;Q9BTM1;A0A0U1RR32;A0A0U1RRH7;A0A3B3IS11;A0A494C189;C9J0D1;Q71UI9-2;Q71UI9-5;Q9BTM1-2	0	0	y	1	6	noloss	False	2.5151072	0	0	0	0.99806917
D:\groups_temp\schurgrp\LCMS_FlScJDatler1_p\S1_DIA.raw	423.74606	442.27835	26.274925	0	AGLYGLPR2_121_1_0_4	1	AGLYGLPR2	0	AGLYGLPR	1	0.002728513	0.0013661202	0.88507712	P49327	FAS_HUMAN	FASN	AGLYGLPR	AGLYGLPR	2	AGLYGLPR	A0A0U1RQF0;P49327;A0A0U1RRG3	0	0	y	1	4	noloss	False	1.1690265	0	0	0	0.94475627
D:\groups_temp\schurgrp\LCMS_FlScJDatler1_p\S1_DIA.raw	423.74606	605.34167	26.274925	0	AGLYGLPR2_121_1_0_3	0.99244249	AGLYGLPR2	0	AGLYGLPR	1	0.002728513	0.0013661202	0.88507712	P49327	FAS_HUMAN	FASN	AGLYGLPR	AGLYGLPR	2	AGLYGLPR	A0A0U1RQF0;P49327;A0A0U1RRG3	0	0	y	1	5	noloss	False	1.1690265	0	0	0	0.94475627
D:\groups_temp\schurgrp\LCMS_FlScJDatler1_p\S1_DIA.raw	423.74606	242.15047	26.274925	0	AGLYGLPR2_98_1_0_3	0.1874391	AGLYGLPR2	0	AGLYGLPR	1	0.002728513	0.0013661202	0.88507712	P49327	FAS_HUMAN	FASN	AGLYGLPR	AGLYGLPR	2	AGLYGLPR	A0A0U1RQF0;P49327;A0A0U1RRG3	0	0	b	1	3	noloss	False	1.1690265	0	0	0	0.94475627
D:\groups_temp\schurgrp\LCMS_FlScJDatler1_p\S1_DIA.raw	423.74606	775.4472	26.274925	0	AGLYGLPR2_121_1_0_1	0.1000652	AGLYGLPR2	0	AGLYGLPR	1	0.002728513	0.0013661202	0.88507712	P49327	FAS_HUMAN	FASN	AGLYGLPR	AGLYGLPR	2	AGLYGLPR	A0A0U1RQF0;P49327;A0A0U1RRG3	0	0	y	1	7	noloss	True	1.1690265	0	0	0	0.94475627
D:\groups_temp\schurgrp\LCMS_FlScJDatler1_p\S1_DIA.raw	423.74606	385.25687	26.274925	0	AGLYGLPR2_121_1_0_5	0.077899165	AGLYGLPR2	0	AGLYGLPR	1	0.002728513	0.0013661202	0.88507712	P49327	FAS_HUMAN	FASN	AGLYGLPR	AGLYGLPR	2	AGLYGLPR	A0A0U1RQF0;P49327;A0A0U1RRG3	0	0	y	1	3	noloss	True	1.1690265	0	0	0	0.94475627
D:\groups_temp\schurgrp\LCMS_FlScJDatler1_p\S1_DIA.raw	423.74606	718.42572	26.274925	0	AGLYGLPR2_121_1_0_2	0.064395808	AGLYGLPR2	0	AGLYGLPR	1	0.002728513	0.0013661202	0.88507712	P49327	FAS_HUMAN	FASN	AGLYGLPR	AGLYGLPR	2	AGLYGLPR	A0A0U1RQF0;P49327;A0A0U1RRG3	0	0	y	1	6	noloss	True	1.1690265	0	0	0	0.94475627
D:\groups_temp\schurgrp\LCMS_FlScJDatler1_p\S1_DIA.raw	423.74606	303.17474	26.274925	0	AGLYGLPR2_121_2_0_3	0.062881239	AGLYGLPR2	0	AGLYGLPR	1	0.002728513	0.0013661202	0.88507712	P49327	FAS_HUMAN	FASN	AGLYGLPR	AGLYGLPR	2	AGLYGLPR	A0A0U1RQF0;P49327;A0A0U1RRG3	0	0	y	2	5	noloss	True	1.1690265	0	0	0	0.94475627
D:\groups_temp\schurgrp\LCMS_FlScJDatler1_p\S1_DIA.raw	423.74606	405.21378	26.274925	0	AGLYGLPR2_98_1_0_4	0.015702087	AGLYGLPR2	0	AGLYGLPR	1	0.002728513	0.0013661202	0.88507712	P49327	FAS_HUMAN	FASN	AGLYGLPR	AGLYGLPR	2	AGLYGLPR	A0A0U1RQF0;P49327;A0A0U1RRG3	0	0	b	1	4	noloss	True	1.1690265	0	0	0	0.94475627
D:\groups_temp\schurgrp\LCMS_FlScJDatler1_p\S1_DIA.raw	423.74606	359.71677	26.274925	0	AGLYGLPR2_121_2_0_2	0.0095293662	AGLYGLPR2	0	AGLYGLPR	1	0.002728513	0.0013661202	0.88507712	P49327	FAS_HUMAN	FASN	AGLYGLPR	AGLYGLPR	2	AGLYGLPR	A0A0U1RQF0;P49327;A0A0U1RRG3	0	0	y	2	6	noloss	True	1.1690265	0	0	0	0.94475627
D:\groups_temp\schurgrp\LCMS_FlScJDatler1_p\S1_DIA.raw	423.74606	462.23526	26.274925	0	AGLYGLPR2_98_1_0_5	0.0041888924	AGLYGLPR2	0	AGLYGLPR	1	0.002728513	0.0013661202	0.88507712	P49327	FAS_HUMAN	FASN	AGLYGLPR	AGLYGLPR	2	AGLYGLPR	A0A0U1RQF0;P49327;A0A0U1RRG3	0	0	b	1	5	noloss	True	1.1690265	0	0	0	0.94475627
D:\groups_temp\schurgrp\LCMS_FlScJDatler1_p\S1_DIA.raw	423.74606	388.22751	26.274925	0	AGLYGLPR2_121_2_0_1	0.0037714615	AGLYGLPR2	0	AGLYGLPR	1	0.002728513	0.0013661202	0.88507712	P49327	FAS_HUMAN	FASN	AGLYGLPR	AGLYGLPR	2	AGLYGLPR	A0A0U1RQF0;P49327;A0A0U1RRG3	0	0	y	2	7	noloss	True	1.1690265	0	0	0	0.94475627
D:\groups_temp\schurgrp\LCMS_FlScJDatler1_p\S1_DIA.raw	423.74606	575.31934	26.274925	0	AGLYGLPR2_98_1_0_6	0.0015933471	AGLYGLPR2	0	AGLYGLPR	1	0.002728513	0.0013661202	0.88507712	P49327	FAS_HUMAN	FASN	AGLYGLPR	AGLYGLPR	2	AGLYGLPR	A0A0U1RQF0;P49327;A0A0U1RRG3	0	0	b	1	6	noloss	True	1.1690265	0	0	0	0.94475627
D:\groups_temp\schurgrp\LCMS_FlScJDatler1_p\S1_DIA.raw	596.80432	541.29913	25.121674	0	AGNFYVPAEPK2_121_1_0_6	1	AGNFYVPAEPK2	0	AGNFYVPAEPK	1	0.0011210763	0.0013661202	0.20814088	P18124	RL7_HUMAN	RPL7	AGNFYVPAEPK	AGNFYVPAEPK	2	AGNFYVPAEPK	P18124;A8MUD9;C9JIJ5;C9JZ88	0	0	y	1	5	noloss	True	1.118034	0	0	0	0.98929667
D:\groups_temp\schurgrp\LCMS_FlScJDatler1_p\S1_DIA.raw	596.80432	803.43085	25.121674	0	AGNFYVPAEPK2_121_1_0_4	0.56267697	AGNFYVPAEPK2	0	AGNFYVPAEPK	1	0.0011210763	0.0013661202	0.20814088	P18124	RL7_HUMAN	RPL7	AGNFYVPAEPK	AGNFYVPAEPK	2	AGNFYVPAEPK	P18124;A8MUD9;C9JIJ5;C9JZ88	0	0	y	1	7	noloss	False	1.118034	0	0	0	0.98929667
D:\groups_temp\schurgrp\LCMS_FlScJDatler1_p\S1_DIA.raw	596.80432	640.36755	25.121674	0	AGNFYVPAEPK2_121_1_0_5	0.4395569	AGNFYVPAEPK2	0	AGNFYVPAEPK	1	0.0011210763	0.0013661202	0.20814088	P18124	RL7_HUMAN	RPL7	AGNFYVPAEPK	AGNFYVPAEPK	2	AGNFYVPAEPK	P18124;A8MUD9;C9JIJ5;C9JZ88	0	0	y	1	6	noloss	False	1.118034	0	0	0	0.98929667
D:\groups_temp\schurgrp\LCMS_FlScJDatler1_p\S1_DIA.raw	596.80432	243.10933	25.121674	0	AGNFYVPAEPK2_98_1_0_3	0.28204662	AGNFYVPAEPK2	0	AGNFYVPAEPK	1	0.0011210763	0.0013661202	0.20814088	P18124	RL7_HUMAN	RPL7	AGNFYVPAEPK	AGNFYVPAEPK	2	AGNFYVPAEPK	P18124;A8MUD9;C9JIJ5;C9JZ88	0	0	b	1	3	noloss	False	1.118034	0	0	0	0.98929667
D:\groups_temp\schurgrp\LCMS_FlScJDatler1_p\S1_DIA.raw	596.80432	950.49927	25.121674	0	AGNFYVPAEPK2_121_1_0_3	0.16708332	AGNFYVPAEPK2	0	AGNFYVPAEPK	1	0.0011210763	0.0013661202	0.20814088	P18124	RL7_HUMAN	RPL7	AGNFYVPAEPK	AGNFYVPAEPK	2	AGNFYVPAEPK	P18124;A8MUD9;C9JIJ5;C9JZ88	0	0	y	1	8	noloss	True	1.118034	0	0	0	0.98929667
D:\groups_temp\schurgrp\LCMS_FlScJDatler1_p\S1_DIA.raw	596.80432	390.17773	25.121674	0	AGNFYVPAEPK2_98_1_0_4	0.13919541	AGNFYVPAEPK2	0	AGNFYVPAEPK	1	0.0011210763	0.0013661202	0.20814088	P18124	RL7_HUMAN	RPL7	AGNFYVPAEPK	AGNFYVPAEPK	2	AGNFYVPAEPK	P18124;A8MUD9;C9JIJ5;C9JZ88	0	0	b	1	4	noloss	True	1.118034	0	0	0	0.98929667
D:\groups_temp\schurgrp\LCMS_FlScJDatler1_p\S1_DIA.raw	596.80432	553.24109	25.121674	0	AGNFYVPAEPK2_98_1_0_5	0.049536441	AGNFYVPAEPK2	0	AGNFYVPAEPK	1	0.0011210763	0.0013661202	0.20814088	P18124	RL7_HUMAN	RPL7	AGNFYVPAEPK	AGNFYVPAEPK	2	AGNFYVPAEPK	P18124;A8MUD9;C9JIJ5;C9JZ88	0	0	b	1	5	noloss	True	1.118034	0	0	0	0.98929667
D:\groups_temp\schurgrp\LCMS_FlScJDatler1_p\S1_DIA.raw	596.80432	373.20926	25.121674	0	AGNFYVPAEPK2_121_1_0_8	0.035661794	AGNFYVPAEPK2	0	AGNFYVPAEPK	1	0.0011210763	0.0013661202	0.20814088	P18124	RL7_HUMAN	RPL7	AGNFYVPAEPK	AGNFYVPAEPK	2	AGNFYVPAEPK	P18124;A8MUD9;C9JIJ5;C9JZ88	0	0	y	1	3	noloss	True	1.118034	0	0	0	0.98929667
D:\groups_temp\schurgrp\LCMS_FlScJDatler1_p\S1_DIA.raw	596.80432	444.24637	25.121674	0	AGNFYVPAEPK2_121_1_0_7	0.026015317	AGNFYVPAEPK2	0	AGNFYVPAEPK	1	0.0011210763	0.0013661202	0.20814088	P18124	RL7_HUMAN	RPL7	AGNFYVPAEPK	AGNFYVPAEPK	2	AGNFYVPAEPK	P18124;A8MUD9;C9JIJ5;C9JZ88	0	0	y	1	4	noloss	True	1.118034	0	0	0	0.98929667
D:\groups_temp\schurgrp\LCMS_FlScJDatler1_p\S1_DIA.raw	596.80432	652.30945	25.121674	0	AGNFYVPAEPK2_98_1_0_6	0.021375833	AGNFYVPAEPK2	0	AGNFYVPAEPK	1	0.0011210763	0.0013661202	0.20814088	P18124	RL7_HUMAN	RPL7	AGNFYVPAEPK	AGNFYVPAEPK	2	AGNFYVPAEPK	P18124;A8MUD9;C9JIJ5;C9JZ88	0	0	b	1	6	noloss	True	1.118034	0	0	0	0.98929667
D:\groups_temp\schurgrp\LCMS_FlScJDatler1_p\S1_DIA.raw	596.80432	1064.5422	25.121674	0	AGNFYVPAEPK2_121_1_0_2	0.015800584	AGNFYVPAEPK2	0	AGNFYVPAEPK	1	0.0011210763	0.0013661202	0.20814088	P18124	RL7_HUMAN	RPL7	AGNFYVPAEPK	AGNFYVPAEPK	2	AGNFYVPAEPK	P18124;A8MUD9;C9JIJ5;C9JZ88	0	0	y	1	9	noloss	True	1.118034	0	0	0	0.98929667
D:\groups_temp\schurgrp\LCMS_FlScJDatler1_p\S1_DIA.raw	596.80432	1121.5637	25.121674	0	AGNFYVPAEPK2_121_1_0_1	0.0082487687	AGNFYVPAEPK2	0	AGNFYVPAEPK	1	0.0011210763	0.0013661202	0.20814088	P18124	RL7_HUMAN	RPL7	AGNFYVPAEPK	AGNFYVPAEPK	2	AGNFYVPAEPK	P18124;A8MUD9;C9JIJ5;C9JZ88	0	0	y	1	10	noloss	True	1.118034	0	0	0	0.98929667
D:\groups_temp\schurgrp\LCMS_FlScJDatler1_p\S1_DIA.raw	592.80536	357.25073	-39.030186	0	AGNNQSQQPIK2_121_1_0_8	1	AGNNQSQQPIK2	0	AGNNQSQQPIK	1	0.0017486885	0.0013661202	0.82657146	P06440	P4B_VACCW	VACWR122	AGNNQSQQPIK	AGNNQSQQPIK	2	AGNNQSQQPIK	P06440	0	0	y	1	3	noloss	False	3.2603397	0	0	0	0.97700268
D:\groups_temp\schurgrp\LCMS_FlScJDatler1_p\S1_DIA.raw	592.80536	700.3999	-39.030186	0	AGNNQSQQPIK2_121_1_0_5	0.88897532	AGNNQSQQPIK2	0	AGNNQSQQPIK	1	0.0017486885	0.0013661202	0.82657146	P06440	P4B_VACCW	VACWR122	AGNNQSQQPIK	AGNNQSQQPIK	2	AGNNQSQQPIK	P06440	0	0	y	1	6	noloss	True	3.2603397	0	0	0	0.97700268
D:\groups_temp\schurgrp\LCMS_FlScJDatler1_p\S1_DIA.raw	592.80536	942.5014	-39.030186	0	AGNNQSQQPIK2_121_1_0_3	0.27020341	AGNNQSQQPIK2	0	AGNNQSQQPIK	1	0.0017486885	0.0013661202	0.82657146	P06440	P4B_VACCW	VACWR122	AGNNQSQQPIK	AGNNQSQQPIK	2	AGNNQSQQPIK	P06440	0	0	y	1	8	noloss	True	3.2603397	0	0	0	0.97700268
D:\groups_temp\schurgrp\LCMS_FlScJDatler1_p\S1_DIA.raw	592.80536	828.4585	-39.030186	0	AGNNQSQQPIK2_121_1_0_4	0.26953033	AGNNQSQQPIK2	0	AGNNQSQQPIK	1	0.0017486885	0.0013661202	0.82657146	P06440	P4B_VACCW	VACWR122	AGNNQSQQPIK	AGNNQSQQPIK	2	AGNNQSQQPIK	P06440	0	0	y	1	7	noloss	False	3.2603397	0	0	0	0.97700268
D:\groups_temp\schurgrp\LCMS_FlScJDatler1_p\S1_DIA.raw	592.80536	613.36786	-39.030186	0	AGNNQSQQPIK2_121_1_0_6	0.18375234	AGNNQSQQPIK2	0	AGNNQSQQPIK	1	0.0017486885	0.0013661202	0.82657146	P06440	P4B_VACCW	VACWR122	AGNNQSQQPIK	AGNNQSQQPIK	2	AGNNQSQQPIK	P06440	0	0	y	1	5	noloss	False	3.2603397	0	0	0	0.97700268
D:\groups_temp\schurgrp\LCMS_FlScJDatler1_p\S1_DIA.raw	592.80536	485.3093	-39.030186	0	AGNNQSQQPIK2_121_1_0_7	0.1509161	AGNNQSQQPIK2	0	AGNNQSQQPIK	1	0.0017486885	0.0013661202	0.82657146	P06440	P4B_VACCW	VACWR122	AGNNQSQQPIK	AGNNQSQQPIK	2	AGNNQSQQPIK	P06440	0	0	y	1	4	noloss	True	3.2603397	0	0	0	0.97700268
D:\groups_temp\schurgrp\LCMS_FlScJDatler1_p\S1_DIA.raw	592.80536	243.10933	-39.030186	0	AGNNQSQQPIK2_98_1_0_3	0.1225135	AGNNQSQQPIK2	0	AGNNQSQQPIK	1	0.0017486885	0.0013661202	0.82657146	P06440	P4B_VACCW	VACWR122	AGNNQSQQPIK	AGNNQSQQPIK	2	AGNNQSQQPIK	P06440	0	0	b	1	3	noloss	True	3.2603397	0	0	0	0.97700268
D:\groups_temp\schurgrp\LCMS_FlScJDatler1_p\S1_DIA.raw	592.80536	357.15225	-39.030186	0	AGNNQSQQPIK2_98_1_0_4	0.12111834	AGNNQSQQPIK2	0	AGNNQSQQPIK	1	0.0017486885	0.0013661202	0.82657146	P06440	P4B_VACCW	VACWR122	AGNNQSQQPIK	AGNNQSQQPIK	2	AGNNQSQQPIK	P06440	0	0	b	1	4	noloss	True	3.2603397	0	0	0	0.97700268
D:\groups_temp\schurgrp\LCMS_FlScJDatler1_p\S1_DIA.raw	592.80536	485.21085	-39.030186	0	AGNNQSQQPIK2_98_1_0_5	0.096682556	AGNNQSQQPIK2	0	AGNNQSQQPIK	1	0.0017486885	0.0013661202	0.82657146	P06440	P4B_VACCW	VACWR122	AGNNQSQQPIK	AGNNQSQQPIK	2	AGNNQSQQPIK	P06440	0	0	b	1	5	noloss	True	3.2603397	0	0	0	0.97700268
D:\groups_temp\schurgrp\LCMS_FlScJDatler1_p\S1_DIA.raw	592.80536	828.36005	-39.030186	0	AGNNQSQQPIK2_98_1_0_8	0.05524537	AGNNQSQQPIK2	0	AGNNQSQQPIK	1	0.0017486885	0.0013661202	0.82657146	P06440	P4B_VACCW	VACWR122	AGNNQSQQPIK	AGNNQSQQPIK	2	AGNNQSQQPIK	P06440	0	0	b	1	8	noloss	True	3.2603397	0	0	0	0.97700268
D:\groups_temp\schurgrp\LCMS_FlScJDatler1_p\S1_DIA.raw	592.80536	528.77606	-39.030186	0	AGNNQSQQPIK2_121_2_0_2	0.044122025	AGNNQSQQPIK2	0	AGNNQSQQPIK	1	0.0017486885	0.0013661202	0.82657146	P06440	P4B_VACCW	VACWR122	AGNNQSQQPIK	AGNNQSQQPIK	2	AGNNQSQQPIK	P06440	0	0	y	2	9	noloss	True	3.2603397	0	0	0	0.97700268
D:\groups_temp\schurgrp\LCMS_FlScJDatler1_p\S1_DIA.raw	592.80536	1056.5443	-39.030186	0	AGNNQSQQPIK2_121_1_0_2	0.033690482	AGNNQSQQPIK2	0	AGNNQSQQPIK	1	0.0017486885	0.0013661202	0.82657146	P06440	P4B_VACCW	VACWR122	AGNNQSQQPIK	AGNNQSQQPIK	2	AGNNQSQQPIK	P06440	0	0	y	1	9	noloss	True	3.2603397	0	0	0	0.97700268
D:\groups_temp\schurgrp\LCMS_FlScJDatler1_p\S1_DIA.raw	707.38367	226.11917	34.065636	0	AGPGTLSVTIEGPSK2_98_1_0_3	0.87506175	AGPGTLSVTIEGPSK2	0	AGPGTLSVTIEGPSK	1	0.00017518956	0.0013661202	0.80498445	O75369;O75369-2;O75369-8;O75369-9	FLNB_HUMAN	FLNB	AGPGTLSVTIEGPSK	AGPGTLSVTIEGPSK	2	AGPGTLSVTIEGPSK	O75369;O75369-2;O75369-3;O75369-6;O75369-7;O75369-8;O75369-9;A0A804HK76;E7EN95	0	0	b	1	3	noloss	False	0.70866942	0	0	0	0.9998256
D:\groups_temp\schurgrp\LCMS_FlScJDatler1_p\S1_DIA.raw	707.38367	917.49493	34.065636	0	AGPGTLSVTIEGPSK2_121_1_0_6	0.96463966	AGPGTLSVTIEGPSK2	0	AGPGTLSVTIEGPSK	1	0.00017518956	0.0013661202	0.80498445	O75369;O75369-2;O75369-8;O75369-9	FLNB_HUMAN	FLNB	AGPGTLSVTIEGPSK	AGPGTLSVTIEGPSK	2	AGPGTLSVTIEGPSK	O75369;O75369-2;O75369-3;O75369-6;O75369-7;O75369-8;O75369-9;A0A804HK76;E7EN95	0	0	y	1	9	noloss	False	0.70866942	0	0	0	0.9998256
D:\groups_temp\schurgrp\LCMS_FlScJDatler1_p\S1_DIA.raw	707.38367	331.1987	34.065636	0	AGPGTLSVTIEGPSK2_121_1_0_12	1	AGPGTLSVTIEGPSK2	0	AGPGTLSVTIEGPSK	1	0.00017518956	0.0013661202	0.80498445	O75369;O75369-2;O75369-8;O75369-9	FLNB_HUMAN	FLNB	AGPGTLSVTIEGPSK	AGPGTLSVTIEGPSK	2	AGPGTLSVTIEGPSK	O75369;O75369-2;O75369-3;O75369-6;O75369-7;O75369-8;O75369-9;A0A804HK76;E7EN95	0	0	y	1	3	noloss	False	0.70866942	0	0	0	0.9998256
D:\groups_temp\schurgrp\LCMS_FlScJDatler1_p\S1_DIA.raw	707.38367	384.18832	34.065636	0	AGPGTLSVTIEGPSK2_98_1_0_5	0.33166325	AGPGTLSVTIEGPSK2	0	AGPGTLSVTIEGPSK	1	0.00017518956	0.0013661202	0.80498445	O75369;O75369-2;O75369-8;O75369-9	FLNB_HUMAN	FLNB	AGPGTLSVTIEGPSK	AGPGTLSVTIEGPSK	2	AGPGTLSVTIEGPSK	O75369;O75369-2;O75369-3;O75369-6;O75369-7;O75369-8;O75369-9;A0A804HK76;E7EN95	0	0	b	1	5	noloss	False	0.70866942	0	0	0	0.9998256
D:\groups_temp\schurgrp\LCMS_FlScJDatler1_p\S1_DIA.raw	707.38367	1030.579	34.065636	0	AGPGTLSVTIEGPSK2_121_1_0_5	0.33329374	AGPGTLSVTIEGPSK2	0	AGPGTLSVTIEGPSK	1	0.00017518956	0.0013661202	0.80498445	O75369;O75369-2;O75369-8;O75369-9	FLNB_HUMAN	FLNB	AGPGTLSVTIEGPSK	AGPGTLSVTIEGPSK	2	AGPGTLSVTIEGPSK	O75369;O75369-2;O75369-3;O75369-6;O75369-7;O75369-8;O75369-9;A0A804HK76;E7EN95	0	0	y	1	10	noloss	False	0.70866942	0	0	0	0.9998256
[truncated: 47,654 more rows]
