# Supplementary material for: Multi-modal cryo-EM reveals trimers of protein A10 to form the palisade layer in poxvirus cores
Source: Nat Struct Mol Biol. 2024 Feb 5;31(7):1114–23. doi: 10.1038/s41594-023-01201-6 (PMC11257981; doi:10.1038/s41594-023-01201-6)
Supplement: Supplementary file 9 — DiaNN-identification results, associated with results in Supplementary Table 1 [file 41594_2023_1201_MOESM9_ESM.zip › SupplementaryData_2/report.pr_matrix.tsv]

Protein.Group	Protein.Ids	Protein.Names	Genes	First.Protein.Description	Proteotypic	Stripped.Sequence	Modified.Sequence	Precursor.Charge	Precursor.Id	D:\groups_temp\schurgrp\LCMS_FlScJDatler1_p\S1_DIA.raw
O94826	O94826	TOM70_HUMAN	TOMM70	Mitochondrial import receptor subunit TOM70	1	AAAFEQLQK	AAAFEQLQK	2	AAAFEQLQK2	43492.1
P19404	P19404;E7EPT4	NDUV2_HUMAN	NDUFV2	NADH dehydrogenase [ubiquinone] flavoprotein 2, mitochondrial	1	AAAVLPVLDLAQR	AAAVLPVLDLAQR	2	AAAVLPVLDLAQR2	117644
P21603;P21603-2	P21603;P21603-2	RP30_VACCW	RPO30	DNA-directed RNA polymerase 30 kDa polypeptide	1	AADEPPLVR	AADEPPLVR	2	AADEPPLVR2	1.1624e+06
P31327;P31327-3	P31327;P31327-2;P31327-3;A0A669KBF2	CPSM_HUMAN	CPS1	Carbamoyl-phosphate synthase [ammonia], mitochondrial	1	AADTIGYPVMIR	AADTIGYPVM(UniMod:35)IR	2	AADTIGYPVM(UniMod:35)IR2	46336.4
Q9Y490	Q9Y490	TLN1_HUMAN	TLN1	Talin-1	1	AAGHPGDPESQQR	AAGHPGDPESQQR	2	AAGHPGDPESQQR2	70837.9
Q9Y490	Q9Y490	TLN1_HUMAN	TLN1	Talin-1	1	AAGHPGDPESQQR	AAGHPGDPESQQR	3	AAGHPGDPESQQR3	13190.3
O75369;O75369-2;O75369-8;O75369-9	O75369;O75369-2;O75369-3;O75369-6;O75369-4;O75369-5;O75369-7;O75369-8;O75369-9;A0A804HK76;A0A804HL72;E7EN95	FLNB_HUMAN	FLNB	Filamin-B	1	AAGSGELGVTMK	AAGSGELGVTM(UniMod:35)K	2	AAGSGELGVTM(UniMod:35)K2	41352.8
P05386	P05386	RLA1_HUMAN	RPLP1	60S acidic ribosomal protein P1	1	AAGVNVEPFWPGLFAK	AAGVNVEPFWPGLFAK	2	AAGVNVEPFWPGLFAK2	119920
O14744;O14744-2;O14744-3;O14744-5	O14744;O14744-2;O14744-3;O14744-5;H0YJX6	ANM5_HUMAN	PRMT5	Protein arginine N-methyltransferase 5	1	AAILPTSIFLTNK	AAILPTSIFLTNK	2	AAILPTSIFLTNK2	30057
P09601	P09601;A0A7I2V3I1;B1AHA8	HMOX1_HUMAN	HMOX1	Heme oxygenase 1	1	AALEQDLAFWYGPR	AALEQDLAFWYGPR	2	AALEQDLAFWYGPR2	9716.88
O95831;O95831-3	O95831;O95831-3;O95831-4;A0A6Q8PFE1;A0A6Q8PFM5;A0A6Q8PFQ8;A0A6Q8PFS4;A0A6Q8PG15;A0A7I2PK44;A0A6Q8PF87;A0A6Q8PFA7;A0A6Q8PFW2	AIFM1_HUMAN	AIFM1	Apoptosis-inducing factor 1, mitochondrial	1	AALSASEGEEVPQDK	AALSASEGEEVPQDK	2	AALSASEGEEVPQDK2	121031
Q16891;Q16891-2;Q16891-4	Q16891;B9A067;C9J406;H7C463;Q16891-2;Q16891-3;Q16891-4	MIC60_HUMAN	IMMT	MICOS complex subunit MIC60	1	AAMDNSEIAGEK	AAM(UniMod:35)DNSEIAGEK	2	AAM(UniMod:35)DNSEIAGEK2	53786.2
P11258	P11258	A27_VACCW	VACWR150	Protein A27	1	AAMISLAK	AAM(UniMod:35)ISLAK	1	AAM(UniMod:35)ISLAK1	17112.3
P11258	P11258	A27_VACCW	VACWR150	Protein A27	1	AAMISLAK	AAM(UniMod:35)ISLAK	2	AAM(UniMod:35)ISLAK2	114322
P14923	P14923;C9J826;C9JK18;C9JKY1;C9JTX4	PLAK_HUMAN	JUP	Junction plakoglobin	1	AAMIVNQLSK	AAM(UniMod:35)IVNQLSK	2	AAM(UniMod:35)IVNQLSK2	21405.3
P35520;P35520-2	P35520;P35520-2;H7C2H4	CBS_HUMAN	CBS	Cystathionine beta-synthase	1	AAQELQEGQR	AAQELQEGQR	2	AAQELQEGQR2	10808.6
O75367-1;O75367-3	O75367;A0A8I5KRC6;A0A8I5KS04;O75367-1;O75367-3	H2AY_HUMAN	MACROH2A1	Isoform 2 of Core histone macro-H2A.1	1	AASADSTTEGTPADGFTVLSTK	AASADSTTEGTPADGFTVLSTK	3	AASADSTTEGTPADGFTVLSTK3	21831.8
P62258	P62258;K7EM20;P62258-2	1433E_HUMAN	YWHAE	14-3-3 protein epsilon	1	AASDIAMTELPPTHPIR	AASDIAM(UniMod:35)TELPPTHPIR	3	AASDIAM(UniMod:35)TELPPTHPIR3	69277.2
P09525;P09525-3	P09525;P09525-3;Q6P452;B4E1S2	ANXA4_HUMAN	ANXA4	Annexin A4	1	AASGFNAMEDAQTLR	AASGFNAM(UniMod:35)EDAQTLR	2	AASGFNAM(UniMod:35)EDAQTLR2	139094
Q9Y5B9	Q9Y5B9	SP16H_HUMAN	SUPT16H	FACT complex subunit SPT16	1	AASITSEVFNK	AASITSEVFNK	2	AASITSEVFNK2	779294
P06746	P06746;E5RIJ0;E7EW18	DPOLB_HUMAN	POLB	DNA polymerase beta	1	AASVIAK	AASVIAK	1	AASVIAK1	29747.8
Q99460;Q99460-2	Q99460;A0A087WW66;A0A7I2V262;A0A7I2V2K8;A0A7I2V4X0;A0A7I2V523;A0A7I2V5C8;A0A7I2V641;A0A7I2YQI9;A0A7I2YQY1;A0A7P0MW50;Q99460-2	PSMD1_HUMAN	PSMD1	26S proteasome non-ATPase regulatory subunit 1	1	AAVESLGFILFR	AAVESLGFILFR	2	AAVESLGFILFR2	23845.4
P18206;P18206-2	P18206;P18206-2	VINC_HUMAN	VCL	Vinculin	1	AAVHLEGK	AAVHLEGK	1	AAVHLEGK1	15945.3
P39060;P39060-1;P39060-2	P39060;H7BXV5;H7C457;P39060-1;P39060-2	COIA1_HUMAN	COL18A1	Collagen alpha-1(XVIII) chain	1	AAVPIVNLK	AAVPIVNLK	2	AAVPIVNLK2	12908.2
P05141	P05141	ADT2_HUMAN	SLC25A5	ADP/ATP translocase 2	1	AAYFGIYDTAK	AAYFGIYDTAK	2	AAYFGIYDTAK2	82073.7
P04083	P04083;Q5T3N0;Q5T3N1	ANXA1_HUMAN	ANXA1	Annexin A1	1	AAYLQETGKPLDETLK	AAYLQETGKPLDETLK	3	AAYLQETGKPLDETLK3	12129.9
P68712	P68712	A21_VACCW	VACWR140	Virion membrane protein A21	1	AAYVNYK	AAYVNYK	1	AAYVNYK1	35654
P20636	P20636	ETF2_VACCW	VETFL	Early transcription factor 82 kDa subunit	1	ACDTSIPEFGSYEDVDNNIIK	AC(UniMod:4)DTSIPEFGSYEDVDNNIIK	3	AC(UniMod:4)DTSIPEFGSYEDVDNNIIK3	35959.1
P08758	P08758;D6RBE9;E9PHT9;D6RCN3	ANXA5_HUMAN	ANXA5	Annexin A5	1	ADAETLRK	ADAETLRK	2	ADAETLRK2	460246
P04318	P04318	MCES_VACCW	VACWR117	mRNA-capping enzyme regulatory subunit	1	ADAVVADLSAR	ADAVVADLSAR	2	ADAVVADLSAR2	5.88976e+06
P11258	P11258	A27_VACCW	VACWR150	Protein A27	1	ADEDDNEETLK	ADEDDNEETLK	2	ADEDDNEETLK2	342506
CON__cRAP095Q06830;Q06830	Q06830;A0A0A0MSI0;CON__cRAP095Q06830	PRDX1_HUMAN	PRDX1	Peroxiredoxin-1	1	ADEGISFR	ADEGISFR	1	ADEGISFR1	70114.3
CON__cRAP095Q06830;Q06830	Q06830;A0A0A0MSI0;CON__cRAP095Q06830	PRDX1_HUMAN	PRDX1	Peroxiredoxin-1	1	ADEGISFR	ADEGISFR	2	ADEGISFR2	362632
P35237	P35237;A0A024QZX5;A0A087X1N8;A0A2R8YD12	SPB6_HUMAN	SERPINB6	Serpin B6	1	ADFSGMSQTDLSLSK	ADFSGM(UniMod:35)SQTDLSLSK	2	ADFSGM(UniMod:35)SQTDLSLSK2	34911.6
Q96QE5	Q96QE5	TEFM_HUMAN	TEFM	Transcription elongation factor, mitochondrial	1	ADFYVLEK	ADFYVLEK	1	ADFYVLEK1	12820.3
P09622;P09622-2	P09622;E9PEX6;P09622-2	DLDH_HUMAN	DLD	Dihydrolipoyl dehydrogenase, mitochondrial	1	ADGGTQVIDTK	ADGGTQVIDTK	2	ADGGTQVIDTK2	49791
Q09666	Q09666	AHNK_HUMAN	AHNAK	Neuroblast differentiation-associated protein AHNAK	1	ADIEISGPK	ADIEISGPK	2	ADIEISGPK2	28393.1
O75369;O75369-2;O75369-8;O75369-9	O75369;O75369-2;O75369-3;O75369-6;O75369-4;O75369-5;O75369-7;O75369-8;O75369-9;A0A804HK76;A0A804HL72;E7EN95	FLNB_HUMAN	FLNB	Filamin-B	1	ADIEMPFDPSK	ADIEM(UniMod:35)PFDPSK	2	ADIEM(UniMod:35)PFDPSK2	65133.8
Q09666	Q09666	AHNK_HUMAN	AHNAK	Neuroblast differentiation-associated protein AHNAK	1	ADLDVSGPK	ADLDVSGPK	1	ADLDVSGPK1	18477.8
Q04695	Q04695;K7EPJ9	K1C17_HUMAN	KRT17	Keratin, type I cytoskeletal 17	1	ADLEMQIENLK	ADLEM(UniMod:35)QIENLK	2	ADLEM(UniMod:35)QIENLK2	71906
CON__cRAP039P13645;P13645	P13645;A0A1B0GVI3;CON__cRAP039P13645	K1C10_HUMAN	KRT10	Keratin, type I cytoskeletal 10	1	ADLEMQIESLTEELAYLK	ADLEM(UniMod:35)QIESLTEELAYLK	3	ADLEM(UniMod:35)QIESLTEELAYLK3	412501
CON__cRAP026P99999;P99999	P99999;C9JFR7;CON__cRAP026P99999	CYC_HUMAN	CYCS	Cytochrome c	1	ADLIAYLK	ADLIAYLK	1	ADLIAYLK1	1.38661e+06
CON__cRAP026P99999;P99999	P99999;C9JFR7;CON__cRAP026P99999	CYC_HUMAN	CYCS	Cytochrome c	1	ADLIAYLK	ADLIAYLK	2	ADLIAYLK2	1.2147e+07
P07900;P07900-2	P07900;P08238;Q14568;Q58FF8;P07900-2	HS90A_HUMAN	HSP90AA1	Heat shock protein HSP 90-alpha	0	ADLINNLGTIAK	ADLINNLGTIAK	2	ADLINNLGTIAK2	902799
P50453	P50453	SPB9_HUMAN	SERPINB9	Serpin B9	1	ADLSAMSAER	ADLSAM(UniMod:35)SAER	2	ADLSAM(UniMod:35)SAER2	77209.9
P31930	P31930	QCR1_HUMAN	UQCRC1	Cytochrome b-c1 complex subunit 1, mitochondrial	1	ADLTEYLSTHYK	ADLTEYLSTHYK	2	ADLTEYLSTHYK2	11142.1
Q96P63;Q96P63-2	Q96P63;Q96P63-2	SPB12_HUMAN	SERPINB12	Serpin B12	1	ADLTGISPSPNLYLSK	ADLTGISPSPNLYLSK	2	ADLTGISPSPNLYLSK2	34708.1
P26639;P26639-2	P26639;P26639-2	SYTC_HUMAN	TARS1	Threonine--tRNA ligase 1, cytoplasmic	1	ADMETLQR	ADM(UniMod:35)ETLQR	2	ADM(UniMod:35)ETLQR2	143980
Q9HC35;Q9HC35-2	Q9HC35;B5MBZ0;Q9HC35-2	EMAL4_HUMAN	EML4	Echinoderm microtubule-associated protein-like 4	1	ADQFLVGTSR	ADQFLVGTSR	2	ADQFLVGTSR2	67188.7
P02538	P02538;P04259;P48668	K2C6A_HUMAN	KRT6A	Keratin, type II cytoskeletal 6A	0	ADTLTDEINFLR	ADTLTDEINFLR	2	ADTLTDEINFLR2	3.66958e+06
P02538	P02538;P04259;P48668	K2C6A_HUMAN	KRT6A	Keratin, type II cytoskeletal 6A	0	ADTLTDEINFLR	ADTLTDEINFLR	3	ADTLTDEINFLR3	25996.8
Q15019;Q15019-2;Q15019-3	Q15019;B5MCX3;Q15019-3;C9J2Q4;Q15019-2;H7C2Y0	SEPT2_HUMAN	SEPTIN2	Septin-2	1	ADTLTLK	ADTLTLK	1	ADTLTLK1	11293.1
Q09666	Q09666	AHNK_HUMAN	AHNAK	Neuroblast differentiation-associated protein AHNAK	1	ADVDISGPK	ADVDISGPK	2	ADVDISGPK2	80460.2
Q09666	Q09666	AHNK_HUMAN	AHNAK	Neuroblast differentiation-associated protein AHNAK	1	ADVDVSGPK	ADVDVSGPK	2	ADVDVSGPK2	77747.2
Q08945	Q08945;E9PMD4	SSRP1_HUMAN	SSRP1	FACT complex subunit SSRP1	1	ADVIQATGDAICIFR	ADVIQATGDAIC(UniMod:4)IFR	2	ADVIQATGDAIC(UniMod:4)IFR2	28887
Q13813;Q13813-2;Q13813-3	Q13813;A0A0D9SF54;A0A0D9SGF6;Q13813-2;Q13813-3	SPTN1_HUMAN	SPTAN1	Spectrin alpha chain, non-erythrocytic 1	1	ADVVESWIGEK	ADVVESWIGEK	2	ADVVESWIGEK2	104896
Q8N1N4	P12035;P19013;Q3SY84;Q7RTS7;Q86Y46;Q8N1N4;F8W1S1;Q86Y46-2;Q8N1N4-2;H0YIC5	K2C78_HUMAN	KRT78	Keratin, type II cytoskeletal 78	0	AEAEALYQTK	AEAEALYQTK	2	AEAEALYQTK2	28375.3
CON__cRAP054P04264;P04264	P04264;CON__cRAP054P04264	K2C1_HUMAN	KRT1	Keratin, type II cytoskeletal 1	1	AEAESLYQSK	AEAESLYQSK	2	AEAESLYQSK2	4.42479e+06
CON__cRAP054P04264;P04264	P04264;CON__cRAP054P04264	K2C1_HUMAN	KRT1	Keratin, type II cytoskeletal 1	1	AEAESLYQSKYEELQITAGR	AEAESLYQSKYEELQITAGR	3	AEAESLYQSKYEELQITAGR3	32490.1
P02538	O95678;P02538;P04259;P48668	K2C6A_HUMAN	KRT6A	Keratin, type II cytoskeletal 6A	0	AEAESWYQTK	AEAESWYQTK	2	AEAESWYQTK2	153846
P49411	P49411	EFTU_HUMAN	TUFM	Elongation factor Tu, mitochondrial	1	AEAGDNLGALVR	AEAGDNLGALVR	2	AEAGDNLGALVR2	17727.6
Q8TEM1	Q8TEM1;Q8TEM1-2	PO210_HUMAN	NUP210	Nuclear pore membrane glycoprotein 210	1	AEAQGSTTLLVSYR	AEAQGSTTLLVSYR	2	AEAQGSTTLLVSYR2	41564.9
P00505	P00505	AATM_HUMAN	GOT2	Aspartate aminotransferase, mitochondrial	1	AEAQIAAK	AEAQIAAK	1	AEAQIAAK1	37839.3
P00505	P00505	AATM_HUMAN	GOT2	Aspartate aminotransferase, mitochondrial	1	AEAQIAAK	AEAQIAAK	2	AEAQIAAK2	283449
P0DMV8;P0DMV9	P0DMV8;P0DMV9;P0DMV8-2;A0A0G2JIW1;V9GZ37	HS71A_HUMAN;HS71B_HUMAN	HSPA1A;HSPA1B	Heat shock 70 kDa protein 1A	0	AEDEVQRER	AEDEVQRER	2	AEDEVQRER2	20478.4
P07355;P07355-2	P07355;H0YL33;H0YM50;H0YMD0;H0YMU9;H0YMW4;H0YN28;H0YN42;H0YNA0;H0YNP5;P07355-2	ANXA2_HUMAN	ANXA2	Annexin A2	1	AEDGSVIDYELIDQDAR	AEDGSVIDYELIDQDAR	2	AEDGSVIDYELIDQDAR2	486531
P07355;P07355-2	P07355;H0YL33;H0YM50;H0YMD0;H0YMU9;H0YMW4;H0YN28;H0YN42;H0YNA0;H0YNP5;P07355-2	ANXA2_HUMAN	ANXA2	Annexin A2	1	AEDGSVIDYELIDQDAR	AEDGSVIDYELIDQDAR	3	AEDGSVIDYELIDQDAR3	67054
P07355;P07355-2	P07355;H0YL33;H0YM50;H0YMD0;H0YMU9;H0YMW4;H0YN28;H0YN42;H0YNP5;P07355-2	ANXA2_HUMAN	ANXA2	Annexin A2	1	AEDGSVIDYELIDQDARDLYDAGVK	AEDGSVIDYELIDQDARDLYDAGVK	3	AEDGSVIDYELIDQDARDLYDAGVK3	86490.9
P62913;P62913-2	P62913;P62913-2;Q5VVC8	RL11_HUMAN	RPL11	60S ribosomal protein L11	1	AEEILEK	AEEILEK	1	AEEILEK1	16134.5
Q96EZ8;Q96EZ8-2;Q96EZ8-3;Q96EZ8-4	Q96EZ8;Q96EZ8-2;Q96EZ8-3;Q96EZ8-4;F8W126	MCRS1_HUMAN	MCRS1	Microspherule protein 1	1	AEEQLLSK	AEEQLLSK	1	AEEQLLSK1	328510
P02538	O95678;P02538;P04259;P48668	K2C6A_HUMAN	KRT6A	Keratin, type II cytoskeletal 6A	0	AEEREQIK	AEEREQIK	2	AEEREQIK2	39517.8
P11387	P11387	TOP1_HUMAN	TOP1	DNA topoisomerase 1	1	AEEVATFFAK	AEEVATFFAK	2	AEEVATFFAK2	123836
P52565	P52565;J3KRE2;J3KTF8;J3QQX2	GDIR1_HUMAN	ARHGDIA	Rho GDP-dissociation inhibitor 1	1	AEEYEFLTPVEEAPK	AEEYEFLTPVEEAPK	2	AEEYEFLTPVEEAPK2	39221.3
P21333;P21333-2	P21333;P21333-2;Q60FE5;A0A087WWY3;A0A7I2V3E6;A0A7P0NMY4;F8WE98	FLNA_HUMAN	FLNA	Filamin-A	1	AEFTVETR	AEFTVETR	2	AEFTVETR2	17927.5
CON__cRAP087P02769	CON__cRAP087P02769	ALBU_BOVIN	ALB	Albumin	1	AEFVEVTK	AEFVEVTK	1	AEFVEVTK1	65044.8
CON__cRAP087P02769	CON__cRAP087P02769	ALBU_BOVIN	ALB	Albumin	1	AEFVEVTK	AEFVEVTK	2	AEFVEVTK2	196724
Q14315;Q14315-2	Q14315;Q14315-2	FLNC_HUMAN	FLNC	Filamin-C	1	AEGPGLNR	AEGPGLNR	2	AEGPGLNR2	78391.1
Q9NVI7-2	Q9NVI7;Q9NVI7-2;Q5SV16;Q9NVI7-3	ATD3A_HUMAN	ATAD3A	Isoform 2 of ATPase family AAA domain-containing protein 3A	1	AEGPGRGDEPSPS	AEGPGRGDEPSPS	2	AEGPGRGDEPSPS2	91281.2
Q96HC4;Q96HC4-4;Q96HC4-6;Q96HC4-7	Q96HC4;Q96HC4-4;Q96HC4-6;Q96HC4-7;A0A0A0MSP3;H0Y8Y3	PDLI5_HUMAN	PDLIM5	PDZ and LIM domain protein 5	1	AEHIPAGK	AEHIPAGK	1	AEHIPAGK1	46894.2
Q96HC4;Q96HC4-4;Q96HC4-6;Q96HC4-7	Q96HC4;Q96HC4-4;Q96HC4-6;Q96HC4-7;A0A0A0MSP3;H0Y8Y3	PDLI5_HUMAN	PDLIM5	PDZ and LIM domain protein 5	1	AEHIPAGK	AEHIPAGK	2	AEHIPAGK2	19497.2
Q14315;Q14315-2	Q14315;Q14315-2	FLNC_HUMAN	FLNC	Filamin-C	1	AEIAFEDRK	AEIAFEDRK	2	AEIAFEDRK2	12573.7
P09525;P09525-3	P09525;P09525-2;P09525-3;Q6P452	ANXA4_HUMAN	ANXA4	Annexin A4	1	AEIDMLDIR	AEIDM(UniMod:35)LDIR	2	AEIDM(UniMod:35)LDIR2	1.58772e+06
P19013	P19013	K2C4_HUMAN	KRT4	Keratin, type II cytoskeletal 4	1	AEIENIK	AEIENIK	1	AEIENIK1	255945
P07392	P07392	RP147_VACCW	RPO147	DNA-directed RNA polymerase 147 kDa polypeptide	1	AEITELVVEYMIER	AEITELVVEYM(UniMod:35)IER	2	AEITELVVEYM(UniMod:35)IER2	184649
P07392	P07392	RP147_VACCW	RPO147	DNA-directed RNA polymerase 147 kDa polypeptide	1	AEITELVVEYMIER	AEITELVVEYM(UniMod:35)IER	3	AEITELVVEYM(UniMod:35)IER3	41227.9
P19367;P19367-2;P19367-3;P19367-4	P19367;P19367-2;P19367-3;P19367-4	HXK1_HUMAN	HK1	Hexokinase-1	1	AEMELGLR	AEM(UniMod:35)ELGLR	2	AEM(UniMod:35)ELGLR2	99068.3
Q8N3A8;Q8N3A8-2	Q8N3A8;E9PFI7;F5H3X8;Q8N3A8-2	PARP8_HUMAN	PARP8	Protein mono-ADP-ribosyltransferase PARP8	1	AEQAMTAIK	AEQAMTAIK	1	AEQAMTAIK1	88635.6
Q14315;Q14315-2	Q14315;Q14315-2	FLNC_HUMAN	FLNC	Filamin-C	1	AEVLIHNNADGTYHITYSPAFPGTYTITIK	AEVLIHNNADGTYHITYSPAFPGTYTITIK	4	AEVLIHNNADGTYHITYSPAFPGTYTITIK4	181722
O75369;O75369-2;O75369-8;O75369-9	O75369;O75369-2;O75369-3;O75369-6;O75369-4;O75369-5;O75369-7;O75369-8;O75369-9;A0A804HK76;A0A804HL72;E7EN95	FLNB_HUMAN	FLNB	Filamin-B	1	AEVSIQNNK	AEVSIQNNK	2	AEVSIQNNK2	21067.8
P22102	P22102	PUR2_HUMAN	GART	Trifunctional purine biosynthetic protein adenosine-3	1	AFAHITGGGLLENIPR	AFAHITGGGLLENIPR	3	AFAHITGGGLLENIPR3	41915.4
P31327;P31327-3	P31327;P31327-2;P31327-3	CPSM_HUMAN	CPS1	Carbamoyl-phosphate synthase [ammonia], mitochondrial	1	AFAISGPFNVQFLVK	AFAISGPFNVQFLVK	2	AFAISGPFNVQFLVK2	152819
Q9Y2H6;Q9Y2H6-2	Q9Y2H6;Q9Y2H6-2;A0A087X1M6;G5E9X3	FND3A_HUMAN	FNDC3A	Fibronectin type-III domain-containing protein 3A	1	AFEALLSNIVK	AFEALLSNIVK	2	AFEALLSNIVK2	18387.9
P49327	A0A0U1RQF0;P49327	FAS_HUMAN	FASN	Fatty acid synthase	1	AFEVSENGNLVVSGK	AFEVSENGNLVVSGK	2	AFEVSENGNLVVSGK2	57775.3
Q14315;Q14315-2	Q14315;Q14315-2	FLNC_HUMAN	FLNC	Filamin-C	1	AFGPGLEGGLVNK	AFGPGLEGGLVNK	2	AFGPGLEGGLVNK2	132926
P53041	P53041;A8MU39;H0YDU8	PPP5_HUMAN	PPP5C	Serine/threonine-protein phosphatase 5	1	AFLEENNLDYIIR	AFLEENNLDYIIR	2	AFLEENNLDYIIR2	28551
P34897;P34897-3	P34897;P34897-2;P34897-3	GLYM_HUMAN	SHMT2	Serine hydroxymethyltransferase, mitochondrial	1	AFPMPGFDEH	AFPM(UniMod:35)PGFDEH	2	AFPM(UniMod:35)PGFDEH2	167743
O43813	O43813;E9PHS0;F8WDS9	LANC1_HUMAN	LANCL1	Glutathione S-transferase LANCL1	1	AFPNPYADYNK	AFPNPYADYNK	2	AFPNPYADYNK2	82832.5
Q9NZT1	Q9NZT1	CALL5_HUMAN	CALML5	Calmodulin-like protein 5	1	AFSAVDTDGNGTINAQELGAALK	AFSAVDTDGNGTINAQELGAALK	3	AFSAVDTDGNGTINAQELGAALK3	89043.3
P09543;P09543-2	P09543;P09543-2	CN37_HUMAN	CNP	2',3'-cyclic-nucleotide 3'-phosphodiesterase	1	AFTLTISALFVTPK	AFTLTISALFVTPK	2	AFTLTISALFVTPK2	18536.5
Q07021	Q07021	C1QBP_HUMAN	C1QBP	Complement component 1 Q subcomponent-binding protein, mitochondrial	1	AFVDFLSDEIK	AFVDFLSDEIK	2	AFVDFLSDEIK2	55919
P04302	P04302	D3_VACCW	VACWR108	Core protein D3	1	AFVFAWFNGVSENEK	AFVFAWFNGVSENEK	2	AFVFAWFNGVSENEK2	77692.9
P0DMV8;P0DMV9	P0DMV8;P0DMV9;P34931;A0A0G2JIW1;Q53FA3	HS71A_HUMAN;HS71B_HUMAN	HSPA1A;HSPA1B	Heat shock 70 kDa protein 1A	0	AFYPEEISSMVLTK	AFYPEEISSM(UniMod:35)VLTK	2	AFYPEEISSM(UniMod:35)VLTK2	680924
P0DMV8;P0DMV9	P0DMV8;P0DMV9;P34931;A0A0G2JIW1;Q53FA3	HS71A_HUMAN;HS71B_HUMAN	HSPA1A;HSPA1B	Heat shock 70 kDa protein 1A	0	AFYPEEISSMVLTK	AFYPEEISSM(UniMod:35)VLTK	3	AFYPEEISSM(UniMod:35)VLTK3	53359.7
Q01518	Q01518;Q5T0R1;Q5T0R2;Q5T0R3;Q5T0R4;Q5T0R5;Q5T0R6;Q5T0R7	CAP1_HUMAN	CAP1	Adenylyl cyclase-associated protein 1	1	AGAAPYVQAFDSLLAGPVAEYLK	AGAAPYVQAFDSLLAGPVAEYLK	3	AGAAPYVQAFDSLLAGPVAEYLK3	28901.5
P40926	P40926;G3XAL0;P40926-2	MDHM_HUMAN	MDH2	Malate dehydrogenase, mitochondrial	1	AGAGSATLSMAYAGAR	AGAGSATLSM(UniMod:35)AYAGAR	2	AGAGSATLSM(UniMod:35)AYAGAR2	92967.6
P04406;P04406-2	P04406;E7EUT5;P04406-2	G3P_HUMAN	GAPDH	Glyceraldehyde-3-phosphate dehydrogenase	1	AGAHLQGGAK	AGAHLQGGAK	1	AGAHLQGGAK1	64712.8
P04406;P04406-2	P04406;E7EUT5;P04406-2	G3P_HUMAN	GAPDH	Glyceraldehyde-3-phosphate dehydrogenase	1	AGAHLQGGAK	AGAHLQGGAK	2	AGAHLQGGAK2	406208
Q02643	Q02643;Q9HB44;Q9HB45	GHRHR_HUMAN	GHRHR	Growth hormone-releasing hormone receptor	1	AGAVFLK	AGAVFLK	1	AGAVFLK1	125198
P60709;P63261	P60709;P62736;P63261;P63267;P68032;P68133;A5A3E0;Q6S8J3;P0CG38;P0CG39;P63267-2;A0A2R8Y793;A0A2R8YGF8;A0A6Q8PGD7;A0A6Q8PH58;A0A7P0TBL1;A0A804GS07;A6NL76;B8ZZJ2;C9JFL5;C9JTX5;C9JUM1;C9JZR7;E7EVS6;F6QUT6;F6UVQ4;F8WB63;F8WCH0;G5E9R0;I3L1U9;I3L3I0;I3L3R2;I3L4N8;J3KT65;K7EM38	ACTB_HUMAN;ACTG_HUMAN	ACTB;ACTG1	Actin, cytoplasmic 1	0	AGFAGDDAPR	AGFAGDDAPR	2	AGFAGDDAPR2	840124
O75369;O75369-2;O75369-8;O75369-9	O75369;O75369-2;O75369-3;O75369-6;O75369-4;O75369-5;O75369-7;O75369-8;O75369-9;A0A804HK76;A0A804HL72;E7EN95	FLNB_HUMAN	FLNB	Filamin-B	1	AGLAPLEVR	AGLAPLEVR	2	AGLAPLEVR2	103574
P04908;P0C0S8;P20671;Q16777;Q6FI13;Q7L7L0;Q93077;Q96KK5;Q99878;Q9BTM1	P04908;P0C0S5;P0C0S8;P16104;P20671;Q16777;Q6FI13;Q71UI9;Q7L7L0;Q8IUE6;Q93077;Q96KK5;Q96QV6;Q99878;Q9BTM1;A0A0U1RR32;A0A0U1RRH7;A0A3B3IS11;A0A494C189;C9J0D1;Q71UI9-2;Q71UI9-5;Q9BTM1-2	H2A1B_HUMAN;H2A1C_HUMAN;H2A1D_HUMAN;H2A1H_HUMAN;H2A1J_HUMAN;H2A1_HUMAN;H2A2A_HUMAN;H2A2C_HUMAN;H2A3_HUMAN;H2AJ_HUMAN	H2AC12;H2AC14;H2AC17;H2AC19;H2AC20;H2AC25;H2AC6;H2AC7;H2AC8;H2AJ	Histone H2A type 1-B/E	0	AGLQFPVGR	AGLQFPVGR	1	AGLQFPVGR1	53828.6
P04908;P0C0S8;P20671;Q16777;Q6FI13;Q7L7L0;Q93077;Q96KK5;Q99878;Q9BTM1	P04908;P0C0S5;P0C0S8;P16104;P20671;Q16777;Q6FI13;Q71UI9;Q7L7L0;Q8IUE6;Q93077;Q96KK5;Q96QV6;Q99878;Q9BTM1;A0A0U1RR32;A0A0U1RRH7;A0A3B3IS11;A0A494C189;C9J0D1;Q71UI9-2;Q71UI9-5;Q9BTM1-2	H2A1B_HUMAN;H2A1C_HUMAN;H2A1D_HUMAN;H2A1H_HUMAN;H2A1J_HUMAN;H2A1_HUMAN;H2A2A_HUMAN;H2A2C_HUMAN;H2A3_HUMAN;H2AJ_HUMAN	H2AC12;H2AC14;H2AC17;H2AC19;H2AC20;H2AC25;H2AC6;H2AC7;H2AC8;H2AJ	Histone H2A type 1-B/E	0	AGLQFPVGR	AGLQFPVGR	2	AGLQFPVGR2	1.18321e+07
P49327	A0A0U1RQF0;P49327;A0A0U1RRG3	FAS_HUMAN	FASN	Fatty acid synthase	1	AGLYGLPR	AGLYGLPR	2	AGLYGLPR2	73331.7
P18124	P18124;A8MUD9;C9JIJ5;C9JZ88	RL7_HUMAN	RPL7	60S ribosomal protein L7	1	AGNFYVPAEPK	AGNFYVPAEPK	2	AGNFYVPAEPK2	13666.7
P06440	P06440	P4B_VACCW	VACWR122	Major core protein 4b	1	AGNNQSQQPIK	AGNNQSQQPIK	2	AGNNQSQQPIK2	7.72324e+06
O75369;O75369-2;O75369-8;O75369-9	O75369;O75369-2;O75369-3;O75369-6;O75369-7;O75369-8;O75369-9;A0A804HK76;E7EN95	FLNB_HUMAN	FLNB	Filamin-B	1	AGPGTLSVTIEGPSK	AGPGTLSVTIEGPSK	2	AGPGTLSVTIEGPSK2	43979.5
P52209;P52209-2	P52209;K7EM49;K7EPF6;K7EMN2;P52209-2	6PGD_HUMAN	PGD	6-phosphogluconate dehydrogenase, decarboxylating	1	AGQAVDDFIEK	AGQAVDDFIEK	2	AGQAVDDFIEK2	30858.5
P20700	P20700	LMNB1_HUMAN	LMNB1	Lamin-B1	1	AGQTVTIWAANAGVTASPPTDLIWK	AGQTVTIWAANAGVTASPPTDLIWK	3	AGQTVTIWAANAGVTASPPTDLIWK3	215914
P09543;P09543-2	P09543;P09543-2	CN37_HUMAN	CNP	2',3'-cyclic-nucleotide 3'-phosphodiesterase	1	AGQVFLEELGNHK	AGQVFLEELGNHK	2	AGQVFLEELGNHK2	76448.2
P09543;P09543-2	P09543;P09543-2	CN37_HUMAN	CNP	2',3'-cyclic-nucleotide 3'-phosphodiesterase	1	AGQVFLEELGNHK	AGQVFLEELGNHK	3	AGQVFLEELGNHK3	76364.8
P02545;P02545-2;P02545-6	P02545;P02545-2;A0A6Q8PFJ0;A0A804HL68;P02545-3;P02545-4;P02545-5;P02545-6;Q5TCI8	LMNA_HUMAN	LMNA	Prelamin-A/C	1	AGQVVTIWAAGAGATHSPPTDLVWK	AGQVVTIWAAGAGATHSPPTDLVWK	3	AGQVVTIWAAGAGATHSPPTDLVWK3	189818
O43707	O43707;F5GXS2;H7C144;A0A8V8TL71;K7EP19;O43707-3	ACTN4_HUMAN	ACTN4	Alpha-actinin-4	1	AGTQIENIDEDFRDGLK	AGTQIENIDEDFRDGLK	3	AGTQIENIDEDFRDGLK3	37989.3
Q96AX9;Q96AX9-3;Q96AX9-5;Q96AX9-6;Q96AX9-8;Q96AX9-9	Q96AX9;Q96AX9-10;Q96AX9-3;Q96AX9-4;Q96AX9-5;Q96AX9-6;Q96AX9-8;Q96AX9-9;A0A8C8N694;A0A8C8USR6;D6RAZ0;E9PD12;F2Z2L2;D6RE96;D6RED3;D6RFJ2	MIB2_HUMAN	MIB2	E3 ubiquitin-protein ligase MIB2	1	AGYQGAHDLLLYDNAQIGVR	AGYQGAHDLLLYDNAQIGVR	3	AGYQGAHDLLLYDNAQIGVR3	30405.6
P34897;P34897-3	P34897;G3V2Y4;G3V4W5;H0YIZ0;P34897-2;P34897-3	GLYM_HUMAN	SHMT2	Serine hydroxymethyltransferase, mitochondrial	1	AHLLADMAHISGLVAAK	AHLLADM(UniMod:35)AHISGLVAAK	3	AHLLADM(UniMod:35)AHISGLVAAK3	65184
P43155;P43155-2	P43155;H0Y4Z7;P43155-2;P43155-3;A0A7P0T9E7;A0A7P0T9R9;A0A7P0TAQ4;A0A7P0TAR1;A0A7P0TBF3;A6PVN3;B7ZBP5	CACP_HUMAN	CRAT	Carnitine O-acetyltransferase	1	AHQDALPR	AHQDALPR	2	AHQDALPR2	30560.8
P62140	P36873;P62136;P62140;A0A7I2V4F7;B4DJ75;E9PMD7;F8VYE8;F8W0W8;P36873-2;P62136-2;P62136-3;A0A8V8TQ71;A0A8V8TRH9	PP1B_HUMAN	PPP1CB	Serine/threonine-protein phosphatase PP1-beta catalytic subunit	0	AHQVVEDGYEFFAK	AHQVVEDGYEFFAK	3	AHQVVEDGYEFFAK3	26628.6
P00558;P00558-2	P00558;P00558-2	PGK1_HUMAN	PGK1	Phosphoglycerate kinase 1	1	AHSSMVGVNLPQK	AHSSM(UniMod:35)VGVNLPQK	2	AHSSM(UniMod:35)VGVNLPQK2	23994.3
P00558;P00558-2	P00558;P00558-2	PGK1_HUMAN	PGK1	Phosphoglycerate kinase 1	1	AHSSMVGVNLPQK	AHSSM(UniMod:35)VGVNLPQK	3	AHSSM(UniMod:35)VGVNLPQK3	104649
P27708	P27708;F8VPD4;H7BZB3	PYR1_HUMAN	CAD	CAD protein	1	AHWTPFEGQK	AHWTPFEGQK	2	AHWTPFEGQK2	75584.3
P27708	P27708;F8VPD4;H7BZB3	PYR1_HUMAN	CAD	CAD protein	1	AHWTPFEGQK	AHWTPFEGQK	3	AHWTPFEGQK3	194102
P50990;P50990-2	P50990;H7C4C8;P50990-2;P50990-3	TCPQ_HUMAN	CCT8	T-complex protein 1 subunit theta	1	AIADTGANVVVTGGK	AIADTGANVVVTGGK	2	AIADTGANVVVTGGK2	43267.5
P31327;P31327-3	P31327;P31327-2;P31327-3;A0A669KBF2	CPSM_HUMAN	CPS1	Carbamoyl-phosphate synthase [ammonia], mitochondrial	1	AIDDNMSLDEIEK	AIDDNM(UniMod:35)SLDEIEK	2	AIDDNM(UniMod:35)SLDEIEK2	22135.2
P12926	P12926	I7_VACCW	VACWR076	Core protease I7	1	AIDFSQMDLK	AIDFSQM(UniMod:35)DLK	2	AIDFSQM(UniMod:35)DLK2	72177
P05807	P05807	NTP1_VACCW	NPH1	Nucleoside triphosphatase I	1	AIDLSSNK	AIDLSSNK	1	AIDLSSNK1	223209
P05807	P05807	NTP1_VACCW	NPH1	Nucleoside triphosphatase I	1	AIDLSSNK	AIDLSSNK	2	AIDLSSNK2	205730
P29191	P29191	A4_VACCW	VACWR123	39kDa core protein	1	AIDQILQLVK	AIDQILQLVK	2	AIDQILQLVK2	85627.1
O94826	O94826	TOM70_HUMAN	TOMM70	Mitochondrial import receptor subunit TOM70	1	AIEIDNK	AIEIDNK	1	AIEIDNK1	9594.88
O94826	O94826	TOM70_HUMAN	TOMM70	Mitochondrial import receptor subunit TOM70	1	AIEIDNK	AIEIDNK	2	AIEIDNK2	40800.3
Q9ULV4;Q9ULV4-2;Q9ULV4-3	Q9ULV4;Q9ULV4-3;B4E3S0;Q9ULV4-2	COR1C_HUMAN	CORO1C	Coronin-1C	1	AIFLADGNVFTTGFSR	AIFLADGNVFTTGFSR	2	AIFLADGNVFTTGFSR2	269848
P09543;P09543-2	P09543;P09543-2	CN37_HUMAN	CNP	2',3'-cyclic-nucleotide 3'-phosphodiesterase	1	AIFTGYYGK	AIFTGYYGK	1	AIFTGYYGK1	12433.2
P09543;P09543-2	P09543;P09543-2	CN37_HUMAN	CNP	2',3'-cyclic-nucleotide 3'-phosphodiesterase	1	AIFTGYYGK	AIFTGYYGK	2	AIFTGYYGK2	54343.2
P02538	P02538;P48668	K2C6A_HUMAN	KRT6A	Keratin, type II cytoskeletal 6A	0	AIGGGLSSVGGGSSTIK	AIGGGLSSVGGGSSTIK	2	AIGGGLSSVGGGSSTIK2	149404
P12923	P12923	I3_VACCW	VACWR072	Protein I3	1	AIITPVVFYR	AIITPVVFYR	2	AIITPVVFYR2	692257
Q76ZP7	Q76ZP7	RP132_VACCW	RPO132	DNA-directed RNA polymerase 133 kDa polypeptide	1	AILGCAQAK	AILGC(UniMod:4)AQAK	2	AILGC(UniMod:4)AQAK2	82146.4
P26639;P26639-2	A2RTX5;P26639;A2RTX5-2;B7ZLP8;P26639-2	SYTC_HUMAN	TARS1	Threonine--tRNA ligase 1, cytoplasmic	0	AILGSVER	AILGSVER	2	AILGSVER2	378872
Q13509	P07437;Q13509;Q13885;Q9BVA1;A0A0B4J269;Q5JP53;G3V2N6;G3V2R8;G3V3R4;G3V5W4	TBB3_HUMAN	TUBB3	Tubulin beta-3 chain	0	AILVDLEPGTMDSVR	AILVDLEPGTM(UniMod:35)DSVR	2	AILVDLEPGTM(UniMod:35)DSVR2	80881.8
P08133	P08133;A0A0S2Z377;E7EMC6;P08133-2;E5RK69	ANXA6_HUMAN	ANXA6	Annexin A6	1	AINEAYK	AINEAYK	1	AINEAYK1	361414
P08133	P08133;A0A0S2Z377;E7EMC6;P08133-2;E5RK69	ANXA6_HUMAN	ANXA6	Annexin A6	1	AINEAYK	AINEAYK	2	AINEAYK2	618620
O75367-1;O75367-3	O75367;B4DJC3;O75367-1;O75367-3	H2AY_HUMAN	MACROH2A1	Isoform 2 of Core histone macro-H2A.1	1	AISSYFVSTMSSSIK	AISSYFVSTM(UniMod:35)SSSIK	2	AISSYFVSTM(UniMod:35)SSSIK2	33297.1
O75367-1;O75367-3	O75367;B4DJC3;O75367-1;O75367-3	H2AY_HUMAN	MACROH2A1	Isoform 2 of Core histone macro-H2A.1	1	AISSYFVSTMSSSIK	AISSYFVSTM(UniMod:35)SSSIK	3	AISSYFVSTM(UniMod:35)SSSIK3	9607.98
P15924	P15924;P15924-2;P15924-3	DESP_HUMAN	DSP	Desmoplakin	1	AITGFDDPFSGK	AITGFDDPFSGK	2	AITGFDDPFSGK2	39314
P07242	P07242	H5_VACCW	VACWR103	Late transcription elongation factor H5	1	AITTLSDLVTEGK	AITTLSDLVTEGK	2	AITTLSDLVTEGK2	746747
Q14315;Q14315-2	O75369;P21333;P21333-2;Q14315;O75369-2;O75369-3;O75369-6;O75369-4;O75369-5;O75369-8;O75369-9;A0A804HJC2;A0A804HK76;A0A804HL72;Q14315-2;Q60FE5;A0A087WWY3;A0A7I2V3E6;A0A7P0NMY4;F8WE98	FLNC_HUMAN	FLNC	Filamin-C	0	AIVDGNLK	AIVDGNLK	1	AIVDGNLK1	29650.5
Q9Y5M8	Q9Y5M8;H7C4H2	SRPRB_HUMAN	SRPRB	Signal recognition particle receptor subunit beta	1	AIVFVVDSAAFQR	AIVFVVDSAAFQR	2	AIVFVVDSAAFQR2	63149.2
P08583	P08583	H2_VACCW	VACWR100	Protein H2	1	AIVGVQAAK	AIVGVQAAK	1	AIVGVQAAK1	5979.25
P08583	P08583	H2_VACCW	VACWR100	Protein H2	1	AIVGVQAAK	AIVGVQAAK	2	AIVGVQAAK2	84541.5
P27708	P27708;F8VPD4	PYR1_HUMAN	CAD	CAD protein	1	AIVHAVGQELQVTGPFNLQLIAK	AIVHAVGQELQVTGPFNLQLIAK	3	AIVHAVGQELQVTGPFNLQLIAK3	27366.9
O75525;O75525-2;Q07666;Q07666-2;Q5VWX1;Q9H6N6;Q9UBC1;Q9UBC1-2;Q9UBC1-3	O75525;Q07666;Q5VWX1;Q9UBC1;Q9H6N6;A0A0A0MRT5;O75525-2;Q07666-2;Q5STV6;Q9UBC1-2;Q9UBC1-3;A0A6Q8PGH5;E5RG12;E5RJZ9;H0YAQ1;H0YAQ3	IKBL1_HUMAN;KHDR1_HUMAN;KHDR2_HUMAN;KHDR3_HUMAN;MYH16_HUMAN	KHDRBS1;KHDRBS2;KHDRBS3;MYH16;NFKBIL1	KH domain-containing, RNA-binding, signal transduction-associated protein 3	0	AKEEELR	AKEEELR	2	AKEEELR2	18931.1
P11021	P11021;A0A7P0TB36	BIP_HUMAN	HSPA5	Endoplasmic reticulum chaperone BiP	1	AKFEELNMDLFR	AKFEELNM(UniMod:35)DLFR	2	AKFEELNM(UniMod:35)DLFR2	32281.3
P11021	P11021;A0A7P0TB36	BIP_HUMAN	HSPA5	Endoplasmic reticulum chaperone BiP	1	AKFEELNMDLFR	AKFEELNM(UniMod:35)DLFR	3	AKFEELNM(UniMod:35)DLFR3	151477
P16401	P16401	H15_HUMAN	H1-5	Histone H1.5	1	ALAAGGYDVEK	ALAAGGYDVEK	2	ALAAGGYDVEK2	236875
P18206;P18206-2	P18206;P18206-2	VINC_HUMAN	VCL	Vinculin	1	ALASQLQDSLK	ALASQLQDSLK	2	ALASQLQDSLK2	59174.7
O43707	O43707;P12814;Q08043;F5GXS2;H7C144;P12814-2;P12814-3;P12814-4;A0A087WSZ2;A0A7I2V4Y4;A0A804HII9;A0A804HIN7;A0A804HIY0;A0A804HJN7;A0A804HJQ9;A0A804HK61;A0A804HKE2;A0A804HL31;A0A804HLD0;A0A804HLF4;A0A8V8TL71;G3V2E8;G3V2N5;G3V2W4;G3V2X9;G3V5M4;H9KV75	ACTN4_HUMAN	ACTN4	Alpha-actinin-4	0	ALDFIASK	ALDFIASK	1	ALDFIASK1	31058.5
P26447	P26447	S10A4_HUMAN	S100A4	Protein S100-A4	1	ALDVMVSTFHK	ALDVM(UniMod:35)VSTFHK	2	ALDVM(UniMod:35)VSTFHK2	184512
P26447	P26447	S10A4_HUMAN	S100A4	Protein S100-A4	1	ALDVMVSTFHK	ALDVM(UniMod:35)VSTFHK	3	ALDVM(UniMod:35)VSTFHK3	232146
P07392	P07392	RP147_VACCW	RPO147	DNA-directed RNA polymerase 147 kDa polypeptide	1	ALEADYVESMLSNLTNLNIR	ALEADYVESMLSNLTNLNIR	3	ALEADYVESMLSNLTNLNIR3	65108.4
P07392	P07392	RP147_VACCW	RPO147	DNA-directed RNA polymerase 147 kDa polypeptide	1	ALEADYVESMLSNLTNLNIR	ALEADYVESM(UniMod:35)LSNLTNLNIR	3	ALEADYVESM(UniMod:35)LSNLTNLNIR3	4.47956e+06
P07392	P07392	RP147_VACCW	RPO147	DNA-directed RNA polymerase 147 kDa polypeptide	1	ALEADYVESMLSNLTNLNIR	ALEADYVESM(UniMod:35)LSNLTNLNIR	4	ALEADYVESM(UniMod:35)LSNLTNLNIR4	24951.7
P02533	P02533;P08779;P13646;P19012;K7ERE3;P13646-2;P13646-3;K7EMD9;CON__cRAP040O77727	K1C14_HUMAN	KRT14	Keratin, type I cytoskeletal 14	0	ALEEANADLEVK	ALEEANADLEVK	2	ALEEANADLEVK2	477587
Q04695	Q04695;K7EPJ9	K1C17_HUMAN	KRT17	Keratin, type I cytoskeletal 17	1	ALEEANTELEVK	ALEEANTELEVK	2	ALEEANTELEVK2	141860
CON__cRAP039P13645;P13645	P13645;A0A1B0GVI3;CON__cRAP039P13645	K1C10_HUMAN	KRT10	Keratin, type I cytoskeletal 10	1	ALEESNYELEGK	ALEESNYELEGK	2	ALEESNYELEGK2	1.90374e+06
P46940	P46940;A0A0J9YXZ5	IQGA1_HUMAN	IQGAP1	Ras GTPase-activating-like protein IQGAP1	1	ALESGDVNTVWK	ALESGDVNTVWK	2	ALESGDVNTVWK2	153281
P00558;P00558-2	P00558;P00558-2	PGK1_HUMAN	PGK1	Phosphoglycerate kinase 1	1	ALESPERPFLAILGGAK	ALESPERPFLAILGGAK	3	ALESPERPFLAILGGAK3	29784
Q9Y490	Q9Y490	TLN1_HUMAN	TLN1	Talin-1	1	ALGDLISATK	ALGDLISATK	2	ALGDLISATK2	28938.1
Q14204	Q14204;A0A2R8Y5T0;A0A2R8Y6H2;A0A2R8Y706;A0A2R8YFZ7;A0A7P0T7V5;A0A7P0T825;A0A7P0T8N2;A0A7P0T8W5;A0A7P0T916;A0A7P0T934;A0A7P0T9C4;A0A7P0T9F1;A0A7P0T9K2;A0A7P0T9R4;A0A7P0T9S3;A0A7P0TA13;A0A7P0TAF3;A0A7P0TAM4;A0A7P0TAW9;A0A7P0TB64;A0A7P0TB75;A0A7P0TBJ7;A0A2R8YGC7;A0A7P0T942;A0A7P0T990;A0A7P0TAV5;A0A804HHY6	DYHC1_HUMAN	DYNC1H1	Cytoplasmic dynein 1 heavy chain 1	1	ALGEYLER	ALGEYLER	2	ALGEYLER2	49823.2
P49327	A0A0U1RQF0;P49327	FAS_HUMAN	FASN	Fatty acid synthase	1	ALGLGVEQLPVVFEDVVLHQATILPK	ALGLGVEQLPVVFEDVVLHQATILPK	3	ALGLGVEQLPVVFEDVVLHQATILPK3	77201.8
P60660;P60660-2	P14649;P60660;P60660-2;A0A8Q3SIC5;B7Z6Z4;F8VPF3;F8W1I5;F8W1R7;G3V1V0;G8JLA2;J3KND3	MYL6_HUMAN	MYL6	Myosin light polypeptide 6	0	ALGQNPTNAEVLK	ALGQNPTNAEVLK	2	ALGQNPTNAEVLK2	62094.8
O95831;O95831-3	O95831;O95831-3;A0A6Q8PFE1;A0A6Q8PFM5;A0A6Q8PFQ8;A0A6Q8PFS4;A0A6Q8PG15;A0A6Q8PHC0;A0A6Q8PHJ9;A0A7I2PK44;O95831-2;A0A6Q8PFA7;A0A6Q8PFW2;A0A7I2RLJ8	AIFM1_HUMAN	AIFM1	Apoptosis-inducing factor 1, mitochondrial	1	ALGTEVIQLFPEK	ALGTEVIQLFPEK	2	ALGTEVIQLFPEK2	5.76256e+06
O95831;O95831-3	O95831;O95831-3;A0A6Q8PFE1;A0A6Q8PFM5;A0A6Q8PFQ8;A0A6Q8PFS4;A0A6Q8PG15;A0A6Q8PHC0;A0A6Q8PHJ9;A0A7I2PK44;O95831-2;A0A6Q8PFA7;A0A6Q8PFW2;A0A7I2RLJ8	AIFM1_HUMAN	AIFM1	Apoptosis-inducing factor 1, mitochondrial	1	ALGTEVIQLFPEK	ALGTEVIQLFPEK	3	ALGTEVIQLFPEK3	70540.2
P05807	P05807	NTP1_VACCW	NPH1	Nucleoside triphosphatase I	1	ALIEDPWMNTILR	ALIEDPWM(UniMod:35)NTILR	2	ALIEDPWM(UniMod:35)NTILR2	1.09225e+06
P08133	P08133;A0A0S2Z377;E7EMC6;P08133-2;E5RK69	ANXA6_HUMAN	ANXA6	Annexin A6	1	ALIEILATR	ALIEILATR	1	ALIEILATR1	15360.4
P08133	P08133;A0A0S2Z377;E7EMC6;P08133-2;E5RK69	ANXA6_HUMAN	ANXA6	Annexin A6	1	ALIEILATR	ALIEILATR	2	ALIEILATR2	2.67666e+06
P23381;P23381-2	P23381;P23381-2	SYWC_HUMAN	WARS1	Tryptophan--tRNA ligase, cytoplasmic	1	ALIEVLQPLIAEHQAR	ALIEVLQPLIAEHQAR	3	ALIEVLQPLIAEHQAR3	32642.2
Q13232	Q13232;H3BPR2	NDK3_HUMAN	NME3	Nucleoside diphosphate kinase 3	1	ALIGATNPADAPPGTIR	ALIGATNPADAPPGTIR	2	ALIGATNPADAPPGTIR2	39552
Q13813;Q13813-2;Q13813-3	Q13813;A0A0D9SF54;A0A0D9SGF6;Q13813-2;Q13813-3	SPTN1_HUMAN	SPTAN1	Spectrin alpha chain, non-erythrocytic 1	1	ALINADELASDVAGAEALLDR	ALINADELASDVAGAEALLDR	3	ALINADELASDVAGAEALLDR3	9520.04
P13639	P13639	EF2_HUMAN	EEF2	Elongation factor 2	1	ALLELQLEPEELYQTFQR	ALLELQLEPEELYQTFQR	3	ALLELQLEPEELYQTFQR3	173720
P07392	P07392	RP147_VACCW	RPO147	DNA-directed RNA polymerase 147 kDa polypeptide	1	ALLNAALHK	ALLNAALHK	1	ALLNAALHK1	69170.8
P07392	P07392	RP147_VACCW	RPO147	DNA-directed RNA polymerase 147 kDa polypeptide	1	ALLNAALHK	ALLNAALHK	2	ALLNAALHK2	199036
P15924	P15924;P15924-2;P15924-3	DESP_HUMAN	DSP	Desmoplakin	1	ALLQAILQTEDMLK	ALLQAILQTEDM(UniMod:35)LK	2	ALLQAILQTEDM(UniMod:35)LK2	58435.3
P12429	P12429;D6RA82	ANXA3_HUMAN	ANXA3	Annexin A3	1	ALLTLADGR	ALLTLADGR	2	ALLTLADGR2	117728
P00558;P00558-2	P00558;P00558-2	PGK1_HUMAN	PGK1	Phosphoglycerate kinase 1	1	ALMDEVVK	ALM(UniMod:35)DEVVK	2	ALM(UniMod:35)DEVVK2	29972.2
P10809	P10809;A0A7I2V2X6;A0A7I2V369;A0A7I2V599;A0A7I2V5K3;A0A7I2V5M1;A0A7I2YQ71;A0A7I2YQK6;P10809-2;C9J0S9;C9JCQ4;C9JL19;C9JL25;E7ESH4;E7EXB4	CH60_HUMAN	HSPD1	60 kDa heat shock protein, mitochondrial	1	ALMLQGVDLLADAVAVTMGPK	ALM(UniMod:35)LQGVDLLADAVAVTM(UniMod:35)GPK	3	ALM(UniMod:35)LQGVDLLADAVAVTM(UniMod:35)GPK3	191631
P07612	P07612	L1_VACCW	VACWR088	Protein L1	1	ALMQLTTK	ALM(UniMod:35)QLTTK	1	ALM(UniMod:35)QLTTK1	66176.6
P07612	P07612	L1_VACCW	VACWR088	Protein L1	1	ALMQLTTK	ALM(UniMod:35)QLTTK	2	ALM(UniMod:35)QLTTK2	322910
P14923	P14923;C9J826;C9JK18;C9JKY1;C9JTX4	PLAK_HUMAN	JUP	Junction plakoglobin	1	ALPELTK	ALPELTK	1	ALPELTK1	18570.8
Q04637;Q04637-3;Q04637-4;Q04637-5;Q04637-6;Q04637-7;Q04637-8;Q04637-9	Q04637;Q04637-9;Q04637-3;Q04637-4;Q04637-5;Q04637-6;Q04637-7;Q04637-8;E7EUU4;E7EX73;E9PGM1;A0A7I2Y1C3;H7C0V6	IF4G1_HUMAN	EIF4G1	Eukaryotic translation initiation factor 4 gamma 1	1	ALPSEELNR	ALPSEELNR	2	ALPSEELNR2	46016.8
Q9UJ83;Q9UJ83-2;Q9UJ83-3;Q9UJ83-4	Q9UJ83;Q9UJ83-2;Q9UJ83-3;Q9UJ83-4	HACL1_HUMAN	HACL1	2-hydroxyacyl-CoA lyase 1	1	ALQFADVIVLFGAR	ALQFADVIVLFGAR	2	ALQFADVIVLFGAR2	13949.6
P43155;P43155-2	P43155;P43155-2;P43155-3;A0A7P0T9E7;A0A7P0T9R9;A0A7P0TAQ4;A0A7P0TAR1;A0A7P0TBF3;A6PVN3;B7ZBP5	CACP_HUMAN	CRAT	Carnitine O-acetyltransferase	1	ALQPIVSEEEWAHTK	ALQPIVSEEEWAHTK	2	ALQPIVSEEEWAHTK2	31744.2
P43155;P43155-2	P43155;P43155-2;P43155-3;A0A7P0T9E7;A0A7P0T9R9;A0A7P0TAQ4;A0A7P0TAR1;A0A7P0TBF3;A6PVN3;B7ZBP5	CACP_HUMAN	CRAT	Carnitine O-acetyltransferase	1	ALQPIVSEEEWAHTK	ALQPIVSEEEWAHTK	3	ALQPIVSEEEWAHTK3	76377.5
P46940	P46940;A0A0J9YXZ5	IQGA1_HUMAN	IQGAP1	Ras GTPase-activating-like protein IQGAP1	1	ALQSPALGLR	ALQSPALGLR	2	ALQSPALGLR2	94351.5
P62333	P62333;A0A087X2I1;H0YJC0;H0YJE9;H0YJT1	PRS10_HUMAN	PSMC6	26S proteasome regulatory subunit 10B	1	ALQSVGQIVGEVLK	ALQSVGQIVGEVLK	2	ALQSVGQIVGEVLK2	88600.9
CON__cRAP003P00883;P04075;P04075-2	P04075;H3BQN4;H3BU78;J3KPS3;P04075-2;CON__cRAP003P00883	ALDOA_HUMAN;ALDOA_RABIT	ALDOA	Fructose-bisphosphate aldolase A	1	ALSDHHIYLEGTLLK	ALSDHHIYLEGTLLK	3	ALSDHHIYLEGTLLK3	7197.01
Q14008;Q14008-2;Q14008-3	Q14008;Q14008-2;Q14008-3	CKAP5_HUMAN	CKAP5	Cytoskeleton-associated protein 5	1	ALSEFGSK	ALSEFGSK	2	ALSEFGSK2	51104.4
Q6PGP7	Q6PGP7;A0A8V8TLS3;A0A8V8TLT2;A0A8V8TLU2;A0A8V8TMA8;A0A8V8TMB2;A0A8V8TNJ4	SKI3_HUMAN	SKIC3	SKI3 subunit of superkiller complex protein	1	ALSIVESEQDK	ALSIVESEQDK	2	ALSIVESEQDK2	19216.6
P05187	P05187;P10696	PPB1_HUMAN	ALPP	Alkaline phosphatase, placental type	0	ALTETIMFDDAIER	ALTETIM(UniMod:35)FDDAIER	2	ALTETIM(UniMod:35)FDDAIER2	107229
Q9BSJ8;Q9BSJ8-2	Q9BSJ8;Q9BSJ8-2	ESYT1_HUMAN	ESYT1	Extended synaptotagmin-1	1	ALTLGALTLPLAR	ALTLGALTLPLAR	2	ALTLGALTLPLAR2	12122.7
P21333;P21333-2	P21333;P21333-2;Q60FE5	FLNA_HUMAN	FLNA	Filamin-A	1	ALTQTGGPHVK	ALTQTGGPHVK	2	ALTQTGGPHVK2	10537.7
P02538	P02538;P04259;P48668	K2C6A_HUMAN	KRT6A	Keratin, type II cytoskeletal 6A	0	ALYDAELSQMQTHISDTSVVLSMDNNR	ALYDAELSQM(UniMod:35)QTHISDTSVVLSM(UniMod:35)DNNR	4	ALYDAELSQM(UniMod:35)QTHISDTSVVLSM(UniMod:35)DNNR4	34085.2
P04083	P04083	ANXA1_HUMAN	ANXA1	Annexin A1	1	ALYEAGER	ALYEAGER	2	ALYEAGER2	36055.2
P20636	P20636	ETF2_VACCW	VETFL	Early transcription factor 82 kDa subunit	1	ALYLTPYDYIDEK	ALYLTPYDYIDEK	2	ALYLTPYDYIDEK2	8.39148e+06
Q16531	Q16531;A0A7P0T870;A0A7P0TAK7;A0A7P0TB30;A0A7P0Z3Z5;A0A7P0Z4B9;F5GY55	DDB1_HUMAN	DDB1	DNA damage-binding protein 1	1	ALYYLQIHPQELR	ALYYLQIHPQELR	2	ALYYLQIHPQELR2	24583.4
Q16531	Q16531;A0A7P0T870;A0A7P0TAK7;A0A7P0TB30;A0A7P0Z3Z5;A0A7P0Z4B9;F5GY55	DDB1_HUMAN	DDB1	DNA damage-binding protein 1	1	ALYYLQIHPQELR	ALYYLQIHPQELR	3	ALYYLQIHPQELR3	124081
P43155;P43155-2	P43155;H0Y4Z7;P43155-2;P43155-3;A0A7P0T9E7;A0A7P0T9R9;A0A7P0TAR1	CACP_HUMAN	CRAT	Carnitine O-acetyltransferase	1	AMDDSSVTEHQK	AM(UniMod:35)DDSSVTEHQK	2	AM(UniMod:35)DDSSVTEHQK2	37546.6
P98160	P98160	PGBM_HUMAN	HSPG2	Basement membrane-specific heparan sulfate proteoglycan core protein	1	AMDFNGILTIR	AM(UniMod:35)DFNGILTIR	2	AM(UniMod:35)DFNGILTIR2	9187.98
P08133	P08133;A0A0S2Z377;E7EMC6;P08133-2;E5RK69	ANXA6_HUMAN	ANXA6	Annexin A6	1	AMEGAGTDEK	AM(UniMod:35)EGAGTDEK	2	AM(UniMod:35)EGAGTDEK2	13879.7
O60814;P57053;P58876;P62807;Q5QNW6;Q5QNW6-2;Q93079;Q99877;Q99879;Q99880	O60814;P06899;P23527;P33778;P57053;P58876;P62807;Q16778;Q5QNW6;Q8N257;Q93079;Q99877;Q99879;Q99880;U3KQK0;Q5QNW6-2	H2B1C_HUMAN;H2B1D_HUMAN;H2B1H_HUMAN;H2B1K_HUMAN;H2B1L_HUMAN;H2B1M_HUMAN;H2B1N_HUMAN;H2B2F_HUMAN;H2BFS_HUMAN	H2BC10;H2BC12;H2BC12L;H2BC13;H2BC14;H2BC15;H2BC18;H2BC5;H2BC9	Histone H2B type 1-K	0	AMGIMNSFVNDIFER	AM(UniMod:35)GIMNSFVNDIFER	2	AM(UniMod:35)GIMNSFVNDIFER2	157620
O60814;P57053;P58876;P62807;Q5QNW6;Q5QNW6-2;Q93079;Q99877;Q99879;Q99880	O60814;P06899;P23527;P33778;P57053;P58876;P62807;Q16778;Q5QNW6;Q8N257;Q93079;Q99877;Q99879;Q99880;U3KQK0;Q5QNW6-2	H2B1C_HUMAN;H2B1D_HUMAN;H2B1H_HUMAN;H2B1K_HUMAN;H2B1L_HUMAN;H2B1M_HUMAN;H2B1N_HUMAN;H2B2F_HUMAN;H2BFS_HUMAN	H2BC10;H2BC12;H2BC12L;H2BC13;H2BC14;H2BC15;H2BC18;H2BC5;H2BC9	Histone H2B type 1-K	0	AMGIMNSFVNDIFER	AM(UniMod:35)GIM(UniMod:35)NSFVNDIFER	2	AM(UniMod:35)GIM(UniMod:35)NSFVNDIFER2	1.2752e+07
O60814;P57053;P58876;P62807;Q5QNW6;Q5QNW6-2;Q93079;Q99877;Q99879;Q99880	O60814;P06899;P23527;P33778;P57053;P58876;P62807;Q16778;Q5QNW6;Q8N257;Q93079;Q99877;Q99879;Q99880;U3KQK0;Q5QNW6-2	H2B1C_HUMAN;H2B1D_HUMAN;H2B1H_HUMAN;H2B1K_HUMAN;H2B1L_HUMAN;H2B1M_HUMAN;H2B1N_HUMAN;H2B2F_HUMAN;H2BFS_HUMAN	H2BC10;H2BC12;H2BC12L;H2BC13;H2BC14;H2BC15;H2BC18;H2BC5;H2BC9	Histone H2B type 1-K	0	AMGIMNSFVNDIFER	AM(UniMod:35)GIM(UniMod:35)NSFVNDIFER	3	AM(UniMod:35)GIM(UniMod:35)NSFVNDIFER3	598668
P08133	P08133;A0A0S2Z377;P08133-2;E5RK69	ANXA6_HUMAN	ANXA6	Annexin A6	1	AMKGLGTDEDTIIDIITHR	AMKGLGTDEDTIIDIITHR	3	AMKGLGTDEDTIIDIITHR3	52383.8
P08133	P08133;A0A0S2Z377;P08133-2;E5RK69	ANXA6_HUMAN	ANXA6	Annexin A6	1	AMKGLGTDEDTIIDIITHR	AM(UniMod:35)KGLGTDEDTIIDIITHR	3	AM(UniMod:35)KGLGTDEDTIIDIITHR3	17711.2
P16715	P16715	P4A_VACCW	VACWR129	Major core protein 4a precursor	1	AMLYIIR	AM(UniMod:35)LYIIR	2	AM(UniMod:35)LYIIR2	1.81735e+06
P09874	P09874	PARP1_HUMAN	PARP1	Poly [ADP-ribose] polymerase 1	1	AMVEYEIDLQK	AM(UniMod:35)VEYEIDLQK	2	AM(UniMod:35)VEYEIDLQK2	105955
P13797;P13797-2;P13797-3	P13797;P13797-2;P13797-3	PLST_HUMAN	PLS3	Plastin-3	1	ANDDIIVNWVNR	ANDDIIVNWVNR	2	ANDDIIVNWVNR2	42854.5
P21607	P21607	E6_VACCW	VACWR062	Protein E6	1	ANFINGNTFISDR	ANFINGNTFISDR	2	ANFINGNTFISDR2	114113
Q86X55;Q86X55-1;Q86X55-2	Q86X55;K7EQA8;Q86X55-1;Q86X55-2	CARM1_HUMAN	CARM1	Histone-arginine methyltransferase CARM1	1	ANFWYQPSFHGVDLSALR	ANFWYQPSFHGVDLSALR	3	ANFWYQPSFHGVDLSALR3	19402.3
P61026	P61026	RAB10_HUMAN	RAB10	Ras-related protein Rab-10	1	ANINIEK	ANINIEK	1	ANINIEK1	77554.7
Q14315;Q14315-2	Q14315;Q14315-2	FLNC_HUMAN	FLNC	Filamin-C	1	ANIRDNGDGTYTVSYLPDMSGR	ANIRDNGDGTYTVSYLPDM(UniMod:35)SGR	3	ANIRDNGDGTYTVSYLPDM(UniMod:35)SGR3	68119.3
P21333;P21333-2	P21333;P21333-2;Q60FE5	FLNA_HUMAN	FLNA	Filamin-A	1	ANLPQSFQVDTSK	ANLPQSFQVDTSK	2	ANLPQSFQVDTSK2	59178.6
P06440	P06440	P4B_VACCW	VACWR122	Major core protein 4b	1	ANMHTMIR	ANM(UniMod:35)HTM(UniMod:35)IR	2	ANM(UniMod:35)HTM(UniMod:35)IR2	179317
P40926	P40926;G3XAL0	MDHM_HUMAN	MDH2	Malate dehydrogenase, mitochondrial	1	ANTFVAELK	ANTFVAELK	1	ANTFVAELK1	37126.7
P40926	P40926;G3XAL0	MDHM_HUMAN	MDH2	Malate dehydrogenase, mitochondrial	1	ANTFVAELK	ANTFVAELK	2	ANTFVAELK2	176566
Q9Y4P3	Q9Y4P3;A0A087WXC6;E9PF19	TBL2_HUMAN	TBL2	Transducin beta-like protein 2	1	ANVELDHATLVR	ANVELDHATLVR	2	ANVELDHATLVR2	26619.5
Q9Y4P3	Q9Y4P3;A0A087WXC6;E9PF19	TBL2_HUMAN	TBL2	Transducin beta-like protein 2	1	ANVELDHATLVR	ANVELDHATLVR	3	ANVELDHATLVR3	57025.6
Q92499;Q92499-2;Q92499-3	Q92499;A0A087WZ71;A0A087X2G1;A0A7I2V2M5;A0A7I2V421;A0A7I2V430;A0A7I2V4F0;A0A7I2V4J3;A0A7I2V5X8;A0A7I2YQ77;Q92499-2;Q92499-3	DDX1_HUMAN	DDX1	ATP-dependent RNA helicase DDX1	1	APDGYIVK	APDGYIVK	1	APDGYIVK1	40076.1
Q92499;Q92499-2;Q92499-3	Q92499;A0A087WZ71;A0A087X2G1;A0A7I2V2M5;A0A7I2V421;A0A7I2V430;A0A7I2V4F0;A0A7I2V4J3;A0A7I2V5X8;A0A7I2YQ77;Q92499-2;Q92499-3	DDX1_HUMAN	DDX1	ATP-dependent RNA helicase DDX1	1	APDGYIVK	APDGYIVK	2	APDGYIVK2	195265
P09543;P09543-2	P09543;P09543-2	CN37_HUMAN	CNP	2',3'-cyclic-nucleotide 3'-phosphodiesterase	1	APGAEEYAQQDVLK	APGAEEYAQQDVLK	2	APGAEEYAQQDVLK2	23807
P10809	P10809;A0A7I2V2X6;A0A7I2V599;A0A7I2V5M1;A0A7I2YQK6	CH60_HUMAN	HSPD1	60 kDa heat shock protein, mitochondrial	1	APGFGDNR	APGFGDNR	2	APGFGDNR2	42871.3
O75369;O75369-2;O75369-8;O75369-9	O75369;O75369-2;O75369-3;O75369-6;O75369-4;O75369-5;O75369-7;O75369-8;O75369-9;A0A804HK76;A0A804HL72;E7EN95	FLNB_HUMAN	FLNB	Filamin-B	1	APLNVQFNSPLPGDAVK	APLNVQFNSPLPGDAVK	2	APLNVQFNSPLPGDAVK2	25534.8
Q14315;Q14315-2	Q14315;Q14315-2	FLNC_HUMAN	FLNC	Filamin-C	1	APLQVAVLGPTGVAEPVEVR	APLQVAVLGPTGVAEPVEVR	2	APLQVAVLGPTGVAEPVEVR2	87487
Q14315;Q14315-2	Q14315;Q14315-2	FLNC_HUMAN	FLNC	Filamin-C	1	APLQVAVLGPTGVAEPVEVR	APLQVAVLGPTGVAEPVEVR	3	APLQVAVLGPTGVAEPVEVR3	39001.6
P23371	P23371	PAP1_VACCW	PAPL	Poly(A) polymerase catalytic subunit	1	APNVISSK	APNVISSK	1	APNVISSK1	44534.7
P23371	P23371	PAP1_VACCW	PAPL	Poly(A) polymerase catalytic subunit	1	APNVISSK	APNVISSK	2	APNVISSK2	136355
P17980	P17980;E9PM69;R4GNH3;E9PKD5;E9PMD8;E9PN50	PRS6A_HUMAN	PSMC3	26S proteasome regulatory subunit 6A	1	APSIIFIDELDAIGTK	APSIIFIDELDAIGTK	2	APSIIFIDELDAIGTK2	27686.4
P08779	P08779	K1C16_HUMAN	KRT16	Keratin, type I cytoskeletal 16	1	APSTYGGGLSVSSR	APSTYGGGLSVSSR	2	APSTYGGGLSVSSR2	114259
P02533	P02533	K1C14_HUMAN	KRT14	Keratin, type I cytoskeletal 14	1	APSTYGGGLSVSSSR	APSTYGGGLSVSSSR	2	APSTYGGGLSVSSSR2	59925.9
P39656;P39656-3	P39656;A0A0C4DGS1;P39656-2;P39656-3;U3KQ84	OST48_HUMAN	DDOST	Dolichyl-diphosphooligosaccharide--protein glycosyltransferase 48 kDa subunit	1	APTIVGK	APTIVGK	1	APTIVGK1	54522
P15927;P15927-2;P15927-3	P15927;P15927-2;P15927-3;Q5TEJ7	RFA2_HUMAN	RPA2	Replication protein A 32 kDa subunit	1	APTNIVYK	APTNIVYK	2	APTNIVYK2	63220.5
Q9Y4P3	Q9Y4P3;E9PF19	TBL2_HUMAN	TBL2	Transducin beta-like protein 2	1	APVIDIGIANTGK	APVIDIGIANTGK	2	APVIDIGIANTGK2	196990
CON__cRAP112P00761	CON__cRAP112P00761	TRYP_PIG		Trypsin	1	APVLSDSSCK	APVLSDSSC(UniMod:4)K	2	APVLSDSSC(UniMod:4)K2	3.09606e+06
Q9Y3B7;Q9Y3B7-2	Q9Y3B7;H0YCD5;Q9Y3B7-2;Q9Y3B7-3	RM11_HUMAN	MRPL11	39S ribosomal protein L11, mitochondrial	1	AQDEAFALQDVPLSSVVR	AQDEAFALQDVPLSSVVR	2	AQDEAFALQDVPLSSVVR2	100421
Q9Y3B7;Q9Y3B7-2	Q9Y3B7;H0YCD5;Q9Y3B7-2;Q9Y3B7-3	RM11_HUMAN	MRPL11	39S ribosomal protein L11, mitochondrial	1	AQDEAFALQDVPLSSVVR	AQDEAFALQDVPLSSVVR	3	AQDEAFALQDVPLSSVVR3	17793.8
P46940	P46940;A0A0J9YXZ5	IQGA1_HUMAN	IQGAP1	Ras GTPase-activating-like protein IQGAP1	1	AQEIQDESAVLWLDEIQGGIWQSNK	AQEIQDESAVLWLDEIQGGIWQSNK	3	AQEIQDESAVLWLDEIQGGIWQSNK3	75006.7
CON__cRAP053P35908;P35908	P12035;P35908;Q01546;Q14CN4;Q3SY84;Q7RTS7;Q86Y46;F8W1S1;Q14CN4-2;Q14CN4-3;Q86Y46-2;H0YHD9;CON__cRAP053P35908	K22E_HUMAN	KRT2	Keratin, type II cytoskeletal 2 epidermal	0	AQEREQIK	AQEREQIK	2	AQEREQIK2	25548
P38646	P38646;A0A7I2V2G2;A0A7I2V2S7;A0A7I2YQB2;D6RCD7;A0A7I2V3F7;H0Y8K0	GRP75_HUMAN	HSPA9	Stress-70 protein, mitochondrial	1	AQFEGIVTDLIR	AQFEGIVTDLIR	2	AQFEGIVTDLIR2	327530
Q3ZCQ8;Q3ZCQ8-2	Q3ZCQ8;M0R003;M0R047;M0R1Y4;Q3ZCQ8-2;M0QXC3;M0R2D2;M0R2Z3;M0R303	TIM50_HUMAN	TIMM50	Mitochondrial import inner membrane translocase subunit TIM50	1	AQGPQQQPGSEGPSYAK	AQGPQQQPGSEGPSYAK	2	AQGPQQQPGSEGPSYAK2	16923.1
P05783	P05783;F8VZY9	K1C18_HUMAN	KRT18	Keratin, type I cytoskeletal 18	1	AQIFANTVDNAR	AQIFANTVDNAR	2	AQIFANTVDNAR2	638403
P05783	P05783;F8VZY9	K1C18_HUMAN	KRT18	Keratin, type I cytoskeletal 18	1	AQIFANTVDNAR	AQIFANTVDNAR	3	AQIFANTVDNAR3	46970.6
P0DMV8;P0DMV9	P0DMV8;P0DMV9;P0DMV8-2;A0A0G2JIW1;V9GZ37	HS71A_HUMAN;HS71B_HUMAN	HSPA1A;HSPA1B	Heat shock 70 kDa protein 1A	0	AQIHDLVLVGGSTR	AQIHDLVLVGGSTR	2	AQIHDLVLVGGSTR2	81258.5
P0DMV8;P0DMV9	P0DMV8;P0DMV9;P0DMV8-2;A0A0G2JIW1;V9GZ37	HS71A_HUMAN;HS71B_HUMAN	HSPA1A;HSPA1B	Heat shock 70 kDa protein 1A	0	AQIHDLVLVGGSTR	AQIHDLVLVGGSTR	3	AQIHDLVLVGGSTR3	879834
P54578	P54578;A6NJA2;P54578-2;P54578-3;J3KS55;J3QQT6	UBP14_HUMAN	USP14	Ubiquitin carboxyl-terminal hydrolase 14	1	AQLFALTGVQPAR	AQLFALTGVQPAR	2	AQLFALTGVQPAR2	136630
P04792	P04792;A0A6Q8PGK1;A0A6Q8PFK8;C9J3N8	HSPB1_HUMAN	HSPB1	Heat shock protein beta-1	1	AQLGGPEAAK	AQLGGPEAAK	2	AQLGGPEAAK2	53605
P15924	P15924;P15924-2;P15924-3	DESP_HUMAN	DSP	Desmoplakin	1	AQQIHSQTSQQYPLYDLDLGK	AQQIHSQTSQQYPLYDLDLGK	3	AQQIHSQTSQQYPLYDLDLGK3	47636.8
Q92974;Q92974-2;Q92974-3	Q92974;A0A5F9ZI21;V9GYM8;A0A8Q3SIN5;Q92974-2;Q92974-3	ARHG2_HUMAN	ARHGEF2	Rho guanine nucleotide exchange factor 2	1	AQTPVPGK	AQTPVPGK	1	AQTPVPGK1	18330.3
P49327	A0A0U1RQF0;P49327	FAS_HUMAN	FASN	Fatty acid synthase	1	AQVADVVVSR	AQVADVVVSR	2	AQVADVVVSR2	76586.3
P05787;P05787-2	O95678;P05787;P05787-2;F8VUG2	K2C8_HUMAN	KRT8	Keratin, type II cytoskeletal 8	0	AQYEDIANR	AQYEDIANR	2	AQYEDIANR2	366841
CON__cRAP054P04264;P04264	P04264;CON__cRAP054P04264	K2C1_HUMAN	KRT1	Keratin, type II cytoskeletal 1	1	AQYEDIAQK	AQYEDIAQK	2	AQYEDIAQK2	4.24474e+06
P13647	P13647;H0YI76;H0YIN9	K2C5_HUMAN	KRT5	Keratin, type II cytoskeletal 5	1	AQYEEIANR	AQYEEIANR	2	AQYEEIANR2	256225
CON__cRAP053P35908;P35908	P02538;P04259;P19013;P35908;P48668;Q01546;CON__cRAP053P35908	K22E_HUMAN	KRT2	Keratin, type II cytoskeletal 2 epidermal	0	AQYEEIAQR	AQYEEIAQR	2	AQYEEIAQR2	2.31814e+06
P0DMV8;P0DMV9	P0DMV8;P0DMV9;P17066;P48741;P0DMV8-2;A0A0G2JIW1;V9GZ37	HS71A_HUMAN;HS71B_HUMAN	HSPA1A;HSPA1B	Heat shock 70 kDa protein 1A	0	ARFEELCSDLFR	ARFEELC(UniMod:4)SDLFR	3	ARFEELC(UniMod:4)SDLFR3	20882.3
P11142	P11142;P54652;P11142-2;A8K7Q2;E9PKE3;E9PN89;E9PNE6	HSP7C_HUMAN	HSPA8	Heat shock cognate 71 kDa protein	0	ARFEELNADLFR	ARFEELNADLFR	2	ARFEELNADLFR2	415872
P11142	P11142;P54652;P11142-2;A8K7Q2;E9PKE3;E9PN89;E9PNE6	HSP7C_HUMAN	HSPA8	Heat shock cognate 71 kDa protein	0	ARFEELNADLFR	ARFEELNADLFR	3	ARFEELNADLFR3	1.34799e+06
O43813	O43813	LANC1_HUMAN	LANCL1	Glutathione S-transferase LANCL1	1	ARFPAFEL	ARFPAFEL	2	ARFPAFEL2	30765
P13639	P13639;M0R0I6	EF2_HUMAN	EEF2	Elongation factor 2	1	ARPFPDGLAEDIDK	ARPFPDGLAEDIDK	2	ARPFPDGLAEDIDK2	29297.8
P13639	P13639;M0R0I6	EF2_HUMAN	EEF2	Elongation factor 2	1	ARPFPDGLAEDIDK	ARPFPDGLAEDIDK	3	ARPFPDGLAEDIDK3	224926
P00505	P00505	AATM_HUMAN	GOT2	Aspartate aminotransferase, mitochondrial	1	ASAELALGENSEVLK	ASAELALGENSEVLK	2	ASAELALGENSEVLK2	1.42247e+06
P00505	P00505	AATM_HUMAN	GOT2	Aspartate aminotransferase, mitochondrial	1	ASAELALGENSEVLK	ASAELALGENSEVLK	3	ASAELALGENSEVLK3	39148
P56378;P56378-2	P56378;P56378-2	ATP68_HUMAN	ATP5MJ	ATP synthase subunit ATP5MJ, mitochondrial	1	ASAPAPGHH	ASAPAPGHH	2	ASAPAPGHH2	18315.2
P14618;P14618-2	P14618;P14618-2;A0A804F6T5;H3BTN5;P14618-3;A0A804F729;B4DNK4;H3BQ34;A0A8V8TMM5;A0A8V8TNX9	KPYM_HUMAN	PKM	Pyruvate kinase PKM	1	ASDVHEVR	ASDVHEVR	1	ASDVHEVR1	8535.41
P14618;P14618-2	P14618;P14618-2;A0A804F6T5;H3BTN5;P14618-3;A0A804F729;B4DNK4;H3BQ34;A0A8V8TMM5;A0A8V8TNX9	KPYM_HUMAN	PKM	Pyruvate kinase PKM	1	ASDVHEVR	ASDVHEVR	2	ASDVHEVR2	88860.4
P53804	P53804;A0A8Q3WLN3;E9PCE7;E9PMP8;E9PMS7;H7BZ57;A0A8Q3WLK8;A8MT23	TTC3_HUMAN	TTC3	E3 ubiquitin-protein ligase TTC3	1	ASEINLK	ASEINLK	1	ASEINLK1	209548
Q14315;Q14315-2	Q14315;Q14315-2	FLNC_HUMAN	FLNC	Filamin-C	1	ASGPGLNASGIPASLPVEFTIDAR	ASGPGLNASGIPASLPVEFTIDAR	3	ASGPGLNASGIPASLPVEFTIDAR3	176579
P10412	P10412;P16402;P16403	H14_HUMAN	H1-4	Histone H1.4	0	ASGPPVSELITK	ASGPPVSELITK	2	ASGPPVSELITK2	1.9415e+06
P19367;P19367-2;P19367-3;P19367-4	P19367;P19367-2;P19367-3;P19367-4	HXK1_HUMAN	HK1	Hexokinase-1	1	ASGVEGADVVK	ASGVEGADVVK	2	ASGVEGADVVK2	47872.7
P11182	P11182;A0A7P0Z494;A0A7P0T9W1	ODB2_HUMAN	DBT	Lipoamide acyltransferase component of branched-chain alpha-keto acid dehydrogenase complex, mitochondrial	1	ASHNIGIAMDTEQGLIVPNVK	ASHNIGIAM(UniMod:35)DTEQGLIVPNVK	3	ASHNIGIAM(UniMod:35)DTEQGLIVPNVK3	10669.5
Q15019;Q15019-2;Q15019-3	Q15019;B5MCX3;Q15019-3;Q15019-2;H7C2Y0	SEPT2_HUMAN	SEPTIN2	Septin-2	1	ASIPFSVVGSNQLIEAK	ASIPFSVVGSNQLIEAK	2	ASIPFSVVGSNQLIEAK2	40284.7
P05787;P05787-2	P05787;P05787-2	K2C8_HUMAN	KRT8	Keratin, type II cytoskeletal 8	1	ASLEAAIADAEQR	ASLEAAIADAEQR	3	ASLEAAIADAEQR3	32236.6
Q04695	Q04695	K1C17_HUMAN	KRT17	Keratin, type I cytoskeletal 17	1	ASLEGNLAETENR	ASLEGNLAETENR	2	ASLEGNLAETENR2	51121.7
P02533	P02533;P08779;K7ENW6	K1C14_HUMAN	KRT14	Keratin, type I cytoskeletal 14	0	ASLENSLEETK	ASLENSLEETK	2	ASLENSLEETK2	793944
P05783	P05783;F8VZY9	K1C18_HUMAN	KRT18	Keratin, type I cytoskeletal 18	1	ASLENSLR	ASLENSLR	2	ASLENSLR2	92547
Q09666	Q09666	AHNK_HUMAN	AHNAK	Neuroblast differentiation-associated protein AHNAK	1	ASLGSLEGEAEAEASSPK	ASLGSLEGEAEAEASSPK	2	ASLGSLEGEAEAEASSPK2	14811
P38646	P38646;A0A7I2V2G2;A0A7I2V2S7;A0A7I2YQB2;D6RCD7;A0A3B3ITI4;A0A7I2V3F7;H0Y8K0	GRP75_HUMAN	HSPA9	Stress-70 protein, mitochondrial	1	ASNGDAWVEAHGK	ASNGDAWVEAHGK	3	ASNGDAWVEAHGK3	13532.5
P16913	P16913	B1_VACCW	VPK1	B1 kinase	1	ASNIVLDQIDK	ASNIVLDQIDK	2	ASNIVLDQIDK2	141164
Q99986	Q99986;A0A7P0T838;A0A7P0T952;A0A7P0T9E5;A0A7P0T9T1;A0A7P0TAA6;A0A7P0TB15;A0A7P0TBE4;A0A7P0Z3Z7;A0A7P0Z4A4;H0YJF7;H0YJJ9;A0A7P0T814;A0A7P0T824;A0A7P0T8N0;A0A7P0T925;A0A7P0T977;A0A7P0T9C6;A0A7P0T9I1;A0A7P0TA16;A0A7P0TA65;A0A7P0TAS8;A0A7P0TB08;A0A7P0TBB8;A0A7P0TBI6;A0A7P0Z445;A0A7P0Z462;H0YJ50	VRK1_HUMAN	VRK1	Serine/threonine-protein kinase VRK1	1	ASNLLLNYK	ASNLLLNYK	2	ASNLLLNYK2	86958.4
P49748;P49748-2;P49748-3	P49748;P49748-2;P49748-3	ACADV_HUMAN	ACADVL	Very long-chain specific acyl-CoA dehydrogenase, mitochondrial	1	ASNTAEVFFDGVR	ASNTAEVFFDGVR	2	ASNTAEVFFDGVR2	61716.3
P49748;P49748-2;P49748-3	P49748;P49748-2;P49748-3	ACADV_HUMAN	ACADVL	Very long-chain specific acyl-CoA dehydrogenase, mitochondrial	1	ASNTAEVFFDGVRVPSENVLGEVGSGFK	ASNTAEVFFDGVRVPSENVLGEVGSGFK	3	ASNTAEVFFDGVRVPSENVLGEVGSGFK3	86468.7
Q08945	Q08945	SSRP1_HUMAN	SSRP1	FACT complex subunit SSRP1	1	ASSGLLYPLER	ASSGLLYPLER	2	ASSGLLYPLER2	703796
Q9Y490	Q9Y490	TLN1_HUMAN	TLN1	Talin-1	1	ASSLIEEAK	ASSLIEEAK	2	ASSLIEEAK2	29061.5
Q8TEA8	Q8TEA8;A0A2R8Y6X2;A0A2R8YCT7	DTD1_HUMAN	DTD1	D-aminoacyl-tRNA deacylase 1	1	ASVTVGGEQISAIGR	ASVTVGGEQISAIGR	2	ASVTVGGEQISAIGR2	20366.9
P13073	P13073;H3BN72;H3BNV9;H3BPG0;Q86WV2	COX41_HUMAN	COX4I1	Cytochrome c oxidase subunit 4 isoform 1, mitochondrial	1	ASWSSLSMDEK	ASWSSLSM(UniMod:35)DEK	2	ASWSSLSM(UniMod:35)DEK2	50388.7
P0DMV8;P0DMV9	P0DMV8;P0DMV9;P17066;P34931;P48741;P0DMV8-2;A0A0G2JIW1;Q53FA3;V9GZ37	HS71A_HUMAN;HS71B_HUMAN	HSPA1A;HSPA1B	Heat shock 70 kDa protein 1A	0	ATAGDTHLGGEDFDNR	ATAGDTHLGGEDFDNR	3	ATAGDTHLGGEDFDNR3	283188
Q9BY44;Q9BY44-3	Q9BY44;F8WAE5;Q9BY44-2;Q9BY44-3;Q9BY44-4;H7C5R5	EIF2A_HUMAN	EIF2A	Eukaryotic translation initiation factor 2A	1	ATAVLVIASTDVDK	ATAVLVIASTDVDK	2	ATAVLVIASTDVDK2	65857.7
CON__cRAP095Q06830;Q06830	Q06830;A0A0A0MSI0;CON__cRAP095Q06830	PRDX1_HUMAN	PRDX1	Peroxiredoxin-1	1	ATAVMPDGQFK	ATAVM(UniMod:35)PDGQFK	2	ATAVM(UniMod:35)PDGQFK2	143436
P35555	P35555	FBN1_HUMAN	FBN1	Fibrillin-1	1	ATEDFNK	ATEDFNK	1	ATEDFNK1	10258.8
P35555	P35555	FBN1_HUMAN	FBN1	Fibrillin-1	1	ATEDFNK	ATEDFNK	2	ATEDFNK2	76521.4
P07392	P07392	RP147_VACCW	RPO147	DNA-directed RNA polymerase 147 kDa polypeptide	1	ATEGDTIK	ATEGDTIK	1	ATEGDTIK1	117871
P07392	P07392	RP147_VACCW	RPO147	DNA-directed RNA polymerase 147 kDa polypeptide	1	ATEGDTIK	ATEGDTIK	2	ATEGDTIK2	263732
P31942;P31942-2;P31942-3;P31942-4;P31942-5;P31942-6	P31942;P31942-2;P31942-3;P31942-4;P31942-5;P31942-6	HNRH3_HUMAN	HNRNPH3	Heterogeneous nuclear ribonucleoprotein H3	1	ATENDIANFFSPLNPIR	ATENDIANFFSPLNPIR	2	ATENDIANFFSPLNPIR2	38722.2
P52597	P31943;P52597;E9PCY7;G8JLB6;H0YB39;H0YBD7;H0YBG7	HNRPF_HUMAN	HNRNPF	Heterogeneous nuclear ribonucleoprotein F	0	ATENDIYNFFSPLNPVR	ATENDIYNFFSPLNPVR	2	ATENDIYNFFSPLNPVR2	43823.7
P52597	P31943;P52597;E9PCY7;G8JLB6;H0YB39;H0YBD7;H0YBG7	HNRPF_HUMAN	HNRNPF	Heterogeneous nuclear ribonucleoprotein F	0	ATENDIYNFFSPLNPVR	ATENDIYNFFSPLNPVR	3	ATENDIYNFFSPLNPVR3	30133.1
P21603;P21603-2	P21603;P21603-2	RP30_VACCW	RPO30	DNA-directed RNA polymerase 30 kDa polypeptide	1	ATFDRNDEPPEDDE	ATFDRNDEPPEDDE	2	ATFDRNDEPPEDDE2	609245
P07392	P07392;Q4J6C6;Q4J6C6-2;Q4J6C6-3;Q4J6C6-4	RP147_VACCW	RPO147	DNA-directed RNA polymerase 147 kDa polypeptide	0	ATFGDNK	ATFGDNK	1	ATFGDNK1	39279.3
P04259	P04259	K2C6B_HUMAN	KRT6B	Keratin, type II cytoskeletal 6B	1	ATGGGLSSVGGGSSTIK	ATGGGLSSVGGGSSTIK	2	ATGGGLSSVGGGSSTIK2	103210
P16401	P16401	H15_HUMAN	H1-5	Histone H1.5	1	ATGPPVSELITK	ATGPPVSELITK	2	ATGPPVSELITK2	1.41443e+06
Q71UI9-3;Q71UI9-4	P0C0S5;Q71UI9;Q71UI9-3;Q71UI9-4	H2AV_HUMAN	H2AZ2	Isoform 3 of Histone H2A.V	0	ATIAGGGVIPHIHK	ATIAGGGVIPHIHK	2	ATIAGGGVIPHIHK2	14798
Q71UI9-3;Q71UI9-4	P0C0S5;Q71UI9;Q71UI9-3;Q71UI9-4	H2AV_HUMAN	H2AZ2	Isoform 3 of Histone H2A.V	0	ATIAGGGVIPHIHK	ATIAGGGVIPHIHK	3	ATIAGGGVIPHIHK3	23968.7
P22314;P22314-2	P22314;P22314-2;Q5JRR6	UBA1_HUMAN	UBA1	Ubiquitin-like modifier-activating enzyme 1	1	ATLPSPDK	ATLPSPDK	1	ATLPSPDK1	17383.1
P22314;P22314-2	P22314;P22314-2;Q5JRR6	UBA1_HUMAN	UBA1	Ubiquitin-like modifier-activating enzyme 1	1	ATLPSPDK	ATLPSPDK	2	ATLPSPDK2	32975.8
Q04695	Q04695;Q9C075;J3QR55;K7EPJ9	K1C17_HUMAN	KRT17	Keratin, type I cytoskeletal 17	0	ATMQNLNDR	ATM(UniMod:35)QNLNDR	2	ATM(UniMod:35)QNLNDR2	43829.3
CON__cRAP079P61626;P61626	P61626;A0A0B4J259;F8VV32;CON__cRAP079P61626	LYSC_HUMAN	LYZ	Lysozyme C	1	ATNYNAGDR	ATNYNAGDR	2	ATNYNAGDR2	8241.52
P04843	P04843;F8WF32	RPN1_HUMAN	RPN1	Dolichyl-diphosphooligosaccharide--protein glycosyltransferase subunit 1	1	ATSFLLALEPELEAR	ATSFLLALEPELEAR	2	ATSFLLALEPELEAR2	26594.7
P51659	P51659;A0A2R8Y7L2;A0A2R8YD50;E7ET17;P51659-2;P51659-3;A0A804HIR1;A0A804HK65;A0A804HKU2;E7EPL9;E7ER27	DHB4_HUMAN	HSD17B4	Peroxisomal multifunctional enzyme type 2	1	ATSTATSGFAGAIGQK	ATSTATSGFAGAIGQK	2	ATSTATSGFAGAIGQK2	68337.5
P07612	P07612	L1_VACCW	VACWR088	Protein L1	1	ATTQIAPK	ATTQIAPK	1	ATTQIAPK1	208351
P07612	P07612	L1_VACCW	VACWR088	Protein L1	1	ATTQIAPK	ATTQIAPK	2	ATTQIAPK2	375907
P18206;P18206-2	P18206;P18206-2	VINC_HUMAN	VCL	Vinculin	1	AVAGNISDPGLQK	AVAGNISDPGLQK	2	AVAGNISDPGLQK2	28220.5
P11387	P11387;Q969P6;E5RIC7;A0A7P0T852;Q969P6-2	TOP1_HUMAN	TOP1	DNA topoisomerase 1	0	AVALYFIDK	AVALYFIDK	2	AVALYFIDK2	193374
P51659	P51659;A0A2R8YD50;P51659-2;P51659-3;A0A2R8YDT8;A0A2R8YF45;A0A804HK65;A0A804HK88;A0A804HKB5;A0A804HKU2;E7EPL9;E7ER27	DHB4_HUMAN	HSD17B4	Peroxisomal multifunctional enzyme type 2	1	AVANYDSVEEGEK	AVANYDSVEEGEK	2	AVANYDSVEEGEK2	46166.5
Q9Y490	Q9Y490	TLN1_HUMAN	TLN1	Talin-1	1	AVASAAAALVLK	AVASAAAALVLK	2	AVASAAAALVLK2	32550.5
P50990;P50990-2	P50990;P50990-2;P50990-3	TCPQ_HUMAN	CCT8	T-complex protein 1 subunit theta	1	AVDDGVNTFK	AVDDGVNTFK	2	AVDDGVNTFK2	41896.2
Q16891;Q16891-2;Q16891-4	Q16891;B9A067;C9J406;H7C463;Q16891-2;Q16891-3;Q16891-4	MIC60_HUMAN	IMMT	MICOS complex subunit MIC60	1	AVDEAADALLK	AVDEAADALLK	2	AVDEAADALLK2	35227.9
P62906	P62906	RL10A_HUMAN	RPL10A	60S ribosomal protein L10a	1	AVDIPHMDIEALK	AVDIPHM(UniMod:35)DIEALK	2	AVDIPHM(UniMod:35)DIEALK2	270496
P62906	P62906	RL10A_HUMAN	RPL10A	60S ribosomal protein L10a	1	AVDIPHMDIEALK	AVDIPHM(UniMod:35)DIEALK	3	AVDIPHM(UniMod:35)DIEALK3	877843
P62906	P62906	RL10A_HUMAN	RPL10A	60S ribosomal protein L10a	1	AVDIPHMDIEALKK	AVDIPHM(UniMod:35)DIEALKK	3	AVDIPHM(UniMod:35)DIEALKK3	163648
P62906	P62906	RL10A_HUMAN	RPL10A	60S ribosomal protein L10a	1	AVDIPHMDIEALKK	AVDIPHM(UniMod:35)DIEALKK	4	AVDIPHM(UniMod:35)DIEALKK4	84496.7
P25705;P25705-2	P25705;P25705-2;P25705-3;K7EK77;K7ENJ4;K7ERX7	ATPA_HUMAN	ATP5F1A	ATP synthase subunit alpha, mitochondrial	1	AVDSLVPIGR	AVDSLVPIGR	2	AVDSLVPIGR2	41005.4
Q00610;Q00610-2	Q00610;A0A087WVQ6;K7EJJ5;Q00610-2;A0A8V8TQ14;A0A8V8TQ18;A0A8V8TQK1;A0A8V8TR47;A0A8V8TRF0	CLH1_HUMAN	CLTC	Clathrin heavy chain 1	1	AVDVFFPPEAQNDFPVAMQISEK	AVDVFFPPEAQNDFPVAM(UniMod:35)QISEK	3	AVDVFFPPEAQNDFPVAM(UniMod:35)QISEK3	137478
P06733	P06733;A0A2R8YEM5;K7EM90;A0A2R8Y6I8;A0A2R8Y879;K7ERS8	ENOA_HUMAN	ENO1	Alpha-enolase	1	AVEHINK	AVEHINK	1	AVEHINK1	24050.2
P29401;P29401-2	P29401;P29401-2	TKT_HUMAN	TKT	Transketolase	1	AVELAANTK	AVELAANTK	1	AVELAANTK1	11196.9
P29401;P29401-2	P29401;P29401-2	TKT_HUMAN	TKT	Transketolase	1	AVELAANTK	AVELAANTK	2	AVELAANTK2	52902
Q09666	Q09666	AHNK_HUMAN	AHNAK	Neuroblast differentiation-associated protein AHNAK	1	AVEVQGPSLESGDHGK	AVEVQGPSLESGDHGK	2	AVEVQGPSLESGDHGK2	37175.2
Q09666	Q09666	AHNK_HUMAN	AHNAK	Neuroblast differentiation-associated protein AHNAK	1	AVEVQGPSLESGDHGK	AVEVQGPSLESGDHGK	3	AVEVQGPSLESGDHGK3	45501.1
P60709;P63261	P60709;P62736;P63261;P63267;P68032;P68133;A5A3E0;Q6S8J3;P0CG38;P63267-2;A0A2R8Y793;A0A2R8YGF8;A0A6Q8PH58;A0A804GS07;A6NL76;B8ZZJ2;C9JFL5;C9JTX5;C9JUM1;C9JZR7;E7EVS6;F6QUT6;F6UVQ4;F8WB63;F8WCH0;G5E9R0;I3L1U9;I3L3I0;I3L3R2;I3L4N8;J3KT65;K7EM38	ACTB_HUMAN;ACTG_HUMAN	ACTB;ACTG1	Actin, cytoplasmic 1	0	AVFPSIVGR	AVFPSIVGR	2	AVFPSIVGR2	86932.1
P68363;Q9BQE3	P68363;Q71U36;Q9BQE3;F5H5D3;F8VQQ4;F8VRZ4;F8VS66;F8VVB9;F8VWV9;F8VX09;P68363-2;Q71U36-2;F8VRK0	TBA1B_HUMAN;TBA1C_HUMAN	TUBA1B;TUBA1C	Tubulin alpha-1B chain	0	AVFVDLEPTVIDEVR	AVFVDLEPTVIDEVR	2	AVFVDLEPTVIDEVR2	137198
P07614	P07614	L3_VACCW	VACWR090	Protein L3	1	AVGFPLLK	AVGFPLLK	1	AVGFPLLK1	329818
P07614	P07614	L3_VACCW	VACWR090	Protein L3	1	AVGFPLLK	AVGFPLLK	2	AVGFPLLK2	1.98787e+06
P81605;P81605-2	P81605;P81605-2	DCD_HUMAN	DCD	Dermcidin	1	AVGGLGK	AVGGLGK	1	AVGGLGK1	464651
Q8TED0;Q8TED0-3	Q8TED0;H0Y8P4;Q8TED0-3	UTP15_HUMAN	UTP15	U3 small nucleolar RNA-associated protein 15 homolog	1	AVHTVDFTADK	AVHTVDFTADK	2	AVHTVDFTADK2	11839.2
Q6UB35;Q6UB35-2	Q6UB35;B7ZM99;A0A087WVM4;Q6UB35-2;H0Y327;Q5JYA3;Q5JYA8	C1TM_HUMAN	MTHFD1L	Monofunctional C1-tetrahydrofolate synthase, mitochondrial	1	AVIELLEK	AVIELLEK	1	AVIELLEK1	44207.1
P07392	P07392	RP147_VACCW	RPO147	DNA-directed RNA polymerase 147 kDa polypeptide	1	AVIEQSILMYPTTLLK	AVIEQSILMYPTTLLK	2	AVIEQSILMYPTTLLK2	15269.9
P07392	P07392	RP147_VACCW	RPO147	DNA-directed RNA polymerase 147 kDa polypeptide	1	AVIEQSILMYPTTLLK	AVIEQSILM(UniMod:35)YPTTLLK	2	AVIEQSILM(UniMod:35)YPTTLLK2	3.77289e+06
P07392	P07392	RP147_VACCW	RPO147	DNA-directed RNA polymerase 147 kDa polypeptide	1	AVIEQSILMYPTTLLK	AVIEQSILM(UniMod:35)YPTTLLK	3	AVIEQSILM(UniMod:35)YPTTLLK3	273765
P07392	P07392	RP147_VACCW	RPO147	DNA-directed RNA polymerase 147 kDa polypeptide	1	AVIEYDDIK	AVIEYDDIK	2	AVIEYDDIK2	758296
Q96DG6	Q96DG6	CMBL_HUMAN	CMBL	Carboxymethylenebutenolidase homolog	1	AVIVIQDIFGWQLPNTR	AVIVIQDIFGWQLPNTR	2	AVIVIQDIFGWQLPNTR2	8051.3
Q9Y2C4	Q9Y2C4;F8WE28;F8WE38;H7C0W6	EXOG_HUMAN	EXOG	Nuclease EXOG, mitochondrial	1	AVLEQFGFPLTGTEAR	AVLEQFGFPLTGTEAR	2	AVLEQFGFPLTGTEAR2	30733.4
P01009	P01009;A0A024R6I7	A1AT_HUMAN	SERPINA1	Alpha-1-antitrypsin	1	AVLTIDEK	AVLTIDEK	1	AVLTIDEK1	59036.9
P01009	P01009;A0A024R6I7	A1AT_HUMAN	SERPINA1	Alpha-1-antitrypsin	1	AVLTIDEK	AVLTIDEK	2	AVLTIDEK2	836957
P68371	P04350;P68371;Q3ZCM7;A0A075B724;M0QX14;M0QY37;M0QY85;M0QZL7;M0R0X0;M0R278	TBB4B_HUMAN	TUBB4B	Tubulin beta-4B chain	0	AVLVDLEPGTMDSVR	AVLVDLEPGTM(UniMod:35)DSVR	2	AVLVDLEPGTM(UniMod:35)DSVR2	30392.7
Q14008;Q14008-2;Q14008-3	Q14008;Q14008-2;Q14008-3	CKAP5_HUMAN	CKAP5	Cytoskeleton-associated protein 5	1	AVNPFLADVDK	AVNPFLADVDK	2	AVNPFLADVDK2	22028.9
P31327;P31327-3	P31327;P31327-2;P31327-3;A0A669KBF2	CPSM_HUMAN	CPS1	Carbamoyl-phosphate synthase [ammonia], mitochondrial	1	AVNTLNEALEFAK	AVNTLNEALEFAK	2	AVNTLNEALEFAK2	58540
P21333;P21333-2	P21333;P21333-2;Q60FE5	FLNA_HUMAN	FLNA	Filamin-A	1	AVPTGDASK	AVPTGDASK	2	AVPTGDASK2	34652.1
CON__cRAP015P02666	CON__cRAP015P02666	CASB_BOVIN	CSN2	Beta-casein	1	AVPYPQR	AVPYPQR	2	AVPYPQR2	17692.7
P27348	P27348;E9PG15	1433T_HUMAN	YWHAQ	14-3-3 protein theta	1	AVTEQGAELSNEER	AVTEQGAELSNEER	2	AVTEQGAELSNEER2	12800.9
O95182	O95182;M0R0N0	NDUA7_HUMAN	NDUFA7	NADH dehydrogenase [ubiquinone] 1 alpha subcomplex subunit 7	1	AVTPAPPIK	AVTPAPPIK	2	AVTPAPPIK2	27745
P62917	P62917;E9PKU4;E9PKZ0;E9PP36	RL8_HUMAN	RPL8	60S ribosomal protein L8	1	AVVGVVAGGGR	AVVGVVAGGGR	2	AVVGVVAGGGR2	13912.5
P23246;P23246-2;Q15233;Q15233-2	P23246;Q15233;P23246-2;Q15233-2;A0A7I2V464;A0A7I2V4J2;A0A7I2V4N2;A0A7I2V535;A0A7I2V5Y7;A0A7P0MRW0;A0A8Q3WMA7;C9IZL7;H7C367	NONO_HUMAN;SFPQ_HUMAN	NONO;SFPQ	Splicing factor, proline- and glutamine-rich	0	AVVIVDDR	AVVIVDDR	2	AVVIVDDR2	60141.9
Q02790	Q02790;F5H1U3	FKBP4_HUMAN	FKBP4	Peptidyl-prolyl cis-trans isomerase FKBP4	1	AWDIAIATMK	AWDIAIATM(UniMod:35)K	2	AWDIAIATM(UniMod:35)K2	93357.9
P21333;P21333-2	P21333;P21333-2;Q60FE5;A0A7P0NMY4	FLNA_HUMAN	FLNA	Filamin-A	1	AWGPGLEGGVVGK	AWGPGLEGGVVGK	2	AWGPGLEGGVVGK2	355700
Q14315;Q14315-2	Q14315;Q14315-2	FLNC_HUMAN	FLNC	Filamin-C	1	AWGPGLETGQVGK	AWGPGLETGQVGK	2	AWGPGLETGQVGK2	299911
P09669	P09669	COX6C_HUMAN	COX6C	Cytochrome c oxidase subunit 6C	1	AYADFYR	AYADFYR	2	AYADFYR2	84310.6
P51659	P51659;A0A2R8YD50;A0A2R8YDT8;A0A2R8YEG2;A0A2R8YF45;A0A804HIR1;A0A804HK65;A0A804HKT2;A0A804HKU2;A0A804HLJ0;E7EPL9;E7ER27	DHB4_HUMAN	HSD17B4	Peroxisomal multifunctional enzyme type 2	1	AYALAFAER	AYALAFAER	2	AYALAFAER2	104752
P13928;Q5VT79	P13928;Q5VT79;P13928-3;A0A075B752;A0A087WTN9;A0A087WUP0	ANXA8_HUMAN;AXA81_HUMAN	ANXA8;ANXA8L1	Annexin A8	0	AYEEDYGSSLEEDIQADTSGYLER	AYEEDYGSSLEEDIQADTSGYLER	3	AYEEDYGSSLEEDIQADTSGYLER3	61169.6
P13797;P13797-2;P13797-3	P13797;Q14651;C9JAM8;H7C4N2;P13797-2;P13797-3	PLST_HUMAN	PLS3	Plastin-3	0	AYFHLLNQIAPK	AYFHLLNQIAPK	2	AYFHLLNQIAPK2	20005.5
P21333;P21333-2	P21333;P21333-2;Q60FE5;A0A087WWY3;A0A7I2V3E6;A0A7P0NMY4;F8WE98	FLNA_HUMAN	FLNA	Filamin-A	1	AYGPGIEPTGNMVK	AYGPGIEPTGNM(UniMod:35)VK	2	AYGPGIEPTGNM(UniMod:35)VK2	209803
P29401;P29401-2	P29401;P29401-2	TKT_HUMAN	TKT	Transketolase	1	AYGQALAK	AYGQALAK	1	AYGQALAK1	25211.7
P29401;P29401-2	P29401;P29401-2	TKT_HUMAN	TKT	Transketolase	1	AYGQALAK	AYGQALAK	2	AYGQALAK2	100013
P68438	P68438	RAP94_VACCW	RAP94	RNA polymerase-associated transcription-specificity factor RAP94	1	AYLLDANISPK	AYLLDANISPK	2	AYLLDANISPK2	73634.7
P13639	P13639	EF2_HUMAN	EEF2	Elongation factor 2	1	AYLPVNESFGFTADLR	AYLPVNESFGFTADLR	2	AYLPVNESFGFTADLR2	1.21399e+06
P13639	P13639	EF2_HUMAN	EEF2	Elongation factor 2	1	AYLPVNESFGFTADLR	AYLPVNESFGFTADLR	3	AYLPVNESFGFTADLR3	162651
P68698	P68698	TOP1_VACCW	TOP1	DNA topoisomerase 1B	1	AYMATTILEMVK	AYM(UniMod:35)ATTILEM(UniMod:35)VK	2	AYM(UniMod:35)ATTILEM(UniMod:35)VK2	135138
P43155;P43155-2	P43155;H0Y4Z7;P43155-2;P43155-3;A0A7P0T9E7;A0A7P0T9R9;A0A7P0TAR1;A0A7P0TBF3	CACP_HUMAN	CRAT	Carnitine O-acetyltransferase	1	AYNTLIK	AYNTLIK	1	AYNTLIK1	41907.5
Q03692	Q03692	COAA1_HUMAN	COL10A1	Collagen alpha-1(X) chain	1	AYPAIGTPIPFDK	AYPAIGTPIPFDK	2	AYPAIGTPIPFDK2	27464.8
P61981	P61981	1433G_HUMAN	YWHAG	14-3-3 protein gamma	1	AYSEAHEISK	AYSEAHEISK	2	AYSEAHEISK2	10739.7
P07355;P07355-2	A6NMY6;P07355;A0A7I2V4P4;H0YKL9;H0YKS4;H0YKV8;H0YKX9;H0YKZ7;H0YLV6;H0YMD0;H0YMD9;H0YMM1;H0YMT9;H0YMU9;H0YMW4;H0YN42;H0YNB8;P07355-2;H0YKN4	ANXA2_HUMAN	ANXA2	Annexin A2	0	AYTNFDAER	AYTNFDAER	2	AYTNFDAER2	26966.6
P07355;P07355-2	A6NMY6;P07355;A0A7I2V4P4;H0YKL9;H0YKS4;H0YKV8;H0YKX9;H0YKZ7;H0YLV6;H0YMD0;H0YMD9;H0YMM1;H0YMT9;H0YMU9;H0YMW4;H0YN42;H0YNB8;P07355-2;H0YKN4	ANXA2_HUMAN	ANXA2	Annexin A2	0	AYTNFDAERDALNIETAIK	AYTNFDAERDALNIETAIK	3	AYTNFDAERDALNIETAIK3	71443.3
P05187	P05187;P10696	PPB1_HUMAN	ALPP	Alkaline phosphatase, placental type	0	AYTVLLYGNGPGYVLK	AYTVLLYGNGPGYVLK	2	AYTVLLYGNGPGYVLK2	85396
O75531	O75531	BAF_HUMAN	BANF1	Barrier-to-autointegration factor	1	AYVVLGQFLVLK	AYVVLGQFLVLK	2	AYVVLGQFLVLK2	1.14943e+06
Q96EY1	Q96EY1;Q96EY1-2;I3L1T6	DNJA3_HUMAN	DNAJA3	DnaJ homolog subfamily A member 3, mitochondrial	1	AYYQLAK	AYYQLAK	1	AYYQLAK1	156734
Q96EY1	Q96EY1;Q96EY1-2;I3L1T6	DNJA3_HUMAN	DNAJA3	DnaJ homolog subfamily A member 3, mitochondrial	1	AYYQLAK	AYYQLAK	2	AYYQLAK2	155600
P30086	P30086	PEBP1_HUMAN	PEBP1	Phosphatidylethanolamine-binding protein 1	1	CDEPILSNR	C(UniMod:4)DEPILSNR	2	C(UniMod:4)DEPILSNR2	20253.2
P07612	P07612	L1_VACCW	VACWR088	Protein L1	1	CDIEIGNFYIR	C(UniMod:4)DIEIGNFYIR	2	C(UniMod:4)DIEIGNFYIR2	58211.4
P51659	P51659;A0A2R8Y7L2;A0A2R8YD50;E7ET17;P51659-2;P51659-3;A0A804HIR1;A0A804HKU2;E7EPL9;E7ER27	DHB4_HUMAN	HSD17B4	Peroxisomal multifunctional enzyme type 2	1	CEAVVADVLDK	C(UniMod:4)EAVVADVLDK	2	C(UniMod:4)EAVVADVLDK2	25571.7
P10809	P10809;A0A7I2V2X6;A0A7I2V369;A0A7I2V599;A0A7I2V5K3;A0A7I2V5M1;A0A7I2YQ71;A0A7I2YQK6	CH60_HUMAN	HSPD1	60 kDa heat shock protein, mitochondrial	1	CEFQDAYVLLSEK	C(UniMod:4)EFQDAYVLLSEK	2	C(UniMod:4)EFQDAYVLLSEK2	8176.6
P12927	P12927	NPH2_VACCW	NPH2	RNA helicase NPH-II	1	CITNTEINSFDEYILR	C(UniMod:4)ITNTEINSFDEYILR	2	C(UniMod:4)ITNTEINSFDEYILR2	51924.9
P11142	P11142;A8K7Q2;E9PKE3;E9PM13;E9PNE6;E9PS65	HSP7C_HUMAN	HSPA8	Heat shock cognate 71 kDa protein	1	CNEIINWLDK	C(UniMod:4)NEIINWLDK	2	C(UniMod:4)NEIINWLDK2	586749
P07617	P07617	MCE_VACCW	PAPS	Cap-specific mRNA (nucleoside-2'-O-)-methyltransferase	1	CPFPDQWIK	C(UniMod:4)PFPDQWIK	2	C(UniMod:4)PFPDQWIK2	1.95458e+06
P0DMV8;P0DMV9	P0DMV8;P0DMV9;P0DMV8-2;A0A0G2JIW1;V9GZ37	HS71A_HUMAN;HS71B_HUMAN	HSPA1A;HSPA1B	Heat shock 70 kDa protein 1A	0	CQEVISWLDANTLAEK	C(UniMod:4)QEVISWLDANTLAEK	2	C(UniMod:4)QEVISWLDANTLAEK2	60104.3
P08583	P08583	H2_VACCW	VACWR100	Protein H2	1	CVDFGAYFIAMR	C(UniMod:4)VDFGAYFIAM(UniMod:35)R	2	C(UniMod:4)VDFGAYFIAM(UniMod:35)R2	20679.5
P04318	P04318	MCES_VACCW	VACWR117	mRNA-capping enzyme regulatory subunit	1	CVSDSWLK	C(UniMod:4)VSDSWLK	1	C(UniMod:4)VSDSWLK1	17075.6
P04318	P04318	MCES_VACCW	VACWR117	mRNA-capping enzyme regulatory subunit	1	CVSDSWLK	C(UniMod:4)VSDSWLK	2	C(UniMod:4)VSDSWLK2	82703.7
Q14008;Q14008-2;Q14008-3	Q14008;Q14008-2;Q14008-3	CKAP5_HUMAN	CKAP5	Cytoskeleton-associated protein 5	1	DAAFEALGTALK	DAAFEALGTALK	2	DAAFEALGTALK2	24942
Q08188	Q08188;A0A494C0J7	TGM3_HUMAN	TGM3	Protein-glutamine gamma-glutamyltransferase E	1	DAATDVASR	DAATDVASR	2	DAATDVASR2	15137.6
P53621;P53621-2	P53621;A0A3B3IS84;A0A3B3ISC6;A0A3B3ISK1;A0A3B3IT15;A0A3B3ITV3;A0A3B3IU89;P53621-2	COPA_HUMAN	COPA	Coatomer subunit alpha	1	DADSQNPDAPEGK	DADSQNPDAPEGK	2	DADSQNPDAPEGK2	12261.7
Q8WWQ0	Q8WWQ0;A0A8V8TPK0;A0A8V8TPV5;A0A8V8TQM4;A0A8V8TQZ3	PHIP_HUMAN	PHIP	PH-interacting protein	1	DADVPGTSTR	DADVPGTSTR	2	DADVPGTSTR2	53578
CON__cRAP039P13645;P13645	P13645;Q7Z3Y7;Q7Z3Y8;Q7Z3Z0;A0A1B0GVI3;CON__cRAP039P13645	K1C10_HUMAN	KRT10	Keratin, type I cytoskeletal 10	0	DAEAWFNEK	DAEAWFNEK	2	DAEAWFNEK2	1.88123e+06
Q04695	Q04695;K7ESE1	K1C17_HUMAN	KRT17	Keratin, type I cytoskeletal 17	1	DAEDWFFSK	DAEDWFFSK	2	DAEDWFFSK2	195416
P02533	P02533	K1C14_HUMAN	KRT14	Keratin, type I cytoskeletal 14	1	DAEEWFFTK	DAEEWFFTK	2	DAEEWFFTK2	668329
P08779	P08779;K7ENW6	K1C16_HUMAN	KRT16	Keratin, type I cytoskeletal 16	1	DAETWFLSK	DAETWFLSK	2	DAETWFLSK2	402043
CON__cRAP087P02769	CON__cRAP087P02769	ALBU_BOVIN	ALB	Albumin	1	DAFLGSFLYEYSR	DAFLGSFLYEYSR	2	DAFLGSFLYEYSR2	357523
P54725;P54725-2;P54725-3;P54727	P54725;P54727;A0A494C0B4;K7ELW1;K7ENJ0;P54725-2;P54725-3;Q5W0S4;Q5W0S5	RD23A_HUMAN;RD23B_HUMAN	RAD23A;RAD23B	UV excision repair protein RAD23 homolog A	0	DAFPVAGQK	DAFPVAGQK	1	DAFPVAGQK1	7907.02
P08133	P08133;A0A0S2Z377;E7EMC6;P08133-2;E5RK69	ANXA6_HUMAN	ANXA6	Annexin A6	1	DAFVAIVQSVK	DAFVAIVQSVK	2	DAFVAIVQSVK2	6.48235e+06
P21333;P21333-2	P21333;P21333-2;Q60FE5	FLNA_HUMAN	FLNA	Filamin-A	1	DAGEGGLSLAIEGPSK	DAGEGGLSLAIEGPSK	2	DAGEGGLSLAIEGPSK2	101296
Q14315;Q14315-2	Q14315;Q14315-2	FLNC_HUMAN	FLNC	Filamin-C	1	DAGEGGLSLAVEGPSK	DAGEGGLSLAVEGPSK	2	DAGEGGLSLAVEGPSK2	226480
P21333;P21333-2	P21333;P21333-2;Q60FE5	FLNA_HUMAN	FLNA	Filamin-A	1	DAGEGLLAVQITDPEGKPK	DAGEGLLAVQITDPEGKPK	2	DAGEGLLAVQITDPEGKPK2	42132.9
P21333;P21333-2	P21333;P21333-2;Q60FE5	FLNA_HUMAN	FLNA	Filamin-A	1	DAGEGLLAVQITDPEGKPK	DAGEGLLAVQITDPEGKPK	3	DAGEGLLAVQITDPEGKPK3	107561
Q14315;Q14315-2	Q14315;Q14315-2	FLNC_HUMAN	FLNC	Filamin-C	1	DAGEGLLTVQILDPEGKPK	DAGEGLLTVQILDPEGKPK	2	DAGEGLLTVQILDPEGKPK2	71873.6
Q14315;Q14315-2	Q14315;Q14315-2	FLNC_HUMAN	FLNC	Filamin-C	1	DAGEGLLTVQILDPEGKPK	DAGEGLLTVQILDPEGKPK	3	DAGEGLLTVQILDPEGKPK3	162430
P00505	P00505;P00505-2	AATM_HUMAN	GOT2	Aspartate aminotransferase, mitochondrial	1	DAGMQLQGYR	DAGM(UniMod:35)QLQGYR	2	DAGM(UniMod:35)QLQGYR2	1.02248e+06
P38646	P38646;A0A7I2V2G2;A0A7I2V2S7;A0A7I2YQB2;D6RCD7;A0A7I2V3F7;H0Y8K0	GRP75_HUMAN	HSPA9	Stress-70 protein, mitochondrial	1	DAGQISGLNVLR	DAGQISGLNVLR	2	DAGQISGLNVLR2	270369
P11142	P11142;P11142-2;E9PI65;E9PK54;E9PKE3;E9PLF4;E9PN89;E9PQK7;E9PQQ4	HSP7C_HUMAN	HSPA8	Heat shock cognate 71 kDa protein	1	DAGTIAGLNVLR	DAGTIAGLNVLR	2	DAGTIAGLNVLR2	1.58426e+07
P11142	P11142;P11142-2;E9PI65;E9PK54;E9PKE3;E9PLF4;E9PN89;E9PQK7;E9PQQ4	HSP7C_HUMAN	HSPA8	Heat shock cognate 71 kDa protein	1	DAGTIAGLNVLR	DAGTIAGLNVLR	3	DAGTIAGLNVLR3	117523
P0DMV8;P0DMV9	P0DMV8;P0DMV9;P34931;P0DMV8-2;A0A0G2JIW1;Q53FA3	HS71A_HUMAN;HS71B_HUMAN	HSPA1A;HSPA1B	Heat shock 70 kDa protein 1A	0	DAGVIAGLNVLR	DAGVIAGLNVLR	2	DAGVIAGLNVLR2	5.22351e+06
P21333;P21333-2	P21333;P21333-2;Q60FE5;H0Y5C6	FLNA_HUMAN	FLNA	Filamin-A	1	DAGYGGLSLSIEGPSK	DAGYGGLSLSIEGPSK	2	DAGYGGLSLSIEGPSK2	994178
P31948;P31948-2;P31948-3	P31948;P31948-2;P31948-3	STIP1_HUMAN	STIP1	Stress-induced-phosphoprotein 1	1	DAIHFYNK	DAIHFYNK	1	DAIHFYNK1	17125.4
P31948;P31948-2;P31948-3	P31948;P31948-2;P31948-3	STIP1_HUMAN	STIP1	Stress-induced-phosphoprotein 1	1	DAIHFYNK	DAIHFYNK	2	DAIHFYNK2	11051.1
Q96P63;Q96P63-2	Q96P63;Q96P63-2	SPB12_HUMAN	SERPINB12	Serpin B12	1	DAINAETVLVLVNAVYFK	DAINAETVLVLVNAVYFK	2	DAINAETVLVLVNAVYFK2	7349.25
CON__cRAP087P02769	CON__cRAP087P02769	ALBU_BOVIN	ALB	Albumin	1	DAIPENLPPLTADFAEDK	DAIPENLPPLTADFAEDK	2	DAIPENLPPLTADFAEDK2	141594
P08133	P08133;A0A0S2Z377;E5RI05;E5RJF5;E5RK63;P08133-2	ANXA6_HUMAN	ANXA6	Annexin A6	1	DAISGIGTDEK	DAISGIGTDEK	2	DAISGIGTDEK2	582108
Q8NGZ6	Q8NGZ6	OR6F1_HUMAN	OR6F1	Olfactory receptor 6F1	1	DALDLIK	DALDLIK	1	DALDLIK1	19934.6
P07355;P07355-2	A6NMY6;P07355;A0A7I2V4P4;H0YKL9;H0YKS4;H0YKV8;H0YKX9;H0YKZ7;H0YLV6;H0YMD0;H0YMD9;H0YMM1;H0YMT9;H0YMU9;H0YMW4;H0YN42;H0YNB8;P07355-2;H0YKN4	ANXA2_HUMAN	ANXA2	Annexin A2	0	DALNIETAIK	DALNIETAIK	2	DALNIETAIK2	200615
P49406	P49406;S4R3W9;S4R455	RM19_HUMAN	MRPL19	39S ribosomal protein L19, mitochondrial	1	DALPEYSTFDVNMK	DALPEYSTFDVNM(UniMod:35)K	2	DALPEYSTFDVNM(UniMod:35)K2	64526.2
P21333;P21333-2	P21333;P21333-2;Q60FE5;A0A7P0NMY4	FLNA_HUMAN	FLNA	Filamin-A	1	DAPQDFHPDR	DAPQDFHPDR	2	DAPQDFHPDR2	58230.5
CON__cRAP097P15252	CON__cRAP097P15252	REF_HEVBR		Rubber elongation factor protein	1	DASIQVVSAIR	DASIQVVSAIR	2	DASIQVVSAIR2	443047
P81605;P81605-2	P81605;P81605-2	DCD_HUMAN	DCD	Dermcidin	1	DAVEDLESVGK	DAVEDLESVGK	2	DAVEDLESVGK2	171419
P62805	P62805	H4_HUMAN	H4C16	Histone H4	1	DAVTYTEHAK	DAVTYTEHAK	2	DAVTYTEHAK2	1.43971e+07
P62805	P62805	H4_HUMAN	H4C16	Histone H4	1	DAVTYTEHAKR	DAVTYTEHAKR	2	DAVTYTEHAKR2	82099.2
P62805	P62805	H4_HUMAN	H4C16	Histone H4	1	DAVTYTEHAKR	DAVTYTEHAKR	3	DAVTYTEHAKR3	233739
P08133	P08133;A0A0S2Z377;E5RJF5;E5RK63;P08133-2	ANXA6_HUMAN	ANXA6	Annexin A6	1	DAYERDLEADIIGDTSGHFQK	DAYERDLEADIIGDTSGHFQK	3	DAYERDLEADIIGDTSGHFQK3	378102
P08133	P08133;A0A0S2Z377;E5RJF5;E5RK63;P08133-2	ANXA6_HUMAN	ANXA6	Annexin A6	1	DAYERDLEADIIGDTSGHFQK	DAYERDLEADIIGDTSGHFQK	4	DAYERDLEADIIGDTSGHFQK4	352289
P05807	P05807	NTP1_VACCW	NPH1	Nucleoside triphosphatase I	1	DCIFINYDDQNFR	DC(UniMod:4)IFINYDDQNFR	2	DC(UniMod:4)IFINYDDQNFR2	87242
P10809	P10809;A0A7I2V2X6;A0A7I2V599;A0A7I2YQK6	CH60_HUMAN	HSPD1	60 kDa heat shock protein, mitochondrial	1	DDAMLLK	DDAM(UniMod:35)LLK	1	DDAM(UniMod:35)LLK1	36226
P10809	P10809;A0A7I2V2X6;A0A7I2V599;A0A7I2YQK6	CH60_HUMAN	HSPD1	60 kDa heat shock protein, mitochondrial	1	DDAMLLK	DDAM(UniMod:35)LLK	2	DDAM(UniMod:35)LLK2	58565.2
P54578	P54578;P54578-2	UBP14_HUMAN	USP14	Ubiquitin carboxyl-terminal hydrolase 14	1	DDDWGNIK	DDDWGNIK	1	DDDWGNIK1	22538
P54578	P54578;P54578-2	UBP14_HUMAN	USP14	Ubiquitin carboxyl-terminal hydrolase 14	1	DDDWGNIK	DDDWGNIK	2	DDDWGNIK2	53917
P61254	P61254;J3QQQ9;J3QRC4;Q9UNX3;E5RIT6;J3QQV1;J3QRI7	RL26_HUMAN	RPL26	60S ribosomal protein L26	0	DDEVQVVR	DDEVQVVR	2	DDEVQVVR2	14091.4
P38646	P38646;A0A7I2V2G2;A0A7I2V2S7;A0A7I2YQB2;D6RCD7;A0A7I2V3F7;H0Y8S0	GRP75_HUMAN	HSPA9	Stress-70 protein, mitochondrial	1	DDIENMVK	DDIENM(UniMod:35)VK	2	DDIENM(UniMod:35)VK2	70527.4
P08583	P08583	H2_VACCW	VACWR100	Protein H2	1	DDIFEFK	DDIFEFK	1	DDIFEFK1	47746.6
P08583	P08583	H2_VACCW	VACWR100	Protein H2	1	DDIFEFK	DDIFEFK	2	DDIFEFK2	70373.1
P20636	P20636	ETF2_VACCW	VETFL	Early transcription factor 82 kDa subunit	1	DDIIIYSHK	DDIIIYSHK	2	DDIIIYSHK2	535539
O75367-1;O75367-3	A0A8I5KRC6;O75367-1;O75367-3	H2AY_HUMAN	MACROH2A1	Isoform 2 of Core histone macro-H2A.1	1	DDLGNTLEK	DDLGNTLEK	1	DDLGNTLEK1	9932.07
P12814;P12814-2;P12814-3;P12814-4	P12814;P12814-2;P12814-3;P12814-4;A0A7I2V4Y4;A0A804HII9;A0A804HIN7;A0A804HJN7;A0A804HJQ9;A0A804HJU8;A0A804HK61;A0A804HKE2;A0A804HL31;A0A804HLD0;A0A804HLF4;G3V2N5;G3V2W4;H9KV75	ACTN1_HUMAN	ACTN1	Alpha-actinin-1	1	DDPLTNLNTAFDVAEK	DDPLTNLNTAFDVAEK	2	DDPLTNLNTAFDVAEK2	18711.1
P29401;P29401-2	P29401;P29401-2	TKT_HUMAN	TKT	Transketolase	1	DDQVTVIGAGVTLHEALAAAELLK	DDQVTVIGAGVTLHEALAAAELLK	3	DDQVTVIGAGVTLHEALAAAELLK3	22101.5
P07814	P07814;V9GYZ6;V9GZ76	SYEP_HUMAN	EPRS1	Bifunctional glutamate/proline--tRNA ligase	1	DDVSISVEEGK	DDVSISVEEGK	2	DDVSISVEEGK2	18241.8
Q08945	Q08945	SSRP1_HUMAN	SSRP1	FACT complex subunit SSRP1	1	DEDISLTLNMNEEEVEK	DEDISLTLNM(UniMod:35)NEEEVEK	2	DEDISLTLNM(UniMod:35)NEEEVEK2	34145.2
O75531	O75531	BAF_HUMAN	BANF1	Barrier-to-autointegration factor	1	DEDLFREWLK	DEDLFREWLK	2	DEDLFREWLK2	40991.7
O75531	O75531	BAF_HUMAN	BANF1	Barrier-to-autointegration factor	1	DEDLFREWLK	DEDLFREWLK	3	DEDLFREWLK3	27236.8
Q9NZ01	Q9NZ01;M0R2N5	TECR_HUMAN	TECR	Very-long-chain enoyl-CoA reductase	1	DEDVLQK	DEDVLQK	1	DEDVLQK1	17622.7
Q9NZ01	Q9NZ01;M0R2N5	TECR_HUMAN	TECR	Very-long-chain enoyl-CoA reductase	1	DEDVLQK	DEDVLQK	2	DEDVLQK2	30866.5
CON__cRAP100P00441;P00441	P00441;H7BYH4;CON__cRAP100P00441	SODC_HUMAN	SOD1	Superoxide dismutase [Cu-Zn]	1	DEERHVGDLGNVTADK	DEERHVGDLGNVTADK	3	DEERHVGDLGNVTADK3	35827.2
P09525;P09525-3	P09525;P09525-2;P09525-3;Q6P452	ANXA4_HUMAN	ANXA4	Annexin A4	1	DEGNYLDDALVR	DEGNYLDDALVR	2	DEGNYLDDALVR2	95401.5
P09525;P09525-3	P09525;P09525-2;P09525-3;Q6P452	ANXA4_HUMAN	ANXA4	Annexin A4	1	DEGNYLDDALVRQDAQDLYEAGEK	DEGNYLDDALVRQDAQDLYEAGEK	3	DEGNYLDDALVRQDAQDLYEAGEK3	52989.6
P06748;P06748-2;P06748-3	P06748;A0A7I2V5S2;A0A7I2YQC0;P06748-2;P06748-3;A0A7I2V2X9;A0A7I2V3G5;A0A7I2V3U2;A0A7I2V433;A0A7I2V4G8;A0A7I2V579	NPM_HUMAN	NPM1	Nucleophosmin	1	DELHIVEAEAMNYEGSPIK	DELHIVEAEAM(UniMod:35)NYEGSPIK	3	DELHIVEAEAM(UniMod:35)NYEGSPIK3	635568
P23371	P23371	PAP1_VACCW	PAPL	Poly(A) polymerase catalytic subunit	1	DENDNHIIDSFNIR	DENDNHIIDSFNIR	2	DENDNHIIDSFNIR2	102900
P23371	P23371	PAP1_VACCW	PAPL	Poly(A) polymerase catalytic subunit	1	DENDNHIIDSFNIR	DENDNHIIDSFNIR	3	DENDNHIIDSFNIR3	168687
P68438	P68438	RAP94_VACCW	RAP94	RNA polymerase-associated transcription-specificity factor RAP94	1	DEPVFVK	DEPVFVK	1	DEPVFVK1	519407
P05198	P05198;G3V4T5;H0YJS4	IF2A_HUMAN	EIF2S1	Eukaryotic translation initiation factor 2 subunit 1	1	DEQLESLFQR	DEQLESLFQR	2	DEQLESLFQR2	98159.5
P12923	P12923	I3_VACCW	VACWR072	Protein I3	1	DESIFINK	DESIFINK	1	DESIFINK1	88899.2
P12923	P12923	I3_VACCW	VACWR072	Protein I3	1	DESIFINK	DESIFINK	2	DESIFINK2	198747
P16714	P16714	I1_VACCW	VACWR070	Telomere-binding protein I1	1	DESIQLDEK	DESIQLDEK	2	DESIQLDEK2	356407
Q92900;Q92900-2	Q92900;Q92900-2	RENT1_HUMAN	UPF1	Regulator of nonsense transcripts 1	1	DETGELSSADEK	DETGELSSADEK	2	DETGELSSADEK2	31571.9
Q15181	Q15181	IPYR_HUMAN	PPA1	Inorganic pyrophosphatase	1	DFAIDIIK	DFAIDIIK	2	DFAIDIIK2	43192.3
P24759	P24759	ATI_VACCW	VACWR148	A-type inclusion protein A25	1	DFATEVK	DFATEVK	1	DFATEVK1	82286.9
P24759	P24759	ATI_VACCW	VACWR148	A-type inclusion protein A25	1	DFATEVKK	DFATEVKK	2	DFATEVKK2	44294.1
P07612	P07612	L1_VACCW	VACWR088	Protein L1	1	DFENYVK	DFENYVK	1	DFENYVK1	121082
P07612	P07612	L1_VACCW	VACWR088	Protein L1	1	DFENYVK	DFENYVK	2	DFENYVK2	205044
P23284	P23284;A0A7P0T7U3;A0A7P0TB45;A0A7P0Z497	PPIB_HUMAN	PPIB	Peptidyl-prolyl cis-trans isomerase B	1	DFMIQGGDFTR	DFM(UniMod:35)IQGGDFTR	2	DFM(UniMod:35)IQGGDFTR2	5.37505e+06
P23284	P23284;A0A7P0TB45;A0A7P0Z497	PPIB_HUMAN	PPIB	Peptidyl-prolyl cis-trans isomerase B	1	DFMIQGGDFTRGDGTGGK	DFM(UniMod:35)IQGGDFTRGDGTGGK	2	DFM(UniMod:35)IQGGDFTRGDGTGGK2	119174
P23284	P23284;A0A7P0TB45;A0A7P0Z497	PPIB_HUMAN	PPIB	Peptidyl-prolyl cis-trans isomerase B	1	DFMIQGGDFTRGDGTGGK	DFM(UniMod:35)IQGGDFTRGDGTGGK	3	DFM(UniMod:35)IQGGDFTRGDGTGGK3	324854
Q9Y3C6	Q9Y3C6	PPIL1_HUMAN	PPIL1	Peptidyl-prolyl cis-trans isomerase-like 1	1	DFMIQGGDPTGTGR	DFM(UniMod:35)IQGGDPTGTGR	2	DFM(UniMod:35)IQGGDPTGTGR2	20699.8
Q96HC4;Q96HC4-4;Q96HC4-6;Q96HC4-7	Q96HC4;Q96HC4-3;Q96HC4-2;Q96HC4-4;Q96HC4-6;Q96HC4-7	PDLI5_HUMAN	PDLIM5	PDZ and LIM domain protein 5	1	DFNMPLTISSLK	DFNM(UniMod:35)PLTISSLK	2	DFNM(UniMod:35)PLTISSLK2	66774.4
P19367;P19367-2;P19367-3;P19367-4	P19367;B1AR62;P19367-2;P19367-3;P19367-4	HXK1_HUMAN	HK1	Hexokinase-1	1	DFNPTATVK	DFNPTATVK	1	DFNPTATVK1	47985.7
P19367;P19367-2;P19367-3;P19367-4	P19367;B1AR62;P19367-2;P19367-3;P19367-4	HXK1_HUMAN	HK1	Hexokinase-1	1	DFNPTATVK	DFNPTATVK	2	DFNPTATVK2	188928
O75489	O75489	NDUS3_HUMAN	NDUFS3	NADH dehydrogenase [ubiquinone] iron-sulfur protein 3, mitochondrial	1	DFPLSGYVELR	DFPLSGYVELR	2	DFPLSGYVELR2	60573.7
Q9UG63;Q9UG63-2	Q9UG63;C9JHK9;C9JZV3;Q9UG63-2	ABCF2_HUMAN	ABCF2	ATP-binding cassette sub-family F member 2	1	DFSGGWR	DFSGGWR	2	DFSGGWR2	157738
P05807	P05807	NTP1_VACCW	NPH1	Nucleoside triphosphatase I	1	DFSPIDNESGWK	DFSPIDNESGWK	2	DFSPIDNESGWK2	2.84099e+06
P42765	P42765;A0A0B4J2A4	THIM_HUMAN	ACAA2	3-ketoacyl-CoA thiolase, mitochondrial	1	DFTATDLSEFAAK	DFTATDLSEFAAK	2	DFTATDLSEFAAK2	38627.4
P68448	P68448	E11_VACCW	VACWR067	Core protein E11	1	DFTNVTGVEFIVTETMPCR	DFTNVTGVEFIVTETM(UniMod:35)PC(UniMod:4)R	3	DFTNVTGVEFIVTETM(UniMod:35)PC(UniMod:4)R3	173704
Q9Y4W6	Q9Y4W6;A0A8I5KVV1;A0A8I5KYF5;A0A8I5QJR7;K7EP56	AFG32_HUMAN	AFG3L2	AFG3-like protein 2	1	DFVNNYLSK	DFVNNYLSK	2	DFVNNYLSK2	42571.4
P07617	P07617	MCE_VACCW	PAPS	Cap-specific mRNA (nucleoside-2'-O-)-methyltransferase	1	DFYIPHGNK	DFYIPHGNK	2	DFYIPHGNK2	6.29248e+06
CON__cRAP003P00883;P04075;P04075-2	P04075;P09972;A8MVZ9;C9J8F3;H3BMQ8;H3BPS8;H3BQN4;H3BR04;H3BU78;H3BUH7;J3KPS3;J3KSV6;J3QKP5;K7EKH5;P04075-2;CON__cRAP003P00883	ALDOA_HUMAN;ALDOA_RABIT	ALDOA	Fructose-bisphosphate aldolase A	0	DGADFAK	DGADFAK	1	DGADFAK1	22829.2
P05187	P05187;P10696	PPB1_HUMAN	ALPP	Alkaline phosphatase, placental type	0	DGARPDVTESESGSPEYR	DGARPDVTESESGSPEYR	3	DGARPDVTESESGSPEYR3	38295.4
P68460	P68460	GLRX2_VACCW	VACWR081	Glutaredoxin-2	1	DGDSSMLGDVK	DGDSSM(UniMod:35)LGDVK	2	DGDSSM(UniMod:35)LGDVK2	22916.6
P07392	P07392	RP147_VACCW	RPO147	DNA-directed RNA polymerase 147 kDa polypeptide	1	DGEIIANDVDSNFVVAMR	DGEIIANDVDSNFVVAM(UniMod:35)R	2	DGEIIANDVDSNFVVAM(UniMod:35)R2	50625.9
P07392	P07392	RP147_VACCW	RPO147	DNA-directed RNA polymerase 147 kDa polypeptide	1	DGEIIANDVDSNFVVAMR	DGEIIANDVDSNFVVAM(UniMod:35)R	3	DGEIIANDVDSNFVVAM(UniMod:35)R3	46238.2
O95831;O95831-3	O95831;O95831-3;O95831-5;A0A6Q8PFE1;A0A6Q8PFM5;A0A6Q8PG15;A0A6Q8PHC0;A0A6Q8PHJ4;A0A6Q8PHJ9;A0A7I2PK44;E9PMA0;O95831-2	AIFM1_HUMAN	AIFM1	Apoptosis-inducing factor 1, mitochondrial	1	DGEQHEDLNEVAK	DGEQHEDLNEVAK	2	DGEQHEDLNEVAK2	66358.4
O95831;O95831-3	O95831;O95831-3;O95831-5;A0A6Q8PFE1;A0A6Q8PFM5;A0A6Q8PG15;A0A6Q8PHC0;A0A6Q8PHJ4;A0A6Q8PHJ9;A0A7I2PK44;E9PMA0;O95831-2	AIFM1_HUMAN	AIFM1	Apoptosis-inducing factor 1, mitochondrial	1	DGEQHEDLNEVAK	DGEQHEDLNEVAK	3	DGEQHEDLNEVAK3	34459.4
Q92499;Q92499-2;Q92499-3	Q92499;A0A087WZ71;A0A087X2G1;A0A7I2V2M5;A0A7I2V421;A0A7I2V430;A0A7I2V4F0;A0A7I2V4J3;A0A7I2V5X8;A0A7I2YQ77;Q92499-2;Q92499-3	DDX1_HUMAN	DDX1	ATP-dependent RNA helicase DDX1	1	DGFVALSK	DGFVALSK	1	DGFVALSK1	119509
Q92499;Q92499-2;Q92499-3	Q92499;A0A087WZ71;A0A087X2G1;A0A7I2V2M5;A0A7I2V421;A0A7I2V430;A0A7I2V4F0;A0A7I2V4J3;A0A7I2V5X8;A0A7I2YQ77;Q92499-2;Q92499-3	DDX1_HUMAN	DDX1	ATP-dependent RNA helicase DDX1	1	DGFVALSK	DGFVALSK	2	DGFVALSK2	114516
P48444	P48444;B0YIW6;P48444-2	COPD_HUMAN	ARCN1	Coatomer subunit delta	1	DGGLQNMELHGMIMLR	DGGLQNM(UniMod:35)ELHGM(UniMod:35)IM(UniMod:35)LR	3	DGGLQNM(UniMod:35)ELHGM(UniMod:35)IM(UniMod:35)LR3	24914.8
P68593	P68593	A17_VACCW	VACWR137	Virion membrane protein A17 precursor	1	DGGMMQNDYGGMNDYLGIFK	DGGMM(UniMod:35)QNDYGGM(UniMod:35)NDYLGIFK	3	DGGMM(UniMod:35)QNDYGGM(UniMod:35)NDYLGIFK3	13244.9
P68593	P68593	A17_VACCW	VACWR137	Virion membrane protein A17 precursor	1	DGGMMQNDYGGMNDYLGIFK	DGGM(UniMod:35)M(UniMod:35)QNDYGGM(UniMod:35)NDYLGIFK	3	DGGM(UniMod:35)M(UniMod:35)QNDYGGM(UniMod:35)NDYLGIFK3	251006
O43707	O43707;Q9H254;F5GXS2;H7C144;M0QZQ3;Q9H254-2;Q9H254-4;A0A8V8TL71	ACTN4_HUMAN	ACTN4	Alpha-actinin-4	0	DGLAFNALIHR	DGLAFNALIHR	2	DGLAFNALIHR2	48459.4
O43707	O43707;Q9H254;F5GXS2;H7C144;M0QZQ3;Q9H254-2;Q9H254-4;A0A8V8TL71	ACTN4_HUMAN	ACTN4	Alpha-actinin-4	0	DGLAFNALIHR	DGLAFNALIHR	3	DGLAFNALIHR3	35513.7
Q99497	K7EN27;Q99497;K7ELW0	PARK7_HUMAN	PARK7	Parkinson disease protein 7	1	DGLILTSR	DGLILTSR	2	DGLILTSR2	42288.7
O60884	O60884	DNJA2_HUMAN	DNAJA2	DnaJ homolog subfamily A member 2	1	DGNDLHMTYK	DGNDLHM(UniMod:35)TYK	2	DGNDLHM(UniMod:35)TYK2	56866.6
Q9P258	Q9P258	RCC2_HUMAN	RCC2	Protein RCC2	1	DGQILPVPNVVVR	DGQILPVPNVVVR	2	DGQILPVPNVVVR2	123464
P25685;P25685-2	P25685;P25685-2;A0A7I2V3K7;M0QXK0;M0R080	DNJB1_HUMAN	DNAJB1	DnaJ homolog subfamily B member 1	1	DGSDVIYPAR	DGSDVIYPAR	2	DGSDVIYPAR2	60089.1
CON__cRAP100P00441;P00441	P00441;H7BYH4;CON__cRAP100P00441	SODC_HUMAN	SOD1	Superoxide dismutase [Cu-Zn]	1	DGVADVSIEDSVISLSGDHCIIGR	DGVADVSIEDSVISLSGDHC(UniMod:4)IIGR	3	DGVADVSIEDSVISLSGDHC(UniMod:4)IIGR3	91581
P10809	P10809;A0A7I2V2X6;A0A7I2V369;A0A7I2V599;A0A7I2V5K3;A0A7I2V5M1;A0A7I2YQ71;A0A7I2YQK6;P10809-2;C9JCQ4;C9JL19;C9JL25;E7ESH4;E7EXB4	CH60_HUMAN	HSPD1	60 kDa heat shock protein, mitochondrial	1	DGVTVAK	DGVTVAK	1	DGVTVAK1	66585.4
P04792	P04792;A0A6Q8PFK8;A0A6Q8PHJ6	HSPB1_HUMAN	HSPB1	Heat shock protein beta-1	1	DGVVEITGK	DGVVEITGK	1	DGVVEITGK1	29943
P04792	P04792;A0A6Q8PFK8;A0A6Q8PHJ6	HSPB1_HUMAN	HSPB1	Heat shock protein beta-1	1	DGVVEITGK	DGVVEITGK	2	DGVVEITGK2	91750.9
P31949	P31949	S10AB_HUMAN	S100A11	Protein S100-A11	1	DGYNYTLSK	DGYNYTLSK	2	DGYNYTLSK2	92706.6
Q76ZP7	Q76ZP7	RP132_VACCW	RPO132	DNA-directed RNA polymerase 133 kDa polypeptide	1	DGYVASSLVGINHNSGPR	DGYVASSLVGINHNSGPR	2	DGYVASSLVGINHNSGPR2	85356.7
Q76ZP7	Q76ZP7	RP132_VACCW	RPO132	DNA-directed RNA polymerase 133 kDa polypeptide	1	DGYVASSLVGINHNSGPR	DGYVASSLVGINHNSGPR	3	DGYVASSLVGINHNSGPR3	234907
P31689	P31689;P31689-2	DNJA1_HUMAN	DNAJA1	DnaJ homolog subfamily A member 1	1	DHAVFTR	DHAVFTR	2	DHAVFTR2	121397
P07617	P07617	MCE_VACCW	PAPS	Cap-specific mRNA (nucleoside-2'-O-)-methyltransferase	1	DHFYNLGVIIK	DHFYNLGVIIK	2	DHFYNLGVIIK2	2.02852e+06
P07617	P07617	MCE_VACCW	PAPS	Cap-specific mRNA (nucleoside-2'-O-)-methyltransferase	1	DHFYNLGVIIK	DHFYNLGVIIK	3	DHFYNLGVIIK3	257975
Q76ZP7	Q76ZP7	RP132_VACCW	RPO132	DNA-directed RNA polymerase 133 kDa polypeptide	1	DHMNEIR	DHM(UniMod:35)NEIR	2	DHM(UniMod:35)NEIR2	152630
CON__cRAP115P63279;P63279	P63279;B0QYN7;H3BPC4;H3BQQ9;CON__cRAP115P63279	UBC9_HUMAN	UBE2I	SUMO-conjugating enzyme UBC9	1	DHPFGFVAVPTK	DHPFGFVAVPTK	3	DHPFGFVAVPTK3	20724.3
P13073	P13073;H3BN72;H3BNV9;H3BPG0;Q86WV2	COX41_HUMAN	COX4I1	Cytochrome c oxidase subunit 4 isoform 1, mitochondrial	1	DHPLPEVAHVK	DHPLPEVAHVK	3	DHPLPEVAHVK3	37497.1
Q08257	Q08257;Q08257-3;A6NP24;C9JH92	QOR_HUMAN	CRYZ	Quinone oxidoreductase	1	DHQVLIK	DHQVLIK	1	DHQVLIK1	40854.5
Q08257	Q08257;Q08257-3;A6NP24;C9JH92	QOR_HUMAN	CRYZ	Quinone oxidoreductase	1	DHQVLIK	DHQVLIK	2	DHQVLIK2	19979.7
Q7Z6Z7;Q7Z6Z7-2;Q7Z6Z7-3	Q7Z6Z7;Q7Z6Z7-2;Q7Z6Z7-3;H0Y659	HUWE1_HUMAN	HUWE1	E3 ubiquitin-protein ligase HUWE1	1	DHVFEDSYR	DHVFEDSYR	2	DHVFEDSYR2	8406.5
Q76ZJ3	Q76ZJ3	C22L_VACCW	B28R	Truncated CrmB protein	1	DIAPHAPSDGK	DIAPHAPSDGK	2	DIAPHAPSDGK2	30218.2
Q9Y3A5	Q9Y3A5;A0A8V8TLA5;A0A8V8TLC6;A0A8V8TLR8;A0A8V8TMS1	SBDS_HUMAN	SBDS	Ribosome maturation protein SBDS	1	DIATIVADK	DIATIVADK	2	DIATIVADK2	57187
O75083	O75083;A0A8V8TNT7;A0A8V8TNU2;A0A8V8TP22;A0A8V8TP31;A0A8V8TQ74;A0A8V8TQK0;D6RD66	WDR1_HUMAN	WDR1	WD repeat-containing protein 1	1	DIAWTEDSK	DIAWTEDSK	2	DIAWTEDSK2	61540.2
P50990;P50990-2	P50990;H7C4C8;P50990-2;P50990-3	TCPQ_HUMAN	CCT8	T-complex protein 1 subunit theta	1	DIDEVSSLLR	DIDEVSSLLR	2	DIDEVSSLLR2	57889
Q00839;Q00839-2	Q00839;Q00839-2;A0A1W2PP34;A0A1W2PP35;A0A1W2PPH7;A0A1W2PPL4;A0A1W2PPS1;A0A1W2PQ74;A0A1W2PQL0;A0A1W2PRZ7;A0A1X7SBS1;Q5RI18	HNRPU_HUMAN	HNRNPU	Heterogeneous nuclear ribonucleoprotein U	1	DIDIHEVR	DIDIHEVR	2	DIDIHEVR2	79901.1
P19404	P19404;E7EPT4	NDUV2_HUMAN	NDUFV2	NADH dehydrogenase [ubiquinone] flavoprotein 2, mitochondrial	1	DIEEIIDELK	DIEEIIDELK	2	DIEEIIDELK2	105580
CON__cRAP041P35527;P35527	P35527;K7EQQ3;CON__cRAP041P35527	K1C9_HUMAN	KRT9	Keratin, type I cytoskeletal 9	1	DIENQYETQITQIEHEVSSSGQEVQSSAK	DIENQYETQITQIEHEVSSSGQEVQSSAK	4	DIENQYETQITQIEHEVSSSGQEVQSSAK4	127124
P09525;P09525-3	P09525;P09525-2;P09525-3;Q6P452	ANXA4_HUMAN	ANXA4	Annexin A4	1	DIEQSIK	DIEQSIK	1	DIEQSIK1	370898
P09525;P09525-3	P09525;P09525-2;P09525-3;Q6P452	ANXA4_HUMAN	ANXA4	Annexin A4	1	DIEQSIK	DIEQSIK	2	DIEQSIK2	1.37901e+06
P25205;P25205-2	P25205;A0A499FHX9;J3KQ69;P25205-2	MCM3_HUMAN	MCM3	DNA replication licensing factor MCM3	1	DIFDQLAK	DIFDQLAK	2	DIFDQLAK2	20673
Q9UBL3;Q9UBL3-3	Q9UBL3;Q9UBL3-3;F5H8F7;H0YAQ0;H0YBF6	ASH2L_HUMAN	ASH2L	Set1/Ash2 histone methyltransferase complex subunit ASH2	1	DIFEGVYFPAISLYK	DIFEGVYFPAISLYK	2	DIFEGVYFPAISLYK2	12123.7
P23371	P23371	PAP1_VACCW	PAPL	Poly(A) polymerase catalytic subunit	1	DIFVSLVK	DIFVSLVK	1	DIFVSLVK1	93605.5
P23371	P23371	PAP1_VACCW	PAPL	Poly(A) polymerase catalytic subunit	1	DIFVSLVK	DIFVSLVK	2	DIFVSLVK2	74280.7
O60869	O60869	EDF1_HUMAN	EDF1	Endothelial differentiation-related factor 1	1	DIGKPIEK	DIGKPIEK	2	DIGKPIEK2	33797.6
Q9Y3A5	Q9Y3A5;A0A8V8TLA5;A0A8V8TLC6;A0A8V8TLR8;A0A8V8TMS1	SBDS_HUMAN	SBDS	Ribosome maturation protein SBDS	1	DIHYSVK	DIHYSVK	2	DIHYSVK2	20385.8
P62917	P62917;E9PKU4;E9PKZ0;G3V1A1	RL8_HUMAN	RPL8	60S ribosomal protein L8	1	DIIHDPGR	DIIHDPGR	2	DIIHDPGR2	83643.6
Q96CW1;Q96CW1-2	Q96CW1;A0A087WY71;A0A8I5KWD3;C9JGT8;C9JJD3;C9JPV8;C9JTK4;E9PFW3;H7C4C3;Q96CW1-2	AP2M1_HUMAN	AP2M1	AP-2 complex subunit mu	1	DIILPFR	DIILPFR	2	DIILPFR2	74817.8
P07355;P07355-2	A6NMY6;P07355;H0YKS4;H0YL33;H0YM50;H0YMD0;H0YMU9;H0YMW4;H0YN28;H0YN42;H0YNA0;H0YNB8;H0YNP5;P07355-2	ANXA2_HUMAN	ANXA2	Annexin A2	0	DIISDTSGDFR	DIISDTSGDFR	2	DIISDTSGDFR2	2.32921e+06
P07355;P07355-2	A6NMY6;P07355;H0YKS4;H0YL33;H0YM50;H0YMD0;H0YMU9;H0YMW4;H0YN28;H0YN42;H0YNA0;H0YNB8;H0YNP5;P07355-2	ANXA2_HUMAN	ANXA2	Annexin A2	0	DIISDTSGDFRK	DIISDTSGDFRK	2	DIISDTSGDFRK2	626213
P07355;P07355-2	A6NMY6;P07355;H0YKS4;H0YL33;H0YM50;H0YMD0;H0YMU9;H0YMW4;H0YN28;H0YN42;H0YNA0;H0YNB8;H0YNP5;P07355-2	ANXA2_HUMAN	ANXA2	Annexin A2	0	DIISDTSGDFRK	DIISDTSGDFRK	3	DIISDTSGDFRK3	497922
P12956	P12956;B1AHC9;P12956-2	XRCC6_HUMAN	XRCC6	X-ray repair cross-complementing protein 6	1	DIISIAEDEDLR	DIISIAEDEDLR	2	DIISIAEDEDLR2	69363.4
P16713	P16713	G1_VACCW	VACWR078	Metalloendopeptidase G1	1	DIIVIYPNFSK	DIIVIYPNFSK	2	DIIVIYPNFSK2	318400
O75390	O75390;B4DJV2;F8W031;F8VP03;F8VR34;F8VTT8;F8VU34;F8VWQ5;F8W0J2;F8W4S1	CISY_HUMAN	CS	Citrate synthase, mitochondrial	1	DILADLIPK	DILADLIPK	2	DILADLIPK2	72578.1
P49327	A0A0U1RQF0;P49327	FAS_HUMAN	FASN	Fatty acid synthase	1	DIMLATGK	DIM(UniMod:35)LATGK	1	DIM(UniMod:35)LATGK1	14714.8
P16272	P16272	DNLI_VACCW	LIG	DNA ligase	1	DINGVYEPGK	DINGVYEPGK	2	DINGVYEPGK2	58951.2
P23372	P23372	E8_VACCW	VACWR064	Protein E8	1	DINHPNLSR	DINHPNLSR	2	DINHPNLSR2	577777
P04300	P04300	D2_VACCW	VACWR107	Core protein D2	1	DINNIVTK	DINNIVTK	1	DINNIVTK1	393950
P04300	P04300	D2_VACCW	VACWR107	Core protein D2	1	DINNIVTK	DINNIVTK	2	DINNIVTK2	713392
P04302	P04302	D3_VACCW	VACWR108	Core protein D3	1	DIPEDMHTDK	DIPEDM(UniMod:35)HTDK	2	DIPEDM(UniMod:35)HTDK2	176534
P04302	P04302	D3_VACCW	VACWR108	Core protein D3	1	DIPEDMHTDK	DIPEDM(UniMod:35)HTDK	3	DIPEDM(UniMod:35)HTDK3	29919.6
P63010;P63010-2;P63010-3	P63010;P63010-2;A0A087X253;P63010-3	AP2B1_HUMAN	AP2B1	AP-2 complex subunit beta	1	DIPNENELQFQIK	DIPNENELQFQIK	2	DIPNENELQFQIK2	48018.3
P24759	P24759	ATI_VACCW	VACWR148	A-type inclusion protein A25	1	DIQNGTDDGSDLLEIDKK	DIQNGTDDGSDLLEIDKK	2	DIQNGTDDGSDLLEIDKK2	21414.1
P24759	P24759	ATI_VACCW	VACWR148	A-type inclusion protein A25	1	DIQNGTDDGSDLLEIDKK	DIQNGTDDGSDLLEIDKK	3	DIQNGTDDGSDLLEIDKK3	58425.8
P68716	P68716	G7_VACCW	VACWR085	Assembly protein G7	1	DISINSEYIESK	DISINSEYIESK	2	DISINSEYIESK2	217944
CON__cRAP095Q06830;Q06830	Q06830;A0A0A0MSI0;CON__cRAP095Q06830	PRDX1_HUMAN	PRDX1	Peroxiredoxin-1	1	DISLSDYK	DISLSDYK	2	DISLSDYK2	139018
P12429	P12429;D6RA82;D6RFG5	ANXA3_HUMAN	ANXA3	Annexin A3	1	DISQAYYTVYK	DISQAYYTVYK	2	DISQAYYTVYK2	178320
P04083	P04083;Q5T3N1	ANXA1_HUMAN	ANXA1	Annexin A1	1	DITSDTSGDFR	DITSDTSGDFR	2	DITSDTSGDFR2	114022
P12429	P12429;D6RA82	ANXA3_HUMAN	ANXA3	Annexin A3	1	DIVDSIK	DIVDSIK	1	DIVDSIK1	47337.7
P12956	P12956;B1AHC9;P12956-2	XRCC6_HUMAN	XRCC6	X-ray repair cross-complementing protein 6	1	DIVISVGIYNLVQK	DIVISVGIYNLVQK	2	DIVISVGIYNLVQK2	85863.5
P07392	P07392	RP147_VACCW	RPO147	DNA-directed RNA polymerase 147 kDa polypeptide	1	DIYTYLIGEK	DIYTYLIGEK	2	DIYTYLIGEK2	6.36356e+06
P07900;P07900-2	P07900;P07900-2;G3V2J8	HS90A_HUMAN	HSP90AA1	Heat shock protein HSP 90-alpha	1	DKEVSDDEAEEK	DKEVSDDEAEEK	2	DKEVSDDEAEEK2	14572.8
P21333;P21333-2	P21333;P21333-2;Q60FE5;A0A7P0NMY4	FLNA_HUMAN	FLNA	Filamin-A	1	DKGEYTLVVK	DKGEYTLVVK	2	DKGEYTLVVK2	27954
Q96AG4	Q96AG4;I3L223	LRC59_HUMAN	LRRC59	Leucine-rich repeat-containing protein 59	1	DKLDGNELDLSLSDLNEVPVK	DKLDGNELDLSLSDLNEVPVK	3	DKLDGNELDLSLSDLNEVPVK3	285114
P07611	P07611	G9_VACCW	VACWR087	Myristoylated protein G9	1	DKLEESLK	DKLEESLK	2	DKLEESLK2	52343.6
P07242	P07242	H5_VACCW	VACWR103	Late transcription elongation factor H5	1	DKNEDIFPEDVIIPSTK	DKNEDIFPEDVIIPSTK	2	DKNEDIFPEDVIIPSTK2	2.22846e+06
P07242	P07242	H5_VACCW	VACWR103	Late transcription elongation factor H5	1	DKNEDIFPEDVIIPSTK	DKNEDIFPEDVIIPSTK	3	DKNEDIFPEDVIIPSTK3	6.86678e+06
O43747;O43747-2	O43747;O43747-2;B4DGE1;H3BN71;H3BNR4;H3BR36;H3BUN9	AP1G1_HUMAN	AP1G1	AP-1 complex subunit gamma-1	1	DLAGEVEK	DLAGEVEK	2	DLAGEVEK2	112615
Q13813;Q13813-2;Q13813-3	Q13813;A0A0D9SF54;A0A0D9SGF6;Q13813-2;Q13813-3	SPTN1_HUMAN	SPTAN1	Spectrin alpha chain, non-erythrocytic 1	1	DLASVNNLLK	DLASVNNLLK	2	DLASVNNLLK2	81117.5
Q01082;Q01082-2;Q01082-3	Q01082;A0A087WUZ3;Q01082-2;Q01082-3	SPTB2_HUMAN	SPTBN1	Spectrin beta chain, non-erythrocytic 1	1	DLDDFQSWLSR	DLDDFQSWLSR	2	DLDDFQSWLSR2	20112.2
Q14165	Q14165;F5H1S8;H0YG07	MLEC_HUMAN	MLEC	Malectin	1	DLDIFDR	DLDIFDR	2	DLDIFDR2	46720.5
P04021	P04021	F13_VACCW	VACWR052	Envelope phospholipase F13	1	DLDTDVVIDK	DLDTDVVIDK	2	DLDTDVVIDK2	52811.9
P40925;P40925-3	P40925;A0A5K1VW95;C9JLV6;C9JF79;C9JRL4;P40925-3	MDHC_HUMAN	MDH1	Malate dehydrogenase, cytoplasmic	1	DLDVAILVGSMPR	DLDVAILVGSM(UniMod:35)PR	2	DLDVAILVGSM(UniMod:35)PR2	21403.9
Q10567;Q10567-2;Q10567-3;Q10567-4	Q10567;Q10567-3;Q10567-2;Q10567-4;C9J1E7	AP1B1_HUMAN	AP1B1	AP-1 complex subunit beta-1	1	DLDYYGTLLK	DLDYYGTLLK	2	DLDYYGTLLK2	85851
P08133	P08133;A0A0S2Z377;E5RJF5;E5RK63;P08133-2	ANXA6_HUMAN	ANXA6	Annexin A6	1	DLEADIIGDTSGHFQK	DLEADIIGDTSGHFQK	2	DLEADIIGDTSGHFQK2	331693
P08133	P08133;A0A0S2Z377;E5RJF5;E5RK63;P08133-2	ANXA6_HUMAN	ANXA6	Annexin A6	1	DLEADIIGDTSGHFQK	DLEADIIGDTSGHFQK	3	DLEADIIGDTSGHFQK3	153199
P55060;P55060-3;P55060-4	P55060;P55060-3;P55060-4	XPO2_HUMAN	CSE1L	Exportin-2	1	DLEGSDIDTR	DLEGSDIDTR	2	DLEGSDIDTR2	48630.9
P12277	P12277;A0A0S2Z471;G3V461;G3V4N7	KCRB_HUMAN	CKB	Creatine kinase B-type	1	DLFDPIIEDR	DLFDPIIEDR	2	DLFDPIIEDR2	70066.6
P68440	P68440	D13_VACCW	VACWR118	Scaffold protein D13	1	DLFINDPFIK	DLFINDPFIK	2	DLFINDPFIK2	63428.6
P68593	P68593	A17_VACCW	VACWR137	Virion membrane protein A17 precursor	1	DLFTEEQQQSFMPK	DLFTEEQQQSFM(UniMod:35)PK	2	DLFTEEQQQSFM(UniMod:35)PK2	887899
P68593	P68593	A17_VACCW	VACWR137	Virion membrane protein A17 precursor	1	DLFTEEQQQSFMPK	DLFTEEQQQSFM(UniMod:35)PK	3	DLFTEEQQQSFM(UniMod:35)PK3	70419.6
CON__cRAP087P02769	CON__cRAP087P02769	ALBU_BOVIN	ALB	Albumin	1	DLGEEHFK	DLGEEHFK	2	DLGEEHFK2	48236.8
P18384	P18384	SPI3_VACCW	SPI-3	Protein K2	1	DLGPAFTELISGLAK	DLGPAFTELISGLAK	2	DLGPAFTELISGLAK2	356939
P08133	P08133;A0A0S2Z377;E5RI05;E5RJF5;E5RJR0;E5RK63;P08133-2;E5RFF0;E5RIU8	ANXA6_HUMAN	ANXA6	Annexin A6	1	DLIADLK	DLIADLK	1	DLIADLK1	209284
P16715	P16715	P4A_VACCW	VACWR129	Major core protein 4a precursor	1	DLIAMENLK	DLIAMENLK	2	DLIAMENLK2	120915
P16715	P16715	P4A_VACCW	VACWR129	Major core protein 4a precursor	1	DLIAMENLK	DLIAM(UniMod:35)ENLK	2	DLIAM(UniMod:35)ENLK2	1.29044e+07
P09525;P09525-3	P09525;P09525-3;Q6P452;B4E1S2	ANXA4_HUMAN	ANXA4	Annexin A4	1	DLIDDLK	DLIDDLK	1	DLIDDLK1	135437
P09525;P09525-3	P09525;P09525-3;Q6P452;B4E1S2	ANXA4_HUMAN	ANXA4	Annexin A4	1	DLIDDLK	DLIDDLK	2	DLIDDLK2	734531
Q15393	Q15393;Q15393-3	SF3B3_HUMAN	SF3B3	Splicing factor 3B subunit 3	1	DLILNPR	DLILNPR	2	DLILNPR2	40649.8
Q02880;Q02880-2	Q02880;E9PCY5;A0A8V8TP20;A0A8V8TPE3;Q02880-2	TOP2B_HUMAN	TOP2B	DNA topoisomerase 2-beta	1	DLIQMLVQR	DLIQM(UniMod:35)LVQR	2	DLIQM(UniMod:35)LVQR2	80285.6
Q99715;Q99715-2;Q99715-4	Q99715;D6RGG3;H0Y4P7;Q99715-2;Q99715-4	COCA1_HUMAN	COL12A1	Collagen alpha-1(XII) chain	1	DLKPETEYVVNVYSVVEDEYSEPLK	DLKPETEYVVNVYSVVEDEYSEPLK	3	DLKPETEYVVNVYSVVEDEYSEPLK3	27126.7
Q8NCN5	Q8NCN5;A8MT40	PDPR_HUMAN	PDPR	Pyruvate dehydrogenase phosphatase regulatory subunit, mitochondrial	1	DLLALEQSK	DLLALEQSK	2	DLLALEQSK2	44128
P08758	P08758;E9PHT9	ANXA5_HUMAN	ANXA5	Annexin A5	1	DLLDDLK	DLLDDLK	1	DLLDDLK1	549361
P08758	P08758;E9PHT9	ANXA5_HUMAN	ANXA5	Annexin A5	1	DLLDDLK	DLLDDLK	2	DLLDDLK2	4.9027e+06
Q96DA6;Q96DA6-2	Q96DA6;A0A2R8Y839;Q96DA6-2	TIM14_HUMAN	DNAJC19	Mitochondrial import inner membrane translocase subunit TIM14	1	DLLEGQAK	DLLEGQAK	1	DLLEGQAK1	22819.1
Q16531	Q16531;A0A7P0T870;A0A7P0T965;A0A7P0TAK7;A0A7P0Z3Z5;A0A7P0Z4B9;F5GY55;A0A7P0Z4L2;F5GWI0;F5GZY8;F5H2L3	DDB1_HUMAN	DDB1	DNA damage-binding protein 1	1	DLLFILTAK	DLLFILTAK	2	DLLFILTAK2	84994.4
P42677	P42677	RS27_HUMAN	RPS27	40S ribosomal protein S27	1	DLLHPSPEEEK	DLLHPSPEEEK	2	DLLHPSPEEEK2	67958.7
P42677	P42677	RS27_HUMAN	RPS27	40S ribosomal protein S27	1	DLLHPSPEEEK	DLLHPSPEEEK	3	DLLHPSPEEEK3	63917.3
P08195;P08195-2;P08195-3;P08195-4	P08195;P08195-4;F5GZS6;J3KPF3;P08195-2;P08195-3;A0A7P0T8F1;A0A7P0T8U7;A0A7P0T9F7;A0A7P0TAN7;A0A7P0TAS6;A0A7P0TBF8;A0A7P0Z4A0;A0A7P0Z4P5;F5GZI0;F5H056;H0YFX4	4F2_HUMAN	SLC3A2	4F2 cell-surface antigen heavy chain	1	DLLLTSSYLSDSGSTGEHTK	DLLLTSSYLSDSGSTGEHTK	3	DLLLTSSYLSDSGSTGEHTK3	72270.5
P29191	P29191	A4_VACCW	VACWR123	39kDa core protein	1	DLMSNVER	DLM(UniMod:35)SNVER	2	DLM(UniMod:35)SNVER2	1.84555e+06
P08133	P08133;A0A0S2Z377;E7EMC6;P08133-2;E5RK69	ANXA6_HUMAN	ANXA6	Annexin A6	1	DLMTDLK	DLM(UniMod:35)TDLK	1	DLM(UniMod:35)TDLK1	352904
P08133	P08133;A0A0S2Z377;E7EMC6;P08133-2;E5RK69	ANXA6_HUMAN	ANXA6	Annexin A6	1	DLMTDLK	DLM(UniMod:35)TDLK	2	DLM(UniMod:35)TDLK2	420443
Q00839;Q00839-2	Q00839;Q00839-2;A0A1W2PP34;A0A1W2PP35;A0A1W2PPH7;A0A1W2PPL4;A0A1W2PPS1;A0A1W2PQ74;A0A1W2PQD4;A0A1W2PQL0;A0A1W2PRZ7;A0A1X7SBS1;Q5RI18	HNRPU_HUMAN	HNRNPU	Heterogeneous nuclear ribonucleoprotein U	1	DLPEHAVLK	DLPEHAVLK	2	DLPEHAVLK2	23594.7
Q9UNM6;Q9UNM6-2	Q9UNM6;E9PL38;H0YD73;J3KNQ3;Q9UNM6-2	PSD13_HUMAN	PSMD13	26S proteasome non-ATPase regulatory subunit 13	1	DLPVSEQQER	DLPVSEQQER	2	DLPVSEQQER2	29126.3
P02751;P02751-1;P02751-10;P02751-11;P02751-12;P02751-13;P02751-14;P02751-17;P02751-3;P02751-4;P02751-5;P02751-6;P02751-7;P02751-8;P02751-9	P02751;P02751-1;P02751-10;P02751-11;P02751-12;P02751-13;P02751-14;P02751-17;P02751-3;P02751-4;P02751-5;P02751-6;P02751-7;P02751-8;P02751-9	FINC_HUMAN	FN1	Fibronectin	1	DLQFVEVTDVK	DLQFVEVTDVK	2	DLQFVEVTDVK2	156119
Q8IX04;Q8IX04-2;Q8IX04-3;Q8IX04-4;Q8IX04-6	Q8IX04;Q8IX04-2;Q8IX04-3;Q8IX04-4;Q8IX04-6	UEVLD_HUMAN	UEVLD	Ubiquitin-conjugating enzyme E2 variant 3	1	DLSASAHSK	DLSASAHSK	2	DLSASAHSK2	9481.34
Q08257	Q08257;Q08257-2;A6NP24	QOR_HUMAN	CRYZ	Quinone oxidoreductase	1	DLSLLSHGGR	DLSLLSHGGR	2	DLSLLSHGGR2	152303
P29508;P48594	P29508;P48594;H0Y5H9	SPB3_HUMAN;SPB4_HUMAN	SERPINB3;SERPINB4	Serpin B3	0	DLSMIVLLPNEIDGLQK	DLSM(UniMod:35)IVLLPNEIDGLQK	2	DLSM(UniMod:35)IVLLPNEIDGLQK2	20068.9
Q9Y3B7;Q9Y3B7-2	Q9Y3B7;Q9Y3B7-2	RM11_HUMAN	MRPL11	39S ribosomal protein L11, mitochondrial	1	DLSSEELAAFQK	DLSSEELAAFQK	2	DLSSEELAAFQK2	31694.2
Q13813;Q13813-2;Q13813-3	Q13813;A0A0D9SF54;A0A0D9SGF6;Q13813-2;Q13813-3	SPTN1_HUMAN	SPTAN1	Spectrin alpha chain, non-erythrocytic 1	1	DLSSVQTLLTK	DLSSVQTLLTK	2	DLSSVQTLLTK2	53840.1
P13928;Q5VT79	P13928;Q5VT79;P13928-2;A0A075B752;A0A075B765;A0A087WTN9;B4DTF2;Q5VT79-2	ANXA8_HUMAN;AXA81_HUMAN	ANXA8;ANXA8L1	Annexin A8	0	DLTETLK	DLTETLK	1	DLTETLK1	26510.4
Q9GZP4;Q9GZP4-2	Q9GZP4;Q9GZP4-2;X6R8S9;X6RHB9	PITH1_HUMAN	PITHD1	PITH domain-containing protein 1	1	DLTGELEYATK	DLTGELEYATK	2	DLTGELEYATK2	44640.8
P23381;P23381-2	P23381;G3V3H8;G3V3Y5;P23381-2	SYWC_HUMAN	WARS1	Tryptophan--tRNA ligase, cytoplasmic	1	DLTLDQAYSYAVENAK	DLTLDQAYSYAVENAK	2	DLTLDQAYSYAVENAK2	112580
P23381;P23381-2	P23381;G3V3H8;G3V3Y5;P23381-2	SYWC_HUMAN	WARS1	Tryptophan--tRNA ligase, cytoplasmic	1	DLTLDQAYSYAVENAK	DLTLDQAYSYAVENAK	3	DLTLDQAYSYAVENAK3	15385.4
P07392	P07392	RP147_VACCW	RPO147	DNA-directed RNA polymerase 147 kDa polypeptide	1	DLYDMIHNVIDDVR	DLYDM(UniMod:35)IHNVIDDVR	2	DLYDM(UniMod:35)IHNVIDDVR2	228505
P07392	P07392	RP147_VACCW	RPO147	DNA-directed RNA polymerase 147 kDa polypeptide	1	DLYDMIHNVIDDVR	DLYDM(UniMod:35)IHNVIDDVR	3	DLYDM(UniMod:35)IHNVIDDVR3	222875
O43390;O43390-2;O43390-4	O43390;O43390-2;O43390-3;O43390-4;A0A6Q8PEX7;A0A6Q8PH31;A0A6Q8PH35;B4DT28	HNRPR_HUMAN	HNRNPR	Heterogeneous nuclear ribonucleoprotein R	1	DLYEDELVPLFEK	DLYEDELVPLFEK	2	DLYEDELVPLFEK2	27423
P42765	P42765;A0A0B4J2A4;K7EME0	THIM_HUMAN	ACAA2	3-ketoacyl-CoA thiolase, mitochondrial	1	DMDLVEVNEAFAPQYLAVER	DM(UniMod:35)DLVEVNEAFAPQYLAVER	3	DM(UniMod:35)DLVEVNEAFAPQYLAVER3	34815.2
P21607	P21607	E6_VACCW	VACWR062	Protein E6	1	DMEIIFLK	DM(UniMod:35)EIIFLK	2	DM(UniMod:35)EIIFLK2	202331
P29191	P29191	A4_VACCW	VACWR123	39kDa core protein	1	DMHQLQAETNDLVTNVYDAR	DM(UniMod:35)HQLQAETNDLVTNVYDAR	3	DM(UniMod:35)HQLQAETNDLVTNVYDAR3	50612
P50990;P50990-2	P50990;P50990-2;P50990-3;H7C2U0	TCPQ_HUMAN	CCT8	T-complex protein 1 subunit theta	1	DMLEAGILDTYLGK	DM(UniMod:35)LEAGILDTYLGK	2	DM(UniMod:35)LEAGILDTYLGK2	80029.6
P19367;P19367-2;P19367-3;P19367-4	P19367;P19367-2;P19367-3;P19367-4	HXK1_HUMAN	HK1	Hexokinase-1	1	DMLLEVK	DM(UniMod:35)LLEVK	1	DM(UniMod:35)LLEVK1	43698.6
P23371	P23371	PAP1_VACCW	PAPL	Poly(A) polymerase catalytic subunit	1	DMLNSMNVAVIDK	DM(UniMod:35)LNSM(UniMod:35)NVAVIDK	2	DM(UniMod:35)LNSM(UniMod:35)NVAVIDK2	46974.6
P23381;P23381-2	P23381;G3V3H8;G3V3Y5;P23381-2;G3V277;G3V423;G3V456;G3V5U1	SYWC_HUMAN	WARS1	Tryptophan--tRNA ligase, cytoplasmic	1	DMNQVLDAYENK	DM(UniMod:35)NQVLDAYENK	2	DM(UniMod:35)NQVLDAYENK2	87425.7
CON__cRAP015P02666	CON__cRAP015P02666	CASB_BOVIN	CSN2	Beta-casein	1	DMPIQAFLLYQEPVLGPVR	DM(UniMod:35)PIQAFLLYQEPVLGPVR	3	DM(UniMod:35)PIQAFLLYQEPVLGPVR3	21738.2
Q92841;Q92841-1;Q92841-2;Q92841-3	Q92841;A0A1X7SBZ2;A0A5H1ZRQ2;Q92841-1;Q92841-2;Q92841-3	DDX17_HUMAN	DDX17	Probable ATP-dependent RNA helicase DDX17	1	DMVGIAQTGSGK	DM(UniMod:35)VGIAQTGSGK	2	DM(UniMod:35)VGIAQTGSGK2	15499
P04298	P04298	MCEL_VACCW	VACWR106	mRNA-capping enzyme catalytic subunit	1	DNETVPYDELIK	DNETVPYDELIK	2	DNETVPYDELIK2	3.12071e+06
P07240	P07240	H3_VACCW	VACWR101	Envelope protein H3	1	DNEVMPEK	DNEVM(UniMod:35)PEK	2	DNEVM(UniMod:35)PEK2	70789.5
P07240	P07240	H3_VACCW	VACWR101	Envelope protein H3	1	DNEVMPEKR	DNEVM(UniMod:35)PEKR	2	DNEVM(UniMod:35)PEKR2	7191.41
P16713	P16713	G1_VACCW	VACWR078	Metalloendopeptidase G1	1	DNFSLSSIR	DNFSLSSIR	2	DNFSLSSIR2	143044
Q14315;Q14315-2	Q14315;Q14315-2	FLNC_HUMAN	FLNC	Filamin-C	1	DNGDGTHTVHYTPATDGPYTVAVK	DNGDGTHTVHYTPATDGPYTVAVK	4	DNGDGTHTVHYTPATDGPYTVAVK4	19315.1
P11021	P11021;A0A7P0TAI0	BIP_HUMAN	HSPA5	Endoplasmic reticulum chaperone BiP	1	DNHLLGTFDLTGIPPAPR	DNHLLGTFDLTGIPPAPR	2	DNHLLGTFDLTGIPPAPR2	219871
P11021	P11021;A0A7P0TAI0	BIP_HUMAN	HSPA5	Endoplasmic reticulum chaperone BiP	1	DNHLLGTFDLTGIPPAPR	DNHLLGTFDLTGIPPAPR	3	DNHLLGTFDLTGIPPAPR3	1.82297e+06
P62805	P62805	H4_HUMAN	H4C16	Histone H4	1	DNIQGITK	DNIQGITK	1	DNIQGITK1	1.40239e+06
P62805	P62805	H4_HUMAN	H4C16	Histone H4	1	DNIQGITK	DNIQGITK	2	DNIQGITK2	5.63522e+06
P62805	P62805	H4_HUMAN	H4C16	Histone H4	1	DNIQGITKPAIR	DNIQGITKPAIR	2	DNIQGITKPAIR2	42447.9
P49327	A0A0U1RQF0;P49327	FAS_HUMAN	FASN	Fatty acid synthase	1	DNLEFFLAGIGR	DNLEFFLAGIGR	2	DNLEFFLAGIGR2	30606.6
P32189;P32189-1;P32189-2;P32189-4;Q14409	P32189;Q14409;A0A8I5KXY7;P32189-1;P32189-2;P32189-4	GLPK3_HUMAN;GLPK_HUMAN	GK;GK3P	Glycerol kinase	0	DNLGIIK	DNLGIIK	1	DNLGIIK1	19662.1
P21607	P21607	E6_VACCW	VACWR062	Protein E6	1	DNLYHVEEFLDK	DNLYHVEEFLDK	2	DNLYHVEEFLDK2	123883
P21607	P21607	E6_VACCW	VACWR062	Protein E6	1	DNLYHVEEFLDK	DNLYHVEEFLDK	3	DNLYHVEEFLDK3	55393.3
P38646	P38646;A0A7I2V2G2;A0A7I2YQB2;D6RCD7;A0A7I2V3F7;H0Y8K0	GRP75_HUMAN	HSPA9	Stress-70 protein, mitochondrial	1	DNMALQR	DNM(UniMod:35)ALQR	2	DNM(UniMod:35)ALQR2	29141.1
P11142	P11142;P54652;P11142-2;A8K7Q2;E9PKE3;E9PM13;E9PNE6;E9PS65	HSP7C_HUMAN	HSPA8	Heat shock cognate 71 kDa protein	0	DNNLLGK	DNNLLGK	1	DNNLLGK1	2.24455e+06
P0DMV8;P0DMV9	P0DMV8;P0DMV9;P17066;P34931;P0DMV8-2;A0A0G2JIW1;Q53FA3;V9GZ37	HS71A_HUMAN;HS71B_HUMAN	HSPA1A;HSPA1B	Heat shock 70 kDa protein 1A	0	DNNLLGR	DNNLLGR	2	DNNLLGR2	159747
P16715	P16715	P4A_VACCW	VACWR129	Major core protein 4a precursor	1	DNNMLVSQALNSVANR	DNNM(UniMod:35)LVSQALNSVANR	2	DNNM(UniMod:35)LVSQALNSVANR2	462902
P16715	P16715	P4A_VACCW	VACWR129	Major core protein 4a precursor	1	DNNMLVSQALNSVANR	DNNM(UniMod:35)LVSQALNSVANR	3	DNNM(UniMod:35)LVSQALNSVANR3	272402
P35606;P35606-2	P35606;A0A7I2V258;H0Y938;H0YAC7;A0A7I2V3G0;A0A7I2YQF9;D6R997;P35606-2	COPB2_HUMAN	COPB2	Coatomer subunit beta'	1	DNNQFASASLDR	DNNQFASASLDR	2	DNNQFASASLDR2	197192
Q15070;Q15070-2	Q15070;A0A087X0L7;E7EVY0;J3KNA0;Q15070-2	OXA1L_HUMAN	OXA1L	Mitochondrial inner membrane protein OXA1L	1	DNPPNIPSSSSK	DNPPNIPSSSSK	2	DNPPNIPSSSSK2	55907.3
Q76ZP7	Q76ZP7	RP132_VACCW	RPO132	DNA-directed RNA polymerase 133 kDa polypeptide	1	DNQISFDVSEK	DNQISFDVSEK	2	DNQISFDVSEK2	2.99466e+06
P32322;P32322-3	P32322;E2QRB3;J3KQ22;J3QKT4;P32322-2;P32322-3	P5CR1_HUMAN	PYCR1	Pyrroline-5-carboxylate reductase 1, mitochondrial	1	DNVSSPGGATIHALHVLESGGFR	DNVSSPGGATIHALHVLESGGFR	3	DNVSSPGGATIHALHVLESGGFR3	112498
P32322;P32322-3	P32322;E2QRB3;J3KQ22;J3QKT4;P32322-2;P32322-3	P5CR1_HUMAN	PYCR1	Pyrroline-5-carboxylate reductase 1, mitochondrial	1	DNVSSPGGATIHALHVLESGGFR	DNVSSPGGATIHALHVLESGGFR	4	DNVSSPGGATIHALHVLESGGFR4	111317
P24757	P24757	RP35_VACCW	RPO35	DNA-directed RNA polymerase 35 kDa subunit	1	DNYITLYDFDYYIIDK	DNYITLYDFDYYIIDK	3	DNYITLYDFDYYIIDK3	15393.7
P26641;P26641-2	P26641;P26641-2	EF1G_HUMAN	EEF1G	Elongation factor 1-gamma	1	DPFAHLPK	DPFAHLPK	1	DPFAHLPK1	126863
P26641;P26641-2	P26641;P26641-2	EF1G_HUMAN	EEF1G	Elongation factor 1-gamma	1	DPFAHLPK	DPFAHLPK	2	DPFAHLPK2	121922
P05807	P05807	NTP1_VACCW	NPH1	Nucleoside triphosphatase I	1	DPGEYAQEIATLYNDFK	DPGEYAQEIATLYNDFK	2	DPGEYAQEIATLYNDFK2	27169
P05807	P05807	NTP1_VACCW	NPH1	Nucleoside triphosphatase I	1	DPGEYAQEIATLYNDFK	DPGEYAQEIATLYNDFK	3	DPGEYAQEIATLYNDFK3	15204.3
P31949	P31949	S10AB_HUMAN	S100A11	Protein S100-A11	1	DPGVLDR	DPGVLDR	1	DPGVLDR1	82794.1
P09874	P09874;A0A7I2V3E1	PARP1_HUMAN	PARP1	Poly [ADP-ribose] polymerase 1	1	DPIDVNYEK	DPIDVNYEK	2	DPIDVNYEK2	73095.1
Q13347	Q13347;A0A7I2V2M3;A0A7I2V3N2;A0A7I2V3U3;A0A7I2V5V8;A0A7I2V607;A0A7I2V613;A0A7I2V640;A0A7I2V685;A0A7I2YQF8;A0A7I2YQI2;A0A7I2YQI6;A0A7I2YQU2;A0A7P0MRT9;Q5TFK1;A0A7I2V391;A0A7I2V3K6;A0A7I2V3T4;A0A7I2V4S8;A0A7I2V5E4;A0A7I2YQN1;A0A7I2YQP9;A0A7I2YQX4	EIF3I_HUMAN	EIF3I	Eukaryotic translation initiation factor 3 subunit I	1	DPIVNVWYSVNGER	DPIVNVWYSVNGER	2	DPIVNVWYSVNGER2	41165.2
P60903	P60903	S10AA_HUMAN	S100A10	Protein S100-A10	1	DPLAVDK	DPLAVDK	1	DPLAVDK1	48585.4
P18384	P18384	SPI3_VACCW	SPI-3	Protein K2	1	DPLYIYK	DPLYIYK	1	DPLYIYK1	96405.6
P18384	P18384	SPI3_VACCW	SPI-3	Protein K2	1	DPLYIYK	DPLYIYK	2	DPLYIYK2	85277
Q13200	Q13200;Q13200-2;Q13200-3;H7C1H2	PSMD2_HUMAN	PSMD2	26S proteasome non-ATPase regulatory subunit 2	1	DPNNLFMVR	DPNNLFM(UniMod:35)VR	2	DPNNLFM(UniMod:35)VR2	38421.3
O00232;O00232-2	O00232;O00232-2	PSD12_HUMAN	PSMD12	26S proteasome non-ATPase regulatory subunit 12	1	DPNNLLNDWSQK	DPNNLLNDWSQK	2	DPNNLLNDWSQK2	34588.4
Q16531	Q16531;A0A7P0T870;A0A7P0T965;A0A7P0TAK7;A0A7P0TB30;A0A7P0Z3Z5;F5GY55;F5H198;Q16531-2	DDB1_HUMAN	DDB1	DNA damage-binding protein 1	1	DPNTYFIVGTAMVYPEEAEPK	DPNTYFIVGTAM(UniMod:35)VYPEEAEPK	3	DPNTYFIVGTAM(UniMod:35)VYPEEAEPK3	37718.3
P16715	P16715	P4A_VACCW	VACWR129	Major core protein 4a precursor	1	DPQNAAVNVTVALPNVQFVDINRNNK	DPQNAAVNVTVALPNVQFVDINRNNK	3	DPQNAAVNVTVALPNVQFVDINRNNK3	172325
Q13813;Q13813-2;Q13813-3	Q13813;A0A0D9SF54;A0A0D9SGF6;Q13813-2;Q13813-3;A0A0D9SFF6	SPTN1_HUMAN	SPTAN1	Spectrin alpha chain, non-erythrocytic 1	1	DPTNLQGK	DPTNLQGK	2	DPTNLQGK2	12043.3
P68609	P68609	RP22_VACCW	RPO22	DNA-directed RNA polymerase 22 kDa subunit	1	DPYAVINR	DPYAVINR	1	DPYAVINR1	26316.2
P68609	P68609	RP22_VACCW	RPO22	DNA-directed RNA polymerase 22 kDa subunit	1	DPYAVINR	DPYAVINR	2	DPYAVINR2	1.073e+06
CON__cRAP104P12081;P12081;P12081-4	P12081;P49590;A0A2R8Y3N3;A0A2R8Y5P7;A0A2R8Y6I1;A0A6Q8PF07;A0A6Q8PF47;A0A6Q8PHA5;E7ETE2;P12081-2;P12081-3;P12081-4;P49590-2;A0A2R8Y4X6;A0A2R8Y5E8;A0A6Q8PFF2;A0A6Q8PFG9;A0A6Q8PFN6;D6RJE6;CON__cRAP104P12081	HARS1_HUMAN	HARS1	Histidine--tRNA ligase, cytoplasmic	0	DQGGELLSLR	DQGGELLSLR	2	DQGGELLSLR2	58156.5
CON__cRAP041P35527;P35527	P35527;CON__cRAP041P35527	K1C9_HUMAN	KRT9	Keratin, type I cytoskeletal 9	1	DQIVDLTVGNNK	DQIVDLTVGNNK	2	DQIVDLTVGNNK2	4.20012e+06
CON__cRAP041P35527;P35527	P35527;CON__cRAP041P35527	K1C9_HUMAN	KRT9	Keratin, type I cytoskeletal 9	1	DQIVDLTVGNNK	DQIVDLTVGNNK	3	DQIVDLTVGNNK3	89035.5
P60842	P60842;J3KT12;J3KTB5;J3QL43;J3QR64;J3QS69;P60842-2;J3KSZ0;J3KTN0	IF4A1_HUMAN	EIF4A1	Eukaryotic initiation factor 4A-I	1	DQIYDIFQK	DQIYDIFQK	2	DQIYDIFQK2	36931.2
P00338;P00338-3	P00338;P00338-3;P00338-2;P00338-4;P00338-5;F5GWW2;F5GXC7;F5GXH2;F5GXU1;F5GXY2;F5GYU2;F5GZQ4;F5H5J4;F5H6W8;F5H8H6	LDHA_HUMAN	LDHA	L-lactate dehydrogenase A chain	1	DQLIYNLLK	DQLIYNLLK	2	DQLIYNLLK2	625408
Q13813;Q13813-2;Q13813-3	Q13813;A0A0D9SF54;A0A0D9SGF6;Q13813-2;Q13813-3	SPTN1_HUMAN	SPTAN1	Spectrin alpha chain, non-erythrocytic 1	1	DQLLAAK	DQLLAAK	1	DQLLAAK1	16626.7
P04844;P04844-2	P04844;P04844-2	RPN2_HUMAN	RPN2	Dolichyl-diphosphooligosaccharide--protein glycosyltransferase subunit 2	1	DQSIAPK	DQSIAPK	1	DQSIAPK1	73852.7
Q03252	Q03252	LMNB2_HUMAN	LMNB2	Lamin-B2	1	DQSLGNWR	DQSLGNWR	2	DQSLGNWR2	10859.1
P07900;P07900-2	P07900;P07900-2	HS90A_HUMAN	HSP90AA1	Heat shock protein HSP 90-alpha	1	DQVANSAFVER	DQVANSAFVER	2	DQVANSAFVER2	93836.9
P68712	P68712	A21_VACCW	VACWR140	Virion membrane protein A21	1	DRDDIPGFAR	DRDDIPGFAR	2	DRDDIPGFAR2	73579.1
Q9P2K1;Q9P2K1-2	Q9P2K1;Q9P2K1-2;A0A0J9YY35;A0A140T8Y7;A0A494C0X1;H0Y941	C2D2A_HUMAN	CC2D2A	Coiled-coil and C2 domain-containing protein 2A	1	DRNVIETK	DRNVIETK	2	DRNVIETK2	17064.6
Q9UIG0;Q9UIG0-2	Q9UIG0;Q9UIG0-2	BAZ1B_HUMAN	BAZ1B	Tyrosine-protein kinase BAZ1B	1	DSAAFEDNEVQDEFLEK	DSAAFEDNEVQDEFLEK	2	DSAAFEDNEVQDEFLEK2	31543.3
P04318	P04318	MCES_VACCW	VACWR117	mRNA-capping enzyme regulatory subunit	1	DSAIMVASDVCK	DSAIM(UniMod:35)VASDVC(UniMod:4)K	2	DSAIM(UniMod:35)VASDVC(UniMod:4)K2	128868
P04318	P04318	MCES_VACCW	VACWR117	mRNA-capping enzyme regulatory subunit	1	DSAIMVASDVCKK	DSAIM(UniMod:35)VASDVC(UniMod:4)KK	2	DSAIM(UniMod:35)VASDVC(UniMod:4)KK2	14359
P04318	P04318	MCES_VACCW	VACWR117	mRNA-capping enzyme regulatory subunit	1	DSAIMVASDVCKK	DSAIM(UniMod:35)VASDVC(UniMod:4)KK	3	DSAIM(UniMod:35)VASDVC(UniMod:4)KK3	14230.6
Q96DG6	Q96DG6	CMBL_HUMAN	CMBL	Carboxymethylenebutenolidase homolog	1	DSEDIYNLK	DSEDIYNLK	2	DSEDIYNLK2	44422.9
P38646	P38646;A0A7I2V2G2;A0A7I2V2S7;A0A7I2YQB2;D6RCD7;A0A7I2V3F7	GRP75_HUMAN	HSPA9	Stress-70 protein, mitochondrial	1	DSETGENIR	DSETGENIR	2	DSETGENIR2	158781
P12927	P12927	NPH2_VACCW	NPH2	RNA helicase NPH-II	1	DSFSLAVFPVIK	DSFSLAVFPVIK	2	DSFSLAVFPVIK2	1.318e+06
P04310	P04310	RP18_VACCW	RPO18	DNA-directed RNA polymerase 18 kDa subunit	1	DSGTVSFSDSK	DSGTVSFSDSK	2	DSGTVSFSDSK2	711042
P62277	P62277;E9PS50;J3KMX5	RS13_HUMAN	RPS13	40S ribosomal protein S13	1	DSHGVAQVR	DSHGVAQVR	2	DSHGVAQVR2	64242.4
P12956	P12956;P12956-2	XRCC6_HUMAN	XRCC6	X-ray repair cross-complementing protein 6	1	DSLIFLVDASK	DSLIFLVDASK	2	DSLIFLVDASK2	95383
P07737	P07737;K7EJ44	PROF1_HUMAN	PFN1	Profilin-1	1	DSLLQDGEFSMDLR	DSLLQDGEFSM(UniMod:35)DLR	2	DSLLQDGEFSM(UniMod:35)DLR2	44712.5
Q99584	Q99584	S10AD_HUMAN	S100A13	Protein S100-A13	1	DSLSVNEFK	DSLSVNEFK	2	DSLSVNEFK2	57550.8
P16714	P16714	I1_VACCW	VACWR070	Telomere-binding protein I1	1	DSMYVIPDELIDVLK	DSM(UniMod:35)YVIPDELIDVLK	2	DSM(UniMod:35)YVIPDELIDVLK2	580707
P16714	P16714	I1_VACCW	VACWR070	Telomere-binding protein I1	1	DSMYVIPDELIDVLK	DSM(UniMod:35)YVIPDELIDVLK	3	DSM(UniMod:35)YVIPDELIDVLK3	26236.2
P07737	P07737;I3L3D5	PROF1_HUMAN	PFN1	Profilin-1	1	DSPSVWAAVPGK	DSPSVWAAVPGK	2	DSPSVWAAVPGK2	16132.8
P68440	P68440	D13_VACCW	VACWR118	Scaffold protein D13	1	DSSFDFETFNK	DSSFDFETFNK	2	DSSFDFETFNK2	21431.8
Q2TAY7;Q2TAY7-2	Q2TAY7;Q2TAY7-2	SMU1_HUMAN	SMU1	WD40 repeat-containing protein SMU1	1	DSSQILSASFDQTIR	DSSQILSASFDQTIR	2	DSSQILSASFDQTIR2	206851
Q2TAY7;Q2TAY7-2	Q2TAY7;Q2TAY7-2	SMU1_HUMAN	SMU1	WD40 repeat-containing protein SMU1	1	DSSQILSASFDQTIR	DSSQILSASFDQTIR	3	DSSQILSASFDQTIR3	13353.9
P62258	P27348;P31946;P31947;P61981;P62258;P63104;Q04917;B0AZS6;B7Z2E6;E7EX29;H0YB80;K7EM20;P31946-2;P31947-2;P62258-2;P63104-2	1433E_HUMAN	YWHAE	14-3-3 protein epsilon	0	DSTLIMQLLR	DSTLIM(UniMod:35)QLLR	2	DSTLIM(UniMod:35)QLLR2	113909
P13639	P13639	EF2_HUMAN	EEF2	Elongation factor 2	1	DSVVAGFQWATK	DSVVAGFQWATK	2	DSVVAGFQWATK2	2.05299e+06
P60709;P63261	P60709;P62736;P63261;P63267;P68032;P68133;A0A2R8Y793;A0A2R8YGF8;A0A6Q8PFE4;A0A6Q8PH58;A0A804HKV3;A6NL76;B8ZZJ2;C9JFL5;C9JTX5;C9JUM1;C9JZR7;E7EVS6;F6QUT6;F6UVQ4;F8WB63;G5E9R0;I3L1U9;I3L3I0;I3L3R2;I3L4N8;J3KT65;K7EM38	ACTB_HUMAN;ACTG_HUMAN	ACTB;ACTG1	Actin, cytoplasmic 1	0	DSYVGDEAQSK	DSYVGDEAQSK	2	DSYVGDEAQSK2	2.94302e+06
P60709;P63261	P60709;P62736;P63261;P63267;P68032;P68133;A0A2R8Y793;A0A2R8YGF8;A0A6Q8PFE4;A0A6Q8PH58;A0A804HKV3;A6NL76;B8ZZJ2;C9JFL5;C9JTX5;C9JUM1;C9JZR7;E7EVS6;F6QUT6;F6UVQ4;F8WB63;G5E9R0;I3L1U9;I3L3I0;I3L3R2;I3L4N8;J3KT65;K7EM38	ACTB_HUMAN;ACTG_HUMAN	ACTB;ACTG1	Actin, cytoplasmic 1	0	DSYVGDEAQSKR	DSYVGDEAQSKR	2	DSYVGDEAQSKR2	60951.1
P60709;P63261	P60709;P62736;P63261;P63267;P68032;P68133;A0A2R8Y793;A0A2R8YGF8;A0A6Q8PFE4;A0A6Q8PH58;A0A804HKV3;A6NL76;B8ZZJ2;C9JFL5;C9JTX5;C9JUM1;C9JZR7;E7EVS6;F6QUT6;F6UVQ4;F8WB63;G5E9R0;I3L1U9;I3L3I0;I3L3R2;I3L4N8;J3KT65;K7EM38	ACTB_HUMAN;ACTG_HUMAN	ACTB;ACTG1	Actin, cytoplasmic 1	0	DSYVGDEAQSKR	DSYVGDEAQSKR	3	DSYVGDEAQSKR3	22489.7
P04302	P04302	D3_VACCW	VACWR108	Core protein D3	1	DTEELNLTR	DTEELNLTR	2	DTEELNLTR2	238234
P21607	P21607	E6_VACCW	VACWR062	Protein E6	1	DTGIEFADNDRQDIYTLFQQTGR	DTGIEFADNDRQDIYTLFQQTGR	3	DTGIEFADNDRQDIYTLFQQTGR3	67722.8
P12956	P12956;B1AHC9;P12956-2	XRCC6_HUMAN	XRCC6	X-ray repair cross-complementing protein 6	1	DTGIFLDLMHLK	DTGIFLDLM(UniMod:35)HLK	2	DTGIFLDLM(UniMod:35)HLK2	59150.9
P35030;P35030-2;P35030-3;P35030-4;P35030-5	P35030;P35030-2;P35030-3;P35030-4;P35030-5;A0A7P0MNE9	TRY3_HUMAN	PRSS3	Trypsin-3	1	DTLDNDIMLIK	DTLDNDIM(UniMod:35)LIK	2	DTLDNDIM(UniMod:35)LIK2	37549.4
Q9NTJ3;Q9NTJ3-2	Q9NTJ3;E9PD53;Q9NTJ3-2	SMC4_HUMAN	SMC4	Structural maintenance of chromosomes protein 4	1	DTLVADNLDQATR	DTLVADNLDQATR	2	DTLVADNLDQATR2	26960.3
P62906	P62906	RL10A_HUMAN	RPL10A	60S ribosomal protein L10a	1	DTLYEAVR	DTLYEAVR	2	DTLYEAVR2	320225
P23284	P23284;A0A7P0TB45;A0A7P0Z497	PPIB_HUMAN	PPIB	Peptidyl-prolyl cis-trans isomerase B	1	DTNGSQFFITTVK	DTNGSQFFITTVK	2	DTNGSQFFITTVK2	1.85627e+06
P24757	P24757	RP35_VACCW	RPO35	DNA-directed RNA polymerase 35 kDa subunit	1	DTNSVTMVDKPTELK	DTNSVTM(UniMod:35)VDKPTELK	2	DTNSVTM(UniMod:35)VDKPTELK2	950493
P24757	P24757	RP35_VACCW	RPO35	DNA-directed RNA polymerase 35 kDa subunit	1	DTNSVTMVDKPTELK	DTNSVTM(UniMod:35)VDKPTELK	3	DTNSVTM(UniMod:35)VDKPTELK3	1.87107e+06
O95347;O95347-2	O95347;O95347-2	SMC2_HUMAN	SMC2	Structural maintenance of chromosomes protein 2	1	DTSATTALELVAGER	DTSATTALELVAGER	3	DTSATTALELVAGER3	13409.4
Q14315;Q14315-2	Q14315;Q14315-2	FLNC_HUMAN	FLNC	Filamin-C	1	DTVEVALEDK	DTVEVALEDK	2	DTVEVALEDK2	153989
P01009	P01009;P01009-2;P01009-3;A0A024R6I7;A0A0G2JRN3	A1AT_HUMAN	SERPINA1	Alpha-1-antitrypsin	1	DTVFALVNYIFFK	DTVFALVNYIFFK	2	DTVFALVNYIFFK2	84329.7
P28331;P28331-2;P28331-3;P28331-4;P28331-5	P28331;P28331-2;P28331-3;P28331-4;P28331-5;B4DJ81	NDUS1_HUMAN	NDUFS1	NADH-ubiquinone oxidoreductase 75 kDa subunit, mitochondrial	1	DVAAIAGGLVDAEALVALK	DVAAIAGGLVDAEALVALK	2	DVAAIAGGLVDAEALVALK2	42034.5
Q04837	Q04837;C9K0U8;E7EUY5;A0A0G2JLD8	SSBP_HUMAN	SSBP1	Single-stranded DNA-binding protein, mitochondrial	1	DVAYQYVK	DVAYQYVK	1	DVAYQYVK1	470082
Q04837	Q04837;C9K0U8;E7EUY5;A0A0G2JLD8	SSBP_HUMAN	SSBP1	Single-stranded DNA-binding protein, mitochondrial	1	DVAYQYVK	DVAYQYVK	2	DVAYQYVK2	512205
P02538	O95678;P02538;P04259;P13647;P48668;Q14CN4;Q14CN4-2;Q14CN4-3;F8W0C6;H0YIN9	K2C6A_HUMAN	KRT6A	Keratin, type II cytoskeletal 6A	0	DVDAAYMNK	DVDAAYM(UniMod:35)NK	2	DVDAAYM(UniMod:35)NK2	212572
P05787;P05787-2	P05787;P05787-2;F8VP67;F8VUG2;F8W1U3	K2C8_HUMAN	KRT8	Keratin, type II cytoskeletal 8	1	DVDEAYMNK	DVDEAYM(UniMod:35)NK	2	DVDEAYM(UniMod:35)NK2	67942.1
CON__cRAP054P04264;P04264	P04264;CON__cRAP054P04264	K2C1_HUMAN	KRT1	Keratin, type II cytoskeletal 1	1	DVDGAYMTK	DVDGAYM(UniMod:35)TK	1	DVDGAYM(UniMod:35)TK1	137670
CON__cRAP054P04264;P04264	P04264;CON__cRAP054P04264	K2C1_HUMAN	KRT1	Keratin, type II cytoskeletal 1	1	DVDGAYMTK	DVDGAYM(UniMod:35)TK	2	DVDGAYM(UniMod:35)TK2	1.83124e+06
Q8N1N4	Q8N1N4;Q8N1N4-2	K2C78_HUMAN	KRT78	Keratin, type II cytoskeletal 78	1	DVDGVFLSK	DVDGVFLSK	2	DVDGVFLSK2	28375.3
CON__cRAP053P35908;P35908	P35908;CON__cRAP053P35908	K22E_HUMAN	KRT2	Keratin, type II cytoskeletal 2 epidermal	1	DVDNAYMIK	DVDNAYM(UniMod:35)IK	2	DVDNAYM(UniMod:35)IK2	371362
Q9Y3A5	Q9Y3A5;A0A8V8TLA5;A0A8V8TLC6;A0A8V8TMR6	SBDS_HUMAN	SBDS	Ribosome maturation protein SBDS	1	DVEEGDEKFE	DVEEGDEKFE	2	DVEEGDEKFE2	28702.4
P04300	P04300	D2_VACCW	VACWR107	Core protein D2	1	DVEPLLPDK	DVEPLLPDK	2	DVEPLLPDK2	763934
P16715	P16715	P4A_VACCW	VACWR129	Major core protein 4a precursor	1	DVINAPIK	DVINAPIK	1	DVINAPIK1	4.01729e+07
P16715	P16715	P4A_VACCW	VACWR129	Major core protein 4a precursor	1	DVINAPIK	DVINAPIK	2	DVINAPIK2	4.51881e+07
P16715	P16715	P4A_VACCW	VACWR129	Major core protein 4a precursor	1	DVINAPIKEFK	DVINAPIKEFK	2	DVINAPIKEFK2	66512.8
P16715	P16715	P4A_VACCW	VACWR129	Major core protein 4a precursor	1	DVINAPIKEFK	DVINAPIKEFK	3	DVINAPIKEFK3	49109.6
Q01219	Q01219	A51_VACCW	VACWR177	Protein A51	1	DVIPVIISIGK	DVIPVIISIGK	2	DVIPVIISIGK2	24261.1
P41252	P41252;A0A0A0MSX9;A0A804HHW9;A0A804HIV9;A0A804HJ36;A0A804HJN6;A0A804HK69;A0A804HKU1;A0A804HL54;J3KR24	SYIC_HUMAN	IARS1	Isoleucine--tRNA ligase, cytoplasmic	1	DVLLPWYNAYR	DVLLPWYNAYR	2	DVLLPWYNAYR2	52758.2
P63244	P63244;D6R9L0;D6R9Z1;D6RFX4;H0Y8W2;H0YAM7;J3KPE3;D6RAU2;D6RFZ9;D6RHH4;E9PD14;H0YAF8	RACK1_HUMAN	RACK1	Receptor of activated protein C kinase 1	1	DVLSVAFSSDNR	DVLSVAFSSDNR	2	DVLSVAFSSDNR2	204138
P68317	P68317	RP07_VACCW	RPO7	DNA-directed RNA polymerase 7 kDa subunit	1	DVLVSVK	DVLVSVK	1	DVLVSVK1	504195
P06744	P06744;A0A2U3TZU2;K7EQ48;A0A0J9YXP8;A0A0J9YYH3;P06744-2;A0A0J9YX90;A0A2R8Y6C7;K7EP41;K7EPY4;K7ERC6	G6PI_HUMAN	GPI	Glucose-6-phosphate isomerase	1	DVMPEVNK	DVM(UniMod:35)PEVNK	2	DVM(UniMod:35)PEVNK2	65810.2
P16272	P16272	DNLI_VACCW	LIG	DNA ligase	1	DVMVEIPNR	DVM(UniMod:35)VEIPNR	2	DVM(UniMod:35)VEIPNR2	65142.4
P04318	P04318	MCES_VACCW	VACWR117	mRNA-capping enzyme regulatory subunit	1	DVNSVQFSILNNPVDTEFINK	DVNSVQFSILNNPVDTEFINK	3	DVNSVQFSILNNPVDTEFINK3	2.89155e+06
Q9HCE1	Q9HCE1;A0A8I5KXC3;A0A8I5KZ07;Q5JR04;Q9HCE1-2	MOV10_HUMAN	MOV10	Helicase MOV-10	1	DVPLLPSDVK	DVPLLPSDVK	2	DVPLLPSDVK2	107650
P21603;P21603-2	P21603;P21603-2	RP30_VACCW	RPO30	DNA-directed RNA polymerase 30 kDa polypeptide	1	DVSYNDYFNVLDEK	DVSYNDYFNVLDEK	2	DVSYNDYFNVLDEK2	1.19934e+06
P07617	P07617	MCE_VACCW	PAPS	Cap-specific mRNA (nucleoside-2'-O-)-methyltransferase	1	DVTLVTR	DVTLVTR	1	DVTLVTR1	418166
P07617	P07617	MCE_VACCW	PAPS	Cap-specific mRNA (nucleoside-2'-O-)-methyltransferase	1	DVTLVTR	DVTLVTR	2	DVTLVTR2	1.04973e+07
P04004	P04004	VTNC_HUMAN	VTN	Vitronectin	1	DVWGIEGPIDAAFTR	DVWGIEGPIDAAFTR	2	DVWGIEGPIDAAFTR2	65160.4
P05783	P05783;F8VZY9	K1C18_HUMAN	KRT18	Keratin, type I cytoskeletal 18	1	DWSHYFK	DWSHYFK	1	DWSHYFK1	123727
P07240	P07240	H3_VACCW	VACWR101	Envelope protein H3	1	DYAFIQWTGGNIR	DYAFIQWTGGNIR	2	DYAFIQWTGGNIR2	124360
P61978;P61978-2;P61978-3	P61978;P61978-2;P61978-3;Q5T6W2	HNRPK_HUMAN	HNRNPK	Heterogeneous nuclear ribonucleoprotein K	1	DYDDMSPR	DYDDM(UniMod:35)SPR	2	DYDDM(UniMod:35)SPR2	31042
P12814;P12814-2;P12814-3;P12814-4	P12814;P12814-2;P12814-3;P12814-4;A0A7I2V4Y4;A0A804HII9;A0A804HIN7;A0A804HJU8;A0A804HK61;A0A804HKE2;A0A804HL31;A0A804HLD0;A0A804HLF4;H7C5W8;H9KV75	ACTN1_HUMAN	ACTN1	Alpha-actinin-1	1	DYETATLSEIK	DYETATLSEIK	2	DYETATLSEIK2	45399.1
P22626;P22626-2	P22626;A0A024RA28;A0A087WUI2;A0A7I2V323;A0A7I2V3P1;A0A7I2V3P7;A0A7I2V4I6;A0A7I2V4N0;A0A7I2V4N1;A0A7I2V4S4;P22626-2;A0A7I2YQN4	ROA2_HUMAN	HNRNPA2B1	Heterogeneous nuclear ribonucleoproteins A2/B1	1	DYFEEYGK	DYFEEYGK	2	DYFEEYGK2	13895.2
P23371	P23371	PAP1_VACCW	PAPL	Poly(A) polymerase catalytic subunit	1	DYFSFKK	DYFSFKK	2	DYFSFKK2	55009.2
Q15393	Q15393;Q15393-2;J3QL37;J3QRB2	SF3B3_HUMAN	SF3B3	Splicing factor 3B subunit 3	1	DYIVVGSDSGR	DYIVVGSDSGR	2	DYIVVGSDSGR2	94953.7
P16710	P16710	A16_VACCW	VACWR136	Virion membrane protein A16	1	DYLLGDSDSVAK	DYLLGDSDSVAK	2	DYLLGDSDSVAK2	388899
P17366	P17366	P28_VACCW	p28	Truncated p28 protein	1	DYMTNLSR	DYM(UniMod:35)TNLSR	2	DYM(UniMod:35)TNLSR2	84389.4
P00338;P00338-3	P00338;P00338-3;P00338-2;P00338-5;F5GXH2;F5GXY2;F5GYU2	LDHA_HUMAN	LDHA	L-lactate dehydrogenase A chain	1	DYNVTANSK	DYNVTANSK	2	DYNVTANSK2	166034
CON__cRAP054P04264;P04264	P04264;CON__cRAP054P04264	K2C1_HUMAN	KRT1	Keratin, type II cytoskeletal 1	1	DYQELMNTK	DYQELM(UniMod:35)NTK	2	DYQELM(UniMod:35)NTK2	794307
CON__cRAP053P35908;P35908	P12035;P35908;Q01546;Q5XKE5;H0YID6;CON__cRAP053P35908	K22E_HUMAN	KRT2	Keratin, type II cytoskeletal 2 epidermal	0	DYQELMNVK	DYQELM(UniMod:35)NVK	2	DYQELM(UniMod:35)NVK2	194502
P05807	P05807	NTP1_VACCW	NPH1	Nucleoside triphosphatase I	1	DYQHFVAR	DYQHFVAR	2	DYQHFVAR2	119746
P02533	P02533;P08779;CON__cRAP040O77727	K1C14_HUMAN	KRT14	Keratin, type I cytoskeletal 14	0	DYSPYFK	DYSPYFK	1	DYSPYFK1	409478
P02533	P02533;P08779;CON__cRAP040O77727	K1C14_HUMAN	KRT14	Keratin, type I cytoskeletal 14	0	DYSPYFK	DYSPYFK	2	DYSPYFK2	477455
P04305	P04305	D5_VACCW	VACWR110	Primase D5	1	EAAENNDAYDK	EAAENNDAYDK	2	EAAENNDAYDK2	13222.7
P62258	P62258;K7EM20;P62258-2	1433E_HUMAN	YWHAE	14-3-3 protein epsilon	1	EAAENSLVAYK	EAAENSLVAYK	2	EAAENSLVAYK2	73126.1
P26373;P26373-2	P26373;J3KS98;P26373-2	RL13_HUMAN	RPL13	60S ribosomal protein L13	1	EAAEQDVEK	EAAEQDVEK	2	EAAEQDVEK2	44086.3
Q96DA6;Q96DA6-2	Q96DA6;A0A8I5KQT8;Q96DA6-2	TIM14_HUMAN	DNAJC19	Mitochondrial import inner membrane translocase subunit TIM14	1	EAALILGVSPTANK	EAALILGVSPTANK	2	EAALILGVSPTANK2	225031
Q9Y6M9	Q9Y6M9;A0A3B3IT57;A0A7I2V620;E7EWZ0;E9PF49;E9PH64	NDUB9_HUMAN	NDUFB9	NADH dehydrogenase [ubiquinone] 1 beta subcomplex subunit 9	1	EAEEEFWYR	EAEEEFWYR	2	EAEEEFWYR2	26050.3
P60660;P60660-2	P60660;P60660-2;B7Z6Z4;F8W1R7;G3V1V0;G3V1Y7;G8JLA2;J3KND3	MYL6_HUMAN	MYL6	Myosin light polypeptide 6	1	EAFQLFDR	EAFQLFDR	2	EAFQLFDR2	24726.7
Q14315;Q14315-2	O75369;Q14315;O75369-2;O75369-3;O75369-6;O75369-7;O75369-8;O75369-9;A0A804HK76;A0A804HL72;E7EN95;Q14315-2	FLNC_HUMAN	FLNC	Filamin-C	0	EAGAGGLSIAVEGPSK	EAGAGGLSIAVEGPSK	2	EAGAGGLSIAVEGPSK2	88002.6
Q96EY1	Q96EY1	DNJA3_HUMAN	DNAJA3	DnaJ homolog subfamily A member 3, mitochondrial	1	EAGEDEEGFLSK	EAGEDEEGFLSK	2	EAGEDEEGFLSK2	19861
P53618	P53618	COPB_HUMAN	COPB1	Coatomer subunit beta	1	EAGELKPEEEITVGPVQK	EAGELKPEEEITVGPVQK	3	EAGELKPEEEITVGPVQK3	37880.4
P39748;P39748-2	P39748;P39748-2;I3L3E9	FEN1_HUMAN	FEN1	Flap endonuclease 1	1	EAHQLFLEPEVLDPESVELK	EAHQLFLEPEVLDPESVELK	3	EAHQLFLEPEVLDPESVELK3	30032.6
O43707	O43707;F5GXS2;H7C144;O43707-2;A0A8V8TL71;O43707-3	ACTN4_HUMAN	ACTN4	Alpha-actinin-4	1	EAILAIHK	EAILAIHK	1	EAILAIHK1	20725.2
O43707	O43707;F5GXS2;H7C144;O43707-2;A0A8V8TL71;O43707-3	ACTN4_HUMAN	ACTN4	Alpha-actinin-4	1	EAILAIHK	EAILAIHK	2	EAILAIHK2	73208.3
P08133	P08133;A0A0S2Z377;E5RI05;E5RJF5;E5RJR0;E5RK63;E7EMC6;P08133-2;E5RFF0;E5RIU8;E5RK69	ANXA6_HUMAN	ANXA6	Annexin A6	1	EAILDIITSR	EAILDIITSR	2	EAILDIITSR2	2.41334e+06
P12927	P12927	NPH2_VACCW	NPH2	RNA helicase NPH-II	1	EAILSLNLR	EAILSLNLR	2	EAILSLNLR2	1.22693e+06
Q13813;Q13813-2;Q13813-3	Q13813;A0A0D9SF54;A0A0D9SGF6;Q13813-2;Q13813-3	SPTN1_HUMAN	SPTAN1	Spectrin alpha chain, non-erythrocytic 1	1	EAIVTSEELGQDLEHVEVLQK	EAIVTSEELGQDLEHVEVLQK	3	EAIVTSEELGQDLEHVEVLQK3	16272
Q14008;Q14008-2;Q14008-3	Q14008;Q14008-2;Q14008-3	CKAP5_HUMAN	CKAP5	Cytoskeleton-associated protein 5	1	EALESVEVLIK	EALESVEVLIK	2	EALESVEVLIK2	24537.2
Q99615;Q99615-2	Q99615;A0A6I8PIK4;A0A6I8PLE7;A0A6I8PR89;A0A6I8PR93;A0A6I8PRZ0;A0A6I8PS32;A0A6I8PU73;A0A6I8PU89;A0A6I8PUC2;A0A6I8PUD4;K7EIH8;K7EJE9;K7EJL5;K7EJV7;K7EK03;K7ELJ8;K7EN19;K7EPP7;K7ER44;K7ESP1;Q99615-2	DNJC7_HUMAN	DNAJC7	DnaJ homolog subfamily C member 7	1	EALGDAQQSVR	EALGDAQQSVR	2	EALGDAQQSVR2	13717.9
P52907	P52907	CAZA1_HUMAN	CAPZA1	F-actin-capping protein subunit alpha-1	1	EASDPQPEEADGGLK	EASDPQPEEADGGLK	2	EASDPQPEEADGGLK2	14707.6
P27708	P27708;F8VPD4	PYR1_HUMAN	CAD	CAD protein	1	EATAGNPGGQTVR	EATAGNPGGQTVR	2	EATAGNPGGQTVR2	36862.7
O75369;O75369-2;O75369-8;O75369-9	O75369;O75369-2;O75369-3;O75369-6;O75369-4;O75369-5;O75369-7;O75369-8;O75369-9;A0A804HK76;A0A804HL72;E7EN95	FLNB_HUMAN	FLNB	Filamin-B	1	EATTDFTVDSRPLTQVGGDHIK	EATTDFTVDSRPLTQVGGDHIK	3	EATTDFTVDSRPLTQVGGDHIK3	24112.1
O75369;O75369-2;O75369-8;O75369-9	O75369;O75369-2;O75369-3;O75369-6;O75369-4;O75369-5;O75369-7;O75369-8;O75369-9;A0A804HK76;A0A804HL72;E7EN95	FLNB_HUMAN	FLNB	Filamin-B	1	EATTDFTVDSRPLTQVGGDHIK	EATTDFTVDSRPLTQVGGDHIK	4	EATTDFTVDSRPLTQVGGDHIK4	59268.1
P21333;P21333-2	P21333;P21333-2;Q60FE5	FLNA_HUMAN	FLNA	Filamin-A	1	EATTEFSVDAR	EATTEFSVDAR	2	EATTEFSVDAR2	46946.8
P25705;P25705-2	P25705;P25705-2;P25705-3	ATPA_HUMAN	ATP5F1A	ATP synthase subunit alpha, mitochondrial	1	EAYPGDVFYLHSR	EAYPGDVFYLHSR	3	EAYPGDVFYLHSR3	38302.8
Q8WX93;Q8WX93-2;Q8WX93-3;Q8WX93-4;Q8WX93-5;Q8WX93-7;Q8WX93-8;Q8WX93-9	Q8WX93;Q8WX93-2;Q8WX93-3;Q8WX93-4;Q8WX93-5;Q8WX93-7;Q8WX93-8;Q8WX93-9;H0YA05	PALLD_HUMAN	PALLD	Palladin	1	EDAGWYTVSAK	EDAGWYTVSAK	2	EDAGWYTVSAK2	13132.3
CON__cRAP109P02788;P02788;P02788-2	P02788;P02788-2;E7ER44;E7EQB2;CON__cRAP109P02788	TRFL_HUMAN	LTF	Lactotransferrin	1	EDAIWNLLR	EDAIWNLLR	2	EDAIWNLLR2	33946.9
A0A0S2Z377;E5RK69	A0A0S2Z377;E5RK69	A0A0S2Z377_HUMAN;E5RK69_HUMAN	ANXA6	Annexin (Fragment)	1	EDAQEIADTPSGDK	EDAQEIADTPSGDK	2	EDAQEIADTPSGDK2	31581.9
P08133	P08133;E7EMC6;P08133-2	ANXA6_HUMAN	ANXA6	Annexin A6	1	EDAQVAAEILEIADTPSGDK	EDAQVAAEILEIADTPSGDK	3	EDAQVAAEILEIADTPSGDK3	73024.5
P04195	P04195	CAHH_VACCW	VACWR113	Cell surface-binding protein	1	EDDYGSNHLIDVYK	EDDYGSNHLIDVYK	2	EDDYGSNHLIDVYK2	2.71279e+06
P04195	P04195	CAHH_VACCW	VACWR113	Cell surface-binding protein	1	EDDYGSNHLIDVYK	EDDYGSNHLIDVYK	3	EDDYGSNHLIDVYK3	1.27523e+07
P08195;P08195-2;P08195-3;P08195-4	P08195;P08195-4;F5GZS6;J3KPF3;P08195-2;P08195-3;A0A7P0T8F1;A0A7P0T8U7;A0A7P0T9F7;A0A7P0TAN7;A0A7P0TAS6;A0A7P0TAT7;A0A7P0TBF8;A0A7P0Z4A0;A0A7P0Z4P5;F5GZI0;F5H056;H0YH36	4F2_HUMAN	SLC3A2	4F2 cell-surface antigen heavy chain	1	EDFDSLLQSAK	EDFDSLLQSAK	2	EDFDSLLQSAK2	35204.6
P08697;P08697-2	P08697;A0A0G2JPA8;C9JMH6;P08697-2;A0A0J9YY65	A2AP_HUMAN	SERPINF2	Alpha-2-antiplasmin	1	EDFLEQSEQLFGAK	EDFLEQSEQLFGAK	2	EDFLEQSEQLFGAK2	100664
P50990;P50990-2	P50990;P50990-2;P50990-3	TCPQ_HUMAN	CCT8	T-complex protein 1 subunit theta	1	EDGAISTIVLR	EDGAISTIVLR	2	EDGAISTIVLR2	252504
Q9Y5B9	Q9Y5B9	SP16H_HUMAN	SUPT16H	FACT complex subunit SPT16	1	EDGELNLMK	EDGELNLM(UniMod:35)K	2	EDGELNLM(UniMod:35)K2	156351
P13010	P13010	XRCC5_HUMAN	XRCC5	X-ray repair cross-complementing protein 5	1	EDGSGDRGDGPFR	EDGSGDRGDGPFR	3	EDGSGDRGDGPFR3	7884.82
P13010	P13010	XRCC5_HUMAN	XRCC5	X-ray repair cross-complementing protein 5	1	EDIIQGFR	EDIIQGFR	2	EDIIQGFR2	67002.8
Q02880;Q02880-2	Q02880;A0A8V8TPE3;Q02880-2	TOP2B_HUMAN	TOP2B	DNA topoisomerase 2-beta	1	EDLAAFVEELDK	EDLAAFVEELDK	2	EDLAAFVEELDK2	331885
P11388;P11388-2;P11388-3;P11388-4	P11388;P11388-2;P11388-3;P11388-4	TOP2A_HUMAN	TOP2A	DNA topoisomerase 2-alpha	1	EDLATFIEELEAVEAK	EDLATFIEELEAVEAK	2	EDLATFIEELEAVEAK2	62521.1
P11388;P11388-2;P11388-3;P11388-4	P11388;P11388-2;P11388-3;P11388-4	TOP2A_HUMAN	TOP2A	DNA topoisomerase 2-alpha	1	EDLATFIEELEAVEAK	EDLATFIEELEAVEAK	3	EDLATFIEELEAVEAK3	35243.2
Q9ULT8	Q9ULT8;A0A087X2H1;A0A8I5KU01;A0A8I5QJU2;H0YJD4;H0YJP0;A0A8I5KUD6	HECD1_HUMAN	HECTD1	E3 ubiquitin-protein ligase HECTD1	1	EDLPGFVFESNR	EDLPGFVFESNR	2	EDLPGFVFESNR2	20786.9
P63241;P63241-2	P63241;I3L397;I3L504;P63241-2	IF5A1_HUMAN	EIF5A	Eukaryotic translation initiation factor 5A-1	1	EDLRLPEGDLGK	EDLRLPEGDLGK	2	EDLRLPEGDLGK2	68091.6
P63241;P63241-2	P63241;I3L397;I3L504;P63241-2	IF5A1_HUMAN	EIF5A	Eukaryotic translation initiation factor 5A-1	1	EDLRLPEGDLGK	EDLRLPEGDLGK	3	EDLRLPEGDLGK3	44992.9
P23528	P23528;Q9Y281;E9PK25;E9PP50;E9PQB7;G3V1A4;Q9Y281-3	COF1_HUMAN	CFL1	Cofilin-1	0	EDLVFIFWAPESAPLK	EDLVFIFWAPESAPLK	2	EDLVFIFWAPESAPLK2	28278.1
P68363;Q9BQE3	P68363;P68366;Q71U36;Q9BQE3;F5H5D3;P68363-2;P68366-2;Q71U36-2	TBA1B_HUMAN;TBA1C_HUMAN	TUBA1B;TUBA1C	Tubulin alpha-1B chain	0	EDMAALEK	EDM(UniMod:35)AALEK	1	EDM(UniMod:35)AALEK1	19112.3
Q7Z6Z7;Q7Z6Z7-2;Q7Z6Z7-3	Q7Z6Z7;Q7Z6Z7-2;Q7Z6Z7-3;H0Y659	HUWE1_HUMAN	HUWE1	E3 ubiquitin-protein ligase HUWE1	1	EDMAVHVR	EDM(UniMod:35)AVHVR	2	EDM(UniMod:35)AVHVR2	22321.5
P35244	P35244;B5MC59	RFA3_HUMAN	RPA3	Replication protein A 14 kDa subunit	1	EDSHPFDLGLYNEAVK	EDSHPFDLGLYNEAVK	3	EDSHPFDLGLYNEAVK3	127988
P46940	P46940;H0YLE8	IQGA1_HUMAN	IQGAP1	Ras GTPase-activating-like protein IQGAP1	1	EDSNLTLQEK	EDSNLTLQEK	2	EDSNLTLQEK2	16552.7
P24770	P24770	B8_VACCW	VACWR190	Soluble interferon gamma receptor B8	1	EDVPNFK	EDVPNFK	1	EDVPNFK1	93194.4
P24770	P24770	B8_VACCW	VACWR190	Soluble interferon gamma receptor B8	1	EDVPNFK	EDVPNFK	2	EDVPNFK2	177643
P07614	P07614	L3_VACCW	VACWR090	Protein L3	1	EDYYFIGISLTDVSISDNVR	EDYYFIGISLTDVSISDNVR	3	EDYYFIGISLTDVSISDNVR3	26025.3
CON__cRAP053P35908;P35908	P35908;CON__cRAP053P35908	K22E_HUMAN	KRT2	Keratin, type II cytoskeletal 2 epidermal	1	EEAEALYHSK	EEAEALYHSK	2	EEAEALYHSK2	50252.3
P53985	P53985	MOT1_HUMAN	SLC16A1	Monocarboxylate transporter 1	1	EEETSIDVAGKPNEVTK	EEETSIDVAGKPNEVTK	3	EEETSIDVAGKPNEVTK3	102726
P42704	P42704;A0A804HHY9;A0A804HI14;A0A804HI40;A0A804HIG4;A0A804HIN4;A0A804HIQ7;A0A804HJH8;A0A804HJI0;A0A804HJZ1;A0A804HK02;A0A804HK30;A0A804HKI2;A0A804HKJ0;A0A804HKR3;A0A804HL40;A0A804HLG8;B8ZZ38;C9JCA9	LPPRC_HUMAN	LRPPRC	Leucine-rich PPR motif-containing protein, mitochondrial	1	EEFDRLDSSAVLDTGK	EEFDRLDSSAVLDTGK	3	EEFDRLDSSAVLDTGK3	35599.7
P11142	P11142;A8K7Q2;E9PKE3;E9PM13;E9PNE6;E9PS65	HSP7C_HUMAN	HSPA8	Heat shock cognate 71 kDa protein	1	EEFEHQQK	EEFEHQQK	2	EEFEHQQK2	687659
Q08257	Q08257;Q08257-2;Q08257-3	QOR_HUMAN	CRYZ	Quinone oxidoreductase	1	EEFQQYAAALQAGMEIGWLK	EEFQQYAAALQAGM(UniMod:35)EIGWLK	3	EEFQQYAAALQAGM(UniMod:35)EIGWLK3	53033.8
P08133	P08133;A0A0S2Z377;E7EMC6;P08133-2;E5RK69	ANXA6_HUMAN	ANXA6	Annexin A6	1	EEGGENLDQAR	EEGGENLDQAR	2	EEGGENLDQAR2	34464.1
O75643	O75643	U520_HUMAN	SNRNP200	U5 small nuclear ribonucleoprotein 200 kDa helicase	1	EEGWWVVIGDAK	EEGWWVVIGDAK	2	EEGWWVVIGDAK2	27957.2
P46940	P46940;A0A087WWP1;A0A0J9YXZ5;H0YLE8	IQGA1_HUMAN	IQGAP1	Ras GTPase-activating-like protein IQGAP1	1	EEIQSSISGVTAAYNR	EEIQSSISGVTAAYNR	2	EEIQSSISGVTAAYNR2	71981.5
P46940	P46940;A0A087WWP1;A0A0J9YXZ5;H0YLE8	IQGA1_HUMAN	IQGAP1	Ras GTPase-activating-like protein IQGAP1	1	EEIQSSISGVTAAYNR	EEIQSSISGVTAAYNR	3	EEIQSSISGVTAAYNR3	22992.7
P68438	P68438	RAP94_VACCW	RAP94	RNA polymerase-associated transcription-specificity factor RAP94	1	EEISTSLSFNDK	EEISTSLSFNDK	2	EEISTSLSFNDK2	57762.4
P02533	P02533;P08727;Q04695;C9JM50;K7EMS3;K7EPJ9;K7ESE1	K1C14_HUMAN	KRT14	Keratin, type I cytoskeletal 14	0	EELAYLK	EELAYLK	1	EELAYLK1	106743
P02533	P02533;P08727;Q04695;C9JM50;K7EMS3;K7EPJ9;K7ESE1	K1C14_HUMAN	KRT14	Keratin, type I cytoskeletal 14	0	EELAYLK	EELAYLK	2	EELAYLK2	248158
P08779	P08779;K7ENW6	K1C16_HUMAN	KRT16	Keratin, type I cytoskeletal 16	1	EELAYLR	EELAYLR	2	EELAYLR2	406813
P08779	P08779;K7ENW6	K1C16_HUMAN	KRT16	Keratin, type I cytoskeletal 16	1	EELAYLRK	EELAYLRK	2	EELAYLRK2	119351
Q13835-2	Q13835;Q13835-2	PKP1_HUMAN	PKP1	Isoform 1 of Plakophilin-1	1	EELIADALPVLADR	EELIADALPVLADR	2	EELIADALPVLADR2	23753.7
P05783	P05783;F8VZY9	K1C18_HUMAN	KRT18	Keratin, type I cytoskeletal 18	1	EELLFMK	EELLFM(UniMod:35)K	1	EELLFM(UniMod:35)K1	150212
P05783	P05783;F8VZY9	K1C18_HUMAN	KRT18	Keratin, type I cytoskeletal 18	1	EELLFMK	EELLFM(UniMod:35)K	2	EELLFM(UniMod:35)K2	529565
P46940	P46940;A0A0J9YXZ5	IQGA1_HUMAN	IQGAP1	Ras GTPase-activating-like protein IQGAP1	1	EELQSGVDAANSAAQQYQR	EELQSGVDAANSAAQQYQR	3	EELQSGVDAANSAAQQYQR3	67265.4
CON__cRAP041P35527;P35527	P35527;K7EQQ3;CON__cRAP041P35527	K1C9_HUMAN	KRT9	Keratin, type I cytoskeletal 9	1	EEMSQLTGQNSGDVNVEINVAPGK	EEM(UniMod:35)SQLTGQNSGDVNVEINVAPGK	3	EEM(UniMod:35)SQLTGQNSGDVNVEINVAPGK3	268643
P27708	P27708;F8VPD4	PYR1_HUMAN	CAD	CAD protein	1	EENIQTLLINPNIATVQTSQGLADK	EENIQTLLINPNIATVQTSQGLADK	3	EENIQTLLINPNIATVQTSQGLADK3	11428.8
P24757	P24757	RP35_VACCW	RPO35	DNA-directed RNA polymerase 35 kDa subunit	1	EENSIVVELEPSLATFIK	EENSIVVELEPSLATFIK	2	EENSIVVELEPSLATFIK2	5.40105e+06
P24757	P24757	RP35_VACCW	RPO35	DNA-directed RNA polymerase 35 kDa subunit	1	EENSIVVELEPSLATFIK	EENSIVVELEPSLATFIK	3	EENSIVVELEPSLATFIK3	2.95881e+06
Q16531	Q16531;A0A7P0T870;A0A7P0T965;A0A7P0TAK7;A0A7P0TB30;A0A7P0Z3Z5;A0A7P0Z4B9;F5GY55;F5GWI0	DDB1_HUMAN	DDB1	DNA damage-binding protein 1	1	EEQMDGTVTLK	EEQM(UniMod:35)DGTVTLK	2	EEQM(UniMod:35)DGTVTLK2	34115.9
CON__cRAP026P99999;P99999	P99999;C9JFR7;CON__cRAP026P99999	CYC_HUMAN	CYCS	Cytochrome c	1	EERADLIAYLK	EERADLIAYLK	2	EERADLIAYLK2	154141
CON__cRAP026P99999;P99999	P99999;C9JFR7;CON__cRAP026P99999	CYC_HUMAN	CYCS	Cytochrome c	1	EERADLIAYLK	EERADLIAYLK	3	EERADLIAYLK3	301066
P22626;P22626-2	P22626;A0A024RA28;A0A087WUI2;A0A7I2V323;A0A7I2V3P1;A0A7I2V3P7;A0A7I2V4I6;A0A7I2V4N0;A0A7I2V4N1;A0A7I2V4S4;P22626-2;A0A7I2YQN4	ROA2_HUMAN	HNRNPA2B1	Heterogeneous nuclear ribonucleoproteins A2/B1	1	EESGKPGAHVTVK	EESGKPGAHVTVK	3	EESGKPGAHVTVK3	274317
Q9Y2H5	Q9Y2H5;A0A1B0GUN5;A0A5F9ZH45;Q5VTI5	PKHA6_HUMAN	PLEKHA6	Pleckstrin homology domain-containing family A member 6	1	EESILGSIPLLSFR	EESILGSIPLLSFR	2	EESILGSIPLLSFR2	33916.4
P12956	P12956;B1AHC9;P12956-2	XRCC6_HUMAN	XRCC6	X-ray repair cross-complementing protein 6	1	EETEELK	EETEELK	2	EETEELK2	28536.1
Q9Y678	Q9Y678;H0Y8X7	COPG1_HUMAN	COPG1	Coatomer subunit gamma-1	1	EETFTLSTIK	EETFTLSTIK	2	EETFTLSTIK2	64972.9
P07242	P07242	H5_VACCW	VACWR103	Late transcription elongation factor H5	1	EEVEEEVVIEEYHQTTEK	EEVEEEVVIEEYHQTTEK	3	EEVEEEVVIEEYHQTTEK3	31610.7
P46940	P46940;A0A0J9YXZ5;H0YLE8	IQGA1_HUMAN	IQGAP1	Ras GTPase-activating-like protein IQGAP1	1	EEYLLLR	EEYLLLR	2	EEYLLLR2	46752.6
Q9Y5M8	Q9Y5M8;H7C4H2	SRPRB_HUMAN	SRPRB	Signal recognition particle receptor subunit beta	1	EFEFSQLPLK	EFEFSQLPLK	2	EFEFSQLPLK2	21757.2
Q14008;Q14008-2;Q14008-3	Q14008;Q14008-2;Q14008-3	CKAP5_HUMAN	CKAP5	Cytoskeleton-associated protein 5	1	EFGFSGLNVK	EFGFSGLNVK	2	EFGFSGLNVK2	46874.1
P0DME0;Q01105;Q01105-2;Q01105-3;Q01105-4	P0DME0;Q01105;Q01105-2;Q01105-3;Q01105-4;A0A0C4DFV9;A0A8I5KS71;A0A8J8YYJ1	SETLP_HUMAN;SET_HUMAN	SET;SETSIP	Protein SETSIP	0	EFHLNESGDPSSK	EFHLNESGDPSSK	2	EFHLNESGDPSSK2	14966.1
P0DME0;Q01105;Q01105-2;Q01105-3;Q01105-4	P0DME0;Q01105;Q01105-2;Q01105-3;Q01105-4;A0A0C4DFV9;A0A8I5KS71;A0A8J8YYJ1	SETLP_HUMAN;SET_HUMAN	SET;SETSIP	Protein SETSIP	0	EFHLNESGDPSSK	EFHLNESGDPSSK	3	EFHLNESGDPSSK3	25784.1
Q04637;Q04637-3;Q04637-4;Q04637-5;Q04637-6;Q04637-7;Q04637-8;Q04637-9	Q04637;Q04637-9;Q04637-3;Q04637-4;Q04637-5;Q04637-6;Q04637-7;Q04637-8;E7EUU4;E7EX73;E9PGM1;A0A7I2Y1C3;H7C0V6	IF4G1_HUMAN	EIF4G1	Eukaryotic translation initiation factor 4 gamma 1	1	EFLPEGQDIGAFVAEQK	EFLPEGQDIGAFVAEQK	2	EFLPEGQDIGAFVAEQK2	144366
Q04637;Q04637-3;Q04637-4;Q04637-5;Q04637-6;Q04637-7;Q04637-8;Q04637-9	Q04637;Q04637-9;Q04637-3;Q04637-4;Q04637-5;Q04637-6;Q04637-7;Q04637-8;E7EUU4;E7EX73;E9PGM1;A0A7I2Y1C3;H7C0V6	IF4G1_HUMAN	EIF4G1	Eukaryotic translation initiation factor 4 gamma 1	1	EFLPEGQDIGAFVAEQK	EFLPEGQDIGAFVAEQK	3	EFLPEGQDIGAFVAEQK3	37541
P68633	P68633	A28_VACCW	VACWR151	Envelope protein A28	1	EFNATHAAFEYSK	EFNATHAAFEYSK	2	EFNATHAAFEYSK2	40609.6
P68633	P68633	A28_VACCW	VACWR151	Envelope protein A28	1	EFNATHAAFEYSK	EFNATHAAFEYSK	3	EFNATHAAFEYSK3	16776.8
P60903	P60903	S10AA_HUMAN	S100A10	Protein S100-A10	1	EFPGFLENQK	EFPGFLENQK	2	EFPGFLENQK2	208146
P20073;P20073-2	P20073;P20073-2	ANXA7_HUMAN	ANXA7	Annexin A7	1	EFSGYVESGLK	EFSGYVESGLK	2	EFSGYVESGLK2	133861
P00505	P00505;P00505-2	AATM_HUMAN	GOT2	Aspartate aminotransferase, mitochondrial	1	EFSIYMTK	EFSIYM(UniMod:35)TK	2	EFSIYM(UniMod:35)TK2	697593
O75367-1;O75367-3	O75367;A0A8I5KRC6;A0A8I5KS04;B4DJC3;O75367-1;O75367-3	H2AY_HUMAN	MACROH2A1	Isoform 2 of Core histone macro-H2A.1	1	EFVEAVLELR	EFVEAVLELR	2	EFVEAVLELR2	676249
P05807	P05807	NTP1_VACCW	NPH1	Nucleoside triphosphatase I	1	EFVQLFR	EFVQLFR	2	EFVQLFR2	752582
P68440	P68440	D13_VACCW	VACWR118	Scaffold protein D13	1	EFVYVPELSFIGYMVK	EFVYVPELSFIGYM(UniMod:35)VK	2	EFVYVPELSFIGYM(UniMod:35)VK2	41411.3
P13639	P13639	EF2_HUMAN	EEF2	Elongation factor 2	1	EGALCEENMR	EGALC(UniMod:4)EENM(UniMod:35)R	2	EGALC(UniMod:4)EENM(UniMod:35)R2	27110.9
P32322;P32322-3	P32322;E2QRB3;J3KQ22;J3QKT4;J3QL24;J3QL32;J3QR88;J3QL23;J3QLK9;P32322-2;P32322-3	P5CR1_HUMAN	PYCR1	Pyrroline-5-carboxylate reductase 1, mitochondrial	1	EGATVYATGTHAQVEDGR	EGATVYATGTHAQVEDGR	3	EGATVYATGTHAQVEDGR3	83263.7
Q13409;Q13409-2;Q13409-3;Q13409-7	Q13409;Q13409-3;Q13409-2;Q13409-5;Q13409-6;Q13409-7;E7EQL5	DC1I2_HUMAN	DYNC1I2	Cytoplasmic dynein 1 intermediate chain 2	1	EGEIQAGAK	EGEIQAGAK	2	EGEIQAGAK2	17464.7
P53992	P53992;G5EA31	SC24C_HUMAN	SEC24C	Protein transport protein Sec24C	1	EGGAEESAIR	EGGAEESAIR	2	EGGAEESAIR2	19878
CON__cRAP084P15559;P15559;P15559-2;P15559-3	P15559;P15559-2;P15559-3;B4DLR8;H3BNV2;H3BRK3;CON__cRAP084P15559	NQO1_HUMAN	NQO1	NAD(P)H dehydrogenase [quinone] 1	1	EGHLSPDIVAEQK	EGHLSPDIVAEQK	2	EGHLSPDIVAEQK2	12831.9
P13639	P13639	EF2_HUMAN	EEF2	Elongation factor 2	1	EGIPALDNFLDK	EGIPALDNFLDK	2	EGIPALDNFLDK2	325700
P13639	P13639	EF2_HUMAN	EEF2	Elongation factor 2	1	EGIPALDNFLDKL	EGIPALDNFLDKL	2	EGIPALDNFLDKL2	615605
Q9Y3B7;Q9Y3B7-2	Q9Y3B7;E9PQB6;Q9Y3B7-2;Q9Y3B7-3	RM11_HUMAN	MRPL11	39S ribosomal protein L11, mitochondrial	1	EGIPLPTK	EGIPLPTK	2	EGIPLPTK2	50680.9
P0CG48	P0CG47;P0CG48;P62979;P62987;M0R1M6;M0R2S1;B4DV12;F5GXK7;F5GYU3;F5GZ39;F5H265;F5H2Z3;F5H388;F5H6Q2;F5H747;J3QKN0;J3QS39;J3QSA3;J3QTR3;M0R1V7;Q96C32;CON__cRAP099P62979	UBC_HUMAN	UBC	Polyubiquitin-C	0	EGIPPDQQR	EGIPPDQQR	2	EGIPPDQQR2	6.30471e+06
Q76ZP7	Q76ZP7	RP132_VACCW	RPO132	DNA-directed RNA polymerase 133 kDa polypeptide	1	EGISITK	EGISITK	1	EGISITK1	97633.1
Q14008;Q14008-2;Q14008-3	Q14008;Q14008-2;Q14008-3	CKAP5_HUMAN	CKAP5	Cytoskeleton-associated protein 5	1	EGLDEVAGIINDAK	EGLDEVAGIINDAK	2	EGLDEVAGIINDAK2	103709
P07900;P07900-2	P07900;P08238;Q58FF7;Q58FF6;Q58FG0;P07900-2	HS90A_HUMAN	HSP90AA1	Heat shock protein HSP 90-alpha	0	EGLELPEDEEEK	EGLELPEDEEEK	2	EGLELPEDEEEK2	508062
P14923	P14923;P35222;C9J826;C9JK18;C9JKY1;C9JTX4;A0A2R8Y543;A0A2R8Y5A3;A0A2R8Y5C3;A0A2R8Y5Z1;A0A2R8Y750;A0A2R8Y7Z0;A0A2R8Y804;A0A2R8YCH5;B4DGU4	PLAK_HUMAN	JUP	Junction plakoglobin	0	EGLLAIFK	EGLLAIFK	2	EGLLAIFK2	21704.6
P19367;P19367-2;P19367-3;P19367-4	P19367;P19367-2;P19367-3;P19367-4	HXK1_HUMAN	HK1	Hexokinase-1	1	EGLLFEGR	EGLLFEGR	2	EGLLFEGR2	376803
P05089;P05089-2	P05089;A0A5F9ZGN6;P05089-2;A0A5F9ZH78	ARGI1_HUMAN	ARG1	Arginase-1	1	EGLYITEEIYK	EGLYITEEIYK	2	EGLYITEEIYK2	34034.5
P30405	P30405	PPIF_HUMAN	PPIF	Peptidyl-prolyl cis-trans isomerase F, mitochondrial	1	EGMDVVK	EGM(UniMod:35)DVVK	1	EGM(UniMod:35)DVVK1	19697.5
CON__cRAP094P62937;P62937	P62937;P62937-2;CON__cRAP094P62937	PPIA_HUMAN	PPIA	Peptidyl-prolyl cis-trans isomerase A	1	EGMNIVEAMER	EGM(UniMod:35)NIVEAM(UniMod:35)ER	2	EGM(UniMod:35)NIVEAM(UniMod:35)ER2	927687
P05976;P05976-2;P08590	P05976;P08590;P05976-2	MYL1_HUMAN;MYL3_HUMAN	MYL1;MYL3	Myosin light chain 1/3, skeletal muscle isoform	0	EGNGTVMGAELR	EGNGTVM(UniMod:35)GAELR	2	EGNGTVM(UniMod:35)GAELR2	12246.8
Q9ULC4;Q9ULC4-2;Q9ULC4-3	Q9ULC4;Q9ULC4-2;Q9ULC4-3	MCTS1_HUMAN	MCTS1	Malignant T-cell-amplified sequence 1	1	EGPFYPTLR	EGPFYPTLR	2	EGPFYPTLR2	246038
P21333;P21333-2	P21333;P21333-2;Q60FE5	FLNA_HUMAN	FLNA	Filamin-A	1	EGPYSISVLYGDEEVPR	EGPYSISVLYGDEEVPR	2	EGPYSISVLYGDEEVPR2	63046.4
O95758;O95758-1;O95758-2;O95758-4;O95758-5;O95758-6;O95758-7;P26599;P26599-1;P26599-2	O95758;P26599;A0A0U1RRM4;A0A7I2V621;A6NLN1;O95758-1;O95758-2;O95758-4;O95758-5;O95758-6;O95758-7;P26599-1;P26599-2;A0A087WUW5;A0A0D9SF20	PTBP1_HUMAN;PTBP3_HUMAN	PTBP1;PTBP3	Polypyrimidine tract-binding protein 3	0	EGQEDQGLTK	EGQEDQGLTK	2	EGQEDQGLTK2	18755.6
Q9Y5B9	Q9Y5B9	SP16H_HUMAN	SUPT16H	FACT complex subunit SPT16	1	EGSLVINSK	EGSLVINSK	1	EGSLVINSK1	125537
Q9Y5B9	Q9Y5B9	SP16H_HUMAN	SUPT16H	FACT complex subunit SPT16	1	EGSLVINSK	EGSLVINSK	2	EGSLVINSK2	598683
P04318	P04318	MCES_VACCW	VACWR117	mRNA-capping enzyme regulatory subunit	1	EGTHVLLPFYETLPELNLSLGK	EGTHVLLPFYETLPELNLSLGK	3	EGTHVLLPFYETLPELNLSLGK3	323432
P07737	P07737;K7EJ44	PROF1_HUMAN	PFN1	Profilin-1	1	EGVHGGLINK	EGVHGGLINK	2	EGVHGGLINK2	95384.3
P35080-2	C9J0J7;G5E9Q6;P35080-2	PROF2_HUMAN	PFN2	Isoform IIb of Profilin-2	1	EGVHGGTLNK	EGVHGGTLNK	2	EGVHGGTLNK2	11077.3
P13928;Q5VT79	P13928;Q5VT79;P13928-2;P13928-3;A0A075B752;A0A087WTN9;A0A087WUP0	ANXA8_HUMAN;AXA81_HUMAN	ANXA8;ANXA8L1	Annexin A8	0	EGVIIEILASR	EGVIIEILASR	2	EGVIIEILASR2	253500
Q5XKP0	Q5XKP0;A0A140TA86	MIC13_HUMAN	MICOS13	MICOS complex subunit MIC13	1	EGWEYVK	EGWEYVK	1	EGWEYVK1	7511.04
O60884	O60884	DNJA2_HUMAN	DNAJA2	DnaJ homolog subfamily A member 2	1	EHEVFQR	EHEVFQR	2	EHEVFQR2	69901.9
Q14677;Q14677-2;Q14677-3	Q14677;Q14677-2;Q14677-3	EPN4_HUMAN	CLINT1	Clathrin interactor 1	1	EHIYDLR	EHIYDLR	2	EHIYDLR2	42262.5
P11142	P11142;P11142-2;E9PI65;E9PK54;E9PKE3;E9PLF4;E9PN89;E9PPY6;E9PQK7;E9PQQ4	HSP7C_HUMAN	HSPA8	Heat shock cognate 71 kDa protein	1	EIAEAYLGK	EIAEAYLGK	1	EIAEAYLGK1	1.11635e+06
P11142	P11142;P11142-2;E9PI65;E9PK54;E9PKE3;E9PLF4;E9PN89;E9PPY6;E9PQK7;E9PQQ4	HSP7C_HUMAN	HSPA8	Heat shock cognate 71 kDa protein	1	EIAEAYLGK	EIAEAYLGK	2	EIAEAYLGK2	3.20577e+06
P0DMV8;P0DMV9	P0DMV8;P0DMV9;A0A0G2JIW1	HS71A_HUMAN;HS71B_HUMAN	HSPA1A;HSPA1B	Heat shock 70 kDa protein 1A	0	EIAEAYLGYPVTNAVITVPAYFNDSQR	EIAEAYLGYPVTNAVITVPAYFNDSQR	3	EIAEAYLGYPVTNAVITVPAYFNDSQR3	1.43509e+06
P0DMV8;P0DMV9	P0DMV8;P0DMV9;A0A0G2JIW1	HS71A_HUMAN;HS71B_HUMAN	HSPA1A;HSPA1B	Heat shock 70 kDa protein 1A	0	EIAEAYLGYPVTNAVITVPAYFNDSQR	EIAEAYLGYPVTNAVITVPAYFNDSQR	4	EIAEAYLGYPVTNAVITVPAYFNDSQR4	41618.2
P68431;P84243;Q16695;Q71DI3	P68431;P84243;Q16695;Q71DI3;A0A590UJJ6;B4DEB1;K7EK07;K7EMV3;K7ES00	H31T_HUMAN;H31_HUMAN;H32_HUMAN;H33_HUMAN	H3-3B;H3-4;H3C12;H3C13	Histone H3.1	0	EIAQDFK	EIAQDFK	1	EIAQDFK1	2.33204e+06
P68431;P84243;Q16695;Q71DI3	P68431;P84243;Q16695;Q71DI3;A0A590UJJ6;B4DEB1;K7EK07;K7EMV3;K7ES00	H31T_HUMAN;H31_HUMAN;H32_HUMAN;H33_HUMAN	H3-3B;H3-4;H3C12;H3C13	Histone H3.1	0	EIAQDFK	EIAQDFK	2	EIAQDFK2	7.64658e+06
Q5TEC6	Q5TEC6;A0A590UJL8	H37_HUMAN	H3-7	Histone H3-7	1	EIAQEFKTDLR	EIAQEFKTDLR	2	EIAQEFKTDLR2	569567
Q5TEC6	Q5TEC6;A0A590UJL8	H37_HUMAN	H3-7	Histone H3-7	1	EIAQEFKTDLR	EIAQEFKTDLR	3	EIAQEFKTDLR3	659552
P04303	P04303	UNG_VACCW	UNG	Uracil-DNA glycosylase	1	EIASSISR	EIASSISR	2	EIASSISR2	22896.4
P00505	P00505;P00505-2	AATM_HUMAN	GOT2	Aspartate aminotransferase, mitochondrial	1	EIATVVK	EIATVVK	1	EIATVVK1	67530.2
Q13409;Q13409-2;Q13409-3;Q13409-7	Q13409;Q13409-3;Q13409-2;Q13409-7	DC1I2_HUMAN	DYNC1I2	Cytoplasmic dynein 1 intermediate chain 2	1	EIAVGDSEGQIVIYDVGEQIAVPR	EIAVGDSEGQIVIYDVGEQIAVPR	3	EIAVGDSEGQIVIYDVGEQIAVPR3	41764.5
P27824;P27824-2;P27824-3	P27824;A0A7P0T840;A0A7P0T8G1;A0A7P0T937;A0A7P0T9L0;A0A7P0TAE9;A0A7P0TAR9;A0A7P0TB65;A0A7P0Z484;A0A7P0Z4D6;D6RGY2;P27824-2;P27824-3	CALX_HUMAN	CANX	Calnexin	1	EIEDPEDR	EIEDPEDR	2	EIEDPEDR2	70608.1
P07392	P07392	RP147_VACCW	RPO147	DNA-directed RNA polymerase 147 kDa polypeptide	1	EIEEHMR	EIEEHM(UniMod:35)R	2	EIEEHM(UniMod:35)R2	69411.7
Q8WZ42;Q8WZ42-11;Q8WZ42-12;Q8WZ42-13;Q8WZ42-2;Q8WZ42-4;Q8WZ42-5;Q8WZ42-7;Q8WZ42-8	Q8WZ42;Q8WZ42-10;Q8WZ42-11;Q8WZ42-12;Q8WZ42-13;Q8WZ42-2;Q8WZ42-3;Q8WZ42-4;Q8WZ42-5;Q8WZ42-7;Q8WZ42-8;Q8WZ42-9;A0A0A0MRA3;A0A0A0MTS7	TITIN_HUMAN	TTN	Titin	1	EIELDFAVPLK	EIELDFAVPLK	2	EIELDFAVPLK2	15642
CON__cRAP041P35527;P35527	P35527;K7EQQ3;CON__cRAP041P35527	K1C9_HUMAN	KRT9	Keratin, type I cytoskeletal 9	1	EIETYHNLLEGGQEDFESSGAGK	EIETYHNLLEGGQEDFESSGAGK	3	EIETYHNLLEGGQEDFESSGAGK3	2.18926e+06
P62081	P62081;B5MCP9	RS7_HUMAN	RPS7	40S ribosomal protein S7	1	EIEVGGGR	EIEVGGGR	2	EIEVGGGR2	26882.2
P31327;P31327-3	P27708;P31327;F8VPD4;P31327-2;P31327-3;A0A669KBF2	CPSM_HUMAN	CPS1	Carbamoyl-phosphate synthase [ammonia], mitochondrial	0	EIEYEVVR	EIEYEVVR	2	EIEYEVVR2	27102.9
Q96EY1	Q96EY1;Q96EY1-2;Q96EY1-3	DNJA3_HUMAN	DNAJA3	DnaJ homolog subfamily A member 3, mitochondrial	1	EIFITFR	EIFITFR	2	EIFITFR2	82731.5
P62140	P36873;P62136;P62140;A0A7I2V4F7;B4DJ75;E9PMD7;F8VR82;F8VYE8;F8W0W8;A0A087WYY5;C9J9S3;C9JP48;P36873-2;P62136-2;A0A8V8TQ71;A0A8V8TR83;A0A8V8TRH9;F8WE71;H0Y3Y6	PP1B_HUMAN	PPP1CB	Serine/threonine-protein phosphatase PP1-beta catalytic subunit	0	EIFLSQPILLELEAPLK	EIFLSQPILLELEAPLK	2	EIFLSQPILLELEAPLK2	16586.5
Q00796	Q00796;A0A6I8PIS1	DHSO_HUMAN	SORD	Sorbitol dehydrogenase	1	EIGADLVLQISK	EIGADLVLQISK	2	EIGADLVLQISK2	47133
P31327;P31327-3	P31327;P31327-2;P31327-3;A0A669KBF2	CPSM_HUMAN	CPS1	Carbamoyl-phosphate synthase [ammonia], mitochondrial	1	EIGFSDK	EIGFSDK	1	EIGFSDK1	20789
P10809	P10809;A0A7I2V369;A0A7I2V599;A0A7I2V5K3;A0A7I2V5M1;A0A7I2YQ71;E7ESH4;E7EXB4	CH60_HUMAN	HSPD1	60 kDa heat shock protein, mitochondrial	1	EIGNIISDAMK	EIGNIISDAM(UniMod:35)K	2	EIGNIISDAM(UniMod:35)K2	238791
P68363;Q9BQE3	P68363;Q71U36;Q9BQE3;F5H5D3;F8VQQ4;F8VRZ4;F8VS66;F8VVB9;Q71U36-2	TBA1B_HUMAN;TBA1C_HUMAN	TUBA1B;TUBA1C	Tubulin alpha-1B chain	0	EIIDLVLDR	EIIDLVLDR	2	EIIDLVLDR2	155244
P18377	P18377	K4_VACCW	VACWR035	Phospholipase-D-like protein K4	1	EILSNTTK	EILSNTTK	1	EILSNTTK1	102805
P18377	P18377	K4_VACCW	VACWR035	Phospholipase-D-like protein K4	1	EILSNTTK	EILSNTTK	2	EILSNTTK2	1.03695e+06
P23528	P23528;E9PK25;E9PLJ3;E9PP50;E9PQB7;E9PS23;G3V1A4	COF1_HUMAN	CFL1	Cofilin-1	1	EILVGDVGQTVDDPYATFVK	EILVGDVGQTVDDPYATFVK	3	EILVGDVGQTVDDPYATFVK3	24733.4
P07392	P07392	RP147_VACCW	RPO147	DNA-directed RNA polymerase 147 kDa polypeptide	1	EINATDIIISHVK	EINATDIIISHVK	2	EINATDIIISHVK2	707090
P07392	P07392	RP147_VACCW	RPO147	DNA-directed RNA polymerase 147 kDa polypeptide	1	EINATDIIISHVK	EINATDIIISHVK	3	EINATDIIISHVK3	916732
P25213	P25213	B18_VACCW	VACWR200	Soluble interferon alpha/beta receptor B18	1	EINIDDIK	EINIDDIK	2	EINIDDIK2	84861.6
P25311	P25311;C9JEV0	ZA2G_HUMAN	AZGP1	Zinc-alpha-2-glycoprotein	1	EIPAWVPFDPAAQITK	EIPAWVPFDPAAQITK	2	EIPAWVPFDPAAQITK2	55488.2
P34897;P34897-3	P34897;G3V2Y4;H0YIZ0;P34897-2;P34897-3	GLYM_HUMAN	SHMT2	Serine hydroxymethyltransferase, mitochondrial	1	EIPYTFEDR	EIPYTFEDR	2	EIPYTFEDR2	127103
O60814;P57053;P58876;P62807;Q5QNW6;Q5QNW6-2;Q93079;Q99877;Q99879;Q99880	O60814;P06899;P23527;P33778;P57053;P58876;P62807;Q16778;Q5QNW6;Q93079;Q96A08;Q99877;Q99879;Q99880;U3KQK0;Q5QNW6-2	H2B1C_HUMAN;H2B1D_HUMAN;H2B1H_HUMAN;H2B1K_HUMAN;H2B1L_HUMAN;H2B1M_HUMAN;H2B1N_HUMAN;H2B2F_HUMAN;H2BFS_HUMAN	H2BC10;H2BC12;H2BC12L;H2BC13;H2BC14;H2BC15;H2BC18;H2BC5;H2BC9	Histone H2B type 1-K	0	EIQTAVR	EIQTAVR	1	EIQTAVR1	358002
O60814;P57053;P58876;P62807;Q5QNW6;Q5QNW6-2;Q93079;Q99877;Q99879;Q99880	O60814;P06899;P23527;P33778;P57053;P58876;P62807;Q16778;Q5QNW6;Q93079;Q96A08;Q99877;Q99879;Q99880;U3KQK0;Q5QNW6-2	H2B1C_HUMAN;H2B1D_HUMAN;H2B1H_HUMAN;H2B1K_HUMAN;H2B1L_HUMAN;H2B1M_HUMAN;H2B1N_HUMAN;H2B2F_HUMAN;H2BFS_HUMAN	H2BC10;H2BC12;H2BC12L;H2BC13;H2BC14;H2BC15;H2BC18;H2BC5;H2BC9	Histone H2B type 1-K	0	EIQTAVR	EIQTAVR	2	EIQTAVR2	1.33742e+07
P50395	P50395;P50395-2	GDIB_HUMAN	GDI2	Rab GDP dissociation inhibitor beta	1	EIRPALELLEPIEQK	EIRPALELLEPIEQK	3	EIRPALELLEPIEQK3	119662
P08238	P08238;Q58FF7	HS90B_HUMAN	HSP90AB1	Heat shock protein HSP 90-beta	0	EISDDEAEEEK	EISDDEAEEEK	2	EISDDEAEEEK2	84739.8
P00533;P00533-3;P00533-4	P00533;Q504U8;P00533-3;P00533-4;C9JYS6	EGFR_HUMAN	EGFR	Epidermal growth factor receptor	1	EISDGDVIISGNK	EISDGDVIISGNK	2	EISDGDVIISGNK2	61316.6
O60884	O60884	DNJA2_HUMAN	DNAJA2	DnaJ homolog subfamily A member 2	1	EISFAYEVLSNPEK	EISFAYEVLSNPEK	2	EISFAYEVLSNPEK2	127784
P22392;P22392-2	P22392;P22392-2;Q32Q12	NDKB_HUMAN	NME2	Nucleoside diphosphate kinase B	0	EISLWFKPEELVDYK	EISLWFKPEELVDYK	2	EISLWFKPEELVDYK2	33892.6
P60709;P63261	P60709;P62736;P63261;P63267;P68032;P68133;P63267-2;A0A2R8YFE2;A0A6Q8PFE4;A0A804GS07;A0A804HKV3;A6NL76;E7EVS6;I3L4N8	ACTB_HUMAN;ACTG_HUMAN	ACTB;ACTG1	Actin, cytoplasmic 1	0	EITALAPSTMK	EITALAPSTM(UniMod:35)K	2	EITALAPSTM(UniMod:35)K2	213498
O75436	O75436;O75436-2;S4R3Q6	VP26A_HUMAN	VPS26A	Vacuolar protein sorting-associated protein 26A	1	EITGIGPSTTTETETIAK	EITGIGPSTTTETETIAK	2	EITGIGPSTTTETETIAK2	232544
P11388;P11388-2;P11388-3;P11388-4	P11388;P11388-2;P11388-3;P11388-4	TOP2A_HUMAN	TOP2A	DNA topoisomerase 2-alpha	1	EIVNNIR	EIVNNIR	2	EIVNNIR2	151458
Q02880;Q02880-2	Q02880;E9PCY5;A0A8V8TN33;A0A8V8TP20;A0A8V8TPE3;Q02880-2	TOP2B_HUMAN	TOP2B	DNA topoisomerase 2-beta	1	EIVNNVR	EIVNNVR	2	EIVNNVR2	62839.5
Q9UDY4	Q9UDY4;C9JUL4	DNJB4_HUMAN	DNAJB4	DnaJ homolog subfamily B member 4	1	EIYDQFGEEGLK	EIYDQFGEEGLK	2	EIYDQFGEEGLK2	46887.9
Q13200	Q13200;C9JPC0;H7C2Q3	PSMD2_HUMAN	PSMD2	26S proteasome non-ATPase regulatory subunit 2	1	EIYENMAPGENK	EIYENM(UniMod:35)APGENK	2	EIYENM(UniMod:35)APGENK2	20251.9
P12923	P12923	I3_VACCW	VACWR072	Protein I3	1	EKPIFNV	EKPIFNV	1	EKPIFNV1	32850.3
Q00839;Q00839-2	Q00839;Q00839-2;A0A1W2PP34;A0A1W2PP35;A0A1W2PPH7;A0A1W2PPL4;A0A1W2PPS1;A0A1W2PQ74;A0A1W2PQL0;A0A1W2PRZ7;A0A1X7SBS1;Q5RI18	HNRPU_HUMAN	HNRNPU	Heterogeneous nuclear ribonucleoprotein U	1	EKPYFPIPEEYTFIQNVPLEDR	EKPYFPIPEEYTFIQNVPLEDR	3	EKPYFPIPEEYTFIQNVPLEDR3	41866.8
Q02880;Q02880-2	Q02880;A0A8V8TP20;A0A8V8TPE3;Q02880-2	TOP2B_HUMAN	TOP2B	DNA topoisomerase 2-beta	1	EKVEELIK	EKVEELIK	2	EKVEELIK2	19902.8
O75436	O75436;O75436-2;S4R3Q6	VP26A_HUMAN	VPS26A	Vacuolar protein sorting-associated protein 26A	1	ELALPGELTQSR	ELALPGELTQSR	2	ELALPGELTQSR2	592766
P60842	P60842;Q14240;Q14240-2;E7EQG2;J3KS25;J3KSN7;J3KT12;J3KTB5;J3QKZ9;J3QL43;J3QLN6;J3QR64;P60842-2	IF4A1_HUMAN	EIF4A1	Eukaryotic initiation factor 4A-I	0	ELAQQIQK	ELAQQIQK	2	ELAQQIQK2	58597.3
Q92841;Q92841-1;Q92841-2;Q92841-3	Q92841;A0A1X7SBZ2;A0A5H1ZRQ2;Q92841-1;Q92841-2;Q92841-3	DDX17_HUMAN	DDX17	Probable ATP-dependent RNA helicase DDX17	1	ELAQQVQQVADDYGK	ELAQQVQQVADDYGK	2	ELAQQVQQVADDYGK2	26431.1
P07355;P07355-2	A6NMY6;P07355;A0A7I2V4P4;H0YKL9;H0YKS4;H0YKX9;H0YKZ7;H0YLV6;H0YM50;H0YMD0;H0YMM1;H0YMT9;H0YMU9;H0YMW4;H0YN42;H0YNB8;P07355-2	ANXA2_HUMAN	ANXA2	Annexin A2	0	ELASALK	ELASALK	1	ELASALK1	81041.8
P60174;P60174-3	P60174;P60174-3;P60174-4	TPIS_HUMAN	TPI1	Triosephosphate isomerase	1	ELASQPDVDGFLVGGASLKPEFVDIINAK	ELASQPDVDGFLVGGASLKPEFVDIINAK	3	ELASQPDVDGFLVGGASLKPEFVDIINAK3	65722.3
P46940	P46940;A0A0J9YXZ5	IQGA1_HUMAN	IQGAP1	Ras GTPase-activating-like protein IQGAP1	1	ELATLQR	ELATLQR	2	ELATLQR2	75044.2
Q8IYB8	Q8IYB8	SUV3_HUMAN	SUPV3L1	ATP-dependent RNA helicase SUPV3L1, mitochondrial	1	ELDGIIQDGVHNITK	ELDGIIQDGVHNITK	2	ELDGIIQDGVHNITK2	21848.2
Q8IYB8	Q8IYB8	SUV3_HUMAN	SUPV3L1	ATP-dependent RNA helicase SUPV3L1, mitochondrial	1	ELDGIIQDGVHNITK	ELDGIIQDGVHNITK	3	ELDGIIQDGVHNITK3	20116.5
Q16891;Q16891-2;Q16891-4	Q16891;B9A067;C9J406;H7C463;Q16891-2;Q16891-3;Q16891-4	MIC60_HUMAN	IMMT	MICOS complex subunit MIC60	1	ELDSITPEVLPGWK	ELDSITPEVLPGWK	2	ELDSITPEVLPGWK2	119494
Q14019	Q14019;H3BT58	COTL1_HUMAN	COTL1	Coactosin-like protein	1	ELEEDFIK	ELEEDFIK	2	ELEEDFIK2	15588.7
P11021	P11021;A0A7P0TAI0;A0A7P0TB36	BIP_HUMAN	HSPA5	Endoplasmic reticulum chaperone BiP	1	ELEEIVQPIISK	ELEEIVQPIISK	2	ELEEIVQPIISK2	331225
P16713	P16713	G1_VACCW	VACWR078	Metalloendopeptidase G1	1	ELENEYYFR	ELENEYYFR	2	ELENEYYFR2	71837.4
P03295	P03295	VP8_VACCW	VACWR091	Core protein VP8	1	ELESYSSSPLQEPIR	ELESYSSSPLQEPIR	2	ELESYSSSPLQEPIR2	3.3064e+07
P03295	P03295	VP8_VACCW	VACWR091	Core protein VP8	1	ELESYSSSPLQEPIR	ELESYSSSPLQEPIR	3	ELESYSSSPLQEPIR3	3.58235e+06
P50990;P50990-2	P50990;H7C4C8;P50990-2	TCPQ_HUMAN	CCT8	T-complex protein 1 subunit theta	1	ELEVQHPAAK	ELEVQHPAAK	2	ELEVQHPAAK2	15563.5
O96008	O96008;K7EJ57;O96008-2	TOM40_HUMAN	TOMM40	Mitochondrial import receptor subunit TOM40 homolog	1	ELFPIQMEGVK	ELFPIQM(UniMod:35)EGVK	2	ELFPIQM(UniMod:35)EGVK2	68963.7
P03296	P03296	C10_VACCW	VACWR209	Protein C10	1	ELFSLTNDDNR	ELFSLTNDDNR	2	ELFSLTNDDNR2	18876.5
P30536	P30536;B1AH87	TSPO_HUMAN	TSPO	Translocator protein	1	ELGGFTEK	ELGGFTEK	1	ELGGFTEK1	14524.1
P30536	P30536;B1AH87	TSPO_HUMAN	TSPO	Translocator protein	1	ELGGFTEK	ELGGFTEK	2	ELGGFTEK2	82481.2
P18377	P18377	K4_VACCW	VACWR035	Phospholipase-D-like protein K4	1	ELGIAIFNNR	ELGIAIFNNR	2	ELGIAIFNNR2	2.14444e+06
Q01469	Q01469	FABP5_HUMAN	FABP5	Fatty acid-binding protein 5	1	ELGVGIALR	ELGVGIALR	2	ELGVGIALR2	79949.7
P07900;P07900-2	P07900;Q14568;P07900-2;G3V2J8	HS90A_HUMAN	HSP90AA1	Heat shock protein HSP 90-alpha	0	ELHINLIPNK	ELHINLIPNK	2	ELHINLIPNK2	38404.8
Q5D862	Q5D862	FILA2_HUMAN	FLG2	Filaggrin-2	1	ELHPVLK	ELHPVLK	1	ELHPVLK1	65676.8
O15230	O15230	LAMA5_HUMAN	LAMA5	Laminin subunit alpha-5	1	ELIAQAR	ELIAQAR	2	ELIAQAR2	9406.78
O43674;O43674-2	O43674;E7EWP0;H0Y886;O43674-2	NDUB5_HUMAN	NDUFB5	NADH dehydrogenase [ubiquinone] 1 beta subcomplex subunit 5, mitochondrial	1	ELIDHSPK	ELIDHSPK	2	ELIDHSPK2	26943.2
P25705;P25705-2	P25705;P25705-2;P25705-3;K7EK77;K7ENJ4	ATPA_HUMAN	ATP5F1A	ATP synthase subunit alpha, mitochondrial	1	ELIIGDR	ELIIGDR	2	ELIIGDR2	85233
P11388;P11388-2;P11388-3;P11388-4	P11388;Q02880;E9PCY5;P11388-2;P11388-3;P11388-4;A0A8V8TN33;A0A8V8TP20;A0A8V8TPE3;Q02880-2	TOP2A_HUMAN	TOP2A	DNA topoisomerase 2-alpha	0	ELILFSNSDNER	ELILFSNSDNER	2	ELILFSNSDNER2	54564.2
P15058	P15058	SPI1_VACCW	SPI-1	Serine proteinase inhibitor 1	1	ELINEWVK	ELINEWVK	2	ELINEWVK2	28450.7
P08238	P08238;P14625;A0A087WT78;A0A7P0T823;A0A7P0T917;A0A7P0TAE1;A0A7P0TAT8;A0A7P0TAY2;A0A7P0TBC2;H0YIV0;A0A7P0T885;A0A7P0T8R3;A0A7P0Z405;F8W026	HS90B_HUMAN	HSP90AB1	Heat shock protein HSP 90-beta	0	ELISNASDALDK	ELISNASDALDK	2	ELISNASDALDK2	224081
P07900;P07900-2	P07900;Q14568;P07900-2;G3V2J8	HS90A_HUMAN	HSP90AA1	Heat shock protein HSP 90-alpha	0	ELISNSSDALDK	ELISNSSDALDK	2	ELISNSSDALDK2	45285.3
Q9BUL8	Q9BUL8;C9J363;C9J5C3;C9J6F3	PDC10_HUMAN	PDCD10	Programmed cell death protein 10	1	ELLDTVNNVFK	ELLDTVNNVFK	2	ELLDTVNNVFK2	32787
P21603;P21603-2	P21603;P21603-2	RP30_VACCW	RPO30	DNA-directed RNA polymerase 30 kDa polypeptide	1	ELLSQYVDDANLEDLIEWAMEK	ELLSQYVDDANLEDLIEWAM(UniMod:35)EK	3	ELLSQYVDDANLEDLIEWAM(UniMod:35)EK3	18726.8
P26368;P26368-2	P26368;P26368-2	U2AF2_HUMAN	U2AF2	Splicing factor U2AF 65 kDa subunit	1	ELLTSFGPLK	ELLTSFGPLK	2	ELLTSFGPLK2	26406.8
Q07889;Q07889-2	Q07889;A0A8I5KP47;A0A8I5KWL0;A0A8I5QJ77;A0A8I5QJF3;G5E9C8;Q07889-2	SOS1_HUMAN	SOS1	Son of sevenless homolog 1	1	ELNLIIK	ELNLIIK	1	ELNLIIK1	73927.4
Q07889;Q07889-2	Q07889;A0A8I5KP47;A0A8I5KWL0;A0A8I5QJ77;A0A8I5QJF3;G5E9C8;Q07889-2	SOS1_HUMAN	SOS1	Son of sevenless homolog 1	1	ELNLIIK	ELNLIIK	2	ELNLIIK2	120614
P49327	A0A0U1RQF0;P49327	FAS_HUMAN	FASN	Fatty acid synthase	1	ELNLVLSVR	ELNLVLSVR	2	ELNLVLSVR2	31002.9
P35237	P35237;A0A024QZX5;A0A087X1N8;A0A2R8YD12	SPB6_HUMAN	SERPINB6	Serpin B6	1	ELNMIIMLPDETTDLR	ELNM(UniMod:35)IIM(UniMod:35)LPDETTDLR	2	ELNM(UniMod:35)IIM(UniMod:35)LPDETTDLR2	144072
P00558;P00558-2	P00558;P00558-2	PGK1_HUMAN	PGK1	Phosphoglycerate kinase 1	1	ELNYFAK	ELNYFAK	1	ELNYFAK1	61621.8
P00558;P00558-2	P00558;P00558-2	PGK1_HUMAN	PGK1	Phosphoglycerate kinase 1	1	ELNYFAK	ELNYFAK	2	ELNYFAK2	184475
O75534;O75534-2;O75534-3;O75534-4	O75534;E9PLT0;O75534-2;O75534-3;O75534-4;A0A8I5KPC0;A0A8I5KPJ6;A0A8I5KPQ8;A0A8I5KS07;A0A8I5KTQ3;A0A8I5KV85;A0A8I5KW29;A0A8I5KW72;A0A8I5KWW0;A0A8I5KXH5;A0A8I5KXL1;A0A8I5KYL8;A0A8I5QJA6;A0A8I5QKX0;E9PNG3	CSDE1_HUMAN	CSDE1	Cold shock domain-containing protein E1	1	ELPFGDK	ELPFGDK	2	ELPFGDK2	25193.7
P26447	P26447	S10A4_HUMAN	S100A4	Protein S100-A4	1	ELPSFLGK	ELPSFLGK	1	ELPSFLGK1	116940
P26447	P26447	S10A4_HUMAN	S100A4	Protein S100-A4	1	ELPSFLGK	ELPSFLGK	2	ELPSFLGK2	1.17165e+06
Q8TEM1	Q8TEM1;A0A8Q3WKI1	PO210_HUMAN	NUP210	Nuclear pore membrane glycoprotein 210	1	ELSDEIQVQVFEK	ELSDEIQVQVFEK	2	ELSDEIQVQVFEK2	30590.9
CON__cRAP003P00883;P04075;P04075-2	P04075;H3BMQ8;H3BPS8;H3BQN4;H3BR04;H3BUH7;J3KPS3;P04075-2;CON__cRAP003P00883	ALDOA_HUMAN;ALDOA_RABIT	ALDOA	Fructose-bisphosphate aldolase A	1	ELSDIAHR	ELSDIAHR	2	ELSDIAHR2	30395.3
P27708	P27708;F8VPD4	PYR1_HUMAN	CAD	CAD protein	1	ELSDLESAR	ELSDLESAR	2	ELSDLESAR2	19863
P31327;P31327-3	P31327;P31327-2;P31327-3;A0A669KBF2	CPSM_HUMAN	CPS1	Carbamoyl-phosphate synthase [ammonia], mitochondrial	1	ELSEPSSTR	ELSEPSSTR	2	ELSEPSSTR2	68535.8
P07392	P07392	RP147_VACCW	RPO147	DNA-directed RNA polymerase 147 kDa polypeptide	1	ELSGHALR	ELSGHALR	1	ELSGHALR1	36419.8
P07392	P07392	RP147_VACCW	RPO147	DNA-directed RNA polymerase 147 kDa polypeptide	1	ELSGHALR	ELSGHALR	2	ELSGHALR2	315586
P49748;P49748-2;P49748-3	P49748;P49748-2;P49748-3;G3V1M7	ACADV_HUMAN	ACADVL	Very long-chain specific acyl-CoA dehydrogenase, mitochondrial	1	ELSGLGSALK	ELSGLGSALK	2	ELSGLGSALK2	50468.3
P13051;P13051-2	P13051;P13051-2;F5GYA2;A0A8V8TNE1;A0A8V8TNJ5;A0A8V8TNW2;A0A8V8TPS1;A0A8V8TQ66	UNG_HUMAN	UNG	Uracil-DNA glycosylase	1	ELSTDIEDFVHPGHGDLSGWAK	ELSTDIEDFVHPGHGDLSGWAK	4	ELSTDIEDFVHPGHGDLSGWAK4	49339.3
P11387	P11387;A0A7P0T852	TOP1_HUMAN	TOP1	DNA topoisomerase 1	1	ELTAPDENIPAK	ELTAPDENIPAK	2	ELTAPDENIPAK2	107047
P12926	P12926	I7_VACCW	VACWR076	Core protease I7	1	ELTDELK	ELTDELK	1	ELTDELK1	287018
Q99933;Q99933-3;Q99933-4	Q99933;J3QTA2;Q99933-2;Q99933-3;Q99933-4	BAG1_HUMAN	BAG1	BAG family molecular chaperone regulator 1	1	ELTGIQQGFLPK	ELTGIQQGFLPK	2	ELTGIQQGFLPK2	23840.9
P06703	P06703;R4GN98	S10A6_HUMAN	S100A6	Protein S100-A6	1	ELTIGSK	ELTIGSK	1	ELTIGSK1	103579
Q00059	Q00059;H7BYN3	TFAM_HUMAN	TFAM	Transcription factor A, mitochondrial	1	ELTLLGK	ELTLLGK	1	ELTLLGK1	8399.25
P18206;P18206-2	P18206;P18206-2	VINC_HUMAN	VCL	Vinculin	1	ELTPQVVSAAR	ELTPQVVSAAR	2	ELTPQVVSAAR2	56388.7
CON__cRAP039P13645;P13645	P13645;A0A1B0GVI3;CON__cRAP039P13645	K1C10_HUMAN	KRT10	Keratin, type I cytoskeletal 10	1	ELTTEIDNNIEQISSYK	ELTTEIDNNIEQISSYK	2	ELTTEIDNNIEQISSYK2	1.78286e+06
CON__cRAP039P13645;P13645	P13645;A0A1B0GVI3;CON__cRAP039P13645	K1C10_HUMAN	KRT10	Keratin, type I cytoskeletal 10	1	ELTTEIDNNIEQISSYK	ELTTEIDNNIEQISSYK	3	ELTTEIDNNIEQISSYK3	516412
P04298	P04298	MCEL_VACCW	VACWR106	mRNA-capping enzyme catalytic subunit	1	ELTTLSR	ELTTLSR	2	ELTTLSR2	910897
Q14677;Q14677-2;Q14677-3	Q14677;Q14677-2;Q14677-3	EPN4_HUMAN	CLINT1	Clathrin interactor 1	1	ELVEFAQDDDR	ELVEFAQDDDR	2	ELVEFAQDDDR2	21088.3
Q14677;Q14677-2;Q14677-3	Q14677;Q14677-2;Q14677-3	EPN4_HUMAN	CLINT1	Clathrin interactor 1	1	ELVEFAQDDDRLR	ELVEFAQDDDRLR	3	ELVEFAQDDDRLR3	130069
P49748;P49748-2;P49748-3	P49748;P49748-2;P49748-3;J3KS89;K7EJW8;K7EQP4	ACADV_HUMAN	ACADVL	Very long-chain specific acyl-CoA dehydrogenase, mitochondrial	1	ELVEPVSR	ELVEPVSR	2	ELVEPVSR2	30238.7
P16714	P16714	I1_VACCW	VACWR070	Telomere-binding protein I1	1	ELVLTDVEK	ELVLTDVEK	2	ELVLTDVEK2	474546
P16714	P16714	I1_VACCW	VACWR070	Telomere-binding protein I1	1	ELVLTDVEKR	ELVLTDVEKR	2	ELVLTDVEKR2	67720.9
P16714	P16714	I1_VACCW	VACWR070	Telomere-binding protein I1	1	ELVLTDVEKR	ELVLTDVEKR	3	ELVLTDVEKR3	118894
Q99584	Q99584	S10AD_HUMAN	S100A13	Protein S100-A13	1	ELVTQQLPHLLK	ELVTQQLPHLLK	3	ELVTQQLPHLLK3	17341.8
P12956	P12956;B1AHC9;P12956-2	XRCC6_HUMAN	XRCC6	X-ray repair cross-complementing protein 6	1	ELVYPPDYNPEGK	ELVYPPDYNPEGK	2	ELVYPPDYNPEGK2	122772
O95831;O95831-3	O95831;O95831-3;O95831-4;A0A6Q8PFE1;A0A6Q8PFM5;A0A6Q8PFQ8;A0A6Q8PFS4;A0A6Q8PG15;A0A6Q8PHC0;A0A6Q8PHJ9;A0A7I2PK44;A0A6Q8PF87;A0A6Q8PFA7;A0A6Q8PFW2;A0A7I2RLJ8	AIFM1_HUMAN	AIFM1	Apoptosis-inducing factor 1, mitochondrial	1	ELWFSDDPNVTK	ELWFSDDPNVTK	2	ELWFSDDPNVTK2	515021
P04308	P04308	ETF1_VACCW	VETFS	Early transcription factor 70 kDa subunit	1	ELYPNLK	ELYPNLK	2	ELYPNLK2	2.19992e+06
Q7Z6Z7;Q7Z6Z7-2;Q7Z6Z7-3	Q7Z6Z7;Q7Z6Z7-2;Q7Z6Z7-3;H0Y659	HUWE1_HUMAN	HUWE1	E3 ubiquitin-protein ligase HUWE1	1	EMFNPMYALFR	EM(UniMod:35)FNPM(UniMod:35)YALFR	2	EM(UniMod:35)FNPM(UniMod:35)YALFR2	88485.5
P24757	P24757	RP35_VACCW	RPO35	DNA-directed RNA polymerase 35 kDa subunit	1	EMGFLVYLK	EMGFLVYLK	2	EMGFLVYLK2	59461.1
P24757	P24757	RP35_VACCW	RPO35	DNA-directed RNA polymerase 35 kDa subunit	1	EMGFLVYLK	EM(UniMod:35)GFLVYLK	2	EM(UniMod:35)GFLVYLK2	1.03982e+07
P07611	P07611	G9_VACCW	VACWR087	Myristoylated protein G9	1	EMIDYILR	EM(UniMod:35)IDYILR	2	EM(UniMod:35)IDYILR2	858863
Q16531	Q16531;A0A7P0T870;A0A7P0T965;A0A7P0TAK7;A0A7P0TB30;A0A7P0Z3Z5;A0A7P0Z4B9;F5GY55	DDB1_HUMAN	DDB1	DNA damage-binding protein 1	1	EMLGGEIIPR	EM(UniMod:35)LGGEIIPR	2	EM(UniMod:35)LGGEIIPR2	102511
Q01518	Q01518;Q01518-2;Q5T0R1;Q5T0R2;Q5T0R3;Q5T0R4;Q5T0R5;Q5T0R6;Q5T0R7;Q5T0R9	CAP1_HUMAN	CAP1	Adenylyl cyclase-associated protein 1	1	EMNDAAMFYTNR	EM(UniMod:35)NDAAM(UniMod:35)FYTNR	2	EM(UniMod:35)NDAAM(UniMod:35)FYTNR2	44383.9
P50995;P50995-2	P50995;P50995-2;H0Y6E1	ANX11_HUMAN	ANXA11	Annexin A11	1	EMSGDLEEGMLAVVK	EM(UniMod:35)SGDLEEGM(UniMod:35)LAVVK	2	EM(UniMod:35)SGDLEEGM(UniMod:35)LAVVK2	22171.5
P08133	P08133;A0A0S2Z377;E7EMC6;P08133-2;E5RK69	ANXA6_HUMAN	ANXA6	Annexin A6	1	EMSGDVRDAFVAIVQSVK	EM(UniMod:35)SGDVRDAFVAIVQSVK	2	EM(UniMod:35)SGDVRDAFVAIVQSVK2	12011
P08133	P08133;A0A0S2Z377;E7EMC6;P08133-2;E5RK69	ANXA6_HUMAN	ANXA6	Annexin A6	1	EMSGDVRDAFVAIVQSVK	EM(UniMod:35)SGDVRDAFVAIVQSVK	3	EM(UniMod:35)SGDVRDAFVAIVQSVK3	179792
P06856	P06856	DPOL_VACCW	POL	DNA polymerase	1	EMTFIGDDTTDAK	EM(UniMod:35)TFIGDDTTDAK	2	EM(UniMod:35)TFIGDDTTDAK2	24622.1
P81605;P81605-2	P81605;P81605-2	DCD_HUMAN	DCD	Dermcidin	1	ENAGEDPGLAR	ENAGEDPGLAR	2	ENAGEDPGLAR2	221119
P24759	P24759	ATI_VACCW	VACWR148	A-type inclusion protein A25	1	ENATEISR	ENATEISR	2	ENATEISR2	45857.8
P68698	P68698	TOP1_VACCW	TOP1	DNA topoisomerase 1B	1	ENETVGLLTLK	ENETVGLLTLK	2	ENETVGLLTLK2	2.26408e+06
O43390;O43390-2;O43390-4	O43390;O43390-2;O43390-3;O43390-4;A0A6Q8PEX7;A0A6Q8PH31;A0A6Q8PHG0;B4DT28	HNRPR_HUMAN	HNRNPR	Heterogeneous nuclear ribonucleoprotein R	1	ENILEEFSK	ENILEEFSK	2	ENILEEFSK2	61451.8
P07237	P07237;A0A7P0T8C0;A0A7P0T8J3;A0A7P0T8X1;A0A7P0T9D6;A0A7P0T9K9;A0A7P0T9U6;A0A7P0TA35;A0A7P0TA71;A0A7P0TA97;A0A7P0TB26;A0A7P0Z4J0;A0A7P0Z4S2;H0Y3Z3;H7BZ94;I3L0S0;I3L3P5;I3L4M2;I3L514	PDIA1_HUMAN	P4HB	Protein disulfide-isomerase	1	ENLLDFIK	ENLLDFIK	2	ENLLDFIK2	54113.2
P03295	P03295	VP8_VACCW	VACWR091	Core protein VP8	1	ENMESASTEYTPIGDNK	ENMESASTEYTPIGDNK	2	ENMESASTEYTPIGDNK2	28770.5
P03295	P03295	VP8_VACCW	VACWR091	Core protein VP8	1	ENMESASTEYTPIGDNK	ENM(UniMod:35)ESASTEYTPIGDNK	2	ENM(UniMod:35)ESASTEYTPIGDNK2	7.07851e+07
P03295	P03295	VP8_VACCW	VACWR091	Core protein VP8	1	ENMESASTEYTPIGDNK	ENM(UniMod:35)ESASTEYTPIGDNK	3	ENM(UniMod:35)ESASTEYTPIGDNK3	4.65671e+06
P03295	P03295	VP8_VACCW	VACWR091	Core protein VP8	1	ENMESASTEYTPIGDNKALISK	ENM(UniMod:35)ESASTEYTPIGDNKALISK	3	ENM(UniMod:35)ESASTEYTPIGDNKALISK3	67881.5
O75368	O75368	SH3L1_HUMAN	SH3BGRL	Adapter SH3BGRL	1	ENNAVYAFLGLTAPPGSK	ENNAVYAFLGLTAPPGSK	2	ENNAVYAFLGLTAPPGSK2	30787.6
Q9BUL8	Q9BUL8;C9J5C3;C9J6F3;C9J932;C9JND6;C9JSA3;H7C5M9	PDC10_HUMAN	PDCD10	Programmed cell death protein 10	1	ENPGLTQDIIMK	ENPGLTQDIIM(UniMod:35)K	2	ENPGLTQDIIM(UniMod:35)K2	99128.9
P46777	P46777;A0A2R8Y4A2;A0A2R8Y6J3	RL5_HUMAN	RPL5	60S ribosomal protein L5	1	ENPVYEK	ENPVYEK	1	ENPVYEK1	17226.3
Q9GZS3	Q9GZS3;H0YM76;H0YMF9;H0YN81	SKI8_HUMAN	SKIC8	SKI8 subunit of superkiller complex protein	1	ENSETVVTGSLDDLVK	ENSETVVTGSLDDLVK	2	ENSETVVTGSLDDLVK2	89915.5
P04298	P04298	MCEL_VACCW	VACWR106	mRNA-capping enzyme catalytic subunit	1	ENTIDQTANVVFR	ENTIDQTANVVFR	2	ENTIDQTANVVFR2	4.51212e+06
P04298	P04298	MCEL_VACCW	VACWR106	mRNA-capping enzyme catalytic subunit	1	ENTIDQTANVVFR	ENTIDQTANVVFR	3	ENTIDQTANVVFR3	186054
P07612	P07612	L1_VACCW	VACWR088	Protein L1	1	ENVHWTTYMDTFFR	ENVHWTTYM(UniMod:35)DTFFR	2	ENVHWTTYM(UniMod:35)DTFFR2	41804.8
P07612	P07612	L1_VACCW	VACWR088	Protein L1	1	ENVHWTTYMDTFFR	ENVHWTTYM(UniMod:35)DTFFR	3	ENVHWTTYM(UniMod:35)DTFFR3	131561
P23372	P23372	E8_VACCW	VACWR064	Protein E8	1	ENYIFTGPVPIGIK	ENYIFTGPVPIGIK	2	ENYIFTGPVPIGIK2	831021
Q8WZ42;Q8WZ42-11;Q8WZ42-12;Q8WZ42-13;Q8WZ42-2;Q8WZ42-4;Q8WZ42-5;Q8WZ42-7;Q8WZ42-8	Q8WZ42;Q8WZ42-11;Q8WZ42-12;Q8WZ42-13;Q8WZ42-2;Q8WZ42-4;Q8WZ42-5;Q8WZ42-7;Q8WZ42-8;A0A0A0MTS7;H7C1P9	TITIN_HUMAN	TTN	Titin	1	EPAAPPK	EPAAPPK	1	EPAAPPK1	92825
Q08554;Q08554-2	Q08554;Q08554-2	DSC1_HUMAN	DSC1	Desmocollin-1	1	EPFNLFYIEK	EPFNLFYIEK	2	EPFNLFYIEK2	15948.2
CON__cRAP031P06396;P06396;P06396-2;P06396-3;P06396-4	P06396;Q5T0I0;A0A0U1RQL8;A0A0A0MS51;A0A0A0MT01;P06396-2;P06396-3;P06396-4;A0A8V8TND7;CON__cRAP031P06396	GELS_HUMAN	GSN	Gelsolin	1	EPGLQIWR	EPGLQIWR	2	EPGLQIWR2	20976.4
P13010	P13010	XRCC5_HUMAN	XRCC5	X-ray repair cross-complementing protein 5	1	EPLPPIQQHIWNMLNPPAEVTTK	EPLPPIQQHIWNM(UniMod:35)LNPPAEVTTK	3	EPLPPIQQHIWNM(UniMod:35)LNPPAEVTTK3	125945
Q01218	Q01218	HEMA_VACCW	HA	Protein A56	1	EPNSIILLAAK	EPNSIILLAAK	2	EPNSIILLAAK2	217751
P17096;P17096-2;P17096-3	P17096;P17096-2;P17096-3	HMGA1_HUMAN	HMGA1	High mobility group protein HMG-I/HMG-Y	1	EPSEVPTPK	EPSEVPTPK	1	EPSEVPTPK1	42946.5
P17096;P17096-2;P17096-3	P17096;P17096-2;P17096-3	HMGA1_HUMAN	HMGA1	High mobility group protein HMG-I/HMG-Y	1	EPSEVPTPK	EPSEVPTPK	2	EPSEVPTPK2	341356
P68440	P68440	D13_VACCW	VACWR118	Scaffold protein D13	1	EPSTVYVYIK	EPSTVYVYIK	2	EPSTVYVYIK2	30896.4
P07392	P07392	RP147_VACCW	RPO147	DNA-directed RNA polymerase 147 kDa polypeptide	1	EPYSDDINLK	EPYSDDINLK	2	EPYSDDINLK2	281435
Q9NZL4;Q9NZL4-3	Q9NZL4;Q9NZL4-3;K7EN20	HPBP1_HUMAN	HSPBP1	Hsp70-binding protein 1	1	EQEAGLLQFLR	EQEAGLLQFLR	2	EQEAGLLQFLR2	43806.8
P11388;P11388-2;P11388-3;P11388-4	P11388;P11388-2;P11388-3;P11388-4	TOP2A_HUMAN	TOP2A	DNA topoisomerase 2-alpha	1	EQELDTLK	EQELDTLK	1	EQELDTLK1	13658
P11388;P11388-2;P11388-3;P11388-4	P11388;P11388-2;P11388-3;P11388-4	TOP2A_HUMAN	TOP2A	DNA topoisomerase 2-alpha	1	EQELDTLK	EQELDTLK	2	EQELDTLK2	130481
Q08378;Q08378-2;Q08378-4	Q08378;Q08378-2;Q08378-4;A0A8I5KQ98;A0A8I5KQH9;A0A8I5KSF0;A0A8I5KSV3;A0A8I5KTE5;A0A8I5KU25;A0A8I5KVX9;A0A8I5KW20;A0A8I5KWY9;A0A8I5KXF8;A0A8I5KYV8;A0A8I5QJ69;A0A8I5QKK4;A0A8I5QKX6	GOGA3_HUMAN	GOLGA3	Golgin subfamily A member 3	1	EQFLQQK	EQFLQQK	1	EQFLQQK1	118531
P05141	P05141;P12236	ADT2_HUMAN	SLC25A5	ADP/ATP translocase 2	0	EQGVLSFWR	EQGVLSFWR	2	EQGVLSFWR2	100744
P53999	P53999	TCP4_HUMAN	SUB1	Activated RNA polymerase II transcriptional coactivator p15	1	EQISDIDDAVR	EQISDIDDAVR	2	EQISDIDDAVR2	441546
P18621;P18621-2;P18621-3	P18621;A0A0A0MRF8;A0A0A6YYL6;J3QLC8;P18621-2;P18621-3;A0A087WXM6;J3KRX5;J3QQT2	RL17_HUMAN	RPL17	60S ribosomal protein L17	0	EQIVPKPEEEVAQK	EQIVPKPEEEVAQK	2	EQIVPKPEEEVAQK2	45198.4
P18621;P18621-2;P18621-3	P18621;A0A0A0MRF8;A0A0A6YYL6;J3QLC8;P18621-2;P18621-3;A0A087WXM6;J3KRX5;J3QQT2	RL17_HUMAN	RPL17	60S ribosomal protein L17	0	EQIVPKPEEEVAQK	EQIVPKPEEEVAQK	3	EQIVPKPEEEVAQK3	57090.4
Q9NR30	Q9NR30;A0A8I5KND9;A0A8I5KNN2;A0A8I5KNP3;A0A8I5KYZ4;Q9NR30-2	DDX21_HUMAN	DDX21	Nucleolar RNA helicase 2	1	EQLGEEIDSK	EQLGEEIDSK	2	EQLGEEIDSK2	20106.1
P46940	P46940;A0A087WWP1;A0A0J9YXZ5;H0YLE8	IQGA1_HUMAN	IQGAP1	Ras GTPase-activating-like protein IQGAP1	1	EQLWLANEGLITR	EQLWLANEGLITR	2	EQLWLANEGLITR2	348180
O14910;Q9HAP6;Q9NUP9	O14910;Q9HAP6;Q9NUP9;G3V1D4;H0YIA8;H0YI92	LIN7A_HUMAN;LIN7B_HUMAN;LIN7C_HUMAN	LIN7A;LIN7B;LIN7C	Protein lin-7 homolog A	0	EQNSPIYISR	EQNSPIYISR	2	EQNSPIYISR2	30524.2
P38646	P38646;A0A7I2V2G2;A0A7I2V2S7;A0A7I2YQB2;D6RCD7;A0A7I2V3F7;H0Y8S0	GRP75_HUMAN	HSPA9	Stress-70 protein, mitochondrial	1	EQQIVIQSSGGLSK	EQQIVIQSSGGLSK	2	EQQIVIQSSGGLSK2	84592
Q9UHN1	Q9UHN1;A0A5F9ZH93;A0A5F9ZHX9;J3QRU9	DPOG2_HUMAN	POLG2	DNA polymerase subunit gamma-2, mitochondrial	1	EQVFPVDALHHK	EQVFPVDALHHK	3	EQVFPVDALHHK3	19672.1
P11388;P11388-2;P11388-3;P11388-4	P11388;P11388-2;P11388-3;P11388-4	TOP2A_HUMAN	TOP2A	DNA topoisomerase 2-alpha	1	EQVLEPMLNGTEK	EQVLEPM(UniMod:35)LNGTEK	2	EQVLEPM(UniMod:35)LNGTEK2	239328
Q01082;Q01082-2;Q01082-3	Q01082;A0A087WUZ3;Q01082-2;Q01082-3	SPTB2_HUMAN	SPTBN1	Spectrin beta chain, non-erythrocytic 1	1	EQWANLEQLSAIR	EQWANLEQLSAIR	2	EQWANLEQLSAIR2	43183.1
P46940	P46940;A0A0J9YXZ5	IQGA1_HUMAN	IQGAP1	Ras GTPase-activating-like protein IQGAP1	1	ERDVYEELLTQAEIQGNINK	ERDVYEELLTQAEIQGNINK	3	ERDVYEELLTQAEIQGNINK3	69757.1
Q16891;Q16891-2;Q16891-4	Q16891;B9A067;C9J406;Q16891-2;Q16891-4	MIC60_HUMAN	IMMT	MICOS complex subunit MIC60	1	ERPPEEVAAR	ERPPEEVAAR	2	ERPPEEVAAR2	15839.6
P38646	P38646;A0A7I2V2G2;A0A7I2V2S7;A0A7I2YQB2;D6RCD7;A0A7I2V3F7	GRP75_HUMAN	HSPA9	Stress-70 protein, mitochondrial	1	ERVEAVNMAEGIIHDTETK	ERVEAVNM(UniMod:35)AEGIIHDTETK	3	ERVEAVNM(UniMod:35)AEGIIHDTETK3	16685.2
Q9Y5B9	Q9Y5B9	SP16H_HUMAN	SUPT16H	FACT complex subunit SPT16	1	ERVMEIVDADEK	ERVM(UniMod:35)EIVDADEK	3	ERVM(UniMod:35)EIVDADEK3	14827.6
P07900;P07900-2	P07900;P07900-2	HS90A_HUMAN	HSP90AA1	Heat shock protein HSP 90-alpha	1	ESEDKPEIEDVGSDEEEEK	ESEDKPEIEDVGSDEEEEK	3	ESEDKPEIEDVGSDEEEEK3	59568.2
P13073	P13073;H3BN72;H3BNV9;H3BPG0	COX41_HUMAN	COX4I1	Cytochrome c oxidase subunit 4 isoform 1, mitochondrial	1	ESFAEMNR	ESFAEM(UniMod:35)NR	2	ESFAEM(UniMod:35)NR2	61699
P19338	P19338;C9JLB1;H7BY16;A0A7I2V2U7;A0A7I2V3F3;A0A7I2V428;A0A7I2V5M5;A0A7I2V699	NUCL_HUMAN	NCL	Nucleolin	1	ESFDGSVR	ESFDGSVR	2	ESFDGSVR2	24541.9
Q92973;Q92973-2;Q92973-3	Q92973;Q92973-2;Q92973-3;A0A7P0T944;A0A7P0T9C0;A0A7P0TBF0;A0A7P0Z4D3;E7EW37	TNPO1_HUMAN	TNPO1	Transportin-1	1	ESQSPDTTIQR	ESQSPDTTIQR	2	ESQSPDTTIQR2	15661.8
Q92900;Q92900-2	Q92900;Q92900-2	RENT1_HUMAN	UPF1	Regulator of nonsense transcripts 1	1	ESQTQDNITVR	ESQTQDNITVR	2	ESQTQDNITVR2	61539.2
P20636	P20636	ETF2_VACCW	VETFL	Early transcription factor 82 kDa subunit	1	ESSDKIDFFPPNYK	ESSDKIDFFPPNYK	2	ESSDKIDFFPPNYK2	108463
P20636	P20636	ETF2_VACCW	VETFL	Early transcription factor 82 kDa subunit	1	ESSDKIDFFPPNYK	ESSDKIDFFPPNYK	3	ESSDKIDFFPPNYK3	691491
Q08257	Q08257;Q08257-2;Q08257-3	QOR_HUMAN	CRYZ	Quinone oxidoreductase	1	ESSIIGVTLFSSTK	ESSIIGVTLFSSTK	2	ESSIIGVTLFSSTK2	567597
P07616	P07616	J1_VACCW	VACWR093	Protein J1	1	ESSLATTAIDPVR	ESSLATTAIDPVR	2	ESSLATTAIDPVR2	13230.3
P0CG48	P0CG47;P0CG48;P62979;P62987;M0R1M6;M0R2S1;B4DV12;F5GXK7;F5GYU3;F5H265;F5H2Z3;F5H388;F5H6Q2;F5H747;J3QKN0;J3QS39;J3QTR3;Q96C32;CON__cRAP099P62979	UBC_HUMAN	UBC	Polyubiquitin-C	0	ESTLHLVLR	ESTLHLVLR	2	ESTLHLVLR2	3.24251e+06
F5H265	F5H265	F5H265_HUMAN	UBC	Polyubiquitin-C (Fragment)	1	ESTLHLVLRL	ESTLHLVLRL	2	ESTLHLVLRL2	35125.5
P16715	P16715	P4A_VACCW	VACWR129	Major core protein 4a precursor	1	ESYQDFIYLLFASMGFK	ESYQDFIYLLFASM(UniMod:35)GFK	3	ESYQDFIYLLFASM(UniMod:35)GFK3	1.74064e+06
Q8N257	P06899;P23527;P33778;Q16778;Q6DN03;Q6DRA6;Q8N257	H2B3B_HUMAN	H2BC26	Histone H2B type 3-B	0	ESYSIYVYK	ESYSIYVYK	2	ESYSIYVYK2	3.50374e+06
O60814;P57053;P58876;P62807;Q5QNW6;Q5QNW6-2;Q93079;Q99877;Q99879;Q99880	O60814;P57053;P58876;P62807;Q5QNW6;Q93079;Q99877;Q99879;Q99880;U3KQK0;Q5QNW6-2	H2B1C_HUMAN;H2B1D_HUMAN;H2B1H_HUMAN;H2B1K_HUMAN;H2B1L_HUMAN;H2B1M_HUMAN;H2B1N_HUMAN;H2B2F_HUMAN;H2BFS_HUMAN	H2BC10;H2BC12;H2BC12L;H2BC13;H2BC14;H2BC15;H2BC18;H2BC5;H2BC9	Histone H2B type 1-K	0	ESYSVYVYK	ESYSVYVYK	2	ESYSVYVYK2	3.55768e+06
P11021	P11021;A0A7P0TAI0;A0A7P0TB36	BIP_HUMAN	HSPA5	Endoplasmic reticulum chaperone BiP	1	ETAEAYLGK	ETAEAYLGK	1	ETAEAYLGK1	70945.9
P11021	P11021;A0A7P0TAI0;A0A7P0TB36	BIP_HUMAN	HSPA5	Endoplasmic reticulum chaperone BiP	1	ETAEAYLGK	ETAEAYLGK	2	ETAEAYLGK2	365730
P11021	P11021;A0A7P0TAI0;A0A7P0TB36	BIP_HUMAN	HSPA5	Endoplasmic reticulum chaperone BiP	1	ETAEAYLGKK	ETAEAYLGKK	2	ETAEAYLGKK2	6999.26
P38646	P38646;A0A7I2V2G2;A0A7I2V2S7;A0A7I2YQB2;D6RCD7;A0A7I2V3F7;H0Y8K0	GRP75_HUMAN	HSPA9	Stress-70 protein, mitochondrial	1	ETAENYLGHTAK	ETAENYLGHTAK	2	ETAENYLGHTAK2	26609.4
P38646	P38646;A0A7I2V2G2;A0A7I2V2S7;A0A7I2YQB2;D6RCD7;A0A7I2V3F7;H0Y8K0	GRP75_HUMAN	HSPA9	Stress-70 protein, mitochondrial	1	ETAENYLGHTAK	ETAENYLGHTAK	3	ETAENYLGHTAK3	44563.7
P07392	P07392	RP147_VACCW	RPO147	DNA-directed RNA polymerase 147 kDa polypeptide	1	ETAITIFEK	ETAITIFEK	2	ETAITIFEK2	9.56148e+06
Q13214;Q13214-2	Q13214;Q13214-2;A0A0C4DGV8	SEM3B_HUMAN	SEMA3B	Semaphorin-3B	1	ETAVEAAPALGRLSVSR	ETAVEAAPALGRLSVSR	3	ETAVEAAPALGRLSVSR3	262684
P50990;P50990-2	P50990;P50990-2;P50990-3	TCPQ_HUMAN	CCT8	T-complex protein 1 subunit theta	1	ETEGDVTSVK	ETEGDVTSVK	2	ETEGDVTSVK2	21888.2
P39656;P39656-3	P39656;A0A0C4DGS1;P39656-2;P39656-3;U3KQ84	OST48_HUMAN	DDOST	Dolichyl-diphosphooligosaccharide--protein glycosyltransferase 48 kDa subunit	1	ETHSLFFR	ETHSLFFR	2	ETHSLFFR2	32095.3
P55884;P55884-2	P55884;P55884-2	EIF3B_HUMAN	EIF3B	Eukaryotic translation initiation factor 3 subunit B	1	ETIIAFAWEPNGSK	ETIIAFAWEPNGSK	2	ETIIAFAWEPNGSK2	26137.2
P68438	P68438	RAP94_VACCW	RAP94	RNA polymerase-associated transcription-specificity factor RAP94	1	ETILIEIIPK	ETILIEIIPK	2	ETILIEIIPK2	170149
Q9UM00;Q9UM00-1;Q9UM00-2	Q9UM00;A0A0D9SEL8;J3KS45;J3KTQ7;Q9UM00-1;Q9UM00-2	TMCO1_HUMAN	TMCO1	Calcium load-activated calcium channel	1	ETITESAGR	ETITESAGR	2	ETITESAGR2	40742.8
P26639;P26639-2	P26639;P26639-2	SYTC_HUMAN	TARS1	Threonine--tRNA ligase 1, cytoplasmic	1	ETLLAMFK	ETLLAM(UniMod:35)FK	2	ETLLAM(UniMod:35)FK2	60897.5
P24757	P24757	RP35_VACCW	RPO35	DNA-directed RNA polymerase 35 kDa subunit	1	ETLLHVFQEYR	ETLLHVFQEYR	2	ETLLHVFQEYR2	1.91006e+06
P24757	P24757	RP35_VACCW	RPO35	DNA-directed RNA polymerase 35 kDa subunit	1	ETLLHVFQEYR	ETLLHVFQEYR	3	ETLLHVFQEYR3	2.24603e+06
CON__cRAP042Q15323;CON__cRAP043Q14532;CON__cRAP044O76011;CON__cRAP046O76013;CON__cRAP048O76015;CON__cRAP049O76009;CON__cRAP050Q14525;O76009;O76011;O76013;O76013-2;O76015;Q14525;Q14532;Q15323;Q6A162	O76011;O76013;O76013-2;O76015;Q14525;Q14532;Q15323;Q6A162;O76009;A0A140TA62;A0A140TA69;G3V1C2;CON__cRAP042Q15323;CON__cRAP043Q14532;CON__cRAP044O76011;CON__cRAP046O76013;CON__cRAP048O76015;CON__cRAP049O76009;CON__cRAP050Q14525;CON__cRAP051P02534;CON__cRAP052P25690	K1C40_HUMAN;K1H1_HUMAN;K1H2_HUMAN;KRT34_HUMAN;KRT36_HUMAN;KRT38_HUMAN;KT33A_HUMAN;KT33B_HUMAN	KRT31;KRT32;KRT33A;KRT33B;KRT34;KRT36;KRT38;KRT40	Keratin, type I cuticular Ha1	0	ETMQFLNDR	ETM(UniMod:35)QFLNDR	2	ETM(UniMod:35)QFLNDR2	22727.5
P07392	P07392	RP147_VACCW	RPO147	DNA-directed RNA polymerase 147 kDa polypeptide	1	ETNELTYLLGMIVK	ETNELTYLLGM(UniMod:35)IVK	2	ETNELTYLLGM(UniMod:35)IVK2	774341
P07392	P07392	RP147_VACCW	RPO147	DNA-directed RNA polymerase 147 kDa polypeptide	1	ETNELTYLLGMIVK	ETNELTYLLGM(UniMod:35)IVK	3	ETNELTYLLGM(UniMod:35)IVK3	271702
P42765	P42765;A0A0B4J2A4;K7EJ68;K7EJB1;K7EME0;K7ER88	THIM_HUMAN	ACAA2	3-ketoacyl-CoA thiolase, mitochondrial	1	ETPALTINR	ETPALTINR	2	ETPALTINR2	39508.2
P15924	P15924;P15924-2;P15924-3	DESP_HUMAN	DSP	Desmoplakin	1	ETQSQLETER	ETQSQLETER	2	ETQSQLETER2	17886.8
P08758	P08758;D6RBE9;D6RBL5	ANXA5_HUMAN	ANXA5	Annexin A5	1	ETSGNLEQLLLAVVK	ETSGNLEQLLLAVVK	2	ETSGNLEQLLLAVVK2	155444
P08758	P08758;D6RBE9;D6RBL5	ANXA5_HUMAN	ANXA5	Annexin A5	1	ETSGNLEQLLLAVVK	ETSGNLEQLLLAVVK	3	ETSGNLEQLLLAVVK3	40522.9
P20636	P20636	ETF2_VACCW	VETFL	Early transcription factor 82 kDa subunit	1	ETSGYHIVR	ETSGYHIVR	2	ETSGYHIVR2	220170
Q4G0F5	Q4G0F5	VP26B_HUMAN	VPS26B	Vacuolar protein sorting-associated protein 26B	1	ETTGTGPNVYHENDTIAK	ETTGTGPNVYHENDTIAK	3	ETTGTGPNVYHENDTIAK3	9689.04
P31689	P31689;P31689-2	DNJA1_HUMAN	DNAJA1	DnaJ homolog subfamily A member 1	1	ETTYYDVLGVKPNATQEELK	ETTYYDVLGVKPNATQEELK	3	ETTYYDVLGVKPNATQEELK3	35012.1
P32322;P32322-3	P32322;E2QRB3;J3KQ22;J3QKT4;J3QL24;J3QL32;J3KSA9;J3KTA8;J3QKT3;J3QL23;J3QLK9;J3QRZ0;P32322-2;P32322-3	P5CR1_HUMAN	PYCR1	Pyrroline-5-carboxylate reductase 1, mitochondrial	1	ETVQHSDVLFLAVK	ETVQHSDVLFLAVK	2	ETVQHSDVLFLAVK2	54489.5
P32322;P32322-3	P32322;E2QRB3;J3KQ22;J3QKT4;J3QL24;J3QL32;J3KSA9;J3KTA8;J3QKT3;J3QL23;J3QLK9;J3QRZ0;P32322-2;P32322-3	P5CR1_HUMAN	PYCR1	Pyrroline-5-carboxylate reductase 1, mitochondrial	1	ETVQHSDVLFLAVK	ETVQHSDVLFLAVK	3	ETVQHSDVLFLAVK3	283306
Q9Y334;Q9Y334-2	Q9Y334;Q9Y334-2;A0A140T9S5	VWA7_HUMAN	VWA7	von Willebrand factor A domain-containing protein 7	1	ETVVAAR	ETVVAAR	1	ETVVAAR1	63074.1
Q01082;Q01082-2;Q01082-3	O15020;P11277;Q01082;A0A087WUZ3;A0A087WYQ1;A4QPE4;O15020-2;P11277-2;P11277-3;Q01082-2;Q01082-3;F8W6C1	SPTB2_HUMAN	SPTBN1	Spectrin beta chain, non-erythrocytic 1	0	ETWLSENQR	ETWLSENQR	2	ETWLSENQR2	28201.7
Q9UDY4	Q9UDY4;C9JUL4	DNJB4_HUMAN	DNAJB4	DnaJ homolog subfamily B member 4	1	EVAEAYEVLSDPK	EVAEAYEVLSDPK	2	EVAEAYEVLSDPK2	71532.3
Q9Y3B7;Q9Y3B7-2	Q9Y3B7;Q9Y3B7-2;Q9Y3B7-3	RM11_HUMAN	MRPL11	39S ribosomal protein L11, mitochondrial	1	EVAGLVTLK	EVAGLVTLK	2	EVAGLVTLK2	47621.5
P08779	P08779;K7ENW6	K1C16_HUMAN	KRT16	Keratin, type I cytoskeletal 16	1	EVASNSELVQSSR	EVASNSELVQSSR	2	EVASNSELVQSSR2	398618
P02533	P02533;Q04695;K7ESE1	K1C14_HUMAN	KRT14	Keratin, type I cytoskeletal 14	0	EVATNSELVQSGK	EVATNSELVQSGK	2	EVATNSELVQSGK2	106899
P68371	P07437;P68371;Q13885;Q9BVA1;Q5JP53;Q5ST81	TBB4B_HUMAN	TUBB4B	Tubulin beta-4B chain	0	EVDEQMLNVQNK	EVDEQM(UniMod:35)LNVQNK	2	EVDEQM(UniMod:35)LNVQNK2	14323.1
P31689	P31689	DNJA1_HUMAN	DNAJA1	DnaJ homolog subfamily A member 1	1	EVEETDEMDQVELVDFDPNQER	EVEETDEM(UniMod:35)DQVELVDFDPNQER	3	EVEETDEM(UniMod:35)DQVELVDFDPNQER3	41016.6
P31327;P31327-3	P31327;P31327-2;P31327-3	CPSM_HUMAN	CPS1	Carbamoyl-phosphate synthase [ammonia], mitochondrial	1	EVEMDAVGK	EVEM(UniMod:35)DAVGK	2	EVEM(UniMod:35)DAVGK2	26761.9
P31930	P31930	QCR1_HUMAN	UQCRC1	Cytochrome b-c1 complex subunit 1, mitochondrial	1	EVESMGAHLNAYSTR	EVESM(UniMod:35)GAHLNAYSTR	3	EVESM(UniMod:35)GAHLNAYSTR3	58716.2
Q7KZF4	Q7KZF4	SND1_HUMAN	SND1	Staphylococcal nuclease domain-containing protein 1	1	EVEVEVESMDK	EVEVEVESM(UniMod:35)DK	2	EVEVEVESM(UniMod:35)DK2	22514.1
Q9UKG1	Q9UKG1;C9JAB0	DP13A_HUMAN	APPL1	DCC-interacting protein 13-alpha	1	EVFQIASNDHDAAINR	EVFQIASNDHDAAINR	3	EVFQIASNDHDAAINR3	15529.2
P08779	P08779	K1C16_HUMAN	KRT16	Keratin, type I cytoskeletal 16	1	EVFTSSSSSSSR	EVFTSSSSSSSR	2	EVFTSSSSSSSR2	83302.2
P04298	P04298	MCEL_VACCW	VACWR106	mRNA-capping enzyme catalytic subunit	1	EVFYFGK	EVFYFGK	1	EVFYFGK1	2.97505e+06
P04298	P04298	MCEL_VACCW	VACWR106	mRNA-capping enzyme catalytic subunit	1	EVFYFGK	EVFYFGK	2	EVFYFGK2	9.18805e+06
Q14315;Q14315-2	Q14315;Q14315-2	FLNC_HUMAN	FLNC	Filamin-C	1	EVGEHVVSVR	EVGEHVVSVR	2	EVGEHVVSVR2	47179
Q14315;Q14315-2	Q14315;Q14315-2	FLNC_HUMAN	FLNC	Filamin-C	1	EVGEHVVSVRK	EVGEHVVSVRK	3	EVGEHVVSVRK3	6451.43
P57721;P57721-2;P57721-3;P57721-4;P57721-5;P57723;P57723-2;Q15365;Q15366;Q15366-2;Q15366-3;Q15366-4;Q15366-5;Q15366-6;Q15366-7;Q15366-8	P57721;Q15365;Q15366;P57723;P57721-2;P57721-3;P57721-4;P57721-5;Q15366-2;Q15366-3;Q15366-4;Q15366-5;Q15366-6;Q15366-7;Q15366-8;C9IZV9;C9J0A4;C9J5V4;C9J7A9;C9JSA6;C9JTY5;C9JZY3;C9K0A2;E9PFP8;F8VTZ0;F8VZX2;F8W0G4;F8W1G6;F8WC71;H3BRU6;H3BSP4;J3QT27;P57723-2	PCBP1_HUMAN;PCBP2_HUMAN;PCBP3_HUMAN;PCBP4_HUMAN	PCBP1;PCBP2;PCBP3;PCBP4	Poly(rC)-binding protein 3	0	EVGSIIGK	EVGSIIGK	1	EVGSIIGK1	22109.5
P57721;P57721-2;P57721-3;P57721-4;P57721-5;P57723;P57723-2;Q15365;Q15366;Q15366-2;Q15366-3;Q15366-4;Q15366-5;Q15366-6;Q15366-7;Q15366-8	P57721;Q15365;Q15366;P57723;P57721-2;P57721-3;P57721-4;P57721-5;Q15366-2;Q15366-3;Q15366-4;Q15366-5;Q15366-6;Q15366-7;Q15366-8;C9IZV9;C9J0A4;C9J5V4;C9J7A9;C9JSA6;C9JTY5;C9JZY3;C9K0A2;E9PFP8;F8VTZ0;F8VZX2;F8W0G4;F8W1G6;F8WC71;H3BRU6;H3BSP4;J3QT27;P57723-2	PCBP1_HUMAN;PCBP2_HUMAN;PCBP3_HUMAN;PCBP4_HUMAN	PCBP1;PCBP2;PCBP3;PCBP4	Poly(rC)-binding protein 3	0	EVGSIIGK	EVGSIIGK	2	EVGSIIGK2	24955.5
P40925;P40925-3	P40925;A0A5K1VW95;P40925-2;P40925-3;B8ZZ51;B9A041	MDHC_HUMAN	MDH1	Malate dehydrogenase, cytoplasmic	1	EVGVYEALK	EVGVYEALK	2	EVGVYEALK2	21067.4
P62906	P62906	RL10A_HUMAN	RPL10A	60S ribosomal protein L10a	1	EVLHGNQR	EVLHGNQR	2	EVLHGNQR2	184129
Q13724;Q13724-2	Q13724;A0A3B3IS52;A0A3B3IRK6;A0A3B3ITC1;A0A8I5KQG9;A0A8I5KTK5;C9JDQ1;Q13724-2	MOGS_HUMAN	MOGS	Mannosyl-oligosaccharide glucosidase	1	EVLLPEVGAK	EVLLPEVGAK	2	EVLLPEVGAK2	67005.4
Q06210;Q06210-2	Q06210;A0A6I8PRN4;A0A6I8PTT9;Q06210-2	GFPT1_HUMAN	GFPT1	Glutamine--fructose-6-phosphate aminotransferase [isomerizing] 1	1	EVLSMDDEIQK	EVLSM(UniMod:35)DDEIQK	2	EVLSM(UniMod:35)DDEIQK2	32984.4
Q08188	Q08188;A0A494C0J7	TGM3_HUMAN	TGM3	Protein-glutamine gamma-glutamyltransferase E	1	EVNLVLLLK	EVNLVLLLK	2	EVNLVLLLK2	8474.8
Q08257	Q08257;Q08257-2;Q08257-3;A6NP24	QOR_HUMAN	CRYZ	Quinone oxidoreductase	1	EVNYIDK	EVNYIDK	2	EVNYIDK2	55133.9
Q9UG63;Q9UG63-2	Q9UG63;C9JHK9;C9JZV3;Q9UG63-2	ABCF2_HUMAN	ABCF2	ATP-binding cassette sub-family F member 2	1	EVPIPEHIDIYHLTR	EVPIPEHIDIYHLTR	2	EVPIPEHIDIYHLTR2	57758.4
Q9UG63;Q9UG63-2	Q9UG63;C9JHK9;C9JZV3;Q9UG63-2	ABCF2_HUMAN	ABCF2	ATP-binding cassette sub-family F member 2	1	EVPIPEHIDIYHLTR	EVPIPEHIDIYHLTR	3	EVPIPEHIDIYHLTR3	218682
Q9UG63;Q9UG63-2	Q9UG63;C9JHK9;C9JZV3;Q9UG63-2	ABCF2_HUMAN	ABCF2	ATP-binding cassette sub-family F member 2	1	EVPIPEHIDIYHLTR	EVPIPEHIDIYHLTR	4	EVPIPEHIDIYHLTR4	124219
CON__cRAP031P06396;P06396;P06396-2;P06396-3;P06396-4	P06396;Q5T0I0;A0A0U1RQL8;A0A0A0MS51;A0A0A0MT01;P06396-2;P06396-3;P06396-4;A0A8V8TND7;CON__cRAP031P06396	GELS_HUMAN	GSN	Gelsolin	1	EVQGFESATFLGYFK	EVQGFESATFLGYFK	2	EVQGFESATFLGYFK2	57989.1
Q8N257	Q8N257;A0A2R8Y619	H2B3B_HUMAN	H2BC26	Histone H2B type 3-B	0	EVQTAVR	EVQTAVR	1	EVQTAVR1	33287.8
Q8N257	Q8N257;A0A2R8Y619	H2B3B_HUMAN	H2BC26	Histone H2B type 3-B	0	EVQTAVR	EVQTAVR	2	EVQTAVR2	485670
P61247	P61247;D6RAT0;E9PFI5;D6R9B6;D6RB09;D6RG13;H0Y9Y4	RS3A_HUMAN	RPS3A	40S ribosomal protein S3a	1	EVQTNDLK	EVQTNDLK	2	EVQTNDLK2	17019.3
Q96DG6	Q96DG6	CMBL_HUMAN	CMBL	Carboxymethylenebutenolidase homolog	1	EVQVEHIK	EVQVEHIK	2	EVQVEHIK2	14025.8
P07900;P07900-2	P07900;P07900-2;G3V2J8	HS90A_HUMAN	HSP90AA1	Heat shock protein HSP 90-alpha	1	EVSDDEAEEK	EVSDDEAEEK	2	EVSDDEAEEK2	81203.7
P98160	P98160;A0A3B3IT11	PGBM_HUMAN	HSPG2	Basement membrane-specific heparan sulfate proteoglycan core protein	1	EVSEAVVDTLESEYLK	EVSEAVVDTLESEYLK	2	EVSEAVVDTLESEYLK2	32216
Q14315;Q14315-2	Q14315;Q14315-2	FLNC_HUMAN	FLNC	Filamin-C	1	EVTTEFTVDAR	EVTTEFTVDAR	2	EVTTEFTVDAR2	358230
P05455	P05455	LA_HUMAN	SSB	Lupus La protein	1	EVTWEVLEGEVEK	EVTWEVLEGEVEK	2	EVTWEVLEGEVEK2	18850.7
P01024	P01024;A0A8Q3SI05;A0A8Q3SI22;A0A8Q3WM02	CO3_HUMAN	C3	Complement C3	1	EVVADSVWVDVK	EVVADSVWVDVK	2	EVVADSVWVDVK2	40812.7
O94979;O94979-10;O94979-2;O94979-3;O94979-4;O94979-5;O94979-6;O94979-8;O94979-9	O94979;O94979-10;O94979-2;O94979-3;O94979-4;O94979-5;O94979-6;O94979-8;O94979-9;D6REX3;D6RHZ5;D6RCQ9;D6RE64;H0Y9T9	SC31A_HUMAN	SEC31A	Protein transport protein Sec31A	1	EVVIAQNDK	EVVIAQNDK	1	EVVIAQNDK1	19746.7
O94979;O94979-10;O94979-2;O94979-3;O94979-4;O94979-5;O94979-6;O94979-8;O94979-9	O94979;O94979-10;O94979-2;O94979-3;O94979-4;O94979-5;O94979-6;O94979-8;O94979-9;D6REX3;D6RHZ5;D6RCQ9;D6RE64;H0Y9T9	SC31A_HUMAN	SEC31A	Protein transport protein Sec31A	1	EVVIAQNDK	EVVIAQNDK	2	EVVIAQNDK2	104260
P16715	P16715	P4A_VACCW	VACWR129	Major core protein 4a precursor	1	EVVMAYVGIK	EVVMAYVGIK	2	EVVMAYVGIK2	1.21784e+06
P16715	P16715	P4A_VACCW	VACWR129	Major core protein 4a precursor	1	EVVMAYVGIK	EVVM(UniMod:35)AYVGIK	2	EVVM(UniMod:35)AYVGIK2	9.12423e+07
P16715	P16715	P4A_VACCW	VACWR129	Major core protein 4a precursor	1	EVVMAYVGIKLGDK	EVVM(UniMod:35)AYVGIKLGDK	2	EVVM(UniMod:35)AYVGIKLGDK2	34252.2
Q8IX04;Q8IX04-2;Q8IX04-3;Q8IX04-4;Q8IX04-6	Q8IX04;Q8IX04-2;Q8IX04-3;Q8IX04-4;Q8IX04-6;Q8IX04-7	UEVLD_HUMAN	UEVLD	Ubiquitin-conjugating enzyme E2 variant 3	1	EVWVIGEQGEDK	EVWVIGEQGEDK	2	EVWVIGEQGEDK2	49805.9
P06744	P06744;A0A2U3TZU2;K7EQ48;A0A0J9YXP8;A0A0J9YYH3;P06744-2;A0A0J9YX90;A0A2R8Y6C7;K7ERC6	G6PI_HUMAN	GPI	Glucose-6-phosphate isomerase	1	EWFLQAAK	EWFLQAAK	2	EWFLQAAK2	92768.1
P07392	P07392	RP147_VACCW	RPO147	DNA-directed RNA polymerase 147 kDa polypeptide	1	EWGMETFIEDEDNIR	EWGM(UniMod:35)ETFIEDEDNIR	2	EWGM(UniMod:35)ETFIEDEDNIR2	1.39262e+06
P07392	P07392	RP147_VACCW	RPO147	DNA-directed RNA polymerase 147 kDa polypeptide	1	EWGMETFIEDEDNIR	EWGM(UniMod:35)ETFIEDEDNIR	3	EWGM(UniMod:35)ETFIEDEDNIR3	176112
P11388;P11388-2;P11388-3;P11388-4	P11388;P11388-2;P11388-3;P11388-4	TOP2A_HUMAN	TOP2A	DNA topoisomerase 2-alpha	1	EWLLGMLGAESAK	EWLLGM(UniMod:35)LGAESAK	2	EWLLGM(UniMod:35)LGAESAK2	770450
Q02880;Q02880-2	Q02880;E9PCY5;A0A8V8TN33;A0A8V8TP20;A0A8V8TPE3;H7BZ82;Q02880-2	TOP2B_HUMAN	TOP2B	DNA topoisomerase 2-beta	1	EWLVGMLGAESTK	EWLVGM(UniMod:35)LGAESTK	2	EWLVGM(UniMod:35)LGAESTK2	178703
Q13200	Q13200;Q13200-2;Q13200-3	PSMD2_HUMAN	PSMD2	26S proteasome non-ATPase regulatory subunit 2	1	EWQELDDAEK	EWQELDDAEK	2	EWQELDDAEK2	34003.4
Q8WYA6;Q8WYA6-2;Q8WYA6-3;Q8WYA6-4	Q8WYA6;A0A087WUB9;Q8WYA6-2;Q8WYA6-3;Q8WYA6-4	CTBL1_HUMAN	CTNNBL1	Beta-catenin-like protein 1	1	EYAENIGDGR	EYAENIGDGR	2	EYAENIGDGR2	15803.5
Q10567;Q10567-2;Q10567-3;Q10567-4	P63010;P63010-2;Q10567;Q10567-3;A0A087X253;P63010-3;Q10567-2;Q10567-4;A0A087WU93;A0A087WYD1;A0A087WZQ6;C9J1E7;H7C034;K7EJ01	AP1B1_HUMAN	AP1B1	AP-1 complex subunit beta-1	0	EYATEVDVDFVRK	EYATEVDVDFVRK	2	EYATEVDVDFVRK2	11136.6
Q10567;Q10567-2;Q10567-3;Q10567-4	P63010;P63010-2;Q10567;Q10567-3;A0A087X253;P63010-3;Q10567-2;Q10567-4;A0A087WU93;A0A087WYD1;A0A087WZQ6;C9J1E7;H7C034;K7EJ01	AP1B1_HUMAN	AP1B1	AP-1 complex subunit beta-1	0	EYATEVDVDFVRK	EYATEVDVDFVRK	3	EYATEVDVDFVRK3	22167.8
O75436	O75436;O75436-2;S4R3Q6	VP26A_HUMAN	VPS26A	Vacuolar protein sorting-associated protein 26A	1	EYDLIVHQLATYPDVNNSIK	EYDLIVHQLATYPDVNNSIK	3	EYDLIVHQLATYPDVNNSIK3	370531
Q9NVI7-2	Q5T9A4;Q9NVI7-2;H0Y2W2;Q9NVI7-3	ATD3A_HUMAN	ATAD3A	Isoform 2 of ATPase family AAA domain-containing protein 3A	0	EYEAAVEQLK	EYEAAVEQLK	2	EYEAAVEQLK2	92877.4
P26641;P26641-2	P26641;P26641-2	EF1G_HUMAN	EEF1G	Elongation factor 1-gamma	1	EYFSWEGAFQHVGK	EYFSWEGAFQHVGK	2	EYFSWEGAFQHVGK2	118191
P26641;P26641-2	P26641;P26641-2	EF1G_HUMAN	EEF1G	Elongation factor 1-gamma	1	EYFSWEGAFQHVGK	EYFSWEGAFQHVGK	3	EYFSWEGAFQHVGK3	109400
P11388;P11388-2;P11388-3;P11388-4	P11388;Q02880;E9PCY5;P11388-2;P11388-3;P11388-4;A0A8V8TN33;A0A8V8TP20;A0A8V8TPE3;Q02880-2	TOP2A_HUMAN	TOP2A	DNA topoisomerase 2-alpha	0	EYHTDTTVK	EYHTDTTVK	2	EYHTDTTVK2	66460.1
P12927	P12927	NPH2_VACCW	NPH2	RNA helicase NPH-II	1	EYIDSFDISTETWNK	EYIDSFDISTETWNK	2	EYIDSFDISTETWNK2	1.11186e+06
P12927	P12927	NPH2_VACCW	NPH2	RNA helicase NPH-II	1	EYIDSFDISTETWNK	EYIDSFDISTETWNK	3	EYIDSFDISTETWNK3	29950.7
P53621;P53621-2	P53621;A0A3B3IS84;A0A3B3ISC6;A0A3B3IT15;A0A3B3ITI7;P53621-2	COPA_HUMAN	COPA	Coatomer subunit alpha	1	EYIVGLSVETER	EYIVGLSVETER	2	EYIVGLSVETER2	47481.2
P53621;P53621-2	P53621;A0A3B3IS84;A0A3B3ISC6;A0A3B3IT15;A0A3B3ITI7;P53621-2	COPA_HUMAN	COPA	Coatomer subunit alpha	1	EYIVGLSVETERK	EYIVGLSVETERK	2	EYIVGLSVETERK2	16298.4
P53621;P53621-2	P53621;A0A3B3IS84;A0A3B3ISC6;A0A3B3IT15;A0A3B3ITI7;P53621-2	COPA_HUMAN	COPA	Coatomer subunit alpha	1	EYIVGLSVETERK	EYIVGLSVETERK	3	EYIVGLSVETERK3	47438.8
O43324;O43324-2	O43324;D6RBD7;O43324-2;C9J1V9;D6RCQ0;H0YAL7	MCA3_HUMAN	EEF1E1	Eukaryotic translation elongation factor 1 epsilon-1	0	EYLLGSTAEEK	EYLLGSTAEEK	2	EYLLGSTAEEK2	14459.5
P00505	P00505	AATM_HUMAN	GOT2	Aspartate aminotransferase, mitochondrial	1	EYLPIGGLAEFCK	EYLPIGGLAEFC(UniMod:4)K	2	EYLPIGGLAEFC(UniMod:4)K2	420355
P21607	P21607	E6_VACCW	VACWR062	Protein E6	1	EYNTYLFLHESDPMVIENGILK	EYNTYLFLHESDPM(UniMod:35)VIENGILK	3	EYNTYLFLHESDPM(UniMod:35)VIENGILK3	114199
P12429	P12429;D6RA82;D6RAZ8;D6RCA8;D6RFG5	ANXA3_HUMAN	ANXA3	Annexin A3	1	EYQAAYGK	EYQAAYGK	1	EYQAAYGK1	79919.3
P12429	P12429;D6RA82;D6RAZ8;D6RCA8;D6RFG5	ANXA3_HUMAN	ANXA3	Annexin A3	1	EYQAAYGK	EYQAAYGK	2	EYQAAYGK2	79783.6
P13647	P13647;H0YI76	K2C5_HUMAN	KRT5	Keratin, type II cytoskeletal 5	1	EYQELMNTK	EYQELM(UniMod:35)NTK	2	EYQELM(UniMod:35)NTK2	121537
P02538	P02538;P04259;P05787;P48668;P05787-2	K2C6A_HUMAN	KRT6A	Keratin, type II cytoskeletal 6A	0	EYQELMNVK	EYQELM(UniMod:35)NVK	2	EYQELM(UniMod:35)NVK2	246396
P24759	P24759	ATI_VACCW	VACWR148	A-type inclusion protein A25	1	EYSDVEPDYK	EYSDVEPDYK	2	EYSDVEPDYK2	322693
P34897;P34897-3	P34897;G3V2Y4;H0YIZ0;P34897-2;P34897-3	GLYM_HUMAN	SHMT2	Serine hydroxymethyltransferase, mitochondrial	1	EYSLQVLK	EYSLQVLK	1	EYSLQVLK1	23366.1
P34897;P34897-3	P34897;G3V2Y4;H0YIZ0;P34897-2;P34897-3	GLYM_HUMAN	SHMT2	Serine hydroxymethyltransferase, mitochondrial	1	EYSLQVLK	EYSLQVLK	2	EYSLQVLK2	166811
P53999	P53999	TCP4_HUMAN	SUB1	Activated RNA polymerase II transcriptional coactivator p15	1	EYWMDPEGEMK	EYWM(UniMod:35)DPEGEM(UniMod:35)K	2	EYWM(UniMod:35)DPEGEM(UniMod:35)K2	79840.9
P06744	P06744;A0A2U3TZU2;K7EQ48;P06744-2	G6PI_HUMAN	GPI	Glucose-6-phosphate isomerase	1	FAAYFQQGDMESNGK	FAAYFQQGDM(UniMod:35)ESNGK	2	FAAYFQQGDM(UniMod:35)ESNGK2	27445.4
P21333;P21333-2	P21333;P21333-2;Q60FE5	FLNA_HUMAN	FLNA	Filamin-A	1	FADQHVPGSPFSVK	FADQHVPGSPFSVK	2	FADQHVPGSPFSVK2	109703
P21333;P21333-2	P21333;P21333-2;Q60FE5	FLNA_HUMAN	FLNA	Filamin-A	1	FADQHVPGSPFSVK	FADQHVPGSPFSVK	3	FADQHVPGSPFSVK3	201855
P50990;P50990-2	P50990;P50990-2;P50990-3	TCPQ_HUMAN	CCT8	T-complex protein 1 subunit theta	1	FAEAFEAIPR	FAEAFEAIPR	2	FAEAFEAIPR2	79811.2
P16710	P16710	A16_VACCW	VACWR136	Virion membrane protein A16	1	FAEESYTYYYETSPGEIK	FAEESYTYYYETSPGEIK	3	FAEESYTYYYETSPGEIK3	129734
P16710	P16710	A16_VACCW	VACWR136	Virion membrane protein A16	1	FAEESYTYYYETSPGEIKPK	FAEESYTYYYETSPGEIKPK	3	FAEESYTYYYETSPGEIKPK3	116176
P26641;P26641-2	P26641;P26641-2	EF1G_HUMAN	EEF1G	Elongation factor 1-gamma	1	FAETQPK	FAETQPK	1	FAETQPK1	13181.9
P26641;P26641-2	P26641;P26641-2	EF1G_HUMAN	EEF1G	Elongation factor 1-gamma	1	FAETQPK	FAETQPK	2	FAETQPK2	48631.4
Q14165	Q14165;F5GX14;F5H1S8;H0YG07	MLEC_HUMAN	MLEC	Malectin	1	FAEVYFAQSQQK	FAEVYFAQSQQK	2	FAEVYFAQSQQK2	45827.8
O43707	O43707;P12814;P35609;Q08043;F5GXS2;H7C144;P12814-2;P12814-3;P12814-4;A0A087WSZ2;A0A494C033;A0A494C166;A0A494C1A0;A0A7I2V4Y4;A0A804HI95;A0A804HII9;A0A804HIN7;A0A804HJN7;A0A804HJQ9;A0A804HJU8;A0A804HK61;A0A804HKE2;A0A804HKG0;A0A804HL31;A0A804HLD0;A0A804HLF4;A0A8V8TL71;G3V2E8;G3V2N5;G3V2W4;G3V2X9;G3V5M4;H9KV75;P35609-2	ACTN4_HUMAN	ACTN4	Alpha-actinin-4	0	FAIQDISVEETSAK	FAIQDISVEETSAK	2	FAIQDISVEETSAK2	88857.8
Q96FN4	Q96FN4	CPNE2_HUMAN	CPNE2	Copine-2	1	FALFDQDK	FALFDQDK	1	FALFDQDK1	44793.8
Q96FN4	Q96FN4	CPNE2_HUMAN	CPNE2	Copine-2	1	FALFDQDK	FALFDQDK	2	FALFDQDK2	329450
P46940	P46940;A0A0J9YXZ5;H0YLE8	IQGA1_HUMAN	IQGAP1	Ras GTPase-activating-like protein IQGAP1	1	FALGIFAINEAVESGDVGK	FALGIFAINEAVESGDVGK	2	FALGIFAINEAVESGDVGK2	487794
P46940	P46940;A0A0J9YXZ5;H0YLE8	IQGA1_HUMAN	IQGAP1	Ras GTPase-activating-like protein IQGAP1	1	FALGIFAINEAVESGDVGK	FALGIFAINEAVESGDVGK	3	FALGIFAINEAVESGDVGK3	65997.4
P28331;P28331-2;P28331-3;P28331-4;P28331-5	P28331;P28331-2;P28331-3;P28331-4;P28331-5;B4DJ81	NDUS1_HUMAN	NDUFS1	NADH-ubiquinone oxidoreductase 75 kDa subunit, mitochondrial	1	FASEIAGVDDLGTTGR	FASEIAGVDDLGTTGR	2	FASEIAGVDDLGTTGR2	33136.9
CON__cRAP053P35908;P35908	O95678;P02538;P04259;P05787;P08729;P12035;P13647;P19013;P35908;P48668;Q01546;Q14CN4;Q3SY84;Q5XKE5;Q7RTS7;Q7Z794;Q86Y46;Q9NSB2;F8W1S1;P05787-2;Q14CN4-2;Q14CN4-3;Q86Y46-2;F8VS61;F8VUG2;F8W0C6;F8W1U3;H0YHD9;CON__cRAP053P35908;CON__cRAP071Q9NSB2	K22E_HUMAN	KRT2	Keratin, type II cytoskeletal 2 epidermal	0	FASFIDK	FASFIDK	1	FASFIDK1	309175
CON__cRAP053P35908;P35908	O95678;P02538;P04259;P05787;P08729;P12035;P13647;P19013;P35908;P48668;Q01546;Q14CN4;Q3SY84;Q5XKE5;Q7RTS7;Q7Z794;Q86Y46;Q9NSB2;F8W1S1;P05787-2;Q14CN4-2;Q14CN4-3;Q86Y46-2;F8VS61;F8VUG2;F8W0C6;F8W1U3;H0YHD9;CON__cRAP053P35908;CON__cRAP071Q9NSB2	K22E_HUMAN	KRT2	Keratin, type II cytoskeletal 2 epidermal	0	FASFIDK	FASFIDK	2	FASFIDK2	1.22606e+06
Q8N766;Q8N766-2;Q8N766-3	Q8N766;A0A8I5KQA0;A0A8I5KRL9;A0A8I5KTE8;A0A8I5KW55;H7C5A2;Q8N766-2;Q8N766-3;Q8N766-4;A0A8I5KWE3;A0A8I5KXE1;Q5TG59	EMC1_HUMAN	EMC1	ER membrane protein complex subunit 1	1	FASLEFSPGSK	FASLEFSPGSK	2	FASLEFSPGSK2	53902.9
O75083	O75083;A0A8V8TNT7;A0A8V8TP31;A0A8V8TQK0;D6RD66;O75083-3	WDR1_HUMAN	WDR1	WD repeat-containing protein 1	1	FATASADGQIYIYDGK	FATASADGQIYIYDGK	2	FATASADGQIYIYDGK2	34963.8
P30740	P30740;P30740-2	ILEU_HUMAN	SERPINB1	Leukocyte elastase inhibitor	1	FAYGYIEDLK	FAYGYIEDLK	2	FAYGYIEDLK2	57545.4
P12926	P12926	I7_VACCW	VACWR076	Core protease I7	1	FDAFMNK	FDAFM(UniMod:35)NK	1	FDAFM(UniMod:35)NK1	36510.4
P12926	P12926	I7_VACCW	VACWR076	Core protease I7	1	FDAFMNK	FDAFM(UniMod:35)NK	2	FDAFM(UniMod:35)NK2	127396
P49327	A0A0U1RQF0;P49327;A0A0U1RRG3	FAS_HUMAN	FASN	Fatty acid synthase	1	FDASFFGVHPK	FDASFFGVHPK	3	FDASFFGVHPK3	23378.4
P11142	P11142;P11142-2;E9PK54;E9PKE3;E9PLF4;E9PN25;E9PN89;E9PNE6;E9PPY6;E9PQK7;E9PQQ4	HSP7C_HUMAN	HSPA8	Heat shock cognate 71 kDa protein	1	FDDAVVQSDMK	FDDAVVQSDM(UniMod:35)K	2	FDDAVVQSDM(UniMod:35)K2	258827
P16715	P16715	P4A_VACCW	VACWR129	Major core protein 4a precursor	1	FDDAYNIADAAR	FDDAYNIADAAR	2	FDDAYNIADAAR2	2.50046e+08
P16715	P16715	P4A_VACCW	VACWR129	Major core protein 4a precursor	1	FDDAYNIADAAR	FDDAYNIADAAR	3	FDDAYNIADAAR3	698333
P35998;P35998-2	P35998;C9JX88;P35998-2	PRS7_HUMAN	PSMC2	26S proteasome regulatory subunit 7	1	FDDGAGGDNEVQR	FDDGAGGDNEVQR	2	FDDGAGGDNEVQR2	12571.4
P12956	P12956;B1AHC9;P12956-2	XRCC6_HUMAN	XRCC6	X-ray repair cross-complementing protein 6	1	FDDPGLMLMGFK	FDDPGLM(UniMod:35)LM(UniMod:35)GFK	2	FDDPGLM(UniMod:35)LM(UniMod:35)GFK2	9193.95
P07814	P07814;P47897;P47897-2;A0A0U1RR66;A0A1B0GVU9;B4DDN1;V9GYZ6;A0A0U1RQT0	SYEP_HUMAN	EPRS1	Bifunctional glutamate/proline--tRNA ligase	0	FDDTNPEK	FDDTNPEK	2	FDDTNPEK2	19986
Q08945	Q08945	SSRP1_HUMAN	SSRP1	FACT complex subunit SSRP1	1	FDEISFVNFAR	FDEISFVNFAR	2	FDEISFVNFAR2	1.62535e+06
P43243	P43243;A0A0R4J2E8;A8MXP9;D6R991;D6REM6;H0Y8T4	MATR3_HUMAN	MATR3	Matrin-3	1	FDSEYER	FDSEYER	2	FDSEYER2	10660.8
P01008	P01008	ANT3_HUMAN	SERPINC1	Antithrombin-III	1	FDTISEK	FDTISEK	1	FDTISEK1	129439
P01008	P01008	ANT3_HUMAN	SERPINC1	Antithrombin-III	1	FDTISEK	FDTISEK	2	FDTISEK2	558133
P46940	P46940;H0YLE8	IQGA1_HUMAN	IQGAP1	Ras GTPase-activating-like protein IQGAP1	1	FDVPGDENAEMDAR	FDVPGDENAEM(UniMod:35)DAR	2	FDVPGDENAEM(UniMod:35)DAR2	118391
O60884	O60884	DNJA2_HUMAN	DNAJA2	DnaJ homolog subfamily A member 2	1	FDVQFPENNWINPDK	FDVQFPENNWINPDK	2	FDVQFPENNWINPDK2	222095
P04298	P04298	MCEL_VACCW	VACWR106	mRNA-capping enzyme catalytic subunit	1	FDYIQETIR	FDYIQETIR	2	FDYIQETIR2	1.51409e+07
P04298	P04298	MCEL_VACCW	VACWR106	mRNA-capping enzyme catalytic subunit	1	FDYIQETIRSDTFVSSVR	FDYIQETIRSDTFVSSVR	3	FDYIQETIRSDTFVSSVR3	446067
Q76ZN5	Q76ZN5	PROF_VACCW	VACWR167	Profilin	1	FEDAAIVDYK	FEDAAIVDYK	2	FEDAAIVDYK2	3.70543e+06
CON__cRAP094P62937;P62937	P62937;P62937-2;A0A7I2V4V1;C9J5S7;F8WE65;CON__cRAP094P62937	PPIA_HUMAN	PPIA	Peptidyl-prolyl cis-trans isomerase A	1	FEDENFILK	FEDENFILK	2	FEDENFILK2	4.63407e+06
Q96EN8	Q96EN8	MOCOS_HUMAN	MOCOS	Molybdenum cofactor sulfurase	1	FEDGTISFLDVIALK	FEDGTISFLDVIALK	2	FEDGTISFLDVIALK2	8576.23
Q9Y2C4	Q9Y2C4;Q9Y2C4-2;Q9Y2C4-3;Q9Y2C4-4;H7C0W6	EXOG_HUMAN	EXOG	Nuclease EXOG, mitochondrial	1	FEDVWVVSGPLTLPQTR	FEDVWVVSGPLTLPQTR	2	FEDVWVVSGPLTLPQTR2	26132.9
P53621;P53621-2	P53621;A0A3B3IS84;A0A3B3ISC6;A0A3B3IT15;A0A3B3ITI7;P53621-2	COPA_HUMAN	COPA	Coatomer subunit alpha	1	FEEAVEK	FEEAVEK	1	FEEAVEK1	9726
P53621;P53621-2	P53621;A0A3B3IS84;A0A3B3ISC6;A0A3B3IT15;A0A3B3ITI7;P53621-2	COPA_HUMAN	COPA	Coatomer subunit alpha	1	FEEAVEK	FEEAVEK	2	FEEAVEK2	23900.2
P11142	P11142;P54652;P11142-2;A8K7Q2;E9PKE3;E9PN89;E9PNE6	HSP7C_HUMAN	HSPA8	Heat shock cognate 71 kDa protein	0	FEELNADLFR	FEELNADLFR	2	FEELNADLFR2	1.50212e+06
P11021	P11021;A0A7P0TB36	BIP_HUMAN	HSPA5	Endoplasmic reticulum chaperone BiP	1	FEELNMDLFR	FEELNM(UniMod:35)DLFR	2	FEELNM(UniMod:35)DLFR2	339794
Q01469	Q01469;I6L8B7	FABP5_HUMAN	FABP5	Fatty acid-binding protein 5	1	FEETTADGR	FEETTADGR	2	FEETTADGR2	32496.8
P54578	P54578;A6NJA2;P54578-2;P54578-3	UBP14_HUMAN	USP14	Ubiquitin carboxyl-terminal hydrolase 14	1	FEGVELNTDEPPMVFK	FEGVELNTDEPPM(UniMod:35)VFK	2	FEGVELNTDEPPM(UniMod:35)VFK2	107331
Q9BXS5;Q9BXS5-2	Q9BXS5;E7ENJ6;K7EJL1;Q9BXS5-2	AP1M1_HUMAN	AP1M1	AP-1 complex subunit mu-1	1	FEIPYFTTSGIQVR	FEIPYFTTSGIQVR	2	FEIPYFTTSGIQVR2	25318.1
P04844;P04844-2	P04844;P04844-2	RPN2_HUMAN	RPN2	Dolichyl-diphosphooligosaccharide--protein glycosyltransferase subunit 2	1	FELDTSER	FELDTSER	2	FELDTSER2	220995
CON__cRAP041P35527;P35527	P35527;K7EQQ3;CON__cRAP041P35527	K1C9_HUMAN	KRT9	Keratin, type I cytoskeletal 9	1	FEMEQNLR	FEM(UniMod:35)EQNLR	2	FEM(UniMod:35)EQNLR2	1.08348e+06
P24770	P24770	B8_VACCW	VACWR190	Soluble interferon gamma receptor B8	1	FEQGDYK	FEQGDYK	1	FEQGDYK1	58843.6
P24770	P24770	B8_VACCW	VACWR190	Soluble interferon gamma receptor B8	1	FEQGDYK	FEQGDYK	2	FEQGDYK2	33400.4
P24770	P24770	B8_VACCW	VACWR190	Soluble interferon gamma receptor B8	1	FESVNFDSK	FESVNFDSK	2	FESVNFDSK2	389839
P20636	P20636	ETF2_VACCW	VETFL	Early transcription factor 82 kDa subunit	1	FETMLMEVFPQLDLDITVESK	FETM(UniMod:35)LM(UniMod:35)EVFPQLDLDITVESK	3	FETM(UniMod:35)LM(UniMod:35)EVFPQLDLDITVESK3	364669
P68438	P68438	RAP94_VACCW	RAP94	RNA polymerase-associated transcription-specificity factor RAP94	1	FFDTSTIIVK	FFDTSTIIVK	2	FFDTSTIIVK2	105226
P16715	P16715	P4A_VACCW	VACWR129	Major core protein 4a precursor	1	FFINFFNLLAK	FFINFFNLLAK	2	FFINFFNLLAK2	4.88316e+06
P30046	P30046;H7C342;J3KQ18	DOPD_HUMAN	DDT	D-dopachrome decarboxylase	1	FFPLESWQIGK	FFPLESWQIGK	2	FFPLESWQIGK2	93170.9
CON__cRAP013P02662	CON__cRAP013P02662	CASA1_BOVIN	CSN1S1	Alpha-S1-casein	1	FFVAPFPEVFGK	FFVAPFPEVFGK	2	FFVAPFPEVFGK2	60622.5
P60174;P60174-3	P60174;P60174-3	TPIS_HUMAN	TPI1	Triosephosphate isomerase	1	FFVGGNWK	FFVGGNWK	2	FFVGGNWK2	26815.6
P07392	P07392	RP147_VACCW	RPO147	DNA-directed RNA polymerase 147 kDa polypeptide	1	FGAASTLK	FGAASTLK	1	FGAASTLK1	64381
Q5HYI8	Q5HYI8;C9JXM3	RABL3_HUMAN	RABL3	Rab-like protein 3	1	FGAGTLK	FGAGTLK	1	FGAGTLK1	18396
O75083	O75083;A0A8V8TNT7;A0A8V8TNU2;A0A8V8TP22;A0A8V8TP31;A0A8V8TQ74;A0A8V8TQK0;D6RD66	WDR1_HUMAN	WDR1	WD repeat-containing protein 1	1	FGAVFLWDSGSSVGEITGHNK	FGAVFLWDSGSSVGEITGHNK	3	FGAVFLWDSGSSVGEITGHNK3	68588.3
P68438	P68438	RAP94_VACCW	RAP94	RNA polymerase-associated transcription-specificity factor RAP94	1	FGDPMPFEEELIDHEHVQYK	FGDPM(UniMod:35)PFEEELIDHEHVQYK	4	FGDPM(UniMod:35)PFEEELIDHEHVQYK4	42177.1
P0DMV8;P0DMV9	P0DMV8;P0DMV9;P0DMV8-2;A0A0G2JIW1	HS71A_HUMAN;HS71B_HUMAN	HSPA1A;HSPA1B	Heat shock 70 kDa protein 1A	0	FGDPVVQSDMK	FGDPVVQSDM(UniMod:35)K	2	FGDPVVQSDM(UniMod:35)K2	179038
P14356	P14356	M1_VACCW	VACWR030	Ankyrin repeat protein M1	1	FGDSPLTLLIK	FGDSPLTLLIK	2	FGDSPLTLLIK2	28780.8
Q92499;Q92499-2;Q92499-3	Q92499;A0A087WZ71;A0A7I2V2M5;A0A7I2V421;A0A7I2V430;A0A7I2V4F0;A0A7I2V4J3;A0A7I2V5X8;A0A7I2YQ77;Q92499-2;Q92499-3	DDX1_HUMAN	DDX1	ATP-dependent RNA helicase DDX1	1	FGFGFGGTGK	FGFGFGGTGK	2	FGFGFGGTGK2	76249.8
P21333;P21333-2	P21333;P21333-2;H0Y5F3;Q60FE5	FLNA_HUMAN	FLNA	Filamin-A	1	FGGEHVPNSPFQVTALAGDQPSVQPPLR	FGGEHVPNSPFQVTALAGDQPSVQPPLR	3	FGGEHVPNSPFQVTALAGDQPSVQPPLR3	47210.1
Q99829	Q99829;A6PVH9;B0QZ18;F2Z2V0;Q5JX44;Q5JX45;Q5JX52;Q5JX60;Q5JX61;E7ENH5;E7EV27;Q5JX54;Q5JX55;Q5JX56;Q5JX57;Q5JX58;Q5JX59	CPNE1_HUMAN	CPNE1	Copine-1	1	FGIYDIDNK	FGIYDIDNK	2	FGIYDIDNK2	59669.1
Q15942	Q15942;C9IZ41;H0Y2Y8	ZYX_HUMAN	ZYX	Zyxin	1	FGPVVAPK	FGPVVAPK	1	FGPVVAPK1	27423.4
Q15942	Q15942;C9IZ41;H0Y2Y8	ZYX_HUMAN	ZYX	Zyxin	1	FGPVVAPK	FGPVVAPK	2	FGPVVAPK2	60411.5
P12268	P12268;E7ETK5;H0Y4R1;A0A7I2V2T3;A0A7I2YQK5	IMDH2_HUMAN	IMPDH2	Inosine-5'-monophosphate dehydrogenase 2	1	FGVPVIADGGIQNVGHIAK	FGVPVIADGGIQNVGHIAK	3	FGVPVIADGGIQNVGHIAK3	32830.2
O75131	O75131;A0A087WUS8;A0A087WXR6;A0A087WYQ3;E5RHZ0	CPNE3_HUMAN	CPNE3	Copine-3	1	FGVYDIDNK	FGVYDIDNK	2	FGVYDIDNK2	159654
P68611	P68611	RP19_VACCW	RPO19	DNA-directed RNA polymerase 19 kDa subunit	1	FHLDYIIK	FHLDYIIK	2	FHLDYIIK2	510459
O75828;P16152;P16152-2	O75828;P16152;P16152-2;A8MTM1;E9PQ63	CBR1_HUMAN;CBR3_HUMAN	CBR1;CBR3	Carbonyl reductase [NADPH] 3	0	FHQLDIDDLQSIR	FHQLDIDDLQSIR	3	FHQLDIDDLQSIR3	38392.4
Q15046;Q15046-2	Q15046;Q15046-2;H3BVA8	SYK_HUMAN	KARS1	Lysine--tRNA ligase	1	FHVDISLTDFIQK	FHVDISLTDFIQK	2	FHVDISLTDFIQK2	11517.4
Q15046;Q15046-2	Q15046;Q15046-2;H3BVA8	SYK_HUMAN	KARS1	Lysine--tRNA ligase	1	FHVDISLTDFIQK	FHVDISLTDFIQK	3	FHVDISLTDFIQK3	10874.7
P00558;P00558-2	P00558;P07205;P00558-2	PGK1_HUMAN	PGK1	Phosphoglycerate kinase 1	0	FHVEEEGK	FHVEEEGK	1	FHVEEEGK1	60916.7
P00558;P00558-2	P00558;P07205;P00558-2	PGK1_HUMAN	PGK1	Phosphoglycerate kinase 1	0	FHVEEEGK	FHVEEEGK	2	FHVEEEGK2	174446
P04298	P04298	MCEL_VACCW	VACWR106	mRNA-capping enzyme catalytic subunit	1	FIAEFLVNGEILK	FIAEFLVNGEILK	2	FIAEFLVNGEILK2	427031
P04298	P04298	MCEL_VACCW	VACWR106	mRNA-capping enzyme catalytic subunit	1	FIAEFLVNGEILK	FIAEFLVNGEILK	3	FIAEFLVNGEILK3	39969.5
P04298	P04298	MCEL_VACCW	VACWR106	mRNA-capping enzyme catalytic subunit	1	FIAEFLVNGEILKPR	FIAEFLVNGEILKPR	2	FIAEFLVNGEILKPR2	53764.4
P04298	P04298	MCEL_VACCW	VACWR106	mRNA-capping enzyme catalytic subunit	1	FIAEFLVNGEILKPR	FIAEFLVNGEILKPR	3	FIAEFLVNGEILKPR3	182864
Q9UMS4	Q9UMS4;H0YGZ5	PRP19_HUMAN	PRPF19	Pre-mRNA-processing factor 19	1	FIASTGMDR	FIASTGM(UniMod:35)DR	2	FIASTGM(UniMod:35)DR2	63101.7
P05807	P05807	NTP1_VACCW	NPH1	Nucleoside triphosphatase I	1	FIDVCLGILASHGK	FIDVC(UniMod:4)LGILASHGK	3	FIDVC(UniMod:4)LGILASHGK3	24841.3
P68438	P68438	RAP94_VACCW	RAP94	RNA polymerase-associated transcription-specificity factor RAP94	1	FIFNIIMSFDNIMK	FIFNIIM(UniMod:35)SFDNIM(UniMod:35)K	2	FIFNIIM(UniMod:35)SFDNIM(UniMod:35)K2	133885
P68438	P68438	RAP94_VACCW	RAP94	RNA polymerase-associated transcription-specificity factor RAP94	1	FIFNIIMSFDNIMK	FIFNIIM(UniMod:35)SFDNIM(UniMod:35)K	3	FIFNIIM(UniMod:35)SFDNIM(UniMod:35)K3	20461.3
P16715	P16715	P4A_VACCW	VACWR129	Major core protein 4a precursor	1	FIGGYIK	FIGGYIK	1	FIGGYIK1	811003
P16715	P16715	P4A_VACCW	VACWR129	Major core protein 4a precursor	1	FIGGYIKPDGSDSMDVLAEK	FIGGYIKPDGSDSMDVLAEK	3	FIGGYIKPDGSDSMDVLAEK3	227981
P16715	P16715	P4A_VACCW	VACWR129	Major core protein 4a precursor	1	FIGGYIKPDGSDSMDVLAEK	FIGGYIKPDGSDSM(UniMod:35)DVLAEK	3	FIGGYIKPDGSDSM(UniMod:35)DVLAEK3	3.85461e+07
P53007	P53007;B4DP62	TXTP_HUMAN	SLC25A1	Tricarboxylate transport protein, mitochondrial	1	FIHDQTSPNPK	FIHDQTSPNPK	2	FIHDQTSPNPK2	29907.3
P53007	P53007;B4DP62	TXTP_HUMAN	SLC25A1	Tricarboxylate transport protein, mitochondrial	1	FIHDQTSPNPK	FIHDQTSPNPK	3	FIHDQTSPNPK3	31805.9
P00338;P00338-3	P00338;P00338-3;P00338-2;P00338-5;F5GXY2;F5GYU2	LDHA_HUMAN	LDHA	L-lactate dehydrogenase A chain	1	FIIPNVVK	FIIPNVVK	2	FIIPNVVK2	941929
Q9Y3A5	Q9Y3A5;A0A8V8TLA5;A0A8V8TLC6;A0A8V8TMR6;A0A8V8TMS1	SBDS_HUMAN	SBDS	Ribosome maturation protein SBDS	1	FILPVNEGK	FILPVNEGK	1	FILPVNEGK1	38647.4
Q9Y3A5	Q9Y3A5;A0A8V8TLA5;A0A8V8TLC6;A0A8V8TMR6;A0A8V8TMS1	SBDS_HUMAN	SBDS	Ribosome maturation protein SBDS	1	FILPVNEGK	FILPVNEGK	2	FILPVNEGK2	294956
Q9GZS3	Q9GZS3;H0YL19;H0YMF9;H0YN81;H3BQA8	SKI8_HUMAN	SKIC8	SKI8 subunit of superkiller complex protein	1	FILSIAYSPDGK	FILSIAYSPDGK	2	FILSIAYSPDGK2	348631
Q9Y4P3	Q9Y4P3;E9PF19	TBL2_HUMAN	TBL2	Transducin beta-like protein 2	1	FIMTASSDTTVLIWSLK	FIM(UniMod:35)TASSDTTVLIWSLK	2	FIM(UniMod:35)TASSDTTVLIWSLK2	39982.5
P04298	P04298	MCEL_VACCW	VACWR106	mRNA-capping enzyme catalytic subunit	1	FINGASTMEDR	FINGASTM(UniMod:35)EDR	2	FINGASTM(UniMod:35)EDR2	28522.6
P04298	P04298	MCEL_VACCW	VACWR106	mRNA-capping enzyme catalytic subunit	1	FINGASTMEDRPSTR	FINGASTM(UniMod:35)EDRPSTR	3	FINGASTM(UniMod:35)EDRPSTR3	89037.3
A6NHR9;A6NHR9-2	A6NHR9;A6NHR9-2;A6NHR9-3;A0A8I5KQZ7;A0A8I5KRS9;A0A8I5KW02;J3KTL8	SMHD1_HUMAN	SMCHD1	Structural maintenance of chromosomes flexible hinge domain-containing protein 1	1	FIPGPPGNK	FIPGPPGNK	2	FIPGPPGNK2	33349.1
Q14008;Q14008-2;Q14008-3	Q14008;Q14008-2;Q14008-3	CKAP5_HUMAN	CKAP5	Cytoskeleton-associated protein 5	1	FIQPNIGELPTALK	FIQPNIGELPTALK	2	FIQPNIGELPTALK2	84549.6
P29192	P29192	A6_VACCW	VACWR125	Protein A6	1	FISDNKK	FISDNKK	2	FISDNKK2	45854.3
P07392	P07392	RP147_VACCW	RPO147	DNA-directed RNA polymerase 147 kDa polypeptide	1	FISFSVIVK	FISFSVIVK	2	FISFSVIVK2	1.52488e+06
P68440	P68440	D13_VACCW	VACWR118	Scaffold protein D13	1	FISYPGYSQDEK	FISYPGYSQDEK	2	FISYPGYSQDEK2	58819.5
P23371	P23371	PAP1_VACCW	PAPL	Poly(A) polymerase catalytic subunit	1	FITGNNIILSK	FITGNNIILSK	2	FITGNNIILSK2	424322
P52907	P52907	CAZA1_HUMAN	CAPZA1	F-actin-capping protein subunit alpha-1	1	FITHAPPGEFNEVFNDVR	FITHAPPGEFNEVFNDVR	3	FITHAPPGEFNEVFNDVR3	34713.4
P08758	P08758;D6RBE9;D6RBL5	ANXA5_HUMAN	ANXA5	Annexin A5	1	FITIFGTR	FITIFGTR	2	FITIFGTR2	351849
P16233	P16233	LIPP_HUMAN	PNLIP	Pancreatic triacylglycerol lipase	1	FIWYNNVINPTLPR	FIWYNNVINPTLPR	2	FIWYNNVINPTLPR2	4.36868e+06
P16233	P16233	LIPP_HUMAN	PNLIP	Pancreatic triacylglycerol lipase	1	FIWYNNVINPTLPR	FIWYNNVINPTLPR	3	FIWYNNVINPTLPR3	490292
B2RPK0;P09429	P09429;P23497;B2RPK0;Q5T7C4	HGB1A_HUMAN;HMGB1_HUMAN	HMGB1;HMGB1P1	Putative high mobility group protein B1-like 1	0	FKDPNAPK	FKDPNAPK	1	FKDPNAPK1	245443
B2RPK0;P09429	P09429;P23497;B2RPK0;Q5T7C4	HGB1A_HUMAN;HMGB1_HUMAN	HMGB1;HMGB1P1	Putative high mobility group protein B1-like 1	0	FKDPNAPK	FKDPNAPK	2	FKDPNAPK2	199952
Q15393	Q15393	SF3B3_HUMAN	SF3B3	Splicing factor 3B subunit 3	1	FLAVGLVDNTVR	FLAVGLVDNTVR	2	FLAVGLVDNTVR2	40414.8
O95816;O95816-2	O95816;O95816-2	BAG2_HUMAN	BAG2	BAG family molecular chaperone regulator 2	1	FLDDLGNAK	FLDDLGNAK	1	FLDDLGNAK1	10131.7
O95816;O95816-2	O95816;O95816-2	BAG2_HUMAN	BAG2	BAG family molecular chaperone regulator 2	1	FLDDLGNAK	FLDDLGNAK	2	FLDDLGNAK2	102320
P31327;P31327-3	P31327;P31327-2;P31327-3;A0A669KBF2	CPSM_HUMAN	CPS1	Carbamoyl-phosphate synthase [ammonia], mitochondrial	1	FLEEATR	FLEEATR	2	FLEEATR2	93972.1
P11388;P11388-2;P11388-3;P11388-4	P11388;P11388-2;P11388-3;P11388-4	TOP2A_HUMAN	TOP2A	DNA topoisomerase 2-alpha	1	FLEEFITPIVK	FLEEFITPIVK	2	FLEEFITPIVK2	65414.6
Q13620;Q13620-1;Q13620-3	Q13620;A0A669KAX4;A0A7P0T954;A0A7P0T9L3;A0A7P0TAQ3;A0A804CL36;K4DI93;A0A669KBG9;A0A7P0T8P8;A0A7P0T9C8;A0A7P0T9D0;A0A7P0T9P5;A0A7P0T9R8;A0A7P0TAF9;Q13620-1;Q13620-3	CUL4B_HUMAN	CUL4B	Cullin-4B	1	FLEETNR	FLEETNR	2	FLEETNR2	31690.4
P04318	P04318	MCES_VACCW	VACWR117	mRNA-capping enzyme regulatory subunit	1	FLEFSNR	FLEFSNR	2	FLEFSNR2	555009
P02538	O43790;O95678;P02538;P04259;P05787;P08670;P08729;P12035;P13647;P14136;P48668;P78385;P78386;Q01546;Q14533;Q5XKE5;Q8N1N4;Q9NSB2;A0A1B0GTT5;A0A1W2PR46;A0A1X7SBR3;A0A1X7SCE1;B0YJC4;K7EJU1;P05787-2;P14136-3;Q8N1N4-2;B4DIR1;F8VUG2;F8W0C6;F8W1U3;K7EKH9;K7ELP4;P14136-2;U3KPR1;CON__cRAP056P15241;CON__cRAP057P25691;CON__cRAP068Q14533;CON__cRAP070P78385;CON__cRAP071Q9NSB2;CON__cRAP072P78386;CON__cRAP073O437…	K2C6A_HUMAN	KRT6A	Keratin, type II cytoskeletal 6A	0	FLEQQNK	FLEQQNK	1	FLEQQNK1	54059.6
P02538	O43790;O95678;P02538;P04259;P05787;P08670;P08729;P12035;P13647;P14136;P48668;P78385;P78386;Q01546;Q14533;Q5XKE5;Q8N1N4;Q9NSB2;A0A1B0GTT5;A0A1W2PR46;A0A1X7SBR3;A0A1X7SCE1;B0YJC4;K7EJU1;P05787-2;P14136-3;Q8N1N4-2;B4DIR1;F8VUG2;F8W0C6;F8W1U3;K7EKH9;K7ELP4;P14136-2;U3KPR1;CON__cRAP056P15241;CON__cRAP057P25691;CON__cRAP068Q14533;CON__cRAP070P78385;CON__cRAP071Q9NSB2;CON__cRAP072P78386;CON__cRAP073O437…	K2C6A_HUMAN	KRT6A	Keratin, type II cytoskeletal 6A	0	FLEQQNK	FLEQQNK	2	FLEQQNK2	523719
Q14CN4;Q14CN4-2;Q14CN4-3;Q3SY84;Q7RTS7;Q86Y46;Q86Y46-2	Q14CN4;Q3SY84;Q7RTS7;Q86Y46;F8W1S1;Q14CN4-2;Q14CN4-3;Q86Y46-2;H0YIG3	K2C71_HUMAN;K2C72_HUMAN;K2C73_HUMAN;K2C74_HUMAN	KRT71;KRT72;KRT73;KRT74	Keratin, type II cytoskeletal 72	0	FLEQQNQVLETK	FLEQQNQVLETK	2	FLEQQNQVLETK2	84920.2
CON__cRAP054P04264;P04264	P04264;P35908;Q7Z794;CON__cRAP053P35908;CON__cRAP054P04264	K2C1_HUMAN	KRT1	Keratin, type II cytoskeletal 1	0	FLEQQNQVLQTK	FLEQQNQVLQTK	2	FLEQQNQVLQTK2	4.06391e+06
P62906	P62906	RL10A_HUMAN	RPL10A	60S ribosomal protein L10a	1	FLETVELQISLK	FLETVELQISLK	2	FLETVELQISLK2	524667
P26639;P26639-2	P26639;P26639-2	SYTC_HUMAN	TARS1	Threonine--tRNA ligase 1, cytoplasmic	1	FLGDIEVWDQAEK	FLGDIEVWDQAEK	2	FLGDIEVWDQAEK2	1.42424e+06
Q16881;Q16881-2;Q16881-3;Q16881-4;Q16881-5;Q16881-6	Q16881;Q16881-4;Q16881-5;A0A182DWI3;Q16881-2;Q16881-3;Q16881-6;Q16881-7;E9PIR7;E9PKD3	TRXR1_HUMAN	TXNRD1	Thioredoxin reductase 1, cytoplasmic	1	FLIATGER	FLIATGER	1	FLIATGER1	64020.4
P63104	P63104;B0AZS6;E7ESK7;E7EX29;P63104-2	1433Z_HUMAN	YWHAZ	14-3-3 protein zeta/delta	1	FLIPNASQAESK	FLIPNASQAESK	2	FLIPNASQAESK2	146927
P19367;P19367-2;P19367-3;P19367-4	P19367;P19367-2;P19367-3;P19367-4	HXK1_HUMAN	HK1	Hexokinase-1	1	FLLSESGSGK	FLLSESGSGK	2	FLLSESGSGK2	363508
P50395	P31150;P50395;G5E9U5;Q5SX86;Q5SX90;V9GYF8;V9GYJ7	GDIB_HUMAN	GDI2	Rab GDP dissociation inhibitor beta	0	FLMANGQLVK	FLM(UniMod:35)ANGQLVK	2	FLM(UniMod:35)ANGQLVK2	154795
P24758	P24758	A26_VACCW	VACWR149	Protein A26	1	FLNDFALLK	FLNDFALLK	2	FLNDFALLK2	1.55921e+06
P07617	P07617	MCE_VACCW	PAPS	Cap-specific mRNA (nucleoside-2'-O-)-methyltransferase	1	FLNIPTTSTEK	FLNIPTTSTEK	2	FLNIPTTSTEK2	1.23106e+07
P12926	P12926	I7_VACCW	VACWR076	Core protease I7	1	FLNSLAIHEK	FLNSLAIHEK	2	FLNSLAIHEK2	61823
Q7Z6Z7;Q7Z6Z7-2;Q7Z6Z7-3	Q7Z6Z7;Q7Z6Z7-2;Q7Z6Z7-3;H0Y659	HUWE1_HUMAN	HUWE1	E3 ubiquitin-protein ligase HUWE1	1	FLQFVTGTSK	FLQFVTGTSK	2	FLQFVTGTSK2	36307.1
O14618	O14618;E9PK03;J3KNF4	CCS_HUMAN	CCS	Copper chaperone for superoxide dismutase	1	FLQLTPER	FLQLTPER	2	FLQLTPER2	151064
P46940	P46940;A0A0J9YXZ5;H0YLE8	IQGA1_HUMAN	IQGAP1	Ras GTPase-activating-like protein IQGAP1	1	FLSAIVSSVDK	FLSAIVSSVDK	2	FLSAIVSSVDK2	295364
Q9NWT1	Q9NWT1	PK1IP_HUMAN	PAK1IP1	p21-activated protein kinase-interacting protein 1	1	FLSESVLAVAGDEEVIR	FLSESVLAVAGDEEVIR	2	FLSESVLAVAGDEEVIR2	88770.5
P19367;P19367-2;P19367-3;P19367-4	P19367;Q2TB90;P19367-2;P19367-3;P19367-4	HXK1_HUMAN	HK1	Hexokinase-1	0	FLSQIESDR	FLSQIESDR	2	FLSQIESDR2	113437
P62910	P62910;D3YTB1;F8W727	RL32_HUMAN	RPL32	60S ribosomal protein L32	1	FLVHNVK	FLVHNVK	2	FLVHNVK2	16660.4
Q76ZP7	Q76ZP7	RP132_VACCW	RPO132	DNA-directed RNA polymerase 133 kDa polypeptide	1	FLVPDPK	FLVPDPK	1	FLVPDPK1	1.07749e+06
Q76ZP7	Q76ZP7	RP132_VACCW	RPO132	DNA-directed RNA polymerase 133 kDa polypeptide	1	FLVPDPK	FLVPDPK	2	FLVPDPK2	1.81718e+06
P50395	P50395;Q5SX86;Q5SX87;P50395-2	GDIB_HUMAN	GDI2	Rab GDP dissociation inhibitor beta	1	FLVYVANFDEK	FLVYVANFDEK	2	FLVYVANFDEK2	110824
P11388;P11388-2;P11388-3;P11388-4	P11388;Q02880;E9PCY5;P11388-2;P11388-3;P11388-4;A0A8V8TN33;A0A8V8TP20;A0A8V8TPE3;Q02880-2	TOP2A_HUMAN	TOP2A	DNA topoisomerase 2-alpha	0	FLYDDNQR	FLYDDNQR	2	FLYDDNQR2	116988
Q89121	Q89121	VPK2_VACCW	VPK2	Serine/threonine-protein kinase 2	1	FLYNNLK	FLYNNLK	1	FLYNNLK1	27232.4
Q89121	Q89121	VPK2_VACCW	VPK2	Serine/threonine-protein kinase 2	1	FLYNNLK	FLYNNLK	2	FLYNNLK2	339257
P26639;P26639-2	P26639;P26639-2	SYTC_HUMAN	TARS1	Threonine--tRNA ligase 1, cytoplasmic	1	FMADIDLDPGCTLNK	FM(UniMod:35)ADIDLDPGC(UniMod:4)TLNK	2	FM(UniMod:35)ADIDLDPGC(UniMod:4)TLNK2	24689.3
Q08752	Q08752	PPID_HUMAN	PPID	Peptidyl-prolyl cis-trans isomerase D	1	FMIQGGDFSNQNGTGGESIYGEK	FM(UniMod:35)IQGGDFSNQNGTGGESIYGEK	3	FM(UniMod:35)IQGGDFSNQNGTGGESIYGEK3	16192.6
P07392	P07392	RP147_VACCW	RPO147	DNA-directed RNA polymerase 147 kDa polypeptide	1	FMMVLPGAANK	FM(UniMod:35)M(UniMod:35)VLPGAANK	2	FM(UniMod:35)M(UniMod:35)VLPGAANK2	1.69508e+06
P15531;P15531-2	P15531;P22392-2;Q32Q12;E7ERL0;P15531-2;E5RHP0;J3KPD9	NDKA_HUMAN	NME1	Nucleoside diphosphate kinase A	0	FMQASEDLLK	FM(UniMod:35)QASEDLLK	2	FM(UniMod:35)QASEDLLK2	39112.2
Q9P0L0	Q9P0L0;Q9P0L0-2	VAPA_HUMAN	VAPA	Vesicle-associated membrane protein-associated protein A	1	FMVQTIFAPPNTSDMEAVWK	FM(UniMod:35)VQTIFAPPNTSDM(UniMod:35)EAVWK	3	FM(UniMod:35)VQTIFAPPNTSDM(UniMod:35)EAVWK3	130510
P27635	P27635;F8W7C6;X1WI28	RL10_HUMAN	RPL10	60S ribosomal protein L10	1	FNADEFEDMVAEK	FNADEFEDM(UniMod:35)VAEK	2	FNADEFEDM(UniMod:35)VAEK2	17664.4
Q14315;Q14315-2	Q14315;Q14315-2	FLNC_HUMAN	FLNC	Filamin-C	1	FNDEHIPDSPFVVPVASLSDDAR	FNDEHIPDSPFVVPVASLSDDAR	3	FNDEHIPDSPFVVPVASLSDDAR3	196897
P21333;P21333-2	P21333;P21333-2;Q60FE5;A0A7P0NMY4;H0Y5C6	FLNA_HUMAN	FLNA	Filamin-A	1	FNEEHIPDSPFVVPVASPSGDAR	FNEEHIPDSPFVVPVASPSGDAR	3	FNEEHIPDSPFVVPVASPSGDAR3	67487.9
Q9Y237;Q9Y237-2	Q9Y237;Q9Y237-2;A0A494C021;H0Y4T6;H0Y610;H0Y8P6;J3KMW3;Q9Y237-3	PIN4_HUMAN	PIN4	Peptidyl-prolyl cis-trans isomerase NIMA-interacting 4	1	FNEVAAQYSEDK	FNEVAAQYSEDK	2	FNEVAAQYSEDK2	157089
Q92499;Q92499-2;Q92499-3	Q92499;A0A087WZ71;A0A087X2G1;A0A7I2V2M5;A0A7I2V421;A0A7I2V430;A0A7I2V4F0;A0A7I2V4J3;A0A7I2V5X8;A0A7I2YQ77;Q92499-2;Q92499-3	DDX1_HUMAN	DDX1	ATP-dependent RNA helicase DDX1	1	FNFGEEEFK	FNFGEEEFK	2	FNFGEEEFK2	181612
P43155;P43155-2	P43155;H0Y4Z7;P43155-2;P43155-3;A0A7P0T9E7;A0A7P0T9R9;A0A7P0TAR1;A0A7P0TBF3	CACP_HUMAN	CRAT	Carnitine O-acetyltransferase	1	FNITPEIK	FNITPEIK	2	FNITPEIK2	171911
P26639;P26639-2	P26639;P26639-2	SYTC_HUMAN	TARS1	Threonine--tRNA ligase 1, cytoplasmic	1	FNLTYVSHDGDDK	FNLTYVSHDGDDK	2	FNLTYVSHDGDDK2	55194.8
P26639;P26639-2	P26639;P26639-2	SYTC_HUMAN	TARS1	Threonine--tRNA ligase 1, cytoplasmic	1	FNLTYVSHDGDDK	FNLTYVSHDGDDK	3	FNLTYVSHDGDDK3	77070.9
P07614	P07614	L3_VACCW	VACWR090	Protein L3	1	FNNDIPK	FNNDIPK	1	FNNDIPK1	708378
P07614	P07614	L3_VACCW	VACWR090	Protein L3	1	FNNDIPK	FNNDIPK	2	FNNDIPK2	1.45441e+06
P07614	P07614	L3_VACCW	VACWR090	Protein L3	1	FNNDIPKPK	FNNDIPKPK	2	FNNDIPKPK2	48847.5
O43242;O43242-2	O43242;O43242-2	PSMD3_HUMAN	PSMD3	26S proteasome non-ATPase regulatory subunit 3	1	FNQVLDQFGEK	FNQVLDQFGEK	2	FNQVLDQFGEK2	17047.9
P19367;P19367-2;P19367-3;P19367-4	P19367;P19367-2;P19367-3;P19367-4	HXK1_HUMAN	HK1	Hexokinase-1	1	FNTSDVSAIEK	FNTSDVSAIEK	2	FNTSDVSAIEK2	217169
P46940	P46940;H0YLE8	IQGA1_HUMAN	IQGAP1	Ras GTPase-activating-like protein IQGAP1	1	FNVDEYSDLVTLTK	FNVDEYSDLVTLTK	2	FNVDEYSDLVTLTK2	260293
Q8N766;Q8N766-2;Q8N766-3	Q8N766;A0A8I5KQA0;A0A8I5KRL9;A0A8I5KTE8;A0A8I5KW55;H7C5A2;Q8N766-2;Q8N766-3;Q8N766-4;A0A8I5KXE1	EMC1_HUMAN	EMC1	ER membrane protein complex subunit 1	1	FNVEDGEIVQQVR	FNVEDGEIVQQVR	2	FNVEDGEIVQQVR2	30333.9
Q16698;Q16698-2	Q16698;Q16698-2;H0YAW3	DECR_HUMAN	DECR1	2,4-dienoyl-CoA reductase [(3E)-enoyl-CoA-producing], mitochondrial	1	FNVIQPGPIK	FNVIQPGPIK	2	FNVIQPGPIK2	60347.5
P62826	P62826;B5MDF5;F5H018;H0YFC6;J3KQE5	RAN_HUMAN	RAN	GTP-binding nuclear protein Ran	1	FNVWDTAGQEK	FNVWDTAGQEK	2	FNVWDTAGQEK2	22895.2
P46940	P46940;A0A0J9YXZ5;H0YLE8	IQGA1_HUMAN	IQGAP1	Ras GTPase-activating-like protein IQGAP1	1	FPDAGEDELLK	FPDAGEDELLK	2	FPDAGEDELLK2	606572
P23284	P23284;A0A7P0TB45;A0A7P0Z497	PPIB_HUMAN	PPIB	Peptidyl-prolyl cis-trans isomerase B	1	FPDENFK	FPDENFK	1	FPDENFK1	60573.2
P23284	P23284;A0A7P0TB45;A0A7P0Z497	PPIB_HUMAN	PPIB	Peptidyl-prolyl cis-trans isomerase B	1	FPDENFK	FPDENFK	2	FPDENFK2	727370
P30405	P30405;H0Y548;P30405-2;R4GN99	PPIF_HUMAN	PPIF	Peptidyl-prolyl cis-trans isomerase F, mitochondrial	1	FPDENFTLK	FPDENFTLK	2	FPDENFTLK2	549212
P68371	A6NNZ2;P04350;P07437;P68371;Q13509;Q13885;Q3ZCM7;Q9BUF5;Q9BVA1;Q9H4B7;A0A075B736;A0A0B4J269;G3V2A3;K7ESM5;Q5JP53;Q5SQY0;Q5ST81;M0R2D3;Q13509-2	TBB4B_HUMAN	TUBB4B	Tubulin beta-4B chain	0	FPGQLNADLR	FPGQLNADLR	2	FPGQLNADLR2	40134.8
P62906	P62906	RL10A_HUMAN	RPL10A	60S ribosomal protein L10a	1	FPSLLTHNENMVAK	FPSLLTHNENM(UniMod:35)VAK	2	FPSLLTHNENM(UniMod:35)VAK2	111904
P62906	P62906	RL10A_HUMAN	RPL10A	60S ribosomal protein L10a	1	FPSLLTHNENMVAK	FPSLLTHNENM(UniMod:35)VAK	3	FPSLLTHNENM(UniMod:35)VAK3	381829
P16714	P16714	I1_VACCW	VACWR070	Telomere-binding protein I1	1	FQESFYEDIAEFVK	FQESFYEDIAEFVK	2	FQESFYEDIAEFVK2	82649.6
Q01082;Q01082-2;Q01082-3	O15020;Q01082;A0A087WUZ3;A0A087WYQ1;A4QPE4;O15020-2;Q01082-2;Q01082-3;F8W6C1	SPTB2_HUMAN	SPTBN1	Spectrin beta chain, non-erythrocytic 1	0	FQIQDISVETEDNK	FQIQDISVETEDNK	2	FQIQDISVETEDNK2	10570.7
Q92890;Q92890-1;Q92890-3	Q92890;Q92890-1;Q92890-3;C9IZG3;C9J6N9;C9JNP9	UFD1_HUMAN	UFD1	Ubiquitin recognition factor in ER-associated degradation protein 1	1	FQPQSPDFLDITNPK	FQPQSPDFLDITNPK	2	FQPQSPDFLDITNPK2	15218.6
P06440	P06440	P4B_VACCW	VACWR122	Major core protein 4b	1	FQSMHFTDMSSSQDLSFIYR	FQSM(UniMod:35)HFTDM(UniMod:35)SSSQDLSFIYR	3	FQSM(UniMod:35)HFTDM(UniMod:35)SSSQDLSFIYR3	1.22376e+06
O75592;O75592-2	O75592;A0A499FJI4;A0A804HIR9;A0A804HJ25;A0A804HKQ1;A0A804HL12;A0A8Q3SHK7;A0A8Q3SHQ2;A0A8Q3SHQ6;O75592-2	MYCB2_HUMAN	MYCBP2	E3 ubiquitin-protein ligase MYCBP2	1	FSADTDILLGGLGLFGGR	FSADTDILLGGLGLFGGR	2	FSADTDILLGGLGLFGGR2	33775.7
Q8IYB8	Q8IYB8	SUV3_HUMAN	SUPV3L1	ATP-dependent RNA helicase SUPV3L1, mitochondrial	1	FSAELIQHIPLSLR	FSAELIQHIPLSLR	3	FSAELIQHIPLSLR3	60434.1
Q02790	Q02790;F5H1U3	FKBP4_HUMAN	FKBP4	Peptidyl-prolyl cis-trans isomerase FKBP4	1	FSFDLGK	FSFDLGK	1	FSFDLGK1	19094.6
Q02790	Q02790;F5H1U3	FKBP4_HUMAN	FKBP4	Peptidyl-prolyl cis-trans isomerase FKBP4	1	FSFDLGK	FSFDLGK	2	FSFDLGK2	90337.2
A6NHR9;A6NHR9-2	A6NHR9;A6NHR9-2;A0A8I5KRS9;J3KTL8	SMHD1_HUMAN	SMCHD1	Structural maintenance of chromosomes flexible hinge domain-containing protein 1	1	FSFGLLDLPFR	FSFGLLDLPFR	2	FSFGLLDLPFR2	14321.2
A0A075B6P5;A0A075B6S2;A0A075B6S6;A0A087WW87;A0A0A0MRZ7;A2NJV5;P01614;P01615;P06310	P01615;P01614;P06310;A0A075B6P5;A0A075B6S2;A0A075B6S6;A0A087WW87;A0A0A0MRZ7;A2NJV5	KV228_HUMAN;KV229_HUMAN;KV230_HUMAN;KV240_HUMAN;KVD26_HUMAN;KVD28_HUMAN;KVD29_HUMAN;KVD30_HUMAN;KVD40_HUMAN	IGKV2-28;IGKV2-29;IGKV2-30;IGKV2-40;IGKV2D-26;IGKV2D-28;IGKV2D-29;IGKV2D-30;IGKV2D-40	Immunoglobulin kappa variable 2-28	0	FSGSGSGTDFTLK	FSGSGSGTDFTLK	2	FSGSGSGTDFTLK2	214415
Q13200	Q13200;Q13200-2;Q13200-3;H7C1H2	PSMD2_HUMAN	PSMD2	26S proteasome non-ATPase regulatory subunit 2	1	FSHDADPEVSYNSIFAMGMVGSGTNNAR	FSHDADPEVSYNSIFAM(UniMod:35)GM(UniMod:35)VGSGTNNAR	3	FSHDADPEVSYNSIFAM(UniMod:35)GM(UniMod:35)VGSGTNNAR3	11921.4
CON__cRAP023P00767	CON__cRAP023P00767	CTRB_BOVIN		Chymotrypsinogen B	1	FSILTVR	FSILTVR	2	FSILTVR2	31188.6
Q09666	Q09666	AHNK_HUMAN	AHNAK	Neuroblast differentiation-associated protein AHNAK	1	FSMPGFK	FSM(UniMod:35)PGFK	2	FSM(UniMod:35)PGFK2	119844
P24758	P24758	A26_VACCW	VACWR149	Protein A26	1	FSNDAILVYIR	FSNDAILVYIR	2	FSNDAILVYIR2	6.08802e+06
P24758	P24758	A26_VACCW	VACWR149	Protein A26	1	FSNDAILVYIR	FSNDAILVYIR	3	FSNDAILVYIR3	167160
Q5D862	Q5D862	FILA2_HUMAN	FLG2	Filaggrin-2	1	FSNSSSSNEFSK	FSNSSSSNEFSK	2	FSNSSSSNEFSK2	38589.8
P01008	P01008	ANT3_HUMAN	SERPINC1	Antithrombin-III	1	FSPENTR	FSPENTR	2	FSPENTR2	72855.6
Q15942	Q15942;H0Y2Y8;H7C3D3;Q15942-2	ZYX_HUMAN	ZYX	Zyxin	1	FSPGAPGGSGSQPNQK	FSPGAPGGSGSQPNQK	2	FSPGAPGGSGSQPNQK2	21502.8
P61964	P61964;V9GZ59	WDR5_HUMAN	WDR5	WD repeat-containing protein 5	1	FSPNGEWLASSSADK	FSPNGEWLASSSADK	2	FSPNGEWLASSSADK2	140606
P29191	P29191	A4_VACCW	VACWR123	39kDa core protein	1	FSQGLAESSTPK	FSQGLAESSTPK	2	FSQGLAESSTPK2	1.15801e+07
Q96EY1	Q96EY1;Q96EY1-2	DNJA3_HUMAN	DNAJA3	DnaJ homolog subfamily A member 3, mitochondrial	1	FSQLAEAYEVLSDEVK	FSQLAEAYEVLSDEVK	2	FSQLAEAYEVLSDEVK2	258872
Q96EY1	Q96EY1;Q96EY1-2	DNJA3_HUMAN	DNAJA3	DnaJ homolog subfamily A member 3, mitochondrial	1	FSQLAEAYEVLSDEVK	FSQLAEAYEVLSDEVK	3	FSQLAEAYEVLSDEVK3	174448
Q08188	Q08188;A0A494C0J7	TGM3_HUMAN	TGM3	Protein-glutamine gamma-glutamyltransferase E	1	FSSQELILR	FSSQELILR	2	FSSQELILR2	15568.2
O43818	O43818	U3IP2_HUMAN	RRP9	U3 small nucleolar RNA-interacting protein 2	1	FSSSGDFLVAGVGQEHR	FSSSGDFLVAGVGQEHR	3	FSSSGDFLVAGVGQEHR3	14117.2
CON__cRAP041P35527;P35527	P35527;CON__cRAP041P35527	K1C9_HUMAN	KRT9	Keratin, type I cytoskeletal 9	1	FSSSSGYGGGSSR	FSSSSGYGGGSSR	2	FSSSSGYGGGSSR2	77995.3
P14866;P14866-2	P14866;M0QXS5;A0A3B3ITJ4;M0QYT0;P14866-2	HNRPL_HUMAN	HNRNPL	Heterogeneous nuclear ribonucleoprotein L	1	FSTPEQAAK	FSTPEQAAK	2	FSTPEQAAK2	25137.9
Q9Y5B9	Q9Y5B9	SP16H_HUMAN	SUPT16H	FACT complex subunit SPT16	1	FSVVSDK	FSVVSDK	1	FSVVSDK1	97853
CON__cRAP097P15252	CON__cRAP097P15252	REF_HEVBR		Rubber elongation factor protein	1	FSYIPNGALK	FSYIPNGALK	2	FSYIPNGALK2	130462
Q92900;Q92900-2	Q92900;Q92900-2	RENT1_HUMAN	UPF1	Regulator of nonsense transcripts 1	1	FTAQGLPDLNHSQVYAVK	FTAQGLPDLNHSQVYAVK	3	FTAQGLPDLNHSQVYAVK3	35608.2
P07616	P07616	J1_VACCW	VACWR093	Protein J1	1	FTDFQDFK	FTDFQDFK	2	FTDFQDFK2	148555
P07616	P07616	J1_VACCW	VACWR093	Protein J1	1	FTDFQDFKK	FTDFQDFKK	2	FTDFQDFKK2	20436.8
P12429	P12429;D6RA82;D6RFJ9	ANXA3_HUMAN	ANXA3	Annexin A3	1	FTEILCLR	FTEILC(UniMod:4)LR	2	FTEILC(UniMod:4)LR2	16713.3
P68716	P68716	G7_VACCW	VACWR085	Assembly protein G7	1	FTILEYLYIMR	FTILEYLYIM(UniMod:35)R	2	FTILEYLYIM(UniMod:35)R2	20467.4
P61964	P61964;V9GYQ5;V9GZ59	WDR5_HUMAN	WDR5	WD repeat-containing protein 5	1	FTLAGHTK	FTLAGHTK	1	FTLAGHTK1	39120.9
P61964	P61964;V9GYQ5;V9GZ59	WDR5_HUMAN	WDR5	WD repeat-containing protein 5	1	FTLAGHTK	FTLAGHTK	2	FTLAGHTK2	66273.2
Q13724;Q13724-2	Q13724;A0A3B3IS52;A0A3B3IRK6;A0A3B3ITC1;A0A8I5KQG9;A0A8I5KTK5;C9JDQ1;Q13724-2	MOGS_HUMAN	MOGS	Mannosyl-oligosaccharide glucosidase	1	FTLLPPTSPGDTAPK	FTLLPPTSPGDTAPK	2	FTLLPPTSPGDTAPK2	125707
P06576	P06576;H0YH81;F8W0P7	ATPB_HUMAN	ATP5F1B	ATP synthase subunit beta, mitochondrial	1	FTQAGSEVSALLGR	FTQAGSEVSALLGR	2	FTQAGSEVSALLGR2	25150.8
P07392	P07392	RP147_VACCW	RPO147	DNA-directed RNA polymerase 147 kDa polypeptide	1	FTQQALSSFHTTEK	FTQQALSSFHTTEK	2	FTQQALSSFHTTEK2	238791
P07392	P07392	RP147_VACCW	RPO147	DNA-directed RNA polymerase 147 kDa polypeptide	1	FTQQALSSFHTTEK	FTQQALSSFHTTEK	3	FTQQALSSFHTTEK3	1.48968e+06
P07392	P07392	RP147_VACCW	RPO147	DNA-directed RNA polymerase 147 kDa polypeptide	1	FTVYLNFVEPEELNLSK	FTVYLNFVEPEELNLSK	2	FTVYLNFVEPEELNLSK2	2.33709e+06
P07392	P07392	RP147_VACCW	RPO147	DNA-directed RNA polymerase 147 kDa polypeptide	1	FTVYLNFVEPEELNLSK	FTVYLNFVEPEELNLSK	3	FTVYLNFVEPEELNLSK3	227893
P07617	P07617	MCE_VACCW	PAPS	Cap-specific mRNA (nucleoside-2'-O-)-methyltransferase	1	FVDEEYLR	FVDEEYLR	2	FVDEEYLR2	2.38017e+07
CON__cRAP097P15252	CON__cRAP097P15252	REF_HEVBR		Rubber elongation factor protein	1	FVDSTVVASVTIIDR	FVDSTVVASVTIIDR	2	FVDSTVVASVTIIDR2	650533
CON__cRAP097P15252	CON__cRAP097P15252	REF_HEVBR		Rubber elongation factor protein	1	FVDSTVVASVTIIDR	FVDSTVVASVTIIDR	3	FVDSTVVASVTIIDR3	88342.5
P40925;P40925-3	P40925;A0A5K1VW95;P40925-2;P40925-3;B8ZZ51;B9A041	MDHC_HUMAN	MDH1	Malate dehydrogenase, cytoplasmic	1	FVEGLPINDFSR	FVEGLPINDFSR	2	FVEGLPINDFSR2	78049.5
P68448	P68448	E11_VACCW	VACWR067	Core protein E11	1	FVELLSEYIHIDQSEFYLVVK	FVELLSEYIHIDQSEFYLVVK	3	FVELLSEYIHIDQSEFYLVVK3	37792.6
Q89121	Q89121	VPK2_VACCW	VPK2	Serine/threonine-protein kinase 2	1	FVFEATK	FVFEATK	1	FVFEATK1	27166.8
P40926	P40926;G3XAL0;P40926-2	MDHM_HUMAN	MDH2	Malate dehydrogenase, mitochondrial	1	FVFSLVDAMNGK	FVFSLVDAM(UniMod:35)NGK	2	FVFSLVDAM(UniMod:35)NGK2	520391
P30536	P30536;B1AH87	TSPO_HUMAN	TSPO	Translocator protein	1	FVHGEGLR	FVHGEGLR	2	FVHGEGLR2	52486.2
P04302	P04302	D3_VACCW	VACWR108	Core protein D3	1	FVIYDIYTFDAFK	FVIYDIYTFDAFK	2	FVIYDIYTFDAFK2	155814
Q76ZQ4	Q76ZQ4	A13_VACCW	VACWR132	Virion membrane protein A13	1	FVNNLEK	FVNNLEK	1	FVNNLEK1	51154.8
Q76ZQ4	Q76ZQ4	A13_VACCW	VACWR132	Virion membrane protein A13	1	FVNNLEK	FVNNLEK	2	FVNNLEK2	508875
O96008	O96008;K7EJ57;O96008-2;K7EKG4	TOM40_HUMAN	TOMM40	Mitochondrial import receptor subunit TOM40 homolog	1	FVNWQVDGEYR	FVNWQVDGEYR	2	FVNWQVDGEYR2	9646.3
P50395	P50395;P50395-2	GDIB_HUMAN	GDI2	Rab GDP dissociation inhibitor beta	1	FVSISDLLVPK	FVSISDLLVPK	2	FVSISDLLVPK2	45912.1
Q14008;Q14008-2;Q14008-3	Q14008;Q14008-2;Q14008-3;E9PQH5	CKAP5_HUMAN	CKAP5	Cytoskeleton-associated protein 5	1	FVTDSNAVVQLK	FVTDSNAVVQLK	2	FVTDSNAVVQLK2	91868.8
P00505	P00505;P00505-2	AATM_HUMAN	GOT2	Aspartate aminotransferase, mitochondrial	1	FVTVQTISGTGALR	FVTVQTISGTGALR	2	FVTVQTISGTGALR2	491024
P00505	P00505;P00505-2	AATM_HUMAN	GOT2	Aspartate aminotransferase, mitochondrial	1	FVTVQTISGTGALR	FVTVQTISGTGALR	3	FVTVQTISGTGALR3	94245.5
P62195;P62195-2	P62195;P62195-2;J3KRP2;J3QLH6;J3QRW1;J3QSA9	PRS8_HUMAN	PSMC5	26S proteasome regulatory subunit 8	1	FVVDVDK	FVVDVDK	1	FVVDVDK1	7277.97
P18377	P18377	K4_VACCW	VACWR035	Phospholipase-D-like protein K4	1	FVYVSVMNFIPIIYSK	FVYVSVMNFIPIIYSK	2	FVYVSVMNFIPIIYSK2	14638.7
P18377	P18377	K4_VACCW	VACWR035	Phospholipase-D-like protein K4	1	FVYVSVMNFIPIIYSK	FVYVSVM(UniMod:35)NFIPIIYSK	2	FVYVSVM(UniMod:35)NFIPIIYSK2	1.44133e+06
P18377	P18377	K4_VACCW	VACWR035	Phospholipase-D-like protein K4	1	FVYVSVMNFIPIIYSK	FVYVSVM(UniMod:35)NFIPIIYSK	3	FVYVSVM(UniMod:35)NFIPIIYSK3	247798
P08238	P08238	HS90B_HUMAN	HSP90AB1	Heat shock protein HSP 90-beta	1	FYEAFSK	FYEAFSK	1	FYEAFSK1	12286.7
P07900;P07900-2	P07900;P07900-2	HS90A_HUMAN	HSP90AA1	Heat shock protein HSP 90-alpha	1	FYEQFSK	FYEQFSK	1	FYEQFSK1	18620.5
P07900;P07900-2	P07900;P07900-2	HS90A_HUMAN	HSP90AA1	Heat shock protein HSP 90-alpha	1	FYEQFSK	FYEQFSK	2	FYEQFSK2	68420.8
P12273	P12273	PIP_HUMAN	PIP	Prolactin-inducible protein	1	FYTIEILK	FYTIEILK	2	FYTIEILK2	10794.9
P09874	P09874;A0A7I2V3E1	PARP1_HUMAN	PARP1	Poly [ADP-ribose] polymerase 1	1	FYTLIPHDFGMK	FYTLIPHDFGM(UniMod:35)K	3	FYTLIPHDFGM(UniMod:35)K3	34553.2
P19367;P19367-2;P19367-3;P19367-4	P19367;P19367-2;P19367-3;P19367-4	HXK1_HUMAN	HK1	Hexokinase-1	1	GAALITAVGVR	GAALITAVGVR	2	GAALITAVGVR2	52705.4
P19367;P19367-2;P19367-3;P19367-4	P19367;P52789;E9PB90;P19367-2;P19367-3;P19367-4	HXK1_HUMAN	HK1	Hexokinase-1	0	GAAMVTAVAYR	GAAM(UniMod:35)VTAVAYR	2	GAAM(UniMod:35)VTAVAYR2	130979
Q86X55;Q86X55-1;Q86X55-2	Q86X55;K7EQA8;Q86X55-1;Q86X55-2	CARM1_HUMAN	CARM1	Histone-arginine methyltransferase CARM1	1	GAAVDEYFR	GAAVDEYFR	2	GAAVDEYFR2	34640.5
Q99497	Q99497;K7ELW0	PARK7_HUMAN	PARK7	Parkinson disease protein 7	1	GAEEMETVIPVDVMR	GAEEM(UniMod:35)ETVIPVDVM(UniMod:35)R	2	GAEEM(UniMod:35)ETVIPVDVM(UniMod:35)R2	26945.1
O94760;O94760-2	O94760;B4DYP1;O94760-2	DDAH1_HUMAN	DDAH1	N(G),N(G)-dimethylarginine dimethylaminohydrolase 1	1	GAEILADTFK	GAEILADTFK	2	GAEILADTFK2	30449.1
Q15008;Q15008-4	Q15008;Q15008-2;Q15008-3;Q15008-4;H7C531	PSMD6_HUMAN	PSMD6	26S proteasome non-ATPase regulatory subunit 6	1	GAEILEVLHSLPAVR	GAEILEVLHSLPAVR	2	GAEILEVLHSLPAVR2	58442.8
Q15008;Q15008-4	Q15008;Q15008-2;Q15008-3;Q15008-4;H7C531	PSMD6_HUMAN	PSMD6	26S proteasome non-ATPase regulatory subunit 6	1	GAEILEVLHSLPAVR	GAEILEVLHSLPAVR	3	GAEILEVLHSLPAVR3	60982
P68613	P68613	VLTF1_VACCW	VLTF1	Late transcription factor 1	1	GAENIVFNLPVSK	GAENIVFNLPVSK	2	GAENIVFNLPVSK2	68733.5
P07239	P07239	DUSP_VACCW	H1L	Dual specificity protein phosphatase H1	1	GAFVENPSFK	GAFVENPSFK	2	GAFVENPSFK2	1.49997e+06
Q14315;Q14315-2	Q14315;Q14315-2	FLNC_HUMAN	FLNC	Filamin-C	1	GAGGQGQLDVR	GAGGQGQLDVR	2	GAGGQGQLDVR2	28523.1
O75369;O75369-2;O75369-8;O75369-9	O75369;O75369-2;O75369-3;O75369-6;O75369-4;O75369-5;O75369-7;O75369-8;O75369-9;A0A804HK76;A0A804HL72;E7EN95	FLNB_HUMAN	FLNB	Filamin-B	1	GAGIGGLGITVEGPSESK	GAGIGGLGITVEGPSESK	2	GAGIGGLGITVEGPSESK2	50984.8
Q14315;Q14315-2	P21333;P21333-2;Q14315;Q14315-2;Q60FE5;A0A7P0NMY4;F8WE98	FLNC_HUMAN	FLNC	Filamin-C	0	GAGSGELK	GAGSGELK	1	GAGSGELK1	22673.3
P15924	P15924;P15924-2;P15924-3	DESP_HUMAN	DSP	Desmoplakin	1	GAGSIAGASASPK	GAGSIAGASASPK	2	GAGSIAGASASPK2	23770.8
P08758	P08758;D6RBE9;D6RBL5	ANXA5_HUMAN	ANXA5	Annexin A5	1	GAGTDDHTLIR	GAGTDDHTLIR	2	GAGTDDHTLIR2	861205
P20073;P20073-2	P20073;P20073-2	ANXA7_HUMAN	ANXA7	Annexin A7	1	GAGTDDSTLVR	GAGTDDSTLVR	2	GAGTDDSTLVR2	32708.3
P09525;P09525-3	P09525;P09525-2;P09525-3	ANXA4_HUMAN	ANXA4	Annexin A4	1	GAGTDEGCLIEILASR	GAGTDEGC(UniMod:4)LIEILASR	2	GAGTDEGC(UniMod:4)LIEILASR2	205729
Q14315;Q14315-2	Q14315;Q14315-2	FLNC_HUMAN	FLNC	Filamin-C	1	GAGTGGLGLAIEGPSEAK	GAGTGGLGLAIEGPSEAK	2	GAGTGGLGLAIEGPSEAK2	152061
P21333;P21333-2	P21333;P21333-2;Q60FE5	FLNA_HUMAN	FLNA	Filamin-A	1	GAGTGGLGLAVEGPSEAK	GAGTGGLGLAVEGPSEAK	2	GAGTGGLGLAVEGPSEAK2	43149.9
P12429	P12429;D6RA82;D6RCA8;D6RFG5	ANXA3_HUMAN	ANXA3	Annexin A3	1	GAGTNEDALIEILTTR	GAGTNEDALIEILTTR	2	GAGTNEDALIEILTTR2	428144
P12429	P12429;D6RA82;D6RCA8;D6RFG5	ANXA3_HUMAN	ANXA3	Annexin A3	1	GAGTNEDALIEILTTR	GAGTNEDALIEILTTR	3	GAGTNEDALIEILTTR3	87621
Q07065	Q07065	CKAP4_HUMAN	CKAP4	Cytoskeleton-associated protein 4	1	GAHPSGGADDVAK	GAHPSGGADDVAK	2	GAHPSGGADDVAK2	55860.5
P04021	P04021	F13_VACCW	VACWR052	Envelope phospholipase F13	1	GALIFDK	GALIFDK	1	GALIFDK1	32722.4
P04406;P04406-2	P04406;E7EUT5;P04406-2	G3P_HUMAN	GAPDH	Glyceraldehyde-3-phosphate dehydrogenase	1	GALQNIIPASTGAAK	GALQNIIPASTGAAK	2	GALQNIIPASTGAAK2	201505
P51659	P51659;A0A2R8YD50;A0A2R8YDT8;A0A2R8YF45;A0A804HK65;A0A804HKU2;E7EPL9;E7ER27	DHB4_HUMAN	HSD17B4	Peroxisomal multifunctional enzyme type 2	1	GALVVVNDLGGDFK	GALVVVNDLGGDFK	2	GALVVVNDLGGDFK2	243990
P10809	P10809;A0A7I2V2X6;A0A7I2V369;A0A7I2V599;A0A7I2V5K3;A0A7I2V5M1;A0A7I2YQ71;A0A7I2YQK6;P10809-2;E7ESH4;E7EXB4	CH60_HUMAN	HSPD1	60 kDa heat shock protein, mitochondrial	1	GANPVEIR	GANPVEIR	2	GANPVEIR2	87858.5
P21605;P21605-2	P21605;P21605-2	E3_VACCW	VACWR059	RNA-binding protein E3	1	GANPVTVINEYCQITR	GANPVTVINEYC(UniMod:4)QITR	2	GANPVTVINEYC(UniMod:4)QITR2	89140.1
Q9NPJ3;Q9NPJ3-2	Q9NPJ3;Q9NPJ3-2	ACO13_HUMAN	ACOT13	Acyl-coenzyme A thioesterase 13	1	GAPGVSVDMNITYMSPAK	GAPGVSVDM(UniMod:35)NITYM(UniMod:35)SPAK	2	GAPGVSVDM(UniMod:35)NITYM(UniMod:35)SPAK2	146594
P78344;P78344-2	P78344;D3DQV9;H0Y3P2;H0YCF8;H0YCH5;H0YD77;H0YD99;H0YDC0;H0YEC5;H0YEN8;P78344-2	IF4G2_HUMAN	EIF4G2	Eukaryotic translation initiation factor 4 gamma 2	1	GAPQHYPK	GAPQHYPK	1	GAPQHYPK1	32856.6
P78344;P78344-2	P78344;D3DQV9;H0Y3P2;H0YCF8;H0YCH5;H0YD77;H0YD99;H0YDC0;H0YEC5;H0YEN8;P78344-2	IF4G2_HUMAN	EIF4G2	Eukaryotic translation initiation factor 4 gamma 2	1	GAPQHYPK	GAPQHYPK	2	GAPQHYPK2	38548.2
Q9P265	Q9P265	DIP2B_HUMAN	DIP2B	Disco-interacting protein 2 homolog B	1	GAPQSLLLSESGK	GAPQSLLLSESGK	2	GAPQSLLLSESGK2	43666.2
Q8IX04;Q8IX04-2;Q8IX04-3;Q8IX04-4;Q8IX04-6	Q8IX04;Q8IX04-2;Q8IX04-3;Q8IX04-4;Q8IX04-6;Q8IX04-7	UEVLD_HUMAN	UEVLD	Ubiquitin-conjugating enzyme E2 variant 3	1	GATMDLEIFNLPNVEISK	GATM(UniMod:35)DLEIFNLPNVEISK	2	GATM(UniMod:35)DLEIFNLPNVEISK2	71073.3
Q8NAT1	Q8NAT1	PMGT2_HUMAN	POMGNT2	Protein O-linked-mannose beta-1,4-N-acetylglucosaminyltransferase 2	1	GATVVELFPYAVNPDHYTPYK	GATVVELFPYAVNPDHYTPYK	3	GATVVELFPYAVNPDHYTPYK3	25991
Q16531	Q16531;A0A7P0T870;A0A7P0T965;A0A7P0TAK7;A0A7P0TB30;A0A7P0Z3Z5;A0A7P0Z4B9;F5GY55;Q16531-2	DDB1_HUMAN	DDB1	DNA damage-binding protein 1	1	GAVYSMVEFNGK	GAVYSM(UniMod:35)VEFNGK	2	GAVYSM(UniMod:35)VEFNGK2	62983.6
P68692	P68692	GLRX1_VACCW	VACWR069	Glutaredoxin-1	1	GAYEIVDIK	GAYEIVDIK	1	GAYEIVDIK1	1.34743e+06
P68692	P68692	GLRX1_VACCW	VACWR069	Glutaredoxin-1	1	GAYEIVDIK	GAYEIVDIK	2	GAYEIVDIK2	2.52239e+06
P26639;P26639-2	P26639;P26639-2	SYTC_HUMAN	TARS1	Threonine--tRNA ligase 1, cytoplasmic	1	GAYIYNALIEFIR	GAYIYNALIEFIR	2	GAYIYNALIEFIR2	165177
P26639;P26639-2	P26639;P26639-2	SYTC_HUMAN	TARS1	Threonine--tRNA ligase 1, cytoplasmic	1	GAYIYNALIEFIR	GAYIYNALIEFIR	3	GAYIYNALIEFIR3	17066.7
P26639;P26639-2	P26639;P26639-2	SYTC_HUMAN	TARS1	Threonine--tRNA ligase 1, cytoplasmic	1	GCLDFLR	GC(UniMod:4)LDFLR	2	GC(UniMod:4)LDFLR2	70931.9
Q09666	Q09666	AHNK_HUMAN	AHNAK	Neuroblast differentiation-associated protein AHNAK	1	GDADVSVPK	GDADVSVPK	2	GDADVSVPK2	10466.4
P20908;P20908-2	P20908;P20908-2	CO5A1_HUMAN	COL5A1	Collagen alpha-1(V) chain	1	GDDGEVGPR	GDDGEVGPR	2	GDDGEVGPR2	74849.7
P01008	P01008	ANT3_HUMAN	SERPINC1	Antithrombin-III	1	GDDITMVLILPK	GDDITM(UniMod:35)VLILPK	2	GDDITM(UniMod:35)VLILPK2	2.06746e+06
P07910;P07910-2;P07910-3	O60812;P07910;B2RXH8;B7ZW38;G3V2Q1;P07910-2;P07910-3;P0DMR1;A0A0G2JNQ3;A0A0G2JPF8;B4DY08;G3V2D6;G3V4C1;G3V4W0;G3V576;G3V5V7	HNRPC_HUMAN	HNRNPC	Heterogeneous nuclear ribonucleoproteins C1/C2	0	GDDLQAIK	GDDLQAIK	1	GDDLQAIK1	49798.4
P07910;P07910-2;P07910-3	P07910;G3V2Q1;P07910-2;P07910-3;B4DY08;G3V2D6;G3V4C1;G3V4W0;G3V576;G3V5V7	HNRPC_HUMAN	HNRNPC	Heterogeneous nuclear ribonucleoproteins C1/C2	1	GDDLQAIKK	GDDLQAIKK	2	GDDLQAIKK2	10141.6
Q71UI9-3;Q71UI9-4	P0C0S5;Q71UI9;A0A494C189;C9J0D1;C9J386;Q71UI9-2;Q71UI9-3;Q71UI9-4	H2AV_HUMAN	H2AZ2	Isoform 3 of Histone H2A.V	0	GDEELDSLIK	GDEELDSLIK	2	GDEELDSLIK2	24162.8
Q9UBQ0;Q9UBQ0-2	Q9UBQ0;Q9UBQ0-2;F8VXU5	VPS29_HUMAN	VPS29	Vacuolar protein sorting-associated protein 29	1	GDFDENLNYPEQK	GDFDENLNYPEQK	2	GDFDENLNYPEQK2	34166.4
Q09666	Q09666	AHNK_HUMAN	AHNAK	Neuroblast differentiation-associated protein AHNAK	1	GDFDVSVPK	GDFDVSVPK	2	GDFDVSVPK2	16121
P19367;P19367-2;P19367-3;P19367-4	P19367;B1AR62;P19367-2;P19367-3;P19367-4	HXK1_HUMAN	HK1	Hexokinase-1	1	GDFIALDLGGSSFR	GDFIALDLGGSSFR	2	GDFIALDLGGSSFR2	1.13911e+06
Q16531	Q16531;A0A7P0T870;A0A7P0T965;A0A7P0TAK7;A0A7P0TB30;A0A7P0Z3Z5;A0A7P0Z4B9;F5GY55;Q16531-2	DDB1_HUMAN	DDB1	DNA damage-binding protein 1	1	GDFILVGDLMR	GDFILVGDLM(UniMod:35)R	2	GDFILVGDLM(UniMod:35)R2	197966
P52789	P52789;P52790;E9PB90	HXK2_HUMAN	HK2	Hexokinase-2	0	GDFLALDLGGTNFR	GDFLALDLGGTNFR	2	GDFLALDLGGTNFR2	55322.1
CON__cRAP100P00441;P00441	P00441;CON__cRAP100P00441	SODC_HUMAN	SOD1	Superoxide dismutase [Cu-Zn]	1	GDGPVQGIINFEQK	GDGPVQGIINFEQK	2	GDGPVQGIINFEQK2	1.07188e+06
Q16658	Q16658	FSCN1_HUMAN	FSCN1	Fascin	1	GDHAGVLK	GDHAGVLK	1	GDHAGVLK1	65559.2
Q16658	Q16658	FSCN1_HUMAN	FSCN1	Fascin	1	GDHAGVLK	GDHAGVLK	2	GDHAGVLK2	70138.2
P42704	P42704;A0A0C4DG06;A0A804HHY9;A0A804HI14;A0A804HI40;A0A804HIG4;A0A804HIN4;A0A804HIQ7;A0A804HIV5;A0A804HJH8;A0A804HJZ1;A0A804HK02;A0A804HK30;A0A804HKI2;A0A804HKJ0;A0A804HKR3;A0A804HKR5;A0A804HKX0;A0A804HL40;A0A804HLG8;B8ZZ38;C9JCA9	LPPRC_HUMAN	LRPPRC	Leucine-rich PPR motif-containing protein, mitochondrial	1	GDIDHVK	GDIDHVK	1	GDIDHVK1	12970.4
P55072	P55072;C9JUP7;A0A7I2V2Y2;A0A7I2V540;A0A7I2V5G8;A0A7P0T8A3;A0A7P0T8Q5;A0A7P0TAQ1;A0A7P0TAW3;A0A7P0Z4C6	TERA_HUMAN	VCP	Transitional endoplasmic reticulum ATPase	1	GDIFLVR	GDIFLVR	2	GDIFLVR2	106197
Q09666	Q09666	AHNK_HUMAN	AHNAK	Neuroblast differentiation-associated protein AHNAK	1	GDINIEGPSMNIEGPDLNVEGPEGGLK	GDINIEGPSM(UniMod:35)NIEGPDLNVEGPEGGLK	3	GDINIEGPSM(UniMod:35)NIEGPDLNVEGPEGGLK3	10689.2
Q92900;Q92900-2	Q92900;Q92900-2	RENT1_HUMAN	UPF1	Regulator of nonsense transcripts 1	1	GDLAPLWK	GDLAPLWK	2	GDLAPLWK2	43105
Q09666	Q09666	AHNK_HUMAN	AHNAK	Neuroblast differentiation-associated protein AHNAK	1	GDLDIAGPNLEGDFK	GDLDIAGPNLEGDFK	2	GDLDIAGPNLEGDFK2	116696
P14618;P14618-2	P14618;P30613;P14618-2;A0A804F6T5;H3BTN5;P14618-3;A0A804F729;B4DNK4;P30613-2;A0A8V8TMM5;A0A8V8TNX9	KPYM_HUMAN	PKM	Pyruvate kinase PKM	0	GDLGIEIPAEK	GDLGIEIPAEK	2	GDLGIEIPAEK2	224871
P12429	P12429;D6RA82;D6RAZ8;D6RCA8;D6RFG5	ANXA3_HUMAN	ANXA3	Annexin A3	1	GDLSGHFEHLMVALVTPPAVFDAK	GDLSGHFEHLM(UniMod:35)VALVTPPAVFDAK	3	GDLSGHFEHLM(UniMod:35)VALVTPPAVFDAK3	63070.6
P12429	P12429;D6RA82;D6RAZ8;D6RCA8;D6RFG5	ANXA3_HUMAN	ANXA3	Annexin A3	1	GDLSGHFEHLMVALVTPPAVFDAK	GDLSGHFEHLM(UniMod:35)VALVTPPAVFDAK	4	GDLSGHFEHLM(UniMod:35)VALVTPPAVFDAK4	187642
Q09666	Q09666	AHNK_HUMAN	AHNAK	Neuroblast differentiation-associated protein AHNAK	1	GDMDVSLPK	GDM(UniMod:35)DVSLPK	2	GDM(UniMod:35)DVSLPK2	18127
P04083	P04083	ANXA1_HUMAN	ANXA1	Annexin A1	1	GDRSEDFGVNEDLADSDAR	GDRSEDFGVNEDLADSDAR	3	GDRSEDFGVNEDLADSDAR3	159369
P00533;P00533-3;P00533-4	P00533;Q504U8;P00533-2;P00533-3;P00533-4;C9JYS6	EGFR_HUMAN	EGFR	Epidermal growth factor receptor	1	GDSFTHTPPLDPQELDILK	GDSFTHTPPLDPQELDILK	3	GDSFTHTPPLDPQELDILK3	57761.8
P62316;P62316-2	P62316;K7EJB5;P62316-2	SMD2_HUMAN	SNRPD2	Small nuclear ribonucleoprotein Sm D2	1	GDSVIVVLR	GDSVIVVLR	2	GDSVIVVLR2	32124.8
P09525;P09525-3	P09525;P09525-2;P09525-3;Q6P452	ANXA4_HUMAN	ANXA4	Annexin A4	1	GDTSGDYRK	GDTSGDYRK	2	GDTSGDYRK2	12244.7
P55072	P55072;C9JUP7;A0A7I2V2Y2;A0A7I2V540;A0A7I2V5G8;A0A7P0T8A3;A0A7P0T8Q5;A0A7P0TAQ1;A0A7P0TAW3;A0A7P0Z4C6;A0A7P0T946;A0A7P0T971;A0A7P0TBK7;A0A7P0Z4D1	TERA_HUMAN	VCP	Transitional endoplasmic reticulum ATPase	1	GDTVLLK	GDTVLLK	1	GDTVLLK1	15507.8
Q09666	Q09666	AHNK_HUMAN	AHNAK	Neuroblast differentiation-associated protein AHNAK	1	GDVDISLPK	GDVDISLPK	2	GDVDISLPK2	33435.8
Q09666	Q09666	AHNK_HUMAN	AHNAK	Neuroblast differentiation-associated protein AHNAK	1	GDVDVSGPK	GDVDVSGPK	2	GDVDVSGPK2	19348.8
Q09666	Q09666	AHNK_HUMAN	AHNAK	Neuroblast differentiation-associated protein AHNAK	1	GDVDVSLPEVEGEMK	GDVDVSLPEVEGEM(UniMod:35)K	2	GDVDVSLPEVEGEM(UniMod:35)K2	27020.5
Q09666	Q09666	AHNK_HUMAN	AHNAK	Neuroblast differentiation-associated protein AHNAK	1	GDVDVSLPK	GDVDVSLPK	2	GDVDVSLPK2	101105
Q09666	Q09666	AHNK_HUMAN	AHNAK	Neuroblast differentiation-associated protein AHNAK	1	GDVDVSVPK	GDVDVSVPK	1	GDVDVSVPK1	16594.6
P16713	P16713	G1_VACCW	VACWR078	Metalloendopeptidase G1	1	GDVENFSSLK	GDVENFSSLK	2	GDVENFSSLK2	10017
P68438	P68438	RAP94_VACCW	RAP94	RNA polymerase-associated transcription-specificity factor RAP94	1	GDVIVSYK	GDVIVSYK	1	GDVIVSYK1	15780
P50991	P50991	TCPD_HUMAN	CCT4	T-complex protein 1 subunit delta	1	GDVTITNDGATILK	GDVTITNDGATILK	2	GDVTITNDGATILK2	15332.1
Q09666	Q09666	AHNK_HUMAN	AHNAK	Neuroblast differentiation-associated protein AHNAK	1	GDVVVSLPK	GDVVVSLPK	2	GDVVVSLPK2	37697.8
Q14315;Q14315-2	Q14315;Q14315-2	FLNC_HUMAN	FLNC	Filamin-C	1	GDYILIVK	GDYILIVK	1	GDYILIVK1	20167.6
Q14315;Q14315-2	Q14315;Q14315-2	FLNC_HUMAN	FLNC	Filamin-C	1	GDYILIVK	GDYILIVK	2	GDYILIVK2	54761.2
P14618;P14618-2	P14618;P14618-2;A0A804F6T5;H3BTN5;P14618-3;A0A804F729;B4DNK4;A0A8V8TNX9	KPYM_HUMAN	PKM	Pyruvate kinase PKM	1	GDYPLEAVR	GDYPLEAVR	2	GDYPLEAVR2	139899
Q14008;Q14008-2;Q14008-3	Q14008;Q14008-2;Q14008-3;E9PQH5	CKAP5_HUMAN	CKAP5	Cytoskeleton-associated protein 5	1	GEAVQEELLK	GEAVQEELLK	2	GEAVQEELLK2	151983
Q92499;Q92499-2;Q92499-3	Q92499;A0A087WZ71;A0A087X2G1;A0A7I2V2M5;A0A7I2V430;A0A7I2V4F0;A0A7I2V4J3;A0A7I2YQ77;Q92499-2;Q92499-3	DDX1_HUMAN	DDX1	ATP-dependent RNA helicase DDX1	1	GEDSVPDTVHHVVVPVNPK	GEDSVPDTVHHVVVPVNPK	3	GEDSVPDTVHHVVVPVNPK3	42156
Q92499;Q92499-2;Q92499-3	Q92499;A0A087WZ71;A0A087X2G1;A0A7I2V2M5;A0A7I2V430;A0A7I2V4F0;A0A7I2V4J3;A0A7I2YQ77;Q92499-2;Q92499-3	DDX1_HUMAN	DDX1	ATP-dependent RNA helicase DDX1	1	GEDSVPDTVHHVVVPVNPK	GEDSVPDTVHHVVVPVNPK	4	GEDSVPDTVHHVVVPVNPK4	42407.2
P68438	P68438	RAP94_VACCW	RAP94	RNA polymerase-associated transcription-specificity factor RAP94	1	GEELPLSALK	GEELPLSALK	2	GEELPLSALK2	120734
Q09028;Q09028-2;Q09028-3;Q09028-4	Q09028;Q09028-2;Q09028-3;Q09028-4;C9JPP3	RBBP4_HUMAN	RBBP4	Histone-binding protein RBBP4	1	GEFGGFGSVSGK	GEFGGFGSVSGK	2	GEFGGFGSVSGK2	18017.4
Q16576;Q16576-2	Q16576;Q16576-2;Q5JP01	RBBP7_HUMAN	RBBP7	Histone-binding protein RBBP7	1	GEFGGFGSVTGK	GEFGGFGSVTGK	2	GEFGGFGSVTGK2	19963.2
Q9Y4P3	Q9Y4P3;E9PF19	TBL2_HUMAN	TBL2	Transducin beta-like protein 2	1	GEFQEVVR	GEFQEVVR	2	GEFQEVVR2	21896.1
P49821;P49821-2	P49821;G3V0I5;B4DE93;P49821-2;E9PJL9;E9PLC6;E9PMX3;E9PPR0;E9PQP1	NDUV1_HUMAN	NDUFV1	NADH dehydrogenase [ubiquinone] flavoprotein 1, mitochondrial	1	GEFYNEASNLQVAIR	GEFYNEASNLQVAIR	2	GEFYNEASNLQVAIR2	48733.7
Q9NVI7-2	Q5T9A4;Q9NVI7;A0A5K1VW56;Q9NVI7-2	ATD3A_HUMAN	ATAD3A	Isoform 2 of ATPase family AAA domain-containing protein 3A	0	GEGAGPPPPLPPAQPGAEGGGDR	GEGAGPPPPLPPAQPGAEGGGDR	3	GEGAGPPPPLPPAQPGAEGGGDR3	233040
O60884	O60884	DNJA2_HUMAN	DNAJA2	DnaJ homolog subfamily A member 2	1	GEGMPQYR	GEGM(UniMod:35)PQYR	2	GEGM(UniMod:35)PQYR2	136024
Q09666	Q09666	AHNK_HUMAN	AHNAK	Neuroblast differentiation-associated protein AHNAK	1	GEGPDVDVNLPK	GEGPDVDVNLPK	2	GEGPDVDVNLPK2	83726.4
Q09666	Q09666	AHNK_HUMAN	AHNAK	Neuroblast differentiation-associated protein AHNAK	1	GEGPDVDVSLPK	GEGPDVDVSLPK	2	GEGPDVDVSLPK2	13774.2
A0FGR8-2	A0A499FIX8;A0FGR8-2;H7BXI1	ESYT2_HUMAN	ESYT2	Isoform 2 of Extended synaptotagmin-2	1	GEGPEAGAGGAGGR	GEGPEAGAGGAGGR	2	GEGPEAGAGGAGGR2	11313.8
Q09666	Q09666	AHNK_HUMAN	AHNAK	Neuroblast differentiation-associated protein AHNAK	1	GEGPEFDVNLSK	GEGPEFDVNLSK	2	GEGPEFDVNLSK2	18442.3
Q09666	Q09666	AHNK_HUMAN	AHNAK	Neuroblast differentiation-associated protein AHNAK	1	GEGPEVDVNLPK	GEGPEVDVNLPK	2	GEGPEVDVNLPK2	193703
P13639	P13639	EF2_HUMAN	EEF2	Elongation factor 2	1	GEGQLGPAER	GEGQLGPAER	2	GEGQLGPAER2	421696
B2RPK0;P09429	P09429;B2RPK0;Q5T7C4	HGB1A_HUMAN;HMGB1_HUMAN	HMGB1;HMGB1P1	Putative high mobility group protein B1-like 1	0	GEHPGLSIGDVAK	GEHPGLSIGDVAK	2	GEHPGLSIGDVAK2	323580
B2RPK0;P09429	P09429;B2RPK0;Q5T7C4	HGB1A_HUMAN;HMGB1_HUMAN	HMGB1;HMGB1P1	Putative high mobility group protein B1-like 1	0	GEHPGLSIGDVAK	GEHPGLSIGDVAK	3	GEHPGLSIGDVAK3	624975
P05807	P05807	NTP1_VACCW	NPH1	Nucleoside triphosphatase I	1	GELLGGDASAADISLFTELK	GELLGGDASAADISLFTELK	2	GELLGGDASAADISLFTELK2	61836
P08133	P08133;A0A0S2Z377;P08133-2	ANXA6_HUMAN	ANXA6	Annexin A6	1	GELSGDFEK	GELSGDFEK	1	GELSGDFEK1	174871
P08133	P08133;A0A0S2Z377;P08133-2	ANXA6_HUMAN	ANXA6	Annexin A6	1	GELSGDFEK	GELSGDFEK	2	GELSGDFEK2	352386
P00338;P00338-3	P00338;P00338-3;P00338-2;P00338-4;P00338-5;F5GXH2;F5GXY2;F5GYU2;F5H5J4;F5H6W8	LDHA_HUMAN	LDHA	L-lactate dehydrogenase A chain	1	GEMMDLQHGSLFLR	GEM(UniMod:35)M(UniMod:35)DLQHGSLFLR	2	GEM(UniMod:35)M(UniMod:35)DLQHGSLFLR2	91457.6
P00338;P00338-3	P00338;P00338-3;P00338-2;P00338-4;P00338-5;F5GXH2;F5GXY2;F5GYU2;F5H5J4;F5H6W8	LDHA_HUMAN	LDHA	L-lactate dehydrogenase A chain	1	GEMMDLQHGSLFLR	GEM(UniMod:35)M(UniMod:35)DLQHGSLFLR	3	GEM(UniMod:35)M(UniMod:35)DLQHGSLFLR3	320561
Q9NWT1	Q9NWT1	PK1IP_HUMAN	PAK1IP1	p21-activated protein kinase-interacting protein 1	1	GEQYVVIIQNK	GEQYVVIIQNK	2	GEQYVVIIQNK2	24929.8
P21291	P21291;E9PND2;E9PP21;E9PS42	CSRP1_HUMAN	CSRP1	Cysteine and glycine-rich protein 1	1	GESLGIK	GESLGIK	1	GESLGIK1	14942.4
P42704	P42704;A0A804HHY9;A0A804HI14;A0A804HI40;A0A804HIG4;A0A804HIN4;A0A804HIQ7;A0A804HJH8;A0A804HJI0;A0A804HJZ1;A0A804HK30;A0A804HKI2;A0A804HKJ0;A0A804HKR3;A0A804HL40;A0A804HLG8;A0A804HLK8	LPPRC_HUMAN	LRPPRC	Leucine-rich PPR motif-containing protein, mitochondrial	1	GETDLIQK	GETDLIQK	2	GETDLIQK2	11623
P27708	P27708;F8VPD4;H7BZB3	PYR1_HUMAN	CAD	CAD protein	1	GEVAYIDGQVLVPPGYGQDVR	GEVAYIDGQVLVPPGYGQDVR	3	GEVAYIDGQVLVPPGYGQDVR3	237490
Q9Y3A5	Q9Y3A5;A0A8V8TLA5;A0A8V8TLR8;A0A8V8TMS1	SBDS_HUMAN	SBDS	Ribosome maturation protein SBDS	1	GEVQVSDK	GEVQVSDK	2	GEVQVSDK2	21422.3
Q14315;Q14315-2	Q14315;Q14315-2	FLNC_HUMAN	FLNC	Filamin-C	1	GEVVRDFEIIDNHDYSYTVK	GEVVRDFEIIDNHDYSYTVK	3	GEVVRDFEIIDNHDYSYTVK3	11970.5
P30419;P30419-2	O60551;P30419;Q5VUC6;A0A7I2V539;P30419-2	NMT1_HUMAN	NMT1	Glycylpeptide N-tetradecanoyltransferase 1	0	GFDVFNALDLMENK	GFDVFNALDLM(UniMod:35)ENK	2	GFDVFNALDLM(UniMod:35)ENK2	78578.4
P15924	P15924;P15924-2;P15924-3	DESP_HUMAN	DSP	Desmoplakin	1	GFFDPNTEENLTYLQLK	GFFDPNTEENLTYLQLK	2	GFFDPNTEENLTYLQLK2	31008.1
P20073;P20073-2	P20073;P20073-2	ANXA7_HUMAN	ANXA7	Annexin A7	1	GFGTDEQAIVDVVANR	GFGTDEQAIVDVVANR	2	GFGTDEQAIVDVVANR2	205884
P20073;P20073-2	P20073;P20073-2	ANXA7_HUMAN	ANXA7	Annexin A7	1	GFGTDEQAIVDVVANR	GFGTDEQAIVDVVANR	3	GFGTDEQAIVDVVANR3	91687.9
Q93009;Q93009-3	Q93009;A0A669KBL1;F5H2X1;H3BND8;Q93009-3;H3BRA2	UBP7_HUMAN	USP7	Ubiquitin carboxyl-terminal hydrolase 7	1	GFIDDDK	GFIDDDK	1	GFIDDDK1	37129.3
Q93009;Q93009-3	Q93009;A0A669KBL1;F5H2X1;H3BND8;Q93009-3;H3BRA2	UBP7_HUMAN	USP7	Ubiquitin carboxyl-terminal hydrolase 7	1	GFIDDDK	GFIDDDK	2	GFIDDDK2	75162.7
P26639;P26639-2	P26639;P26639-2	SYTC_HUMAN	TARS1	Threonine--tRNA ligase 1, cytoplasmic	1	GFQEVVTPNIFNSR	GFQEVVTPNIFNSR	2	GFQEVVTPNIFNSR2	348219
P26639;P26639-2	P26639;P26639-2	SYTC_HUMAN	TARS1	Threonine--tRNA ligase 1, cytoplasmic	1	GFQEVVTPNIFNSR	GFQEVVTPNIFNSR	3	GFQEVVTPNIFNSR3	36657.7
CON__cRAP053P35908;P35908	P35908;CON__cRAP053P35908	K22E_HUMAN	KRT2	Keratin, type II cytoskeletal 2 epidermal	1	GFSSGSAVVSGGSR	GFSSGSAVVSGGSR	2	GFSSGSAVVSGGSR2	13022.4
P32322;P32322-3	P32322;E2QRB3;J3KQ22;J3QL24;J3QL32;J3QR88;J3KTA8;J3QKT3;J3QL23;J3QLK9;J3QRZ0;P32322-2;P32322-3	P5CR1_HUMAN	PYCR1	Pyrroline-5-carboxylate reductase 1, mitochondrial	1	GFTAAGVLAAHK	GFTAAGVLAAHK	2	GFTAAGVLAAHK2	47420.6
P16712	P16712	A18_VACCW	VACWR138	Transcript termination protein A18	1	GFYASPSVK	GFYASPSVK	1	GFYASPSVK1	135468
P16712	P16712	A18_VACCW	VACWR138	Transcript termination protein A18	1	GFYASPSVK	GFYASPSVK	2	GFYASPSVK2	361679
Q9NZJ7;Q9NZJ7-2	Q9NZJ7;Q9NZJ7-2;A0A8Q3SHJ3;A0A8Q3SHJ6;A0A8Q3SHK9;A0A8Q3SHP2;A0A8Q3SHP5;A0A8Q3SHP9;A0A8Q3SHR5;A0A8Q3WKA3;A0A8Q3WKA4;A0A8Q3WKA5;A0A8Q3WKC1;A0A8Q3WKC8;A0A8Q3WKF6;A0A8Q3WKU8;A0A8Q3WLF0;A0A8Q3WLQ9;H0Y8C3	MTCH1_HUMAN	MTCH1	Mitochondrial carrier homolog 1	1	GGAAAGVEAR	GGAAAGVEAR	2	GGAAAGVEAR2	24223.2
Q09666	Q09666	AHNK_HUMAN	AHNAK	Neuroblast differentiation-associated protein AHNAK	1	GGADVSGGVSAPDISLGEGHLSVK	GGADVSGGVSAPDISLGEGHLSVK	3	GGADVSGGVSAPDISLGEGHLSVK3	44033.3
P49821;P49821-2	P49821;G3V0I5;P49821-2;E9PMX3;E9PPR0;E9PQP1	NDUV1_HUMAN	NDUFV1	NADH dehydrogenase [ubiquinone] flavoprotein 1, mitochondrial	1	GGAGFPTGLK	GGAGFPTGLK	2	GGAGFPTGLK2	67399.3
Q9UDY4	Q9UDY4;C9JUL4	DNJB4_HUMAN	DNAJB4	DnaJ homolog subfamily B member 4	1	GGAGGTDGQGGTFR	GGAGGTDGQGGTFR	2	GGAGGTDGQGGTFR2	31080.4
Q92466;Q92466-5	Q92466;A0A087WW71;A0A087X0X5;Q92466-2;Q92466-3;Q92466-5;A0A087WYT8	DDB2_HUMAN	DDB2	DNA damage-binding protein 2	1	GGDIMLWNFGIK	GGDIM(UniMod:35)LWNFGIK	2	GGDIM(UniMod:35)LWNFGIK2	55719.5
P69849;Q15155;Q5JPE7;Q5JPE7-2	Q15155;Q5JPE7;P69849;A0A0G2JN29;A0A7I2V2V8;A0A7I2V2Z5;A0A7I2V3P4;A0A7I2V4D7;A0A7I2V4T6;A0A7I2V686;A0A7I2V6B0;H3BTW1;I3L0Q6;J3KN36;Q5JPE7-2	NOMO1_HUMAN;NOMO2_HUMAN;NOMO3_HUMAN	NOMO1;NOMO2;NOMO3	Nodal modulator 3	0	GGDINFVFTGFSVNGK	GGDINFVFTGFSVNGK	2	GGDINFVFTGFSVNGK2	34111.5
P51812;Q15418;Q15418-2;Q15418-3;Q15418-4	P51812;Q15418;B1AXG1;B4DG22;B7ZB17;E9PGT3;Q15418-2;Q15418-3;Q15418-4;A0A2R8Y603;Q5SVM6	KS6A1_HUMAN;KS6A3_HUMAN	RPS6KA1;RPS6KA3	Ribosomal protein S6 kinase alpha-3	0	GGELLDK	GGELLDK	1	GGELLDK1	33576.9
Q9Y6N7;Q9Y6N7-2;Q9Y6N7-3;Q9Y6N7-4;Q9Y6N7-5;Q9Y6N7-6	Q9Y6N7;Q9Y6N7-2;Q9Y6N7-3;Q9Y6N7-4;Q9Y6N7-5;Q9Y6N7-6	ROBO1_HUMAN	ROBO1	Roundabout homolog 1	1	GGERVETDK	GGERVETDK	2	GGERVETDK2	33097.2
Q13228;Q13228-2;Q13228-3;Q13228-4	Q13228;A6PVX1;H0Y532;Q13228-2;Q13228-3;Q13228-4	SBP1_HUMAN	SELENBP1	Methanethiol oxidase	1	GGFVLLDGETFEVK	GGFVLLDGETFEVK	2	GGFVLLDGETFEVK2	36256.1
P13639	P13639;Q15029;Q15029-2;Q15029-3;K7EJ74;K7EP67	EF2_HUMAN	EEF2	Elongation factor 2	0	GGGQIIPTAR	GGGQIIPTAR	2	GGGQIIPTAR2	496623
Q9ULH0;Q9ULH0-2;Q9ULH0-3;Q9ULH0-4	Q9ULH0;Q9ULH0-2;Q9ULH0-3;Q9ULH0-4;A0A1W2PPB7;A0A8I5KPM9;A0A8I5KQK7;A0A8I5KT58;A0A8I5KTG3;A0A8I5KTL1;A0A8I5KX08;A0A8I5KZ42;A0A8I5QJC0;A0A8I5QL22;E9PH70;H0Y8E4;H7C584	KDIS_HUMAN	KIDINS220	Kinase D-interacting substrate of 220 kDa	1	GGHVEIVR	GGHVEIVR	2	GGHVEIVR2	9019.83
P22314;P22314-2	P22314;P22314-2	UBA1_HUMAN	UBA1	Ubiquitin-like modifier-activating enzyme 1	1	GGIVSQVK	GGIVSQVK	1	GGIVSQVK1	29159.1
P23396;P23396-2	P23396;E9PL09;E9PPU1;H0YEU2;P23396-2	RS3_HUMAN	RPS3	40S ribosomal protein S3	1	GGKPEPPAMPQPVPTA	GGKPEPPAM(UniMod:35)PQPVPTA	2	GGKPEPPAM(UniMod:35)PQPVPTA2	131871
Q76ZP7	Q76ZP7	RP132_VACCW	RPO132	DNA-directed RNA polymerase 133 kDa polypeptide	1	GGLDIVTAK	GGLDIVTAK	1	GGLDIVTAK1	454729
Q76ZP7	Q76ZP7	RP132_VACCW	RPO132	DNA-directed RNA polymerase 133 kDa polypeptide	1	GGLDIVTAK	GGLDIVTAK	2	GGLDIVTAK2	1.67535e+06
CON__cRAP086P01012	CON__cRAP086P01012	OVAL_CHICK	SERPINB14	Ovalbumin	1	GGLEPINFQTAADQAR	GGLEPINFQTAADQAR	2	GGLEPINFQTAADQAR2	35377.5
Q9UIG0;Q9UIG0-2	Q9UIG0;Q9UIG0-2	BAZ1B_HUMAN	BAZ1B	Tyrosine-protein kinase BAZ1B	1	GGLGYVEETSEFEAR	GGLGYVEETSEFEAR	2	GGLGYVEETSEFEAR2	24126
Q04637;Q04637-3;Q04637-4;Q04637-5;Q04637-6;Q04637-7;Q04637-8;Q04637-9	Q04637;Q04637-9;Q04637-3;Q04637-4;Q04637-5;Q04637-6;Q04637-7;Q04637-8;E7EUU4;E7EX73;E9PGM1;A0A7I2Y1C3;C9J2Z7;C9J6B6;C9JF13;C9K073	IF4G1_HUMAN	EIF4G1	Eukaryotic translation initiation factor 4 gamma 1	1	GGPGGELPR	GGPGGELPR	2	GGPGGELPR2	29121.5
P04083	P04083;Q5T3N0;Q5T3N1	ANXA1_HUMAN	ANXA1	Annexin A1	1	GGPGSAVSPYPTFNPSSDVAALHK	GGPGSAVSPYPTFNPSSDVAALHK	3	GGPGSAVSPYPTFNPSSDVAALHK3	25008.3
Q8TED0;Q8TED0-3	Q8TED0;H0Y8P4;Q8TED0-2;Q8TED0-3	UTP15_HUMAN	UTP15	U3 small nucleolar RNA-associated protein 15 homolog	1	GGQLLVSLK	GGQLLVSLK	2	GGQLLVSLK2	27846
P09874	P09874;A0A7I2V3E1	PARP1_HUMAN	PARP1	Poly [ADP-ribose] polymerase 1	1	GGSDDSSKDPIDVNYEK	GGSDDSSKDPIDVNYEK	3	GGSDDSSKDPIDVNYEK3	35892.4
CON__cRAP041P35527;P35527	P35527;K7EQQ3;CON__cRAP041P35527	K1C9_HUMAN	KRT9	Keratin, type I cytoskeletal 9	1	GGSGGSYGGGGSGGGYGGGSGSR	GGSGGSYGGGGSGGGYGGGSGSR	2	GGSGGSYGGGGSGGGYGGGSGSR2	56584.4
CON__cRAP053P35908;P35908	P35908;CON__cRAP053P35908	K22E_HUMAN	KRT2	Keratin, type II cytoskeletal 2 epidermal	1	GGSISGGGYGSGGGK	GGSISGGGYGSGGGK	2	GGSISGGGYGSGGGK2	115076
Q96DA6;Q96DA6-2	Q96DA6;A0A2R8Y839;Q96DA6-2	TIM14_HUMAN	DNAJC19	Mitochondrial import inner membrane translocase subunit TIM14	1	GGSPYIAAK	GGSPYIAAK	1	GGSPYIAAK1	37391.4
Q09666	Q09666	AHNK_HUMAN	AHNAK	Neuroblast differentiation-associated protein AHNAK	1	GGVTGSPEASISGSK	GGVTGSPEASISGSK	2	GGVTGSPEASISGSK2	65806.4
CON__cRAP003P00883;P04075;P04075-2	P04075;H3BMQ8;H3BPS8;H3BQN4;H3BR04;H3BU78;H3BUH7;J3KPS3;P04075-2;CON__cRAP003P00883	ALDOA_HUMAN;ALDOA_RABIT	ALDOA	Fructose-bisphosphate aldolase A	1	GGVVGIK	GGVVGIK	1	GGVVGIK1	48171.6
P04195	P04195	CAHH_VACCW	VACWR113	Cell surface-binding protein	1	GGYISGGFLPNEYVLSSLHIYWGK	GGYISGGFLPNEYVLSSLHIYWGK	3	GGYISGGFLPNEYVLSSLHIYWGK3	418405
O60229;O60229-2	O60229;A0A804HLI0;H7BXZ5;O60229-2;A0A804HKT9;C9IZQ6;A0A804HI91;A0A804HIK8;A0A804HIN3;A0A804HIP9;A0A804HIY9;A0A804HJ49;A0A804HJC5;A0A804HLF3	KALRN_HUMAN	KALRN	Kalirin	1	GHIHATEIR	GHIHATEIR	2	GHIHATEIR2	36612.6
P05388;P05388-2	P05388;Q8NHW5;F8VWS0;F8VPE8;F8VQY6;F8VRK7;F8VS58;F8VU65;F8VW21;F8VWV4;F8VZS0;G3V210;P05388-2	RLA0_HUMAN	RPLP0	60S acidic ribosomal protein P0	0	GHLENNPALEK	GHLENNPALEK	2	GHLENNPALEK2	56915.1
P43034	P43034;A0A6Q8PFU3;A0A6Q8PFT2;A0A6Q8PG63;A0A6Q8PH33	LIS1_HUMAN	PAFAH1B1	Platelet-activating factor acetylhydrolase IB subunit beta	1	GHTDSVQDISFDHSGK	GHTDSVQDISFDHSGK	3	GHTDSVQDISFDHSGK3	46245.1
O95433;O95433-2	O95433;H0YJG7;H0YJU2;O95433-2	AHSA1_HUMAN	AHSA1	Activator of 90 kDa heat shock protein ATPase homolog 1	1	GHVEIPNLSDENSVDEVEISVSLAK	GHVEIPNLSDENSVDEVEISVSLAK	3	GHVEIPNLSDENSVDEVEISVSLAK3	10076.5
P13639	P13639	EF2_HUMAN	EEF2	Elongation factor 2	1	GHVFEESQVAGTPMFVVK	GHVFEESQVAGTPM(UniMod:35)FVVK	2	GHVFEESQVAGTPM(UniMod:35)FVVK2	34993.2
P13639	P13639	EF2_HUMAN	EEF2	Elongation factor 2	1	GHVFEESQVAGTPMFVVK	GHVFEESQVAGTPM(UniMod:35)FVVK	3	GHVFEESQVAGTPM(UniMod:35)FVVK3	90642.5
Q09666	Q09666	AHNK_HUMAN	AHNAK	Neuroblast differentiation-associated protein AHNAK	1	GHYEVTGSDDETGK	GHYEVTGSDDETGK	2	GHYEVTGSDDETGK2	12291.5
Q09666	Q09666	AHNK_HUMAN	AHNAK	Neuroblast differentiation-associated protein AHNAK	1	GHYEVTGSDDETGK	GHYEVTGSDDETGK	3	GHYEVTGSDDETGK3	15685.6
P68371	P07437;P68371;Q13509;Q13885;Q9BVA1;A0A0B4J269;G3V2A3;Q5JP53;Q5ST81;Q13509-2	TBB4B_HUMAN	TUBB4B	Tubulin beta-4B chain	0	GHYTEGAELVDSVLDVVR	GHYTEGAELVDSVLDVVR	2	GHYTEGAELVDSVLDVVR2	32206.6
P68371	P07437;P68371;Q13509;Q13885;Q9BVA1;A0A0B4J269;G3V2A3;Q5JP53;Q5ST81;Q13509-2	TBB4B_HUMAN	TUBB4B	Tubulin beta-4B chain	0	GHYTEGAELVDSVLDVVR	GHYTEGAELVDSVLDVVR	3	GHYTEGAELVDSVLDVVR3	221333
Q92499;Q92499-2;Q92499-3	Q92499;A0A087WZ71;A0A087X2G1;A0A7I2V2M5;A0A7I2V430;A0A7I2V4F0;Q92499-2;Q92499-3	DDX1_HUMAN	DDX1	ATP-dependent RNA helicase DDX1	1	GIDIHGVPYVINVTLPDEK	GIDIHGVPYVINVTLPDEK	3	GIDIHGVPYVINVTLPDEK3	412036
Q08257	Q08257;Q08257-2;A6NP24	QOR_HUMAN	CRYZ	Quinone oxidoreductase	1	GIDIIIEMLANVNLSK	GIDIIIEM(UniMod:35)LANVNLSK	2	GIDIIIEM(UniMod:35)LANVNLSK2	296356
Q08257	Q08257;Q08257-2;A6NP24	QOR_HUMAN	CRYZ	Quinone oxidoreductase	1	GIDIIIEMLANVNLSK	GIDIIIEM(UniMod:35)LANVNLSK	3	GIDIIIEM(UniMod:35)LANVNLSK3	34907
P26196	P26196	DDX6_HUMAN	DDX6	Probable ATP-dependent RNA helicase DDX6	1	GIDIQAVNVVINFDFPK	GIDIQAVNVVINFDFPK	2	GIDIQAVNVVINFDFPK2	15732.1
P40227;P40227-2	P40227;P40227-2	TCPZ_HUMAN	CCT6A	T-complex protein 1 subunit zeta	1	GIDPFSLDALSK	GIDPFSLDALSK	2	GIDPFSLDALSK2	94645.9
P22695	P22695;H3BRG4;A0A087WVZ4;H3BP04;H3BSJ9;H3BUE4;H3BUI9	QCR2_HUMAN	UQCRC2	Cytochrome b-c1 complex subunit 2, mitochondrial	1	GIEAVGGK	GIEAVGGK	1	GIEAVGGK1	13275.7
P09622;P09622-2	P09622;E9PEX6;P09622-2;P09622-3	DLDH_HUMAN	DLD	Dihydrolipoyl dehydrogenase, mitochondrial	1	GIEMSEVR	GIEM(UniMod:35)SEVR	2	GIEM(UniMod:35)SEVR2	39424.4
Q15042;Q15042-3	Q15042;A0A8I5KRH8;A0A8J9AUI2;Q15042-3	RB3GP_HUMAN	RAB3GAP1	Rab3 GTPase-activating protein catalytic subunit	1	GIFTSGTWEEK	GIFTSGTWEEK	2	GIFTSGTWEEK2	8990.98
Q92466;Q92466-5	Q92466;A0A087X0X5;Q92466-5;A0A087WYT8	DDB2_HUMAN	DDB2	DNA damage-binding protein 2	1	GIGAGGSITGLK	GIGAGGSITGLK	2	GIGAGGSITGLK2	32604.3
P12429	P12429;D6RA82	ANXA3_HUMAN	ANXA3	Annexin A3	1	GIGTDEFTLNR	GIGTDEFTLNR	2	GIGTDEFTLNR2	302375
P13928;Q5VT79	P13928;Q5VT79;P13928-2;B4DTF2	ANXA8_HUMAN;AXA81_HUMAN	ANXA8;ANXA8L1	Annexin A8	0	GIGTNEQAIIDVLTK	GIGTNEQAIIDVLTK	2	GIGTNEQAIIDVLTK2	243498
P12926	P12926	I7_VACCW	VACWR076	Core protease I7	1	GIHTGENPK	GIHTGENPK	1	GIHTGENPK1	1.07498e+06
P12926	P12926	I7_VACCW	VACWR076	Core protease I7	1	GIHTGENPK	GIHTGENPK	2	GIHTGENPK2	2.69455e+06
Q9GZP4;Q9GZP4-2	Q9GZP4;Q9GZP4-2	PITH1_HUMAN	PITHD1	PITH domain-containing protein 1	1	GIIIMGEDDDSHPSEMR	GIIIM(UniMod:35)GEDDDSHPSEM(UniMod:35)R	3	GIIIM(UniMod:35)GEDDDSHPSEM(UniMod:35)R3	13001.2
CON__cRAP026P99999;P99999	P99999;C9JFR7;CON__cRAP026P99999	CYC_HUMAN	CYCS	Cytochrome c	1	GIIWGEDTLMEYLENPK	GIIWGEDTLM(UniMod:35)EYLENPK	2	GIIWGEDTLM(UniMod:35)EYLENPK2	2.32799e+06
CON__cRAP026P99999;P99999	P99999;C9JFR7;CON__cRAP026P99999	CYC_HUMAN	CYCS	Cytochrome c	1	GIIWGEDTLMEYLENPK	GIIWGEDTLM(UniMod:35)EYLENPK	3	GIIWGEDTLM(UniMod:35)EYLENPK3	1.3341e+06
CON__cRAP026P99999;P99999	P99999;C9JFR7;CON__cRAP026P99999	CYC_HUMAN	CYCS	Cytochrome c	1	GIIWGEDTLMEYLENPKK	GIIWGEDTLM(UniMod:35)EYLENPKK	3	GIIWGEDTLM(UniMod:35)EYLENPKK3	142500
CON__cRAP003P00883;P04075;P04075-2	P04075;H3BPS8;H3BQN4;H3BUH7;J3KPS3;P04075-2;CON__cRAP003P00883	ALDOA_HUMAN;ALDOA_RABIT	ALDOA	Fructose-bisphosphate aldolase A	1	GILAADESTGSIAK	GILAADESTGSIAK	2	GILAADESTGSIAK2	59524.6
P49748;P49748-2;P49748-3	P49748;P49748-2;P49748-3;J3QKU9;K7EQP4	ACADV_HUMAN	ACADVL	Very long-chain specific acyl-CoA dehydrogenase, mitochondrial	1	GILLFGTK	GILLFGTK	2	GILLFGTK2	37786.4
Q76ZP7	Q76ZP7	RP132_VACCW	RPO132	DNA-directed RNA polymerase 133 kDa polypeptide	1	GINQEDGIIIK	GINQEDGIIIK	2	GINQEDGIIIK2	1.7917e+06
Q76ZP7	Q76ZP7	RP132_VACCW	RPO132	DNA-directed RNA polymerase 133 kDa polypeptide	1	GINQEDGIIIKK	GINQEDGIIIKK	2	GINQEDGIIIKK2	17046.3
P20674	P20674;H3BNX8	COX5A_HUMAN	COX5A	Cytochrome c oxidase subunit 5A, mitochondrial	1	GINTLVTYDMVPEPK	GINTLVTYDM(UniMod:35)VPEPK	2	GINTLVTYDM(UniMod:35)VPEPK2	29792.1
Q9NZM1;Q9NZM1-3;Q9NZM1-6	Q9NZM1;Q9NZM1-3;Q9NZM1-4;Q9NZM1-5;Q9NZM1-6;Q9NZM1-7;Q9NZM1-8	MYOF_HUMAN	MYOF	Myoferlin	1	GIPLDFSSSLGIIVK	GIPLDFSSSLGIIVK	2	GIPLDFSSSLGIIVK2	30334.5
O00712;O00712-2;O00712-4;O00712-5;P08651;P08651-2;P08651-3;P08651-4;P08651-5;P08651-6;Q12857;Q12857-2;Q12857-3;Q12857-4;Q14938;Q14938-2;Q14938-3;Q14938-4;Q14938-5;Q14938-6	O00712;P08651;Q12857;Q14938;A0A0A0MRX8;A0A1B0GU97;A0A1B0GW37;A0A1B0GWI9;A0A1B0GWJ4;A0A286YEX4;A0A2R8Y7V8;A0A590UK09;B1AKN5;B1AKN7;B1AKN8;C9JWJ8;Q14938-5;Q5VW26;Q5VW27;Q5VW30;U3KQE8;A0A087WXP2;A0A590UJ82;A0A590UK73;A0A8I5KYE6;A0A8J8YL86;B1AKN6;B4DHW2;K7EJB0;K7EKH0;K7EN08;K7ESG9;O00712-2;O00712-4;O00712-5;P08651-2;P08651-3;P08651-4;P08651-5;P08651-6;Q12857-2;Q12857-3;Q12857-4;Q14938-2;Q14938-3;Q149…	NFIA_HUMAN;NFIB_HUMAN;NFIC_HUMAN;NFIX_HUMAN	NFIA;NFIB;NFIC;NFIX	Nuclear factor 1 B-type	0	GIPLESTDGER	GIPLESTDGER	2	GIPLESTDGER2	31889.3
P53999	P53999	TCP4_HUMAN	SUB1	Activated RNA polymerase II transcriptional coactivator p15	1	GISLNPEQWSQLK	GISLNPEQWSQLK	2	GISLNPEQWSQLK2	781888
P12814;P12814-2;P12814-3;P12814-4	P12814;P12814-2;P12814-3;P12814-4;A0A7I2V4Y4;A0A804HII9;A0A804HIN7;A0A804HJU8;A0A804HK61;A0A804HKE2;A0A804HL31;A0A804HLD0;A0A804HLF4;H0YJ11;H0YJW3;H7C5W8;H9KV75	ACTN1_HUMAN	ACTN1	Alpha-actinin-1	1	GISQEQMNEFR	GISQEQM(UniMod:35)NEFR	2	GISQEQM(UniMod:35)NEFR2	13312.9
O43707	O43707;F5GXS2;H7C144;O43707-2;A0A8V8TL71;O43707-3	ACTN4_HUMAN	ACTN4	Alpha-actinin-4	1	GISQEQMQEFR	GISQEQM(UniMod:35)QEFR	2	GISQEQM(UniMod:35)QEFR2	19266.7
Q9Y3D6	Q9Y3D6	FIS1_HUMAN	FIS1	Mitochondrial fission 1 protein	1	GIVLLEELLPK	GIVLLEELLPK	2	GIVLLEELLPK2	73999.4
P49748;P49748-2;P49748-3	P49748;P49748-2;P49748-3;J3QRJ8	ACADV_HUMAN	ACADVL	Very long-chain specific acyl-CoA dehydrogenase, mitochondrial	1	GIVNEQFLLQR	GIVNEQFLLQR	2	GIVNEQFLLQR2	66007.7
P12532	P12532;F8WCN3;P12532-2	KCRU_HUMAN	CKMT1B	Creatine kinase U-type, mitochondrial	0	GIWHNNEK	GIWHNNEK	1	GIWHNNEK1	299387
P12532	P12532;F8WCN3;P12532-2	KCRU_HUMAN	CKMT1B	Creatine kinase U-type, mitochondrial	0	GIWHNNEK	GIWHNNEK	2	GIWHNNEK2	375116
P18384	P18384	SPI3_VACCW	SPI-3	Protein K2	1	GIWQYPFDITK	GIWQYPFDITK	2	GIWQYPFDITK2	366143
P09874	P09874;A0A7I2V3E1	PARP1_HUMAN	PARP1	Poly [ADP-ribose] polymerase 1	1	GIYFADMVSK	GIYFADM(UniMod:35)VSK	2	GIYFADM(UniMod:35)VSK2	175791
Q96QE5	Q96QE5	TEFM_HUMAN	TEFM	Transcription elongation factor, mitochondrial	1	GIYSSSVYLEEISSIISK	GIYSSSVYLEEISSIISK	2	GIYSSSVYLEEISSIISK2	25500.2
B2RPK0;P09429	P09429;P23497;B2RPK0;Q5T7C4	HGB1A_HUMAN;HMGB1_HUMAN	HMGB1;HMGB1P1	Putative high mobility group protein B1-like 1	0	GKFEDMAK	GKFEDM(UniMod:35)AK	1	GKFEDM(UniMod:35)AK1	22680.4
Q9Y490	Q9Y490	TLN1_HUMAN	TLN1	Talin-1	1	GLAGAVSELLR	GLAGAVSELLR	2	GLAGAVSELLR2	149237
CON__cRAP104P12081;P12081;P12081-4	P12081;P49590;A0A2R8Y3N3;A0A2R8Y5P7;A0A2R8Y6I1;A0A6Q8PF07;A0A6Q8PF47;A0A6Q8PHA5;A0A6Q8PHE3;B4DDD8;B4DQ67;B4E1C5;D6RB22;E7ETE2;P12081-2;P12081-3;P12081-4;P49590-2;A0A6Q8PFF2;D6RJE6;CON__cRAP104P12081	HARS1_HUMAN	HARS1	Histidine--tRNA ligase, cytoplasmic	0	GLAPEVADR	GLAPEVADR	2	GLAPEVADR2	32874.2
Q14008;Q14008-2;Q14008-3	Q14008;Q14008-2;Q14008-3;E9PQH5	CKAP5_HUMAN	CKAP5	Cytoskeleton-associated protein 5	1	GLEAALVYVENAHVAGK	GLEAALVYVENAHVAGK	2	GLEAALVYVENAHVAGK2	56255
Q14008;Q14008-2;Q14008-3	Q14008;Q14008-2;Q14008-3;E9PQH5	CKAP5_HUMAN	CKAP5	Cytoskeleton-associated protein 5	1	GLEAALVYVENAHVAGK	GLEAALVYVENAHVAGK	3	GLEAALVYVENAHVAGK3	34381.7
O75369;O75369-2;O75369-8;O75369-9	O75369;O75369-2;O75369-3;O75369-6;O75369-4;O75369-5;O75369-7;O75369-8;O75369-9;A0A804HK76;A0A804HL72;E7EN95	FLNB_HUMAN	FLNB	Filamin-B	1	GLEELVK	GLEELVK	1	GLEELVK1	17802.5
P21291	P21291;E9PND2;E9PP21	CSRP1_HUMAN	CSRP1	Cysteine and glycine-rich protein 1	1	GLESTTLADK	GLESTTLADK	2	GLESTTLADK2	81904.9
P49588;P49588-2	P49588;A0A6Q8PF33;A0A6Q8PF77;A0A6Q8PFK3;A0A6Q8PFY2;A0A6Q8PGB5;A0A6Q8PGE8;A0A6Q8PGN5;A0A6Q8PGR9;A0A6Q8PH44;A0A6Q8PHJ2;A0A6Q8PHP3;A0A6Q8PHP7;H3BPK7;P49588-2	SYAC_HUMAN	AARS1	Alanine--tRNA ligase, cytoplasmic	1	GLEVTDDSPK	GLEVTDDSPK	2	GLEVTDDSPK2	23708.5
CON__cRAP095Q06830;Q06830	Q06830;Q13162;A0A0A0MRQ5;A0A0A0MSI0;H7C3T4;CON__cRAP095Q06830	PRDX1_HUMAN	PRDX1	Peroxiredoxin-1	0	GLFIIDDK	GLFIIDDK	1	GLFIIDDK1	124772
CON__cRAP095Q06830;Q06830	Q06830;Q13162;A0A0A0MRQ5;A0A0A0MSI0;H7C3T4;CON__cRAP095Q06830	PRDX1_HUMAN	PRDX1	Peroxiredoxin-1	0	GLFIIDDK	GLFIIDDK	2	GLFIIDDK2	161779
Q8WWN8	Q8WWN8;Q05CH1	ARAP3_HUMAN	ARAP3	Arf-GAP with Rho-GAP domain, ANK repeat and PH domain-containing protein 3	1	GLGHEELK	GLGHEELK	1	GLGHEELK1	27120.5
P19971;P19971-2	P19971;P19971-2;A0A494BZZ4	TYPH_HUMAN	TYMP	Thymidine phosphorylase	1	GLGHTGGTLDK	GLGHTGGTLDK	2	GLGHTGGTLDK2	15674
P09525;P09525-3	P09525;P09525-2;P09525-3;Q6P452	ANXA4_HUMAN	ANXA4	Annexin A4	1	GLGTDDNTLIR	GLGTDDNTLIR	2	GLGTDDNTLIR2	4.74749e+06
P09525;P09525-3	P09525;P09525-3;Q6P452;B4E1S2	ANXA4_HUMAN	ANXA4	Annexin A4	1	GLGTDEDAIISVLAYR	GLGTDEDAIISVLAYR	2	GLGTDEDAIISVLAYR2	1.73753e+06
P09525;P09525-3	P09525;P09525-3;Q6P452;B4E1S2	ANXA4_HUMAN	ANXA4	Annexin A4	1	GLGTDEDAIISVLAYR	GLGTDEDAIISVLAYR	3	GLGTDEDAIISVLAYR3	997657
P08133	P08133;A0A0S2Z377;P08133-2;E5RK69	ANXA6_HUMAN	ANXA6	Annexin A6	1	GLGTDEDTIIDIITHR	GLGTDEDTIIDIITHR	2	GLGTDEDTIIDIITHR2	1.14976e+06
P08133	P08133;A0A0S2Z377;P08133-2;E5RK69	ANXA6_HUMAN	ANXA6	Annexin A6	1	GLGTDEDTIIDIITHR	GLGTDEDTIIDIITHR	3	GLGTDEDTIIDIITHR3	3.0638e+06
P04083	P04083;Q5T3N1	ANXA1_HUMAN	ANXA1	Annexin A1	1	GLGTDEDTLIEILASR	GLGTDEDTLIEILASR	2	GLGTDEDTLIEILASR2	61832.9
P04083	P04083;Q5T3N1	ANXA1_HUMAN	ANXA1	Annexin A1	1	GLGTDEDTLIEILASR	GLGTDEDTLIEILASR	3	GLGTDEDTLIEILASR3	23770
P08758	P08758;E9PHT9	ANXA5_HUMAN	ANXA5	Annexin A5	1	GLGTDEESILTLLTSR	GLGTDEESILTLLTSR	2	GLGTDEESILTLLTSR2	6.28759e+06
P08758	P08758;E9PHT9	ANXA5_HUMAN	ANXA5	Annexin A5	1	GLGTDEESILTLLTSR	GLGTDEESILTLLTSR	3	GLGTDEESILTLLTSR3	1.80113e+06
Q14315;Q14315-2	Q14315;Q14315-2	FLNC_HUMAN	FLNC	Filamin-C	1	GLHQMGIK	GLHQM(UniMod:35)GIK	2	GLHQM(UniMod:35)GIK2	37481.2
O75369;O75369-2;O75369-8;O75369-9	O75369;O75369-2;O75369-3;O75369-6;O75369-4;O75369-5;O75369-7;O75369-8;O75369-9;A0A804HK76;A0A804HL72;E7EN95	FLNB_HUMAN	FLNB	Filamin-B	1	GLHVVEVTYDDVPIPNSPFK	GLHVVEVTYDDVPIPNSPFK	3	GLHVVEVTYDDVPIPNSPFK3	141750
O75643	O75643	U520_HUMAN	SNRNP200	U5 small nuclear ribonucleoprotein 200 kDa helicase	1	GLIEIISNAAEYENIPIR	GLIEIISNAAEYENIPIR	2	GLIEIISNAAEYENIPIR2	14754
O75643	O75643	U520_HUMAN	SNRNP200	U5 small nuclear ribonucleoprotein 200 kDa helicase	1	GLIEIISNAAEYENIPIR	GLIEIISNAAEYENIPIR	3	GLIEIISNAAEYENIPIR3	12705.5
P78406	P78406;E9PPG9;E9PQ57	RAE1L_HUMAN	RAE1	mRNA export factor RAE1	1	GLIVYQLENQPSEFR	GLIVYQLENQPSEFR	2	GLIVYQLENQPSEFR2	33765.8
P16713	P16713	G1_VACCW	VACWR078	Metalloendopeptidase G1	1	GLIYSMEFTNLLSK	GLIYSM(UniMod:35)EFTNLLSK	2	GLIYSM(UniMod:35)EFTNLLSK2	47906.1
P12927	P12927	NPH2_VACCW	NPH2	RNA helicase NPH-II	1	GLLEAGNSLQIFSNSVGK	GLLEAGNSLQIFSNSVGK	2	GLLEAGNSLQIFSNSVGK2	811351
P12927	P12927	NPH2_VACCW	NPH2	RNA helicase NPH-II	1	GLLEAGNSLQIFSNSVGK	GLLEAGNSLQIFSNSVGK	3	GLLEAGNSLQIFSNSVGK3	215532
Q9Y3D6	Q9Y3D6	FIS1_HUMAN	FIS1	Mitochondrial fission 1 protein	1	GLLQTEPQNNQAK	GLLQTEPQNNQAK	2	GLLQTEPQNNQAK2	31556.2
P28331;P28331-2;P28331-3;P28331-4;P28331-5	P28331;P28331-2;P28331-3;P28331-4;P28331-5;B4DJ81	NDUS1_HUMAN	NDUFS1	NADH-ubiquinone oxidoreductase 75 kDa subunit, mitochondrial	1	GLLTYTSWEDALSR	GLLTYTSWEDALSR	2	GLLTYTSWEDALSR2	20256.5
P31327;P31327-3	P31327;P31327-2;P31327-3;A0A669KBF2	CPSM_HUMAN	CPS1	Carbamoyl-phosphate synthase [ammonia], mitochondrial	1	GLNSESMTEETLK	GLNSESM(UniMod:35)TEETLK	2	GLNSESM(UniMod:35)TEETLK2	31084.1
P01861	P01861;A0A286YFJ8	IGHG4_HUMAN	IGHG4	Immunoglobulin heavy constant gamma 4	1	GLPSSIEK	GLPSSIEK	1	GLPSSIEK1	124177
P05783	P05783;F8VZY9	K1C18_HUMAN	KRT18	Keratin, type I cytoskeletal 18	1	GLQAQIASSGLTVEVDAPK	GLQAQIASSGLTVEVDAPK	2	GLQAQIASSGLTVEVDAPK2	157606
P05783	P05783;F8VZY9	K1C18_HUMAN	KRT18	Keratin, type I cytoskeletal 18	1	GLQAQIASSGLTVEVDAPK	GLQAQIASSGLTVEVDAPK	3	GLQAQIASSGLTVEVDAPK3	38245.5
Q8WV92	Q8WV92;B8ZZL5;H7C3Q6	MITD1_HUMAN	MITD1	MIT domain-containing protein 1	1	GLQEIEESLR	GLQEIEESLR	2	GLQEIEESLR2	51978
P19338	P19338;C9JLB1;H7BY16;A0A7I2V2U7;A0A7I2V3F3;A0A7I2V428;A0A7I2V5M5;A0A7I2V699	NUCL_HUMAN	NCL	Nucleolin	1	GLSEDTTEETLK	GLSEDTTEETLK	2	GLSEDTTEETLK2	42674
Q14315;Q14315-2	Q14315;Q14315-2	FLNC_HUMAN	FLNC	Filamin-C	1	GLSEGHTFQVAEFIVDTR	GLSEGHTFQVAEFIVDTR	3	GLSEGHTFQVAEFIVDTR3	468610
P78344;P78344-2	P78344;D3DQV9;H0Y3P2;P78344-2	IF4G2_HUMAN	EIF4G2	Eukaryotic translation initiation factor 4 gamma 2	1	GLSFLFPLLK	GLSFLFPLLK	2	GLSFLFPLLK2	83298.1
O43566;O43566-4;O43566-5;O43566-6	O43566;H0Y8W3;O43566-4;O43566-5;O43566-6	RGS14_HUMAN	RGS14	Regulator of G-protein signaling 14	1	GLSLPDIK	GLSLPDIK	1	GLSLPDIK1	11825.6
P31025	P31025;Q5VSP4	LCN1_HUMAN	LCN1	Lipocalin-1	0	GLSTESILIPR	GLSTESILIPR	2	GLSTESILIPR2	104700
P07392	P07392	RP147_VACCW	RPO147	DNA-directed RNA polymerase 147 kDa polypeptide	1	GLTGSQYYFSMLVAR	GLTGSQYYFSM(UniMod:35)LVAR	2	GLTGSQYYFSM(UniMod:35)LVAR2	194514
P07392	P07392	RP147_VACCW	RPO147	DNA-directed RNA polymerase 147 kDa polypeptide	1	GLTGSQYYFSMLVAR	GLTGSQYYFSM(UniMod:35)LVAR	3	GLTGSQYYFSM(UniMod:35)LVAR3	55728.9
P21333;P21333-2	P21333;P21333-2;Q60FE5	FLNA_HUMAN	FLNA	Filamin-A	1	GLVEPVDVVDNADGTQTVNYVPSR	GLVEPVDVVDNADGTQTVNYVPSR	3	GLVEPVDVVDNADGTQTVNYVPSR3	66176.9
P15531;P15531-2	P15531;P22392;P22392-2;Q32Q12;E7ERL0;P15531-2;C9K028;E5RHP0;F6XY72;J3KPD9	NDKA_HUMAN	NME1	Nucleoside diphosphate kinase A	0	GLVGEIIK	GLVGEIIK	1	GLVGEIIK1	55682.1
P15531;P15531-2	P15531;P22392;P22392-2;Q32Q12;E7ERL0;P15531-2;C9K028;E5RHP0;F6XY72;J3KPD9	NDKA_HUMAN	NME1	Nucleoside diphosphate kinase A	0	GLVGEIIK	GLVGEIIK	2	GLVGEIIK2	205341
P40227;P40227-2	P40227;P40227-2	TCPZ_HUMAN	CCT6A	T-complex protein 1 subunit zeta	1	GLVLDHGAR	GLVLDHGAR	2	GLVLDHGAR2	23912.6
P08195;P08195-2;P08195-3;P08195-4	P08195;P08195-4;F5GZS6;J3KPF3;P08195-2;P08195-3;A0A7P0T8F1;A0A7P0T8U7;A0A7P0T9F7;A0A7P0TAN7;A0A7P0TAS6;A0A7P0TAT7;A0A7P0TBF8;A0A7P0Z4A0;A0A7P0Z4P5;F5GZI0;F5H056;F5H0E2;H0YFS2;H0YH36	4F2_HUMAN	SLC3A2	4F2 cell-surface antigen heavy chain	1	GLVLGPIHK	GLVLGPIHK	2	GLVLGPIHK2	16329.9
P36957	P36957;P36957-2	ODO2_HUMAN	DLST	Dihydrolipoyllysine-residue succinyltransferase component of 2-oxoglutarate dehydrogenase complex, mitochondrial	1	GLVVPVIR	GLVVPVIR	2	GLVVPVIR2	31094.8
O75390	O75390;A0A0C4DGI3;B4DJV2;F8VPA1;F8VPF9;F8VRP1;F8VTT8;F8VX07;F8VX68;F8VZK9;F8W1S4;F8W4S1;F8W642;H0YH82	CISY_HUMAN	CS	Citrate synthase, mitochondrial	1	GLVYETSVLDPDEGIR	GLVYETSVLDPDEGIR	2	GLVYETSVLDPDEGIR2	202856
P05141	P05141;P12235	ADT2_HUMAN	SLC25A5	ADP/ATP translocase 2	0	GMGGAFVLVLYDEIK	GM(UniMod:35)GGAFVLVLYDEIK	2	GM(UniMod:35)GGAFVLVLYDEIK2	52429.2
P02538	P02538	K2C6A_HUMAN	KRT6A	Keratin, type II cytoskeletal 6A	1	GMQDLVEDFK	GM(UniMod:35)QDLVEDFK	2	GM(UniMod:35)QDLVEDFK2	94817.9
Q9Y5B9	Q9Y5B9	SP16H_HUMAN	SUPT16H	FACT complex subunit SPT16	1	GMVFSINLGFSDLTNK	GM(UniMod:35)VFSINLGFSDLTNK	2	GM(UniMod:35)VFSINLGFSDLTNK2	1.06805e+06
Q8NCW5;Q8NCW5-2	Q8NCW5;Q8NCW5-2	NNRE_HUMAN	NAXE	NAD(P)H-hydrate epimerase	1	GNAGGIQPDLLISLTAPK	GNAGGIQPDLLISLTAPK	2	GNAGGIQPDLLISLTAPK2	28638.5
P08217;P08218	P08217;P08218	CEL2A_HUMAN;CEL2B_HUMAN	CELA2A;CELA2B	Chymotrypsin-like elastase family member 2A	0	GNDIALLK	GNDIALLK	1	GNDIALLK1	222541
P08217;P08218	P08217;P08218	CEL2A_HUMAN;CEL2B_HUMAN	CELA2A;CELA2B	Chymotrypsin-like elastase family member 2A	0	GNDIALLK	GNDIALLK	2	GNDIALLK2	268418
P30086	P30086	PEBP1_HUMAN	PEBP1	Phosphatidylethanolamine-binding protein 1	1	GNDISSGTVLSDYVGSGPPK	GNDISSGTVLSDYVGSGPPK	2	GNDISSGTVLSDYVGSGPPK2	440119
P30086	P30086	PEBP1_HUMAN	PEBP1	Phosphatidylethanolamine-binding protein 1	1	GNDISSGTVLSDYVGSGPPK	GNDISSGTVLSDYVGSGPPK	3	GNDISSGTVLSDYVGSGPPK3	93391.7
P17931	P17931;G3V3R6	LEG3_HUMAN	LGALS3	Galectin-3	1	GNDVAFHFNPR	GNDVAFHFNPR	2	GNDVAFHFNPR2	61341
Q9Y5B9	Q9Y5B9	SP16H_HUMAN	SUPT16H	FACT complex subunit SPT16	1	GNENANGAPAITLLIR	GNENANGAPAITLLIR	2	GNENANGAPAITLLIR2	182684
Q9Y5B9	Q9Y5B9	SP16H_HUMAN	SUPT16H	FACT complex subunit SPT16	1	GNENANGAPAITLLIR	GNENANGAPAITLLIR	3	GNENANGAPAITLLIR3	50557.3
Q9BZK7	Q9BZK7;A0A0D9SF63;A0A1B0GVH3	TBL1R_HUMAN	TBL1XR1	F-box-like/WD repeat-containing protein TBL1XR1	1	GNFILSAGVDK	GNFILSAGVDK	2	GNFILSAGVDK2	29973.5
P53041	P53041;A8MU39;H0YDU8	PPP5_HUMAN	PPP5C	Serine/threonine-protein phosphatase 5	1	GNHETDNMNQIYGFEGEVK	GNHETDNM(UniMod:35)NQIYGFEGEVK	3	GNHETDNM(UniMod:35)NQIYGFEGEVK3	38024.9
Q96EN8	Q96EN8	MOCOS_HUMAN	MOCOS	Molybdenum cofactor sulfurase	1	GNIIGYSQVDK	GNIIGYSQVDK	2	GNIIGYSQVDK2	29365.8
Q89121	Q89121	VPK2_VACCW	VPK2	Serine/threonine-protein kinase 2	1	GNIIIFPLALYSADK	GNIIIFPLALYSADK	2	GNIIIFPLALYSADK2	1.07746e+06
Q89121	Q89121	VPK2_VACCW	VPK2	Serine/threonine-protein kinase 2	1	GNIIIFPLALYSADKVDTELAIK	GNIIIFPLALYSADKVDTELAIK	3	GNIIIFPLALYSADKVDTELAIK3	40492.1
P05141	P05141;P12235;P12236;Q9H0C2;V9GYG0	ADT2_HUMAN	SLC25A5	ADP/ATP translocase 2	0	GNLANVIR	GNLANVIR	2	GNLANVIR2	86341.8
O75083	O75083;A0A8V8TNT7;A0A8V8TNU2;A0A8V8TP22;A0A8V8TP31;A0A8V8TPA9;A0A8V8TQ74;A0A8V8TQK0;D6RD66;O75083-3	WDR1_HUMAN	WDR1	WD repeat-containing protein 1	1	GNNFLYTNGK	GNNFLYTNGK	2	GNNFLYTNGK2	17517.4
Q8N4T8;Q8N4T8-2	Q8N4T8;Q8N4T8-2;H0Y962	CBR4_HUMAN	CBR4	3-oxoacyl-[acyl-carrier-protein] reductase	1	GNSGQSVYSASK	GNSGQSVYSASK	2	GNSGQSVYSASK2	22036
Q09666	Q09666	AHNK_HUMAN	AHNAK	Neuroblast differentiation-associated protein AHNAK	1	GNVDISAPK	GNVDISAPK	2	GNVDISAPK2	24945.2
CON__cRAP041P35527;P35527	P35527;CON__cRAP041P35527	K1C9_HUMAN	KRT9	Keratin, type I cytoskeletal 9	1	GPAAIQK	GPAAIQK	1	GPAAIQK1	442809
P11142	P11142;P11142-2;E9PI65;E9PK54;E9PKE3;E9PLF4;E9PN25;E9PNE6;E9PPY6;E9PQK7;E9PQQ4	HSP7C_HUMAN	HSPA8	Heat shock cognate 71 kDa protein	1	GPAVGIDLGTTYSCVGVFQHGK	GPAVGIDLGTTYSC(UniMod:4)VGVFQHGK	3	GPAVGIDLGTTYSC(UniMod:4)VGVFQHGK3	154353
P49821;P49821-2	P49821;G3V0I5;P49821-2;E9PMX3;E9PPR0;E9PPS5;E9PQP1	NDUV1_HUMAN	NDUFV1	NADH dehydrogenase [ubiquinone] flavoprotein 1, mitochondrial	1	GPDWILGEIK	GPDWILGEIK	2	GPDWILGEIK2	261750
Q09666	Q09666	AHNK_HUMAN	AHNAK	Neuroblast differentiation-associated protein AHNAK	1	GPEVDIEGPEGK	GPEVDIEGPEGK	2	GPEVDIEGPEGK2	42022.2
Q09666	Q09666	AHNK_HUMAN	AHNAK	Neuroblast differentiation-associated protein AHNAK	1	GPEVDLK	GPEVDLK	1	GPEVDLK1	70307.9
Q9P0L0	O95292;Q9P0L0;E5RK64;O95292-2;Q9P0L0-2	VAPA_HUMAN	VAPA	Vesicle-associated membrane protein-associated protein A	0	GPFTDVVTTNLK	GPFTDVVTTNLK	2	GPFTDVVTTNLK2	511285
Q99715;Q99715-2;Q99715-4	Q99715;D6RGG3;H0Y4P7;Q99715-2;Q99715-4	COCA1_HUMAN	COL12A1	Collagen alpha-1(XII) chain	1	GPGDLEAPSNLVISER	GPGDLEAPSNLVISER	2	GPGDLEAPSNLVISER2	50076.9
Q14315;Q14315-2	Q14315;Q14315-2	FLNC_HUMAN	FLNC	Filamin-C	1	GPGLSQAFVGQK	GPGLSQAFVGQK	2	GPGLSQAFVGQK2	69892.6
Q09666	Q09666	AHNK_HUMAN	AHNAK	Neuroblast differentiation-associated protein AHNAK	1	GPHVDVSGPDIDIEGPEGK	GPHVDVSGPDIDIEGPEGK	3	GPHVDVSGPDIDIEGPEGK3	53038
P04298	P04298	MCEL_VACCW	VACWR106	mRNA-capping enzyme catalytic subunit	1	GPLGILSNYVK	GPLGILSNYVK	2	GPLGILSNYVK2	205236
Q09666	Q09666	AHNK_HUMAN	AHNAK	Neuroblast differentiation-associated protein AHNAK	1	GPQITGPSLEGDLGLK	GPQITGPSLEGDLGLK	2	GPQITGPSLEGDLGLK2	70000.1
P28347	P28347;H0YE88;E9PKB7	TEAD1_HUMAN	TEAD1	Transcriptional enhancer factor TEF-1	1	GPQNAFFLVK	GPQNAFFLVK	2	GPQNAFFLVK2	10670.7
Q09666	Q09666	AHNK_HUMAN	AHNAK	Neuroblast differentiation-associated protein AHNAK	1	GPQVSGELK	GPQVSGELK	2	GPQVSGELK2	42007.9
Q09666	Q09666	AHNK_HUMAN	AHNAK	Neuroblast differentiation-associated protein AHNAK	1	GPSLDIDTPDVNIEGPEGK	GPSLDIDTPDVNIEGPEGK	2	GPSLDIDTPDVNIEGPEGK2	20578.3
P06748;P06748-2;P06748-3	P06748;A0A7I2V5J8;A0A7I2V5S2;A0A7I2YQC0;E5RI98;P06748-2;P06748-3	NPM_HUMAN	NPM1	Nucleophosmin	1	GPSSVEDIK	GPSSVEDIK	1	GPSSVEDIK1	36398.6
P06748;P06748-2;P06748-3	P06748;A0A7I2V5J8;A0A7I2V5S2;A0A7I2YQC0;E5RI98;P06748-2;P06748-3	NPM_HUMAN	NPM1	Nucleophosmin	1	GPSSVEDIK	GPSSVEDIK	2	GPSSVEDIK2	67203.2
P11387	P11387	TOP1_HUMAN	TOP1	DNA topoisomerase 1	1	GPVFAPPYEPLPENVK	GPVFAPPYEPLPENVK	2	GPVFAPPYEPLPENVK2	506643
P26641;P26641-2	P26641;P26641-2	EF1G_HUMAN	EEF1G	Elongation factor 1-gamma	1	GQELAFPLSPDWQVDYESYTWR	GQELAFPLSPDWQVDYESYTWR	3	GQELAFPLSPDWQVDYESYTWR3	53055.8
P19367;P19367-2;P19367-3;P19367-4	P19367;P19367-2;P19367-3;P19367-4	HXK1_HUMAN	HK1	Hexokinase-1	1	GQISETLK	GQISETLK	1	GQISETLK1	48870.2
O15230	O15230	LAMA5_HUMAN	LAMA5	Laminin subunit alpha-5	1	GQLQLVEGNFR	GQLQLVEGNFR	2	GQLQLVEGNFR2	19954.9
Q9P253	Q9P253	VPS18_HUMAN	VPS18	Vacuolar protein sorting-associated protein 18 homolog	1	GQLVESVGWNK	GQLVESVGWNK	2	GQLVESVGWNK2	60419.5
P31327;P31327-3	P31327;P31327-3	CPSM_HUMAN	CPS1	Carbamoyl-phosphate synthase [ammonia], mitochondrial	1	GQNQPVLNITNK	GQNQPVLNITNK	2	GQNQPVLNITNK2	24630.4
P47929	P47929	LEG7_HUMAN	LGALS7B	Galectin-7	1	GQPFEVLIIASDDGFK	GQPFEVLIIASDDGFK	2	GQPFEVLIIASDDGFK2	21895.6
A5YKK6;A5YKK6-2;A5YKK6-3;A5YKK6-4	A5YKK6;A5YKK6-2;A5YKK6-3;A5YKK6-4;H3BVC9	CNOT1_HUMAN	CNOT1	CCR4-NOT transcription complex subunit 1	1	GQQELLYVVPFVAK	GQQELLYVVPFVAK	2	GQQELLYVVPFVAK2	66390.1
Q12791-7	A0A0A0MRC3;Q12791-7	KCMA1_HUMAN	KCNMA1	Isoform 7 of Calcium-activated potassium channel subunit alpha-1	1	GQQTFSVK	GQQTFSVK	1	GQQTFSVK1	12832.5
P08195;P08195-2;P08195-3;P08195-4	P08195;P08195-4;F5GZS6;J3KPF3;P08195-2;P08195-3;A0A7P0T9F7;A0A7P0TAN7;A0A7P0TBF8;A0A7P0Z4A0;A0A7P0Z4P5;F5GZI0;F5H056	4F2_HUMAN	SLC3A2	4F2 cell-surface antigen heavy chain	1	GQSEDPGSLLSLFR	GQSEDPGSLLSLFR	2	GQSEDPGSLLSLFR2	53065.3
P08779	P08779;K7ENW6	K1C16_HUMAN	KRT16	Keratin, type I cytoskeletal 16	1	GQTGGDVNVEMDAAPGVDLSR	GQTGGDVNVEM(UniMod:35)DAAPGVDLSR	3	GQTGGDVNVEM(UniMod:35)DAAPGVDLSR3	273329
P02533	P02533	K1C14_HUMAN	KRT14	Keratin, type I cytoskeletal 14	1	GQVGGDVNVEMDAAPGVDLSR	GQVGGDVNVEM(UniMod:35)DAAPGVDLSR	3	GQVGGDVNVEM(UniMod:35)DAAPGVDLSR3	61935.8
Q04695	Q04695;K7EPJ9;K7ESE1	K1C17_HUMAN	KRT17	Keratin, type I cytoskeletal 17	1	GQVGGEINVEMDAAPGVDLSR	GQVGGEINVEM(UniMod:35)DAAPGVDLSR	3	GQVGGEINVEM(UniMod:35)DAAPGVDLSR3	30317
P11182	P11182;Q5VVL7;A0A7P0Z494	ODB2_HUMAN	DBT	Lipoamide acyltransferase component of branched-chain alpha-keto acid dehydrogenase complex, mitochondrial	1	GQVVQFK	GQVVQFK	1	GQVVQFK1	9359.33
P68611	P68611	RP19_VACCW	RPO19	DNA-directed RNA polymerase 19 kDa subunit	1	GRLPLVSEFSDETMK	GRLPLVSEFSDETM(UniMod:35)K	3	GRLPLVSEFSDETM(UniMod:35)K3	185225
P62829	P62829;J3KTJ3	RL23_HUMAN	RPL23	60S ribosomal protein L23	1	GSAITGPVAK	GSAITGPVAK	1	GSAITGPVAK1	7294.19
P62829	P62829;J3KTJ3	RL23_HUMAN	RPL23	60S ribosomal protein L23	1	GSAITGPVAK	GSAITGPVAK	2	GSAITGPVAK2	44520.2
P14618;P14618-2	P14618;P14618-2;A0A804F6T5;H3BTN5;P14618-3;A0A804F729;H3BQ34;H3BT25;H3BTJ2;H3BUW1;A0A8V8TMM5;A0A8V8TNX9	KPYM_HUMAN	PKM	Pyruvate kinase PKM	1	GSGTAEVELK	GSGTAEVELK	1	GSGTAEVELK1	14716.7
P14618;P14618-2	P14618;P14618-2;A0A804F6T5;H3BTN5;P14618-3;A0A804F729;H3BQ34;H3BT25;H3BTJ2;H3BUW1;A0A8V8TMM5;A0A8V8TNX9	KPYM_HUMAN	PKM	Pyruvate kinase PKM	1	GSGTAEVELK	GSGTAEVELK	2	GSGTAEVELK2	28997.1
P14618;P14618-2	P14618;P14618-2;A0A804F6T5;H3BTN5;P14618-3;A0A804F729;H3BQ34;H3BT25;H3BTJ2;H3BUW1;A0A8V8TMM5;A0A8V8TNX9	KPYM_HUMAN	PKM	Pyruvate kinase PKM	1	GSGTAEVELKK	GSGTAEVELKK	2	GSGTAEVELKK2	11987.2
P51659	P51659;A0A2R8Y7L2;A0A2R8YD50;E7ET17;P51659-2;P51659-3;A0A804HIR1;A0A804HKU2;E7ER27	DHB4_HUMAN	HSD17B4	Peroxisomal multifunctional enzyme type 2	1	GSGVVIIMDVYSYSEK	GSGVVIIM(UniMod:35)DVYSYSEK	2	GSGVVIIM(UniMod:35)DVYSYSEK2	301538
P08133	P08133;A0A0S2Z377;E5RI05;E5RJR0;E7EMC6;E5RFF0;E5RIU8;E5RK69	ANXA6_HUMAN	ANXA6	Annexin A6	1	GSIHDFPGFDPNQDAEALYTAMK	GSIHDFPGFDPNQDAEALYTAM(UniMod:35)K	3	GSIHDFPGFDPNQDAEALYTAM(UniMod:35)K3	199101
P68448	P68448	E11_VACCW	VACWR067	Core protein E11	1	GSISIVNNEFYVFDEPLLFVK	GSISIVNNEFYVFDEPLLFVK	3	GSISIVNNEFYVFDEPLLFVK3	829450
O00232;O00232-2	O00232;O00232-2	PSD12_HUMAN	PSMD12	26S proteasome non-ATPase regulatory subunit 12	1	GSLESPATDVFGSTEEGEK	GSLESPATDVFGSTEEGEK	2	GSLESPATDVFGSTEEGEK2	27847.3
Q09666	Q09666	AHNK_HUMAN	AHNAK	Neuroblast differentiation-associated protein AHNAK	1	GSLGATGEIK	GSLGATGEIK	2	GSLGATGEIK2	40551.7
P35606;P35606-2	P35606;A0A7I2V258;H0Y938;H0YAC7;P35606-2	COPB2_HUMAN	COPB2	Coatomer subunit beta'	1	GSNNVALGYDEGSIIVK	GSNNVALGYDEGSIIVK	2	GSNNVALGYDEGSIIVK2	210212
Q12788	Q12788;J3KNP2	TBL3_HUMAN	TBL3	Transducin beta-like protein 3	1	GSPGVVHLVAFHPDPTR	GSPGVVHLVAFHPDPTR	3	GSPGVVHLVAFHPDPTR3	8938.97
P16715	P16715	P4A_VACCW	VACWR129	Major core protein 4a precursor	1	GSPYYIR	GSPYYIR	1	GSPYYIR1	769332
P16715	P16715	P4A_VACCW	VACWR129	Major core protein 4a precursor	1	GSPYYIR	GSPYYIR	2	GSPYYIR2	5.25001e+07
P16715	P16715	P4A_VACCW	VACWR129	Major core protein 4a precursor	1	GSPYYIRK	GSPYYIRK	2	GSPYYIRK2	148986
P05187	P05187;P10696	PPB1_HUMAN	ALPP	Alkaline phosphatase, placental type	0	GSSIFGLAPGK	GSSIFGLAPGK	2	GSSIFGLAPGK2	216985
P50990;P50990-2	P50990;P50990-2;P50990-3	TCPQ_HUMAN	CCT8	T-complex protein 1 subunit theta	1	GSTDNLMDDIER	GSTDNLM(UniMod:35)DDIER	2	GSTDNLM(UniMod:35)DDIER2	38981.3
O96008	O96008	TOM40_HUMAN	TOMM40	Mitochondrial import receptor subunit TOM40 homolog	1	GSVDSNWIVGATLEK	GSVDSNWIVGATLEK	2	GSVDSNWIVGATLEK2	20220.6
Q8N766;Q8N766-2;Q8N766-3	Q8N766;A0A8I5KQA0;A0A8I5KRL9;A0A8I5KTE8;A0A8I5KW55;H7C5A2;Q8N766-2;Q8N766-3;A0A8I5KWE3;A0A8I5KXE1	EMC1_HUMAN	EMC1	ER membrane protein complex subunit 1	1	GTAEGAVDAMLLHGQDVITVSNGGR	GTAEGAVDAM(UniMod:35)LLHGQDVITVSNGGR	3	GTAEGAVDAM(UniMod:35)LLHGQDVITVSNGGR3	33647.3
P04083	P04083	ANXA1_HUMAN	ANXA1	Annexin A1	1	GTDVNVFNTILTTR	GTDVNVFNTILTTR	2	GTDVNVFNTILTTR2	138026
Q14315;Q14315-2	Q14315;Q14315-2	FLNC_HUMAN	FLNC	Filamin-C	1	GTEEPVK	GTEEPVK	1	GTEEPVK1	66521.4
P08583	P08583	H2_VACCW	VACWR100	Protein H2	1	GTGDAWMVK	GTGDAWM(UniMod:35)VK	1	GTGDAWM(UniMod:35)VK1	16835.4
P08583	P08583	H2_VACCW	VACWR100	Protein H2	1	GTGDAWMVK	GTGDAWM(UniMod:35)VK	2	GTGDAWM(UniMod:35)VK2	74643.3
P12532	P12532;P12532-2	KCRU_HUMAN	CKMT1B	Creatine kinase U-type, mitochondrial	1	GTGGVDTAATGGVFDISNLDR	GTGGVDTAATGGVFDISNLDR	2	GTGGVDTAATGGVFDISNLDR2	431528
P12532	P12532;P12532-2	KCRU_HUMAN	CKMT1B	Creatine kinase U-type, mitochondrial	1	GTGGVDTAATGGVFDISNLDR	GTGGVDTAATGGVFDISNLDR	3	GTGGVDTAATGGVFDISNLDR3	185780
P15880	P15880;E9PM36;E9PMM9;E9PQD7;H0YEN5;I3L404	RS2_HUMAN	RPS2	40S ribosomal protein S2	1	GTGIVSAPVPK	GTGIVSAPVPK	2	GTGIVSAPVPK2	52775.1
Q08257	Q08257;Q08257-2;Q08257-3	QOR_HUMAN	CRYZ	Quinone oxidoreductase	1	GTIEINPR	GTIEINPR	2	GTIEINPR2	356256
Q02880;Q02880-2	Q02880;E9PCY5;A0A8V8TN33;A0A8V8TP20;A0A8V8TPE3;Q02880-2	TOP2B_HUMAN	TOP2B	DNA topoisomerase 2-beta	1	GTIQELGQNQYAVSGEIFVVDR	GTIQELGQNQYAVSGEIFVVDR	3	GTIQELGQNQYAVSGEIFVVDR3	60425.7
P11142	P11142;P11142-2;A8K7Q2;E9PKE3;E9PN89;E9PNE6	HSP7C_HUMAN	HSPA8	Heat shock cognate 71 kDa protein	1	GTLDPVEK	GTLDPVEK	1	GTLDPVEK1	720686
P11142	P11142;P11142-2;A8K7Q2;E9PKE3;E9PN89;E9PNE6	HSP7C_HUMAN	HSPA8	Heat shock cognate 71 kDa protein	1	GTLDPVEK	GTLDPVEK	2	GTLDPVEK2	1.96945e+06
P0DPB6	P0DPB6;A0A0R4J2F3	RPAC2_HUMAN	POLR1D	DNA-directed RNA polymerases I and III subunit RPAC2	1	GTLPAVEPFQR	GTLPAVEPFQR	2	GTLPAVEPFQR2	28272.1
P16401	P10412;P16401;P16402;P16403;Q02539	H15_HUMAN	H1-5	Histone H1.5	0	GTLVQTK	GTLVQTK	1	GTLVQTK1	251891
P08670	P08670;P14136;A0A1W2PR46;A0A1W2PRT3;A0A1X7SBR3;B0YJC4;P14136-3;B0YJC5;P14136-2	VIME_HUMAN	VIM	Vimentin	0	GTNESLER	GTNESLER	2	GTNESLER2	44336
P49327	A0A0U1RQF0;P49327	FAS_HUMAN	FASN	Fatty acid synthase	1	GTPLISPLIK	GTPLISPLIK	2	GTPLISPLIK2	197472
CON__cRAP115P63279;P63279	P63279;B0QYN7;H3BPC4;H3BQQ9;CON__cRAP115P63279	UBC9_HUMAN	UBE2I	SUMO-conjugating enzyme UBC9	1	GTPWEGGLFK	GTPWEGGLFK	2	GTPWEGGLFK2	63943.3
P55884;P55884-2	P55884;P55884-2	EIF3B_HUMAN	EIF3B	Eukaryotic translation initiation factor 3 subunit B	1	GTQGVVTNFEIFR	GTQGVVTNFEIFR	2	GTQGVVTNFEIFR2	22057.6
P21603;P21603-2	P21603;P21603-2	RP30_VACCW	RPO30	DNA-directed RNA polymerase 30 kDa polypeptide	1	GTSGTEKEFLR	GTSGTEKEFLR	3	GTSGTEKEFLR3	7341.44
P21333;P21333-2	P21333;P21333-2;Q60FE5;A0A087WWY3;A0A669KBC6;A0A7I2V3E6;A0A7P0NMY4;F8WE98	FLNA_HUMAN	FLNA	Filamin-A	1	GTVEPQLEAR	GTVEPQLEAR	2	GTVEPQLEAR2	775476
P08133	P08133;A0A0S2Z377;P08133-2;E5RK69	ANXA6_HUMAN	ANXA6	Annexin A6	1	GTVRPANDFNPDADAK	GTVRPANDFNPDADAK	2	GTVRPANDFNPDADAK2	32359.9
P08133	P08133;A0A0S2Z377;P08133-2;E5RK69	ANXA6_HUMAN	ANXA6	Annexin A6	1	GTVRPANDFNPDADAK	GTVRPANDFNPDADAK	3	GTVRPANDFNPDADAK3	178322
P08758	P08758;D6RBE9;E9PHT9;D6RCN3	ANXA5_HUMAN	ANXA5	Annexin A5	1	GTVTDFPGFDER	GTVTDFPGFDER	2	GTVTDFPGFDER2	6.50299e+06
P08758	P08758;D6RBE9;E9PHT9;D6RCN3	ANXA5_HUMAN	ANXA5	Annexin A5	1	GTVTDFPGFDERADAETLR	GTVTDFPGFDERADAETLR	3	GTVTDFPGFDERADAETLR3	446762
Q9Y490	Q9Y490	TLN1_HUMAN	TLN1	Talin-1	1	GVAALTSDPAVQAIVLDTASDVLDK	GVAALTSDPAVQAIVLDTASDVLDK	3	GVAALTSDPAVQAIVLDTASDVLDK3	70860.4
Q14315;Q14315-2	Q14315;Q14315-2	FLNC_HUMAN	FLNC	Filamin-C	1	GVAGVPAEFSIWTR	GVAGVPAEFSIWTR	2	GVAGVPAEFSIWTR2	494651
Q8TEM1	Q8TEM1;A0A8Q3WKI1	PO210_HUMAN	NUP210	Nuclear pore membrane glycoprotein 210	1	GVAIGQTSLTASVTNK	GVAIGQTSLTASVTNK	2	GVAIGQTSLTASVTNK2	48028.7
P04083	P04083;Q5T3N0;Q5T3N1	ANXA1_HUMAN	ANXA1	Annexin A1	1	GVDEATIIDILTK	GVDEATIIDILTK	2	GVDEATIIDILTK2	108705
P07355;P07355-2	P07355;A0A7I2V4P4;H0YKL9;H0YKS4;H0YKV8;H0YKX9;H0YKZ7;H0YLV6;H0YMD0;H0YMD9;H0YMM1;H0YMT9;H0YMU9;H0YMW4;H0YN42;H0YNB8;P07355-2	ANXA2_HUMAN	ANXA2	Annexin A2	1	GVDEVTIVNILTNR	GVDEVTIVNILTNR	2	GVDEVTIVNILTNR2	1.12197e+06
P07355;P07355-2	P07355;A0A7I2V4P4;H0YKL9;H0YKS4;H0YKV8;H0YKX9;H0YKZ7;H0YLV6;H0YMD0;H0YMD9;H0YMM1;H0YMT9;H0YMU9;H0YMW4;H0YN42;H0YNB8;P07355-2	ANXA2_HUMAN	ANXA2	Annexin A2	1	GVDEVTIVNILTNR	GVDEVTIVNILTNR	3	GVDEVTIVNILTNR3	95647.4
P49327	A0A0U1RQF0;P49327	FAS_HUMAN	FASN	Fatty acid synthase	1	GVDLVLNSLAEEK	GVDLVLNSLAEEK	2	GVDLVLNSLAEEK2	67391.6
P21603;P21603-2	P21603;P21603-2	RP30_VACCW	RPO30	DNA-directed RNA polymerase 30 kDa polypeptide	1	GVEYNIDK	GVEYNIDK	1	GVEYNIDK1	329422
P21603;P21603-2	P21603;P21603-2	RP30_VACCW	RPO30	DNA-directed RNA polymerase 30 kDa polypeptide	1	GVEYNIDK	GVEYNIDK	2	GVEYNIDK2	262217
P04318	P04318	MCES_VACCW	VACWR117	mRNA-capping enzyme regulatory subunit	1	GVIDTMR	GVIDTM(UniMod:35)R	2	GVIDTM(UniMod:35)R2	1.16589e+06
O95831;O95831-3	O95831;O95831-3;O95831-5;A0A6Q8PFE1;A0A6Q8PFM5;A0A6Q8PG15;A0A6Q8PHC0;A0A6Q8PHJ4;A0A6Q8PHJ9;A0A7I2PK44;E9PMA0;O95831-2	AIFM1_HUMAN	AIFM1	Apoptosis-inducing factor 1, mitochondrial	1	GVIFYLR	GVIFYLR	2	GVIFYLR2	79937.6
P26669	P26669	SODL_VACCW	VACWR171	Cu-Zn superoxide dismutase-like protein A45R	1	GVIYFEPVHGK	GVIYFEPVHGK	2	GVIYFEPVHGK2	1.99861e+07
P26669	P26669	SODL_VACCW	VACWR171	Cu-Zn superoxide dismutase-like protein A45R	1	GVIYFEPVHGK	GVIYFEPVHGK	3	GVIYFEPVHGK3	7.62933e+06
P26669	P26669	SODL_VACCW	VACWR171	Cu-Zn superoxide dismutase-like protein A45R	1	GVIYFEPVHGKDK	GVIYFEPVHGKDK	2	GVIYFEPVHGKDK2	23526.3
P10809	P10809;A0A7I2V2X6;A0A7I2V369;A0A7I2V599;A0A7I2V5K3;A0A7I2V5M1;A0A7I2YQ71;E7ESH4;E7EXB4	CH60_HUMAN	HSPD1	60 kDa heat shock protein, mitochondrial	1	GVMLAVDAVIAELK	GVM(UniMod:35)LAVDAVIAELK	2	GVM(UniMod:35)LAVDAVIAELK2	371525
P10809	P10809;A0A7I2V2X6;A0A7I2V369;A0A7I2V599;A0A7I2V5K3;A0A7I2V5M1;A0A7I2YQ71;E7ESH4;E7EXB4	CH60_HUMAN	HSPD1	60 kDa heat shock protein, mitochondrial	1	GVMLAVDAVIAELK	GVM(UniMod:35)LAVDAVIAELK	3	GVM(UniMod:35)LAVDAVIAELK3	58072
Q8TEM1	Q8TEM1;Q8TEM1-2	PO210_HUMAN	NUP210	Nuclear pore membrane glycoprotein 210	1	GVMTTGSDIGFSVIQAHDVQNPLHFGEMK	GVM(UniMod:35)TTGSDIGFSVIQAHDVQNPLHFGEM(UniMod:35)K	4	GVM(UniMod:35)TTGSDIGFSVIQAHDVQNPLHFGEM(UniMod:35)K4	21544.1
P14618;P14618-2	P14618;P14618-2;A0A804F6T5;H3BTN5;P14618-3;A0A804F729;B4DNK4;H3BQ34;A0A8V8TMM5;A0A8V8TNX9	KPYM_HUMAN	PKM	Pyruvate kinase PKM	1	GVNLPGAAVDLPAVSEK	GVNLPGAAVDLPAVSEK	2	GVNLPGAAVDLPAVSEK2	373265
P11142	P11142;A8K7Q2;E9PKE3;E9PM13;E9PNE6;E9PS65	HSP7C_HUMAN	HSPA8	Heat shock cognate 71 kDa protein	1	GVPQIEVTFDIDANGILNVSAVDK	GVPQIEVTFDIDANGILNVSAVDK	3	GVPQIEVTFDIDANGILNVSAVDK3	23264.5
P13639	P13639	EF2_HUMAN	EEF2	Elongation factor 2	1	GVQYLNEIK	GVQYLNEIK	2	GVQYLNEIK2	685783
P62140	P62140;B4DJ75;A0A8V8TQ71;A0A8V8TRH9	PP1B_HUMAN	PPP1CB	Serine/threonine-protein phosphatase PP1-beta catalytic subunit	1	GVSFTFGADVVSK	GVSFTFGADVVSK	2	GVSFTFGADVVSK2	11198.2
O75367-1;O75367-3	O75367;A0A8I5KRC6;A0A8I5KS04;D6RCF2;O75367-1;O75367-3	H2AY_HUMAN	MACROH2A1	Isoform 2 of Core histone macro-H2A.1	1	GVTIASGGVLPNIHPELLAK	GVTIASGGVLPNIHPELLAK	2	GVTIASGGVLPNIHPELLAK2	76833
O75367-1;O75367-3	O75367;A0A8I5KRC6;A0A8I5KS04;D6RCF2;O75367-1;O75367-3	H2AY_HUMAN	MACROH2A1	Isoform 2 of Core histone macro-H2A.1	1	GVTIASGGVLPNIHPELLAK	GVTIASGGVLPNIHPELLAK	3	GVTIASGGVLPNIHPELLAK3	549759
Q12931;Q12931-2	Q12931;I3L0K7;I3L239;Q12931-2	TRAP1_HUMAN	TRAP1	Heat shock protein 75 kDa, mitochondrial	1	GVVDSEDIPLNLSR	GVVDSEDIPLNLSR	2	GVVDSEDIPLNLSR2	67798.4
Q14204	Q14204;A0A2R8Y5T0;A0A2R8Y6H2;A0A2R8Y706;A0A2R8YFZ7;A0A7P0T7V5;A0A7P0T825;A0A7P0T8N2;A0A7P0T8W5;A0A7P0T916;A0A7P0T934;A0A7P0T9C4;A0A7P0T9F1;A0A7P0T9K2;A0A7P0T9R4;A0A7P0T9S3;A0A7P0TA13;A0A7P0TAF3;A0A7P0TAM4;A0A7P0TAW9;A0A7P0TB64;A0A7P0TB75;A0A7P0TBJ7;A0A2R8YGC7;A0A7P0T942;A0A7P0T990;A0A7P0TAV5;A0A804HHY6	DYHC1_HUMAN	DYNC1H1	Cytoplasmic dynein 1 heavy chain 1	1	GWDDLFNK	GWDDLFNK	2	GWDDLFNK2	15509
P62942	P62942;Q1JUQ5;F6T7Q3	FKB1A_HUMAN	FKBP1A	Peptidyl-prolyl cis-trans isomerase FKBP1A	1	GWEEGVAQMSVGQR	GWEEGVAQM(UniMod:35)SVGQR	2	GWEEGVAQM(UniMod:35)SVGQR2	42537.4
P12532	P12532;P17540;P12532-2	KCRU_HUMAN	CKMT1B	Creatine kinase U-type, mitochondrial	0	GWEFMWNER	GWEFMWNER	2	GWEFMWNER2	14828.8
P12532	P12532;P17540;P12532-2	KCRU_HUMAN	CKMT1B	Creatine kinase U-type, mitochondrial	0	GWEFMWNER	GWEFM(UniMod:35)WNER	2	GWEFM(UniMod:35)WNER2	1.02732e+06
P49327	A0A0U1RQF0;P49327	FAS_HUMAN	FASN	Fatty acid synthase	1	GYAVLGGER	GYAVLGGER	2	GYAVLGGER2	136217
P11388;P11388-2;P11388-3;P11388-4	P11388;P11388-2;P11388-3;P11388-4	TOP2A_HUMAN	TOP2A	DNA topoisomerase 2-alpha	1	GYDSDPVK	GYDSDPVK	1	GYDSDPVK1	112651
P11388;P11388-2;P11388-3;P11388-4	P11388;P11388-2;P11388-3;P11388-4	TOP2A_HUMAN	TOP2A	DNA topoisomerase 2-alpha	1	GYDSDPVK	GYDSDPVK	2	GYDSDPVK2	230873
Q06210;Q06210-2	O94808;Q06210;A0A6I8PRN4;A0A6I8PTT9;Q06210-2	GFPT1_HUMAN	GFPT1	Glutamine--fructose-6-phosphate aminotransferase [isomerizing] 1	0	GYDVDFPR	GYDVDFPR	2	GYDVDFPR2	18007.7
O43707	O43707;P12814;P35609;F5GXS2;H7C144;O43707-2;P12814-2;P12814-3;P12814-4;A0A494C060;A0A494C1A0;A0A7I2V4Y4;A0A804HI95;A0A804HII9;A0A804HIN7;A0A804HJU8;A0A804HK61;A0A804HKE2;A0A804HL31;A0A804HLD0;A0A804HLF4;A0A8V8TL71;H9KV75;P35609-2	ACTN4_HUMAN	ACTN4	Alpha-actinin-4	0	GYEEWLLNEIR	GYEEWLLNEIR	2	GYEEWLLNEIR2	101284
Q02880;Q02880-2	Q02880;E9PCY5;A0A8V8TP20;A0A8V8TPE3;Q02880-2	TOP2B_HUMAN	TOP2B	DNA topoisomerase 2-beta	1	GYESDPVK	GYESDPVK	1	GYESDPVK1	50990.7
P16715	P16715	P4A_VACCW	VACWR129	Major core protein 4a precursor	1	GYFEHMK	GYFEHM(UniMod:35)K	1	GYFEHM(UniMod:35)K1	2.44507e+06
P16715	P16715	P4A_VACCW	VACWR129	Major core protein 4a precursor	1	GYFEHMK	GYFEHM(UniMod:35)K	2	GYFEHM(UniMod:35)K2	4.83132e+06
P16715	P16715	P4A_VACCW	VACWR129	Major core protein 4a precursor	1	GYFEHMKK	GYFEHM(UniMod:35)KK	2	GYFEHM(UniMod:35)KK2	12258.6
P21796	P21796;C9JI87	VDAC1_HUMAN	VDAC1	Voltage-dependent anion-selective channel protein 1	1	GYGFGLIK	GYGFGLIK	1	GYGFGLIK1	17570.7
P21796	P21796;C9JI87	VDAC1_HUMAN	VDAC1	Voltage-dependent anion-selective channel protein 1	1	GYGFGLIK	GYGFGLIK	2	GYGFGLIK2	50927.5
P11940;P11940-2	P11940;A0A087WTT1;A0A7I2V4N4;A0A7I2YQ88;A0A7I2YQE4;E7EQV3;E7ERJ7;H0YAR2;P11940-2;A0A7I2V649;A0A7I2YQ90;E5RGH3;H0YBN4	PABP1_HUMAN	PABPC1	Polyadenylate-binding protein 1	1	GYGFVHFETQEAAER	GYGFVHFETQEAAER	3	GYGFVHFETQEAAER3	17085.1
P07392	P07392	RP147_VACCW	RPO147	DNA-directed RNA polymerase 147 kDa polypeptide	1	GYILNSLTK	GYILNSLTK	1	GYILNSLTK1	102248
P07392	P07392	RP147_VACCW	RPO147	DNA-directed RNA polymerase 147 kDa polypeptide	1	GYILNSLTK	GYILNSLTK	2	GYILNSLTK2	648982
P10809	P10809;A0A7I2V2X6;A0A7I2V369;A0A7I2V599;A0A7I2V5K3;A0A7I2V5M1;A0A7I2YQ71;E7ESH4	CH60_HUMAN	HSPD1	60 kDa heat shock protein, mitochondrial	1	GYISPYFINTSK	GYISPYFINTSK	2	GYISPYFINTSK2	304594
P20636	P20636	ETF2_VACCW	VETFL	Early transcription factor 82 kDa subunit	1	GYLGNLLDIK	GYLGNLLDIK	2	GYLGNLLDIK2	624539
P20636	P20636	ETF2_VACCW	VETFL	Early transcription factor 82 kDa subunit	1	GYLGNLLDIKDDIIIYSHK	GYLGNLLDIKDDIIIYSHK	4	GYLGNLLDIKDDIIIYSHK4	12468.9
P60709;P63261	P60709;P63261;A0A2R8Y793;A0A2R8YEA7;A0A6Q8PFE4;A0A804GS07;E7EVS6;I3L1U9;I3L3I0;I3L4N8	ACTB_HUMAN;ACTG_HUMAN	ACTB;ACTG1	Actin, cytoplasmic 1	0	GYSFTTTAER	GYSFTTTAER	2	GYSFTTTAER2	38547.8
P00338;P00338-3	P00338;P00338-3;P00338-4	LDHA_HUMAN	LDHA	L-lactate dehydrogenase A chain	1	GYTSWAIGLSVADLAESIMK	GYTSWAIGLSVADLAESIM(UniMod:35)K	3	GYTSWAIGLSVADLAESIM(UniMod:35)K3	70137.5
P34897;P34897-3	P34897;G3V2Y4;H0YIZ0;P34897-2;P34897-3	GLYM_HUMAN	SHMT2	Serine hydroxymethyltransferase, mitochondrial	1	HADIVTTTTHK	HADIVTTTTHK	2	HADIVTTTTHK2	17400.8
P34897;P34897-3	P34897;G3V2Y4;H0YIZ0;P34897-2;P34897-3	GLYM_HUMAN	SHMT2	Serine hydroxymethyltransferase, mitochondrial	1	HADIVTTTTHK	HADIVTTTTHK	3	HADIVTTTTHK3	213660
P21607	P21607	E6_VACCW	VACWR062	Protein E6	1	HAFDAPTLYVK	HAFDAPTLYVK	2	HAFDAPTLYVK2	165516
P49821;P49821-2	P49821;G3V0I5;B4DE93;P49821-2;H0YD04	NDUV1_HUMAN	NDUFV1	NADH dehydrogenase [ubiquinone] flavoprotein 1, mitochondrial	1	HAGGVTGGWDNLLAVIPGGSSTPLIPK	HAGGVTGGWDNLLAVIPGGSSTPLIPK	3	HAGGVTGGWDNLLAVIPGGSSTPLIPK3	110732
P21607	P21607	E6_VACCW	VACWR062	Protein E6	1	HAITMYDK	HAITM(UniMod:35)YDK	1	HAITM(UniMod:35)YDK1	29794.2
P21607	P21607	E6_VACCW	VACWR062	Protein E6	1	HAITMYDK	HAITM(UniMod:35)YDK	2	HAITM(UniMod:35)YDK2	36879.6
O75190;O75190-2;O75190-3	O75190;O75190-2;A0A0J9YX62;O75190-3;C9J2C4;C9J2P2;C9JB42;C9JDR7;C9JDX6;C9JN01;E9PH18;F8WCZ4	DNJB6_HUMAN	DNAJB6	DnaJ homolog subfamily B member 6	1	HASPEDIK	HASPEDIK	2	HASPEDIK2	37099.9
O75190;O75190-2;O75190-3	O75190;O75190-2;A0A0J9YX62;O75190-3;C9J2C4;C9J2P2;C9JB42;C9JDR7;C9JDX6;C9JN01;E9PH18;F8WCZ4	DNJB6_HUMAN	DNAJB6	DnaJ homolog subfamily B member 6	1	HASPEDIKK	HASPEDIKK	2	HASPEDIKK2	14752.7
P16710	P16710	A16_VACCW	VACWR136	Virion membrane protein A16	1	HATDYIASGQR	HATDYIASGQR	2	HATDYIASGQR2	133117
P16710	P16710	A16_VACCW	VACWR136	Virion membrane protein A16	1	HATDYIASGQR	HATDYIASGQR	3	HATDYIASGQR3	66017.2
O60814;P57053;P58876;P62807;Q5QNW6;Q5QNW6-2;Q93079;Q99877;Q99879;Q99880	O60814;P06899;P23527;P33778;P57053;P58876;P62807;Q16778;Q5QNW6;Q8N257;Q93079;Q96A08;Q99877;Q99879;Q99880;A0A2R8Y619;U3KQK0;Q5QNW6-2	H2B1C_HUMAN;H2B1D_HUMAN;H2B1H_HUMAN;H2B1K_HUMAN;H2B1L_HUMAN;H2B1M_HUMAN;H2B1N_HUMAN;H2B2F_HUMAN;H2BFS_HUMAN	H2BC10;H2BC12;H2BC12L;H2BC13;H2BC14;H2BC15;H2BC18;H2BC5;H2BC9	Histone H2B type 1-K	0	HAVSEGTK	HAVSEGTK	1	HAVSEGTK1	16822.6
O60814;P57053;P58876;P62807;Q5QNW6;Q5QNW6-2;Q93079;Q99877;Q99879;Q99880	O60814;P06899;P23527;P33778;P57053;P58876;P62807;Q16778;Q5QNW6;Q8N257;Q93079;Q96A08;Q99877;Q99879;Q99880;A0A2R8Y619;U3KQK0;Q5QNW6-2	H2B1C_HUMAN;H2B1D_HUMAN;H2B1H_HUMAN;H2B1K_HUMAN;H2B1L_HUMAN;H2B1M_HUMAN;H2B1N_HUMAN;H2B2F_HUMAN;H2BFS_HUMAN	H2BC10;H2BC12;H2BC12L;H2BC13;H2BC14;H2BC15;H2BC18;H2BC5;H2BC9	Histone H2B type 1-K	0	HAVSEGTK	HAVSEGTK	2	HAVSEGTK2	123949
Q96NS1	Q96NS1;E9PNP5;E9PRC4	YPEL4_HUMAN	YPEL4	Protein yippee-like 4	1	HDELISK	HDELISK	2	HDELISK2	15280.9
P04080	P04080;A0A1W2PQG6	CYTB_HUMAN	CSTB	Cystatin-B	1	HDELTYF	HDELTYF	1	HDELTYF1	18657.2
P07392	P07392	RP147_VACCW	RPO147	DNA-directed RNA polymerase 147 kDa polypeptide	1	HDIHGAPVYGSIQDEIVAAYSLFR	HDIHGAPVYGSIQDEIVAAYSLFR	4	HDIHGAPVYGSIQDEIVAAYSLFR4	26579.4
P18384	P18384	SPI3_VACCW	SPI-3	Protein K2	1	HDITGFILFMGK	HDITGFILFM(UniMod:35)GK	3	HDITGFILFM(UniMod:35)GK3	37142.1
Q00610;Q00610-2	Q00610;A0A087WVQ6;K7EJJ5;Q00610-2;A0A8V8TQ14;A0A8V8TQ18;A0A8V8TQK1;A0A8V8TR47;A0A8V8TRF0	CLH1_HUMAN	CLTC	Clathrin heavy chain 1	1	HDVVFLITK	HDVVFLITK	2	HDVVFLITK2	80109.9
P13647	P13647;H0YI76	K2C5_HUMAN	KRT5	Keratin, type II cytoskeletal 5	1	HEISEMNR	HEISEM(UniMod:35)NR	2	HEISEM(UniMod:35)NR2	70447.2
Q9P0L0	Q9P0L0;J3QKM9;Q9P0L0-2	VAPA_HUMAN	VAPA	Vesicle-associated membrane protein-associated protein A	1	HEQILVLDPPTDLK	HEQILVLDPPTDLK	2	HEQILVLDPPTDLK2	134198
Q9P0L0	Q9P0L0;J3QKM9;Q9P0L0-2	VAPA_HUMAN	VAPA	Vesicle-associated membrane protein-associated protein A	1	HEQILVLDPPTDLK	HEQILVLDPPTDLK	3	HEQILVLDPPTDLK3	285571
P04843	P04843;B7Z4L4	RPN1_HUMAN	RPN1	Dolichyl-diphosphooligosaccharide--protein glycosyltransferase subunit 1	1	HFDETVNR	HFDETVNR	2	HFDETVNR2	21871.3
P83881;Q969Q0	P83881;Q969Q0;H0Y5B4;H7BZ11;J3KQN4;R4GN19	RL36A_HUMAN;RL36L_HUMAN	RPL36A;RPL36AL	60S ribosomal protein L36a	0	HFELGGDK	HFELGGDK	1	HFELGGDK1	14921.9
P83881;Q969Q0	P83881;Q969Q0;H0Y5B4;H7BZ11;J3KQN4;R4GN19	RL36A_HUMAN;RL36L_HUMAN	RPL36A;RPL36AL	60S ribosomal protein L36a	0	HFELGGDK	HFELGGDK	2	HFELGGDK2	20970.3
Q9Y4W6	Q9Y4W6;A0A8I5KVV1;A0A8I5KYF5;A0A8I5QJR7	AFG32_HUMAN	AFG3L2	AFG3-like protein 2	1	HFEQAIER	HFEQAIER	2	HFEQAIER2	29901.4
P04308	P04308	ETF1_VACCW	VETFS	Early transcription factor 70 kDa subunit	1	HFIYFSNSTYGGLVIK	HFIYFSNSTYGGLVIK	3	HFIYFSNSTYGGLVIK3	41147.4
P23371	P23371	PAP1_VACCW	PAPL	Poly(A) polymerase catalytic subunit	1	HGFINIEK	HGFINIEK	1	HGFINIEK1	227822
P23371	P23371	PAP1_VACCW	PAPL	Poly(A) polymerase catalytic subunit	1	HGFINIEK	HGFINIEK	2	HGFINIEK2	1.17729e+06
P07617	P07617	MCE_VACCW	PAPS	Cap-specific mRNA (nucleoside-2'-O-)-methyltransferase	1	HGILDGATVVYIGSAPGTHIR	HGILDGATVVYIGSAPGTHIR	3	HGILDGATVVYIGSAPGTHIR3	9.43672e+06
P07617	P07617	MCE_VACCW	PAPS	Cap-specific mRNA (nucleoside-2'-O-)-methyltransferase	1	HGILDGATVVYIGSAPGTHIR	HGILDGATVVYIGSAPGTHIR	4	HGILDGATVVYIGSAPGTHIR4	1.28524e+06
Q06210;Q06210-2	Q06210;A0A6I8PRN4;Q06210-2	GFPT1_HUMAN	GFPT1	Glutamine--fructose-6-phosphate aminotransferase [isomerizing] 1	1	HGPLALVDK	HGPLALVDK	2	HGPLALVDK2	21585.1
Q04637;Q04637-3;Q04637-4;Q04637-5;Q04637-6;Q04637-7;Q04637-8;Q04637-9	Q04637;Q04637-9;Q04637-3;Q04637-4;Q04637-5;Q04637-6;Q04637-7;Q04637-8;E7EUU4;E7EX73;E9PGM1;A0A7I2Y1C3	IF4G1_HUMAN	EIF4G1	Eukaryotic translation initiation factor 4 gamma 1	1	HGVESTLER	HGVESTLER	2	HGVESTLER2	75598.9
CON__cRAP041P35527;P35527	P35527;K7EQQ3;CON__cRAP041P35527	K1C9_HUMAN	KRT9	Keratin, type I cytoskeletal 9	1	HGVQELEIELQSQLSK	HGVQELEIELQSQLSK	2	HGVQELEIELQSQLSK2	367045
CON__cRAP041P35527;P35527	P35527;K7EQQ3;CON__cRAP041P35527	K1C9_HUMAN	KRT9	Keratin, type I cytoskeletal 9	1	HGVQELEIELQSQLSK	HGVQELEIELQSQLSK	3	HGVQELEIELQSQLSK3	3.44784e+06
P07617	P07617	MCE_VACCW	PAPS	Cap-specific mRNA (nucleoside-2'-O-)-methyltransferase	1	HHDPILNGLR	HHDPILNGLR	2	HHDPILNGLR2	862854
P19367;P19367-2;P19367-3;P19367-4	P19367;P19367-2;P19367-3;P19367-4	HXK1_HUMAN	HK1	Hexokinase-1	1	HIDLVEGDEGR	HIDLVEGDEGR	2	HIDLVEGDEGR2	118086
P68698	P68698	TOP1_VACCW	TOP1	DNA topoisomerase 1B	1	HIEISPDEIVIK	HIEISPDEIVIK	2	HIEISPDEIVIK2	1.003e+06
P68698	P68698	TOP1_VACCW	TOP1	DNA topoisomerase 1B	1	HIEISPDEIVIK	HIEISPDEIVIK	3	HIEISPDEIVIK3	265292
P04298	P04298	MCEL_VACCW	VACWR106	mRNA-capping enzyme catalytic subunit	1	HIFLDYK	HIFLDYK	1	HIFLDYK1	148533
P04298	P04298	MCEL_VACCW	VACWR106	mRNA-capping enzyme catalytic subunit	1	HIFLDYK	HIFLDYK	2	HIFLDYK2	136593
P04298	P04298	MCEL_VACCW	VACWR106	mRNA-capping enzyme catalytic subunit	1	HIFMASPENVILSPPINAPIK	HIFM(UniMod:35)ASPENVILSPPINAPIK	3	HIFM(UniMod:35)ASPENVILSPPINAPIK3	3.71034e+06
P68438	P68438	RAP94_VACCW	RAP94	RNA polymerase-associated transcription-specificity factor RAP94	1	HIGIPISK	HIGIPISK	1	HIGIPISK1	685544
P68438	P68438	RAP94_VACCW	RAP94	RNA polymerase-associated transcription-specificity factor RAP94	1	HIGIPISK	HIGIPISK	2	HIGIPISK2	1.63087e+06
Q14315;Q14315-2	Q14315;Q14315-2	FLNC_HUMAN	FLNC	Filamin-C	1	HIGISFTPK	HIGISFTPK	1	HIGISFTPK1	31517.7
Q14315;Q14315-2	Q14315;Q14315-2	FLNC_HUMAN	FLNC	Filamin-C	1	HIGISFTPK	HIGISFTPK	2	HIGISFTPK2	129360
P68611	P68611	RP19_VACCW	RPO19	DNA-directed RNA polymerase 19 kDa subunit	1	HIGNHISALK	HIGNHISALK	2	HIGNHISALK2	101205
O75367-1;O75367-3	O75367;Q9P0M6;A0A7I2V2N7;A0A7I2V3R0;A0A7I2V412;A0A7I2V423;A0A7I2V6E9;A0A7I2YQD6;A0A7I2YQR8;A0A8I5KRC6;A0A8I5KS04;D6RCF2;O75367-1;O75367-3	H2AY_HUMAN	MACROH2A1	Isoform 2 of Core histone macro-H2A.1	0	HILLAVANDEELNQLLK	HILLAVANDEELNQLLK	2	HILLAVANDEELNQLLK2	109902
O75367-1;O75367-3	O75367;Q9P0M6;A0A7I2V2N7;A0A7I2V3R0;A0A7I2V412;A0A7I2V423;A0A7I2V6E9;A0A7I2YQD6;A0A7I2YQR8;A0A8I5KRC6;A0A8I5KS04;D6RCF2;O75367-1;O75367-3	H2AY_HUMAN	MACROH2A1	Isoform 2 of Core histone macro-H2A.1	0	HILLAVANDEELNQLLK	HILLAVANDEELNQLLK	3	HILLAVANDEELNQLLK3	734804
Q14008;Q14008-2;Q14008-3	Q14008;Q14008-2;Q14008-3	CKAP5_HUMAN	CKAP5	Cytoskeleton-associated protein 5	1	HINDSAPEVR	HINDSAPEVR	2	HINDSAPEVR2	9492.76
Q14315;Q14315-2	O75369;Q14315;O75369-2;O75369-3;O75369-6;O75369-4;O75369-5;O75369-7;O75369-8;O75369-9;A0A804HK76;A0A804HL72;E7EN95;Q14315-2	FLNC_HUMAN	FLNC	Filamin-C	0	HIPGSPFTAK	HIPGSPFTAK	2	HIPGSPFTAK2	167682
P07900;P07900-2	P07900;Q58FG0;P07900-2	HS90A_HUMAN	HSP90AA1	Heat shock protein HSP 90-alpha	0	HIYYITGETK	HIYYITGETK	2	HIYYITGETK2	61590.5
Q13200	Q13200;Q13200-3	PSMD2_HUMAN	PSMD2	26S proteasome non-ATPase regulatory subunit 2	1	HLAGEVAK	HLAGEVAK	1	HLAGEVAK1	9903.98
O14530;O14530-2	O14530;B8ZZX4;O14530-2	TXND9_HUMAN	TXNDC9	Thioredoxin domain-containing protein 9	1	HLAILSK	HLAILSK	1	HLAILSK1	44222.8
P08238	P08238	HS90B_HUMAN	HSP90AB1	Heat shock protein HSP 90-beta	1	HLEINPDHPIVETLR	HLEINPDHPIVETLR	2	HLEINPDHPIVETLR2	29383.1
P08238	P08238	HS90B_HUMAN	HSP90AB1	Heat shock protein HSP 90-beta	1	HLEINPDHPIVETLR	HLEINPDHPIVETLR	3	HLEINPDHPIVETLR3	144000
P07900;P07900-2	P07900;P07900-2	HS90A_HUMAN	HSP90AA1	Heat shock protein HSP 90-alpha	1	HLEINPDHSIIETLR	HLEINPDHSIIETLR	3	HLEINPDHSIIETLR3	57005.8
P07614	P07614	L3_VACCW	VACWR090	Protein L3	1	HLFMAGEMFVR	HLFM(UniMod:35)AGEM(UniMod:35)FVR	3	HLFM(UniMod:35)AGEM(UniMod:35)FVR3	30894.9
P16715	P16715	P4A_VACCW	VACWR129	Major core protein 4a precursor	1	HLIMFEQYFIYTYDR	HLIM(UniMod:35)FEQYFIYTYDR	3	HLIM(UniMod:35)FEQYFIYTYDR3	75100.3
P62258	P62258;P62258-2	1433E_HUMAN	YWHAE	14-3-3 protein epsilon	1	HLIPAANTGESK	HLIPAANTGESK	2	HLIPAANTGESK2	85770.8
P62258	P62258;P62258-2	1433E_HUMAN	YWHAE	14-3-3 protein epsilon	1	HLIPAANTGESK	HLIPAANTGESK	3	HLIPAANTGESK3	13581.2
Q14204	Q14204;A0A2R8Y5T0;A0A2R8Y6H2;A0A2R8Y706;A0A2R8YFZ7;A0A7P0T7V5;A0A7P0T825;A0A7P0T8N2;A0A7P0T8W5;A0A7P0T916;A0A7P0T934;A0A7P0T9C4;A0A7P0T9F1;A0A7P0T9K2;A0A7P0T9R4;A0A7P0T9S3;A0A7P0TA13;A0A7P0TAF3;A0A7P0TAM4;A0A7P0TAW9;A0A7P0TB64;A0A7P0TB75;A0A7P0TBJ7;A0A2R8YGC7;A0A7P0T942;A0A7P0T990;A0A7P0TAV5;A0A804HHY6	DYHC1_HUMAN	DYNC1H1	Cytoplasmic dynein 1 heavy chain 1	1	HLLPVETQR	HLLPVETQR	2	HLLPVETQR2	20340.8
P13010	P13010;C9JZ81	XRCC5_HUMAN	XRCC5	X-ray repair cross-complementing protein 5	1	HLMLPDFDLLEDIESK	HLM(UniMod:35)LPDFDLLEDIESK	3	HLM(UniMod:35)LPDFDLLEDIESK3	45402.5
P04908;P0C0S8;P20671;Q16777;Q6FI13;Q7L7L0;Q93077;Q96KK5;Q99878;Q9BTM1	P04908;P0C0S5;P0C0S8;P16104;P20671;Q16777;Q6FI13;Q71UI9;Q7L7L0;Q93077;Q96KK5;Q96QV6;Q99878;Q9BTM1;A0A0U1RR32;A0A0U1RRH7;A0A3B3IS11;A0A494C189;C9J0D1;C9J386;H0YFX9;Q71UI9-2;Q71UI9-3;Q71UI9-4;Q9BTM1-2	H2A1B_HUMAN;H2A1C_HUMAN;H2A1D_HUMAN;H2A1H_HUMAN;H2A1J_HUMAN;H2A1_HUMAN;H2A2A_HUMAN;H2A2C_HUMAN;H2A3_HUMAN;H2AJ_HUMAN	H2AC12;H2AC14;H2AC17;H2AC19;H2AC20;H2AC25;H2AC6;H2AC7;H2AC8;H2AJ	Histone H2A type 1-B/E	0	HLQLAIR	HLQLAIR	2	HLQLAIR2	843758
P04908;P0C0S8;P20671;Q16777;Q6FI13;Q7L7L0;Q93077;Q96KK5;Q99878;Q9BTM1	P04908;P0C0S8;P16104;P20671;Q16777;Q6FI13;Q7L7L0;Q93077;Q96KK5;Q96QV6;Q99878;Q9BTM1;A0A0U1RR32;A0A0U1RRH7;A0A3B3IS11;H0YFX9;Q9BTM1-2	H2A1B_HUMAN;H2A1C_HUMAN;H2A1D_HUMAN;H2A1H_HUMAN;H2A1J_HUMAN;H2A1_HUMAN;H2A2A_HUMAN;H2A2C_HUMAN;H2A3_HUMAN;H2AJ_HUMAN	H2AC12;H2AC14;H2AC17;H2AC19;H2AC20;H2AC25;H2AC6;H2AC7;H2AC8;H2AJ	Histone H2A type 1-B/E	0	HLQLAIRNDEELNK	HLQLAIRNDEELNK	2	HLQLAIRNDEELNK2	45722.1
P04908;P0C0S8;P20671;Q16777;Q6FI13;Q7L7L0;Q93077;Q96KK5;Q99878;Q9BTM1	P04908;P0C0S8;P16104;P20671;Q16777;Q6FI13;Q7L7L0;Q93077;Q96KK5;Q96QV6;Q99878;Q9BTM1;A0A0U1RR32;A0A0U1RRH7;A0A3B3IS11;H0YFX9;Q9BTM1-2	H2A1B_HUMAN;H2A1C_HUMAN;H2A1D_HUMAN;H2A1H_HUMAN;H2A1J_HUMAN;H2A1_HUMAN;H2A2A_HUMAN;H2A2C_HUMAN;H2A3_HUMAN;H2AJ_HUMAN	H2AC12;H2AC14;H2AC17;H2AC19;H2AC20;H2AC25;H2AC6;H2AC7;H2AC8;H2AJ	Histone H2A type 1-B/E	0	HLQLAIRNDEELNK	HLQLAIRNDEELNK	3	HLQLAIRNDEELNK3	193602
P04908;P0C0S8;P20671;Q16777;Q6FI13;Q7L7L0;Q93077;Q96KK5;Q99878;Q9BTM1	P04908;P0C0S8;P16104;P20671;Q16777;Q6FI13;Q7L7L0;Q93077;Q96KK5;Q96QV6;Q99878;Q9BTM1;A0A0U1RR32;A0A0U1RRH7;A0A3B3IS11;H0YFX9;Q9BTM1-2	H2A1B_HUMAN;H2A1C_HUMAN;H2A1D_HUMAN;H2A1H_HUMAN;H2A1J_HUMAN;H2A1_HUMAN;H2A2A_HUMAN;H2A2C_HUMAN;H2A3_HUMAN;H2AJ_HUMAN	H2AC12;H2AC14;H2AC17;H2AC19;H2AC20;H2AC25;H2AC6;H2AC7;H2AC8;H2AJ	Histone H2A type 1-B/E	0	HLQLAIRNDEELNK	HLQLAIRNDEELNK	4	HLQLAIRNDEELNK4	79203
P13051;P13051-2	P13051;P13051-2;F5GYA2;A0A8V8TNE1;A0A8V8TNJ5;A0A8V8TNW2;A0A8V8TNW7;A0A8V8TPS1;A0A8V8TPS7;A0A8V8TQ66;A0A8V8TQ70;Q68DM5	UNG_HUMAN	UNG	Uracil-DNA glycosylase	1	HLSGEFGK	HLSGEFGK	2	HLSGEFGK2	15707.2
P39748;P39748-2	P39748;P39748-2	FEN1_HUMAN	FEN1	Flap endonuclease 1	1	HLTASEAK	HLTASEAK	2	HLTASEAK2	23338.1
P62826	P62826;B5MDF5;F5H018;H0YFC6;J3KQE5	RAN_HUMAN	RAN	GTP-binding nuclear protein Ran	1	HLTGEFEK	HLTGEFEK	1	HLTGEFEK1	17722
P62826	P62826;B5MDF5;F5H018;H0YFC6;J3KQE5	RAN_HUMAN	RAN	GTP-binding nuclear protein Ran	1	HLTGEFEK	HLTGEFEK	2	HLTGEFEK2	110320
CON__cRAP087P02769	CON__cRAP087P02769	ALBU_BOVIN	ALB	Albumin	1	HLVDEPQNLIK	HLVDEPQNLIK	2	HLVDEPQNLIK2	38550.6
Q96DA6;Q96DA6-2	Q96DA6;A0A2R8Y817;A0A8I5KQT8;F2Z3A7;G5E9V2;Q96DA6-2	TIM14_HUMAN	DNAJC19	Mitochondrial import inner membrane translocase subunit TIM14	1	HMEPQVK	HM(UniMod:35)EPQVK	2	HM(UniMod:35)EPQVK2	13387.9
P07900;P07900-2	P07900;P08238;Q14568;P07900-2	HS90A_HUMAN	HSP90AA1	Heat shock protein HSP 90-alpha	0	HNDDEQYAWESSAGGSFTVR	HNDDEQYAWESSAGGSFTVR	3	HNDDEQYAWESSAGGSFTVR3	61302.7
P26672	P26672	A46_VACCW	VACWR172	Protein A46	1	HNDTIEIR	HNDTIEIR	2	HNDTIEIR2	38847.3
P12532	P12532;P17540;C9J6W7;C9JSQ1;C9JT96;F8WCN3;P12532-2;C9J8F6;D6R998;D6RHV3	KCRU_HUMAN	CKMT1B	Creatine kinase U-type, mitochondrial	0	HNGYDPR	HNGYDPR	2	HNGYDPR2	591396
P17371	P17371	C2_VACCW	VACWR026	Kelch repeat protein C2	1	HNIVVIK	HNIVVIK	2	HNIVVIK2	86375.9
P23371	P23371	PAP1_VACCW	PAPL	Poly(A) polymerase catalytic subunit	1	HNVSSLVK	HNVSSLVK	1	HNVSSLVK1	97696.3
P23371	P23371	PAP1_VACCW	PAPL	Poly(A) polymerase catalytic subunit	1	HNVSSLVK	HNVSSLVK	2	HNVSSLVK2	453865
P46783;Q9NQ39	P46783;A0A1W2PQS6;Q9NQ39;A0A2R8Y6L3;A0A2R8Y7H1;A0A2R8YFH6;F6U211;S4R435	RS10L_HUMAN;RS10_HUMAN	RPS10;RPS10P5	40S ribosomal protein S10	0	HPELADK	HPELADK	1	HPELADK1	39030.5
P46783;Q9NQ39	P46783;A0A1W2PQS6;Q9NQ39;A0A2R8Y6L3;A0A2R8Y7H1;A0A2R8YFH6;F6U211;S4R435	RS10L_HUMAN;RS10_HUMAN	RPS10;RPS10P5	40S ribosomal protein S10	0	HPELADK	HPELADK	2	HPELADK2	47241.9
Q02878	Q02878	RL6_HUMAN	RPL6	60S ribosomal protein L6	1	HQEGEIFDTEK	HQEGEIFDTEK	2	HQEGEIFDTEK2	26919.1
Q02878	Q02878	RL6_HUMAN	RPL6	60S ribosomal protein L6	1	HQEGEIFDTEK	HQEGEIFDTEK	3	HQEGEIFDTEK3	32074.7
CON__cRAP013P02662	CON__cRAP013P02662	CASA1_BOVIN	CSN1S1	Alpha-S1-casein	1	HQGLPQEVLNENLLR	HQGLPQEVLNENLLR	3	HQGLPQEVLNENLLR3	42347.4
P60709;P63261	P60709;P62736;P63261;P63267;P68032;P68133;Q562R1;A0A2R8Y793;A0A2R8YGF8;A0A6Q8PH58;A6NL76;B8ZZJ2;C9JFL5;C9JTX5;C9JUM1;C9JZR7;E7EVS6;F6QUT6;F6UVQ4;F8WB63;G5E9R0;I3L1U9;I3L3I0;I3L3R2;I3L4N8;J3KT65;K7EM38	ACTB_HUMAN;ACTG_HUMAN	ACTB;ACTG1	Actin, cytoplasmic 1	0	HQGVMVGMGQK	HQGVM(UniMod:35)VGM(UniMod:35)GQK	2	HQGVM(UniMod:35)VGM(UniMod:35)GQK2	119587
P60709;P63261	P60709;P62736;P63261;P63267;P68032;P68133;Q562R1;A0A2R8Y793;A0A2R8YGF8;A0A6Q8PH58;A6NL76;B8ZZJ2;C9JFL5;C9JTX5;C9JUM1;C9JZR7;E7EVS6;F6QUT6;F6UVQ4;F8WB63;G5E9R0;I3L1U9;I3L3I0;I3L3R2;I3L4N8;J3KT65;K7EM38	ACTB_HUMAN;ACTG_HUMAN	ACTB;ACTG1	Actin, cytoplasmic 1	0	HQGVMVGMGQK	HQGVM(UniMod:35)VGM(UniMod:35)GQK	3	HQGVM(UniMod:35)VGM(UniMod:35)GQK3	197483
P29401;P29401-2	P29401;E9PFF2;P29401-2	TKT_HUMAN	TKT	Transketolase	1	HQPTAIIAK	HQPTAIIAK	1	HQPTAIIAK1	13835.8
P29401;P29401-2	P29401;E9PFF2;P29401-2	TKT_HUMAN	TKT	Transketolase	1	HQPTAIIAK	HQPTAIIAK	2	HQPTAIIAK2	46264.7
Q76ZP7	Q76ZP7	RP132_VACCW	RPO132	DNA-directed RNA polymerase 133 kDa polypeptide	1	HQVEIPLENFNNK	HQVEIPLENFNNK	2	HQVEIPLENFNNK2	261810
Q76ZP7	Q76ZP7	RP132_VACCW	RPO132	DNA-directed RNA polymerase 133 kDa polypeptide	1	HQVEIPLENFNNK	HQVEIPLENFNNK	3	HQVEIPLENFNNK3	776980
O75531	O75531;E9PJJ8	BAF_HUMAN	BANF1	Barrier-to-autointegration factor	1	HRDFVAEPMGEK	HRDFVAEPM(UniMod:35)GEK	3	HRDFVAEPM(UniMod:35)GEK3	12212.1
Q96C36	Q96C36;A0A087WTV6;A0A087WZF0;J3KR12;A0A087WX69	P5CR2_HUMAN	PYCR2	Pyrroline-5-carboxylate reductase 2	1	HSDVLFLAVK	HSDVLFLAVK	2	HSDVLFLAVK2	74051.4
P35606;P35606-2	P35606;A0A7I2V258;H0Y938;H0YAC7;P35606-2	COPB2_HUMAN	COPB2	Coatomer subunit beta'	1	HSEVQQANLK	HSEVQQANLK	2	HSEVQQANLK2	15292.8
P30050	P30050;P30050-2	RL12_HUMAN	RPL12	60S ribosomal protein L12	1	HSGNITFDEIVNIAR	HSGNITFDEIVNIAR	3	HSGNITFDEIVNIAR3	40223.8
P52597	P52597	HNRPF_HUMAN	HNRNPF	Heterogeneous nuclear ribonucleoprotein F	1	HSGPNSADSANDGFVR	HSGPNSADSANDGFVR	3	HSGPNSADSANDGFVR3	18862.8
P68623	P68623	L5_VACCW	VACWR092	Protein L5	1	HSLLSVYK	HSLLSVYK	1	HSLLSVYK1	19505
P68623	P68623	L5_VACCW	VACWR092	Protein L5	1	HSLLSVYK	HSLLSVYK	2	HSLLSVYK2	25949.6
P49327	A0A0U1RQF0;P49327	FAS_HUMAN	FASN	Fatty acid synthase	1	HSQDLAFLSMLNDIAAVPATAMPFR	HSQDLAFLSM(UniMod:35)LNDIAAVPATAM(UniMod:35)PFR	3	HSQDLAFLSM(UniMod:35)LNDIAAVPATAM(UniMod:35)PFR3	76415.9
P08238	P08238;Q58FF7	HS90B_HUMAN	HSP90AB1	Heat shock protein HSP 90-beta	0	HSQFIGYPITLYLEK	HSQFIGYPITLYLEK	3	HSQFIGYPITLYLEK3	84879
Q14315;Q14315-2	Q14315;Q14315-2	FLNC_HUMAN	FLNC	Filamin-C	1	HTIIISWGGVNVPK	HTIIISWGGVNVPK	3	HTIIISWGGVNVPK3	80219
CON__cRAP120P12763	CON__cRAP120P12763	FETUA_BOVIN	AHSG	Alpha-2-HS-glycoprotein	1	HTLNQIDSVK	HTLNQIDSVK	2	HTLNQIDSVK2	30495.6
Q01082;Q01082-2;Q01082-3	Q01082;A0A087WUZ3;Q01082-2;Q01082-3;F8W6C1	SPTB2_HUMAN	SPTBN1	Spectrin beta chain, non-erythrocytic 1	1	HTLVEADIGIQAER	HTLVEADIGIQAER	3	HTLVEADIGIQAER3	14244.5
O43707	O43707;P12814;P35609;F5GXS2;H7C144;O43707-2;P12814-2;P12814-3;P12814-4;A0A494C060;A0A494C1A0;A0A7I2V4Y4;A0A804HI95;A0A804HII9;A0A804HIN7;A0A804HJU8;A0A804HK61;A0A804HKE2;A0A804HL31;A0A804HLD0;A0A804HLF4;A0A8V8TL71;H0YJ11;H0YJW3;H7C5W8;H9KV75;O43707-3;P35609-2	ACTN4_HUMAN	ACTN4	Alpha-actinin-4	0	HTNYTMEHIR	HTNYTM(UniMod:35)EHIR	3	HTNYTM(UniMod:35)EHIR3	11030.6
P05807	P05807	NTP1_VACCW	NPH1	Nucleoside triphosphatase I	1	HTSLEWIHANEK	HTSLEWIHANEK	2	HTSLEWIHANEK2	45251.3
P05807	P05807	NTP1_VACCW	NPH1	Nucleoside triphosphatase I	1	HTSLEWIHANEK	HTSLEWIHANEK	3	HTSLEWIHANEK3	284110
P12532	P12532;P17540;C9J6W7;C9JSQ1;C9JT96;F8WCN3;P12532-2;C9J8F6;D6R998;D6RHV3	KCRU_HUMAN	CKMT1B	Creatine kinase U-type, mitochondrial	0	HTTDLDASK	HTTDLDASK	1	HTTDLDASK1	349121
P12532	P12532;P17540;C9J6W7;C9JSQ1;C9JT96;F8WCN3;P12532-2;C9J8F6;D6R998;D6RHV3	KCRU_HUMAN	CKMT1B	Creatine kinase U-type, mitochondrial	0	HTTDLDASK	HTTDLDASK	2	HTTDLDASK2	1.61258e+06
P40939	P40939;A0A2R8Y4F5;H0YFD6	ECHA_HUMAN	HADHA	Trifunctional enzyme subunit alpha, mitochondrial	1	HVAEDLGK	HVAEDLGK	1	HVAEDLGK1	23436.4
P40939	P40939;A0A2R8Y4F5;H0YFD6	ECHA_HUMAN	HADHA	Trifunctional enzyme subunit alpha, mitochondrial	1	HVAEDLGK	HVAEDLGK	2	HVAEDLGK2	51153.7
P60174;P60174-3	P60174;U3KPS5;U3KPZ0;U3KQF3;P60174-3;P60174-4	TPIS_HUMAN	TPI1	Triosephosphate isomerase	1	HVFGESDELIGQK	HVFGESDELIGQK	2	HVFGESDELIGQK2	36968.1
P60174;P60174-3	P60174;U3KPS5;U3KPZ0;U3KQF3;P60174-3;P60174-4	TPIS_HUMAN	TPI1	Triosephosphate isomerase	1	HVFGESDELIGQK	HVFGESDELIGQK	3	HVFGESDELIGQK3	33255.4
CON__cRAP100P00441;P00441	P00441;H7BYH4;CON__cRAP100P00441	SODC_HUMAN	SOD1	Superoxide dismutase [Cu-Zn]	1	HVGDLGNVTADK	HVGDLGNVTADK	2	HVGDLGNVTADK2	215082
CON__cRAP100P00441;P00441	P00441;H7BYH4;CON__cRAP100P00441	SODC_HUMAN	SOD1	Superoxide dismutase [Cu-Zn]	1	HVGDLGNVTADK	HVGDLGNVTADK	3	HVGDLGNVTADK3	66506.3
P60660;P60660-2	P60660;P60660-2;B7Z6Z4;F8VPF3;F8VXL3;F8VZU9;F8W180;F8W1R7;G3V1V0;G3V1Y7;G8JLA2;H0YI43;J3KND3	MYL6_HUMAN	MYL6	Myosin light polypeptide 6	1	HVLVTLGEK	HVLVTLGEK	2	HVLVTLGEK2	49937.1
Q14315;Q14315-2	Q14315;Q14315-2	FLNC_HUMAN	FLNC	Filamin-C	1	HVPGSPFTVK	HVPGSPFTVK	2	HVPGSPFTVK2	189482
P03296	P03296	C10_VACCW	VACWR209	Protein C10	1	HVTDSDSIQLPMEDNSDIIENIR	HVTDSDSIQLPM(UniMod:35)EDNSDIIENIR	3	HVTDSDSIQLPM(UniMod:35)EDNSDIIENIR3	21324.7
Q14315;Q14315-2	Q14315;Q14315-2	FLNC_HUMAN	FLNC	Filamin-C	1	HVTNSPFK	HVTNSPFK	1	HVTNSPFK1	62167.6
Q14315;Q14315-2	Q14315;Q14315-2	FLNC_HUMAN	FLNC	Filamin-C	1	HVTNSPFK	HVTNSPFK	2	HVTNSPFK2	127578
Q9UNP9;Q9UNP9-2;Q9UNP9-3	Q9UNP9;E9PEQ6;E9PKY5;Q9UNP9-2;Q9UNP9-3	PPIE_HUMAN	PPIE	Peptidyl-prolyl cis-trans isomerase E	1	HVVFGEVTEGLDVLR	HVVFGEVTEGLDVLR	3	HVVFGEVTEGLDVLR3	21801.9
Q08752	Q08752	PPID_HUMAN	PPID	Peptidyl-prolyl cis-trans isomerase D	1	HVVFGQVIK	HVVFGQVIK	2	HVVFGQVIK2	15708.5
Q15291;Q15291-2	Q15291;Q15291-2	RBBP5_HUMAN	RBBP5	Retinoblastoma-binding protein 5	1	HVVLPVDDDSDLNVVASFDR	HVVLPVDDDSDLNVVASFDR	3	HVVLPVDDDSDLNVVASFDR3	35480.1
P0DMV8;P0DMV9	P0DMV8;P0DMV9;A0A0G2JIW1	HS71A_HUMAN;HS71B_HUMAN	HSPA1A;HSPA1B	Heat shock 70 kDa protein 1A	0	HWPFQVINDGDKPK	HWPFQVINDGDKPK	3	HWPFQVINDGDKPK3	85325
P04298	P04298	MCEL_VACCW	VACWR106	mRNA-capping enzyme catalytic subunit	1	HYATVMNNLSELTASGGK	HYATVMNNLSELTASGGK	3	HYATVMNNLSELTASGGK3	75344.7
P04298	P04298	MCEL_VACCW	VACWR106	mRNA-capping enzyme catalytic subunit	1	HYATVMNNLSELTASGGK	HYATVM(UniMod:35)NNLSELTASGGK	2	HYATVM(UniMod:35)NNLSELTASGGK2	413317
P04298	P04298	MCEL_VACCW	VACWR106	mRNA-capping enzyme catalytic subunit	1	HYATVMNNLSELTASGGK	HYATVM(UniMod:35)NNLSELTASGGK	3	HYATVM(UniMod:35)NNLSELTASGGK3	1.4177e+06
Q9HCE1	Q9HCE1;A0A8I5KXC3;A0A8I5KZ07;Q5JR04;Q9HCE1-2	MOV10_HUMAN	MOV10	Helicase MOV-10	1	HYDLESVPMTWDPVDQNPR	HYDLESVPM(UniMod:35)TWDPVDQNPR	3	HYDLESVPM(UniMod:35)TWDPVDQNPR3	16494.4
P16712	P16712	A18_VACCW	VACWR138	Transcript termination protein A18	1	HYDLFILDESHTYNLMNNTAVTR	HYDLFILDESHTYNLM(UniMod:35)NNTAVTR	4	HYDLFILDESHTYNLM(UniMod:35)NNTAVTR4	53862.9
P23284	P23284;A0A7P0TB45;A0A7P0Z497	PPIB_HUMAN	PPIB	Peptidyl-prolyl cis-trans isomerase B	1	HYGPGWVSMANAGK	HYGPGWVSM(UniMod:35)ANAGK	3	HYGPGWVSM(UniMod:35)ANAGK3	69753.1
P16715	P16715	P4A_VACCW	VACWR129	Major core protein 4a precursor	1	HYGVNLNTLPLPNVDLTTMPTYK	HYGVNLNTLPLPNVDLTTMPTYK	3	HYGVNLNTLPLPNVDLTTMPTYK3	464847
P16715	P16715	P4A_VACCW	VACWR129	Major core protein 4a precursor	1	HYGVNLNTLPLPNVDLTTMPTYK	HYGVNLNTLPLPNVDLTTM(UniMod:35)PTYK	3	HYGVNLNTLPLPNVDLTTM(UniMod:35)PTYK3	1.47886e+08
P16715	P16715	P4A_VACCW	VACWR129	Major core protein 4a precursor	1	HYGVNLNTLPLPNVDLTTMPTYK	HYGVNLNTLPLPNVDLTTM(UniMod:35)PTYK	4	HYGVNLNTLPLPNVDLTTM(UniMod:35)PTYK4	613388
O75436	O75436;O75436-2;S4R2Y3;S4R3Q6	VP26A_HUMAN	VPS26A	Vacuolar protein sorting-associated protein 26A	1	HYLFYDGESVSGK	HYLFYDGESVSGK	2	HYLFYDGESVSGK2	91311.3
O75436	O75436;O75436-2;S4R2Y3;S4R3Q6	VP26A_HUMAN	VPS26A	Vacuolar protein sorting-associated protein 26A	1	HYLFYDGESVSGK	HYLFYDGESVSGK	3	HYLFYDGESVSGK3	114273
O43660;O43660-2	O43660;H0YAA2;O43660-2	PLRG1_HUMAN	PLRG1	Pleiotropic regulator 1	1	HYTFASGSPDNIK	HYTFASGSPDNIK	2	HYTFASGSPDNIK2	21159.9
O43660;O43660-2	O43660;H0YAA2;O43660-2	PLRG1_HUMAN	PLRG1	Pleiotropic regulator 1	1	HYTFASGSPDNIK	HYTFASGSPDNIK	3	HYTFASGSPDNIK3	17175
P13073	P13073;H3BPG0	COX41_HUMAN	COX4I1	Cytochrome c oxidase subunit 4 isoform 1, mitochondrial	1	HYVYGPLPQSFDK	HYVYGPLPQSFDK	2	HYVYGPLPQSFDK2	21360.6
P13073	P13073;H3BPG0	COX41_HUMAN	COX4I1	Cytochrome c oxidase subunit 4 isoform 1, mitochondrial	1	HYVYGPLPQSFDK	HYVYGPLPQSFDK	3	HYVYGPLPQSFDK3	86322.2
P00505	P00505;P00505-2	AATM_HUMAN	GOT2	Aspartate aminotransferase, mitochondrial	1	IAAAILNTPDLR	IAAAILNTPDLR	2	IAAAILNTPDLR2	332608
P00505	P00505;P00505-2	AATM_HUMAN	GOT2	Aspartate aminotransferase, mitochondrial	1	IAAAILNTPDLRK	IAAAILNTPDLRK	2	IAAAILNTPDLRK2	19355.5
P04298	P04298	MCEL_VACCW	VACWR106	mRNA-capping enzyme catalytic subunit	1	IADDRIVVYNPSTMSTPMTEYIIK	IADDRIVVYNPSTM(UniMod:35)STPM(UniMod:35)TEYIIK	3	IADDRIVVYNPSTM(UniMod:35)STPM(UniMod:35)TEYIIK3	7.88685e+06
P04298	P04298	MCEL_VACCW	VACWR106	mRNA-capping enzyme catalytic subunit	1	IADDRIVVYNPSTMSTPMTEYIIK	IADDRIVVYNPSTM(UniMod:35)STPM(UniMod:35)TEYIIK	4	IADDRIVVYNPSTM(UniMod:35)STPM(UniMod:35)TEYIIK4	187493
Q99933;Q99933-3;Q99933-4	Q99933;C9JYK5;J3QTA2;Q99933-2;Q99933-3;Q99933-4;A0A0U1RR89	BAG1_HUMAN	BAG1	BAG family molecular chaperone regulator 1	1	IADQLEELNK	IADQLEELNK	2	IADQLEELNK2	18671.1
P35237	P35237;A0A024QZX5;A0A087X1N8;A0A2R8Y6A7;A0A2R8YD12	SPB6_HUMAN	SERPINB6	Serpin B6	1	IAELLSPGSVDPLTR	IAELLSPGSVDPLTR	2	IAELLSPGSVDPLTR2	191029
O43707	O43707;F5GXS2;H7C144;O43707-2;A0A8V8TL71;O43707-3	ACTN4_HUMAN	ACTN4	Alpha-actinin-4	1	IAESNHIK	IAESNHIK	2	IAESNHIK2	27413.3
Q99615;Q99615-2	Q99615;A0A6I8PIK4;A0A6I8PLE7;A0A6I8PR89;A0A6I8PRZ0;A0A6I8PS32;A0A6I8PU73;A0A6I8PU89;A0A6I8PUC2;A0A6I8PUD4;K7EIH8;K7EJL5;K7EJV7;K7EK03;K7EN19;K7EPP7;K7ER44;K7ESP1;Q99615-2	DNJC7_HUMAN	DNAJC7	DnaJ homolog subfamily C member 7	1	IAETDFEK	IAETDFEK	2	IAETDFEK2	34898.4
Q5VWW1;Q5VWW1-2;Q5VWW1-3	Q5VWW1;Q5VWW1-2;Q5VWW1-3	C1QL3_HUMAN	C1QL3	Complement C1q-like protein 3	1	IAFYAGLK	IAFYAGLK	1	IAFYAGLK1	131235
P68613	P68613	VLTF1_VACCW	VLTF1	Late transcription factor 1	1	IAISSLNK	IAISSLNK	2	IAISSLNK2	29521.2
P61221	P61221;D6R9I9;D6RGF4	ABCE1_HUMAN	ABCE1	ATP-binding cassette sub-family E member 1	1	IAIVNHDK	IAIVNHDK	2	IAIVNHDK2	29806.3
P17931	P17931;G3V3R6	LEG3_HUMAN	LGALS3	Galectin-3	1	IALDFQR	IALDFQR	2	IALDFQR2	612662
P31327;P31327-3	P31327;P31327-2;P31327-3;A0A669KBF2	CPSM_HUMAN	CPS1	Carbamoyl-phosphate synthase [ammonia], mitochondrial	1	IALGIPLPEIK	IALGIPLPEIK	2	IALGIPLPEIK2	61065
P04300	P04300	D2_VACCW	VACWR107	Core protein D2	1	IALLELFNAFR	IALLELFNAFR	2	IALLELFNAFR2	64170.8
Q99832;Q99832-3;Q99832-4	Q99832;Q99832-2;Q99832-3;Q99832-4	TCPH_HUMAN	CCT7	T-complex protein 1 subunit eta	1	IALLNVELELK	IALLNVELELK	2	IALLNVELELK2	73475
P27448;P27448-2;P27448-3;P27448-4;P27448-6;P27448-7;P27448-8;Q7KZI7;Q7KZI7-10;Q7KZI7-11;Q7KZI7-12;Q7KZI7-13;Q7KZI7-14;Q7KZI7-15;Q7KZI7-16;Q7KZI7-2;Q7KZI7-3;Q7KZI7-4;Q7KZI7-5;Q7KZI7-6;Q7KZI7-7;Q7KZI7-8;Q7KZI7-9;Q9P0L2;Q9P0L2-2;Q9P0L2-3	P27448;Q7KZI7;Q9P0L2;Q7KZI7-10;Q7KZI7-11;Q7KZI7-12;Q7KZI7-13;Q7KZI7-14;Q7KZI7-15;Q7KZI7-16;Q7KZI7-2;Q7KZI7-3;Q7KZI7-4;Q7KZI7-5;Q7KZI7-6;Q7KZI7-7;Q7KZI7-8;Q7KZI7-9;A0A087X0I6;A0A7I2V550;B4DIB3;E7ETY4;E9PC69;P27448-2;P27448-3;P27448-4;P27448-6;P27448-7;P27448-8;A0A0A0MRU9;A0A7I2V2E3;A0A7I2V2N8;A0A7I2V2U9;A0A7I2V3B9;A0A7I2V3I9;A0A7I2V409;A0A7I2V4G7;A0A7I2V4K8;A0A7I2V549;A0A7I2V5G3;A0A7I2V602;A0A7I2V…	MARK1_HUMAN;MARK2_HUMAN;MARK3_HUMAN	MARK1;MARK2;MARK3	MAP/microtubule affinity-regulating kinase 3	0	IANELKL	IANELKL	2	IANELKL2	767779
P21333;P21333-2	P21333;P21333-2;Q60FE5;A0A087WWY3;A0A7I2V3E6;A0A7P0NMY4;F8WE98	FLNA_HUMAN	FLNA	Filamin-A	1	IANLQTDLSDGLR	IANLQTDLSDGLR	2	IANLQTDLSDGLR2	61102.5
P16710	P16710	A16_VACCW	VACWR136	Virion membrane protein A16	1	IAPGIADIR	IAPGIADIR	2	IAPGIADIR2	466725
P16710	P16710	A16_VACCW	VACWR136	Virion membrane protein A16	1	IAPGIADIRDK	IAPGIADIRDK	2	IAPGIADIRDK2	176631
P09874	P09874;A0A7I2V3E1	PARP1_HUMAN	PARP1	Poly [ADP-ribose] polymerase 1	1	IAPPEAPVTGYMFGK	IAPPEAPVTGYM(UniMod:35)FGK	2	IAPPEAPVTGYM(UniMod:35)FGK2	582802
P09874	P09874;A0A7I2V3E1	PARP1_HUMAN	PARP1	Poly [ADP-ribose] polymerase 1	1	IAPPEAPVTGYMFGK	IAPPEAPVTGYM(UniMod:35)FGK	3	IAPPEAPVTGYM(UniMod:35)FGK3	31559.3
P31327;P31327-3	P31327;P31327-2;P31327-3;A0A669KBF2	CPSM_HUMAN	CPS1	Carbamoyl-phosphate synthase [ammonia], mitochondrial	1	IAPSFAVESIEDALK	IAPSFAVESIEDALK	2	IAPSFAVESIEDALK2	100390
P16714	P16714	I1_VACCW	VACWR070	Telomere-binding protein I1	1	IASILSLETVK	IASILSLETVK	2	IASILSLETVK2	284493
Q92900;Q92900-2	Q92900;Q92900-2	RENT1_HUMAN	UPF1	Regulator of nonsense transcripts 1	1	IAYFTLPK	IAYFTLPK	2	IAYFTLPK2	26976.9
O95985;O95985-2;O95985-3	O95985;H0Y6W0;O95985-2;O95985-3	TOP3B_HUMAN	TOP3B	DNA topoisomerase 3-beta-1	1	IDAELVLPTIR	IDAELVLPTIR	2	IDAELVLPTIR2	28332.4
P16715	P16715	P4A_VACCW	VACWR129	Major core protein 4a precursor	1	IDDAQITTDDLVK	IDDAQITTDDLVK	2	IDDAQITTDDLVK2	7.4911e+06
P16715	P16715	P4A_VACCW	VACWR129	Major core protein 4a precursor	1	IDDAQITTDDLVK	IDDAQITTDDLVK	3	IDDAQITTDDLVK3	35553.6
P15927;P15927-2;P15927-3	P15927;P15927-2;P15927-3;Q5TEJ7	RFA2_HUMAN	RPA2	Replication protein A 32 kDa subunit	1	IDDMTAAPMDVR	IDDM(UniMod:35)TAAPM(UniMod:35)DVR	2	IDDM(UniMod:35)TAAPM(UniMod:35)DVR2	60372
P27797	P27797;K7EL50;A0A7P0T861;K7EJB9	CALR_HUMAN	CALR	Calreticulin	1	IDDPTDSK	IDDPTDSK	2	IDDPTDSK2	62333
P19367;P19367-2;P19367-3;P19367-4	P19367;P19367-2;P19367-3;P19367-4	HXK1_HUMAN	HK1	Hexokinase-1	1	IDEAILITWTK	IDEAILITWTK	2	IDEAILITWTK2	345527
P61978;P61978-2;P61978-3	P61978;P61978-2;P61978-3;S4R359	HNRPK_HUMAN	HNRNPK	Heterogeneous nuclear ribonucleoprotein K	1	IDEPLEGSEDR	IDEPLEGSEDR	2	IDEPLEGSEDR2	52588.3
P20636	P20636	ETF2_VACCW	VETFL	Early transcription factor 82 kDa subunit	1	IDFFPPNYK	IDFFPPNYK	2	IDFFPPNYK2	1.96434e+06
P0DME0;Q01105;Q01105-2;Q01105-3;Q01105-4	P0DME0;Q01105;Q01105-2;Q01105-3;Q01105-4;A0A0C4DFV9;A0A8I5KS71;A0A8J8YYJ1	SETLP_HUMAN;SET_HUMAN	SET;SETSIP	Protein SETSIP	0	IDFYFDENPYFENK	IDFYFDENPYFENK	2	IDFYFDENPYFENK2	118545
P07392	P07392	RP147_VACCW	RPO147	DNA-directed RNA polymerase 147 kDa polypeptide	1	IDGEPAETR	IDGEPAETR	2	IDGEPAETR2	683542
P15059	P15059	SPI2_VACCW	SPI-2	Serine proteinase inhibitor 2	1	IDGLESIEQNLTDTNFK	IDGLESIEQNLTDTNFK	2	IDGLESIEQNLTDTNFK2	61181.5
P68438	P68438	RAP94_VACCW	RAP94	RNA polymerase-associated transcription-specificity factor RAP94	1	IDGLSIPIIIK	IDGLSIPIIIK	2	IDGLSIPIIIK2	5.96998e+06
P08238	P08238;Q58FF7	HS90B_HUMAN	HSP90AB1	Heat shock protein HSP 90-beta	0	IDIIPNPQER	IDIIPNPQER	2	IDIIPNPQER2	960993
P13797;P13797-2;P13797-3	P13797;H7C4N2;P13797-2;P13797-3	PLST_HUMAN	PLS3	Plastin-3	1	IDINMSGFNETDDLK	IDINM(UniMod:35)SGFNETDDLK	2	IDINM(UniMod:35)SGFNETDDLK2	71866.9
Q9Y5B9	Q9Y5B9	SP16H_HUMAN	SUPT16H	FACT complex subunit SPT16	1	IDISAVVAYTIAVK	IDISAVVAYTIAVK	2	IDISAVVAYTIAVK2	211083
Q9Y5B9	Q9Y5B9	SP16H_HUMAN	SUPT16H	FACT complex subunit SPT16	1	IDISAVVAYTIAVK	IDISAVVAYTIAVK	3	IDISAVVAYTIAVK3	74001.6
Q02878	Q02878	RL6_HUMAN	RPL6	60S ribosomal protein L6	1	IDISNVK	IDISNVK	1	IDISNVK1	5712.33
P62917	P62917;E9PKU4;E9PKZ0;E9PP36	RL8_HUMAN	RPL8	60S ribosomal protein L8	1	IDKPILK	IDKPILK	2	IDKPILK2	12111.4
Q6P2Q9	Q6P2Q9;I3L0J9	PRP8_HUMAN	PRPF8	Pre-mRNA-processing-splicing factor 8	1	IDLTLLNR	IDLTLLNR	2	IDLTLLNR2	23414.7
P16713	P16713	G1_VACCW	VACWR078	Metalloendopeptidase G1	1	IDMIDNLNIVR	IDM(UniMod:35)IDNLNIVR	2	IDM(UniMod:35)IDNLNIVR2	145654
Q76ZP7	Q76ZP7	RP132_VACCW	RPO132	DNA-directed RNA polymerase 133 kDa polypeptide	1	IDNGIHLMYPERPIVISK	IDNGIHLM(UniMod:35)YPERPIVISK	3	IDNGIHLM(UniMod:35)YPERPIVISK3	47395
Q76ZP7	Q76ZP7	RP132_VACCW	RPO132	DNA-directed RNA polymerase 133 kDa polypeptide	1	IDNGIHLMYPERPIVISK	IDNGIHLM(UniMod:35)YPERPIVISK	4	IDNGIHLM(UniMod:35)YPERPIVISK4	47445.5
Q89121	Q89121	VPK2_VACCW	VPK2	Serine/threonine-protein kinase 2	1	IDNYVVK	IDNYVVK	1	IDNYVVK1	48319.4
O43813	O43813;E9PHS0	LANC1_HUMAN	LANCL1	Glutathione S-transferase LANCL1	1	IDPHAPNEMLYGR	IDPHAPNEM(UniMod:35)LYGR	3	IDPHAPNEM(UniMod:35)LYGR3	137037
P50416;P50416-2	P50416;P50416-2;H3BP22;H3BUJ0;H3BUV7	CPT1A_HUMAN	CPT1A	Carnitine O-palmitoyltransferase 1, liver isoform	1	IDPSLGIIAK	IDPSLGIIAK	2	IDPSLGIIAK2	36495.4
P12814;P12814-2;P12814-3;P12814-4	P12814;P12814-2;P12814-3;P12814-4;A0A7I2V4Y4;A0A804HII9;A0A804HIN7;A0A804HJU8;A0A804HK61;A0A804HKE2;A0A804HL31;A0A804HLD0;A0A804HLF4;H0YJ11;H0YJW3;H7C5W8;H9KV75	ACTN1_HUMAN	ACTN1	Alpha-actinin-1	1	IDQLEGDHQLIQEALIFDNK	IDQLEGDHQLIQEALIFDNK	3	IDQLEGDHQLIQEALIFDNK3	44285
P12927	P12927	NPH2_VACCW	NPH2	RNA helicase NPH-II	1	IDSEFLHNYILYANK	IDSEFLHNYILYANK	2	IDSEFLHNYILYANK2	93904
P12927	P12927	NPH2_VACCW	NPH2	RNA helicase NPH-II	1	IDSEFLHNYILYANK	IDSEFLHNYILYANK	3	IDSEFLHNYILYANK3	305826
P12927	P12927	NPH2_VACCW	NPH2	RNA helicase NPH-II	1	IDSMFLMTATLEDDRER	IDSM(UniMod:35)FLMTATLEDDRER	3	IDSM(UniMod:35)FLMTATLEDDRER3	20436.3
P12927	P12927	NPH2_VACCW	NPH2	RNA helicase NPH-II	1	IDSMFLMTATLEDDRER	IDSM(UniMod:35)FLM(UniMod:35)TATLEDDRER	3	IDSM(UniMod:35)FLM(UniMod:35)TATLEDDRER3	446422
Q76ZP7	Q76ZP7	RP132_VACCW	RPO132	DNA-directed RNA polymerase 133 kDa polypeptide	1	IDTTHVSK	IDTTHVSK	1	IDTTHVSK1	1.28679e+06
Q76ZP7	Q76ZP7	RP132_VACCW	RPO132	DNA-directed RNA polymerase 133 kDa polypeptide	1	IDTTHVSK	IDTTHVSK	2	IDTTHVSK2	137608
Q09666	Q09666	AHNK_HUMAN	AHNAK	Neuroblast differentiation-associated protein AHNAK	1	IDVDAPDIDIHGPDAK	IDVDAPDIDIHGPDAK	3	IDVDAPDIDIHGPDAK3	65014.6
P09622;P09622-2	P09622;E9PEX6;P09622-2;P09622-3	DLDH_HUMAN	DLD	Dihydrolipoyl dehydrogenase, mitochondrial	1	IDVSIEAASGGK	IDVSIEAASGGK	2	IDVSIEAASGGK2	59136.6
Q09666	Q09666	AHNK_HUMAN	AHNAK	Neuroblast differentiation-associated protein AHNAK	1	IDVTAPDVSIEEPEGK	IDVTAPDVSIEEPEGK	2	IDVTAPDVSIEEPEGK2	43776.9
P51659	P51659;A0A2R8YD50;P51659-2;P51659-3;A0A2R8YDT8;A0A2R8YF45;A0A804HK65;A0A804HK88;A0A804HKU2;E7EPL9;E7ER27	DHB4_HUMAN	HSD17B4	Peroxisomal multifunctional enzyme type 2	1	IDVVVNNAGILR	IDVVVNNAGILR	2	IDVVVNNAGILR2	282343
Q04837	Q04837;E7EUY5;A0A0G2JLD8	SSBP_HUMAN	SSBP1	Single-stranded DNA-binding protein, mitochondrial	1	IDYGEYMDK	IDYGEYM(UniMod:35)DK	2	IDYGEYM(UniMod:35)DK2	1.21664e+06
P16714	P16714	I1_VACCW	VACWR070	Telomere-binding protein I1	1	IEDLINQLVK	IEDLINQLVK	2	IEDLINQLVK2	538360
P08238	P08238;Q58FF8	HS90B_HUMAN	HSP90AB1	Heat shock protein HSP 90-beta	0	IEDVGSDEEDDSGK	IEDVGSDEEDDSGK	2	IEDVGSDEEDDSGK2	521908
P62263	P62263;A0A2R8Y811	RS14_HUMAN	RPS14	40S ribosomal protein S14	1	IEDVTPIPSDSTR	IEDVTPIPSDSTR	2	IEDVTPIPSDSTR2	77158.3
P68716	P68716	G7_VACCW	VACWR085	Assembly protein G7	1	IEEIEKVEK	IEEIEKVEK	2	IEEIEKVEK2	15017.8
P62195;P62195-2	P62195;P62195-2;J3KRP2;J3QLH6;J3QQM1;J3QSA9;J3QSE0	PRS8_HUMAN	PSMC5	26S proteasome regulatory subunit 8	1	IEELQLIVNDK	IEELQLIVNDK	2	IEELQLIVNDK2	27774.4
Q89121	Q89121	VPK2_VACCW	VPK2	Serine/threonine-protein kinase 2	1	IEENDYINSSFFQQK	IEENDYINSSFFQQK	2	IEENDYINSSFFQQK2	87146.3
Q89121	Q89121	VPK2_VACCW	VPK2	Serine/threonine-protein kinase 2	1	IEENDYINSSFFQQK	IEENDYINSSFFQQK	3	IEENDYINSSFFQQK3	11791.3
Q14839;Q14839-2	Q14839;A0A0C4DGG9;A0A2R8Y212;A0A2R8Y425;A0A2R8Y521;A0A2R8Y5J0;A0A2R8Y8C1;A0A2R8YFD8;A0A2R8YFK9;A0A2U3TZM0;F5GWX5;A0A2R8Y445;A0A2R8YD40;A0A2R8YDJ9;A0A2R8YER1;Q14839-2;A0A2R8Y4X2;A0A2R8Y5M9;A0A2R8Y7I0;A0A2R8Y7M9;A0A2R8YDW2;A0A2R8YE38	CHD4_HUMAN	CHD4	Chromodomain-helicase-DNA-binding protein 4	1	IEENSLK	IEENSLK	2	IEENSLK2	17282.7
O75436	O75436;O75436-2;S4R3Q6	VP26A_HUMAN	VPS26A	Vacuolar protein sorting-associated protein 26A	1	IEFVGQIELFNDK	IEFVGQIELFNDK	2	IEFVGQIELFNDK2	447685
Q09666	Q09666	AHNK_HUMAN	AHNAK	Neuroblast differentiation-associated protein AHNAK	1	IEGEMQVPDVDIR	IEGEM(UniMod:35)QVPDVDIR	2	IEGEM(UniMod:35)QVPDVDIR2	24329.1
O43676	O43676;C9JKQ2	NDUB3_HUMAN	NDUFB3	NADH dehydrogenase [ubiquinone] 1 beta subcomplex subunit 3	1	IEGTPLETIQK	IEGTPLETIQK	2	IEGTPLETIQK2	31060
P52907	P52907	CAZA1_HUMAN	CAPZA1	F-actin-capping protein subunit alpha-1	1	IEGYEDQVLITEHGDLGNSR	IEGYEDQVLITEHGDLGNSR	3	IEGYEDQVLITEHGDLGNSR3	19323.6
Q8N1N4	Q8N1N4	K2C78_HUMAN	KRT78	Keratin, type II cytoskeletal 78	1	IEIDPQFQVVR	IEIDPQFQVVR	2	IEIDPQFQVVR2	43120.4
P11021	P11021;A0A7P0TAI0;A0A7P0TB36	BIP_HUMAN	HSPA5	Endoplasmic reticulum chaperone BiP	1	IEIESFYEGEDFSETLTR	IEIESFYEGEDFSETLTR	3	IEIESFYEGEDFSETLTR3	60466.8
Q12904;Q12904-2	Q12904;Q12904-2;A0A5F9ZHC5;A0A804HJ47;A0A8C8KIA0;A0A8C8MUD1	AIMP1_HUMAN	AIMP1	Aminoacyl tRNA synthase complex-interacting multifunctional protein 1	1	IEILAPPNGSVPGDR	IEILAPPNGSVPGDR	2	IEILAPPNGSVPGDR2	50617.5
CON__cRAP054P04264;P04264	P04264;P35908;CON__cRAP053P35908;CON__cRAP054P04264	K2C1_HUMAN	KRT1	Keratin, type II cytoskeletal 1	0	IEISELNR	IEISELNR	1	IEISELNR1	411044
CON__cRAP054P04264;P04264	P04264;P35908;CON__cRAP053P35908;CON__cRAP054P04264	K2C1_HUMAN	KRT1	Keratin, type II cytoskeletal 1	0	IEISELNR	IEISELNR	2	IEISELNR2	1.16965e+07
O43447	O43447;A0A7I2V2H6;A0A7I2V343;C9JQD4;A0A7I2V5V0	PPIH_HUMAN	PPIH	Peptidyl-prolyl cis-trans isomerase H	1	IELFADVVPK	IELFADVVPK	2	IELFADVVPK2	8962.87
Q9Y2Z4	Q9Y2Z4;H0YHS6	SYYM_HUMAN	YARS2	Tyrosine--tRNA ligase, mitochondrial	1	IELPELFDR	IELPELFDR	2	IELPELFDR2	18025.6
[truncated: 3,090 more rows]
