# Supplementary material for: Multi-modal cryo-EM reveals trimers of protein A10 to form the palisade layer in poxvirus cores
Source: Nat Struct Mol Biol. 2024 Feb 5;31(7):1114–23. doi: 10.1038/s41594-023-01201-6 (PMC11257981; doi:10.1038/s41594-023-01201-6)
Supplement: Supplementary file 9 — DiaNN-identification results, associated with results in Supplementary Table 1 [file 41594_2023_1201_MOESM9_ESM.zip › SupplementaryData_2/report.pg_matrix.tsv]

Protein.Group	Protein.Ids	Protein.Names	Genes	First.Protein.Description	D:\groups_temp\schurgrp\LCMS_FlScJDatler1_p\S1_DIA.raw
A0A075B6P5;A0A075B6S2;A0A075B6S6;A0A087WW87;A0A0A0MRZ7;A2NJV5;P01614;P01615;P06310	P01615;P01614;P06310;A0A075B6P5;A0A075B6S2;A0A075B6S6;A0A087WW87;A0A0A0MRZ7;A2NJV5	KV228_HUMAN;KV229_HUMAN;KV230_HUMAN;KV240_HUMAN;KVD26_HUMAN;KVD28_HUMAN;KVD29_HUMAN;KVD30_HUMAN;KVD40_HUMAN	IGKV2-28;IGKV2-29;IGKV2-30;IGKV2-40;IGKV2D-26;IGKV2D-28;IGKV2D-29;IGKV2D-30;IGKV2D-40	Immunoglobulin kappa variable 2-28	214415
A0A0S2Z377;E5RK69	A0A0S2Z377;E5RK69	A0A0S2Z377_HUMAN;E5RK69_HUMAN	ANXA6	Annexin (Fragment)	31581.9
A0A1W2PQA6;E5RIG3	A0A1W2PQA6;E5RIG3	A0A1W2PQA6_HUMAN;E5RIG3_HUMAN	GABRG2	Gamma-aminobutyric acid receptor subunit gamma-2 (Fragment)	57543.5
A0FGR8-2	A0FGR8;A0A499FIX8;A0FGR8-2;A0FGR8-4;A0FGR8-5;A0FGR8-6;H7BXI1	ESYT2_HUMAN	ESYT2	Isoform 2 of Extended synaptotagmin-2	89142
A5D8W1;A5D8W1-2;A5D8W1-3;A5D8W1-4;A5D8W1-5	A5D8W1;A5D8W1-2;A5D8W1-3;A5D8W1-4;A5D8W1-5;F8WBX7	CFA69_HUMAN	CFAP69	Cilia- and flagella-associated protein 69	352422
A5YKK6;A5YKK6-2;A5YKK6-3;A5YKK6-4	A5YKK6;A5YKK6-2;A5YKK6-3;A5YKK6-4;H3BR89	CNOT1_HUMAN	CNOT1	CCR4-NOT transcription complex subunit 1	66390.1
A6NHR9;A6NHR9-2	A6NHR9;A6NHR9-2;A6NHR9-3;A0A8I5KQZ7;A0A8I5KRS9;A0A8I5KW02;J3KTL8	SMHD1_HUMAN	SMCHD1	Structural maintenance of chromosomes flexible hinge domain-containing protein 1	41203.6
A6NIH7	A6NIH7;Q13432;C9JSK0;K7EN86;K7EJU3;Q13432-2	U119B_HUMAN	UNC119B	Protein unc-119 homolog B	72916.4
A8MTJ3;P04899;P04899-4;P08754;P09471;P09471-2;P11488;P19087;P38405;P38405-2;P63092;P63092-2;P63092-3;P63092-4;P63096;Q5JWF2;Q5JWF2-2	A8MTJ3;P04899;P08754;P09471;P11488;P19087;P38405;P63092;P63096;Q5JWF2;P63092-2;A0A087WZE5;A0A590UJS2;A0A7I2V5R6;P04899-4;P63092-3;P63092-4;Q5JWE9;Q5JWF2-2;A0A087WTB6;A0A1W2PQK2;A0A1W2PRE1;A0A1W2PRJ7;A0A1W2PS82;A0A3B3IUA8;A0A6Q8PGR1;A2A2R6;H0Y7E8;P09471-2;P38405-2;Q5JWD1	GNAI1_HUMAN;GNAI2_HUMAN;GNAI3_HUMAN;GNAL_HUMAN;GNAO_HUMAN;GNAS1_HUMAN;GNAS2_HUMAN;GNAT1_HUMAN;GNAT2_HUMAN;GNAT3_HUMAN	GNAI1;GNAI2;GNAI3;GNAL;GNAO1;GNAS;GNAT1;GNAT2;GNAT3	Guanine nucleotide-binding protein G(t) subunit alpha-3	12598.2
B2RPK0;P09429	P09429;B2RPK0;Q5T7C4	HGB1A_HUMAN;HMGB1_HUMAN	HMGB1;HMGB1P1	Putative high mobility group protein B1-like 1	624975
B4DXR9	B4DXR9;A0A087WTY0	ZN732_HUMAN	ZNF732	Zinc finger protein 732	30687.2
CON__cRAP003P00883;P04075;P04075-2	P04075;P05062;P09972;A0A3B3IS80;H3BPS8;H3BQN4;J3KPS3;P04075-2;CON__cRAP003P00883	ALDOA_HUMAN;ALDOA_RABIT	ALDOA	Fructose-bisphosphate aldolase A	65621
CON__cRAP013P02662	CON__cRAP013P02662	CASA1_BOVIN	CSN1S1	Alpha-S1-casein	60622.5
CON__cRAP015P02666	CON__cRAP015P02666	CASB_BOVIN	CSN2	Beta-casein	22332.7
CON__cRAP023P00767	CON__cRAP023P00767	CTRB_BOVIN		Chymotrypsinogen B	2.20994e+07
CON__cRAP026P99999;P99999	P99999;C9JFR7;CON__cRAP026P99999	CYC_HUMAN	CYCS	Cytochrome c	1.2147e+07
CON__cRAP027P00366;P00367;P00367-2;P00367-3	P00367;A0A804HJD7;A0A804HKE0;P00367-2;P00367-3;CON__cRAP027P00366	DHE3_BOVIN;DHE3_HUMAN	GLUD1	Glutamate dehydrogenase 1, mitochondrial	8312.17
CON__cRAP031P06396;P06396;P06396-2;P06396-3;P06396-4	P06396;Q5T0I0;A0A0U1RQL8;A0A0A0MS51;A0A0A0MT01;P06396-2;P06396-3;P06396-4;A0A8V8TND7;CON__cRAP031P06396	GELS_HUMAN	GSN	Gelsolin	57989.1
CON__cRAP036P68871;P02042;P68871	P02042;P02100;P68871;P69891;P69892;A0A2R8Y7R2;A0A2R8Y7X9;E9PEW8;E9PFT6;F8W6P5;CON__cRAP036P68871	HBB_HUMAN;HBD_HUMAN	HBB;HBD	Hemoglobin subunit beta	92425.4
CON__cRAP039P13645;P13645	P13645;A0A1B0GVI3;CON__cRAP039P13645	K1C10_HUMAN	KRT10	Keratin, type I cytoskeletal 10	6.27474e+06
CON__cRAP041P35527;P35527	P35527;CON__cRAP041P35527	K1C9_HUMAN	KRT9	Keratin, type I cytoskeletal 9	8.79239e+06
CON__cRAP042Q15323;CON__cRAP043Q14532;CON__cRAP044O76011;CON__cRAP046O76013;CON__cRAP048O76015;CON__cRAP049O76009;CON__cRAP050Q14525;O76009;O76011;O76013;O76013-2;O76015;Q14525;Q14532;Q15323;Q6A162	O76011;O76013;O76013-2;O76015;Q14525;Q14532;Q15323;Q6A162;O76009;A0A140TA62;A0A140TA69;G3V1C2;CON__cRAP042Q15323;CON__cRAP043Q14532;CON__cRAP044O76011;CON__cRAP046O76013;CON__cRAP048O76015;CON__cRAP049O76009;CON__cRAP050Q14525;CON__cRAP051P02534;CON__cRAP052P25690	K1C40_HUMAN;K1H1_HUMAN;K1H2_HUMAN;KRT34_HUMAN;KRT36_HUMAN;KRT38_HUMAN;KT33A_HUMAN;KT33B_HUMAN	KRT31;KRT32;KRT33A;KRT33B;KRT34;KRT36;KRT38;KRT40	Keratin, type I cuticular Ha1	22727.5
CON__cRAP053P35908;P35908	P35908;CON__cRAP053P35908	K22E_HUMAN	KRT2	Keratin, type II cytoskeletal 2 epidermal	5.49842e+06
CON__cRAP054P04264;P04264	P04259;P04264;CON__cRAP054P04264	K2C1_HUMAN	KRT1	Keratin, type II cytoskeletal 1	1.66367e+07
CON__cRAP079P61626;P61626	P61626;A0A0B4J259;F8VV32;CON__cRAP079P61626	LYSC_HUMAN	LYZ	Lysozyme C	125015
CON__cRAP084P15559;P15559;P15559-2;P15559-3	P15559;P15559-2;P15559-3;B4DLR8;H3BNV2;H3BRK3;CON__cRAP084P15559	NQO1_HUMAN	NQO1	NAD(P)H dehydrogenase [quinone] 1	12831.9
CON__cRAP086P01012	CON__cRAP086P01012	OVAL_CHICK	SERPINB14	Ovalbumin	35377.5
CON__cRAP087P02769	P02768;A0A0C4DGB6;H0YA55;H7C013;CON__cRAP002P02768;CON__cRAP087P02769	ALBU_BOVIN	ALB	Albumin	958585
CON__cRAP094P62937;P62937	P62937;C9J5S7;F8WE65;A0A7I2V5J5;CON__cRAP094P62937	PPIA_HUMAN	PPIA	Peptidyl-prolyl cis-trans isomerase A	4.63407e+06
CON__cRAP095Q06830;Q06830	Q06830;A0A0A0MSI0;CON__cRAP095Q06830	PRDX1_HUMAN	PRDX1	Peroxiredoxin-1	804198
CON__cRAP097P15252	CON__cRAP097P15252	REF_HEVBR		Rubber elongation factor protein	650533
CON__cRAP100P00441;P00441	P00441;H7BYH4;CON__cRAP100P00441	SODC_HUMAN	SOD1	Superoxide dismutase [Cu-Zn]	1.07188e+06
CON__cRAP101O82803	CON__cRAP101O82803	SRPP_HEVBR	SRPP	Small rubber particle protein	99293.2
CON__cRAP104P12081;P12081;P12081-4	P12081;P49590;A0A2R8Y3N3;A0A2R8Y5P7;A0A2R8Y6I1;A0A6Q8PF07;A0A6Q8PF47;A0A6Q8PHA5;E7ETE2;P12081-2;P12081-3;P12081-4;P49590-2;A0A2R8Y4X6;A0A2R8Y5E8;A0A6Q8PFF2;A0A6Q8PFG9;A0A6Q8PFN6;D6RJE6;CON__cRAP104P12081	HARS1_HUMAN	HARS1	Histidine--tRNA ligase, cytoplasmic	58156.5
CON__cRAP106P10599;P10599	P10599;P10599-2;CON__cRAP106P10599	THIO_HUMAN	TXN	Thioredoxin	880642
CON__cRAP109P02788;P02788;P02788-2	P02788;P02788-2;E7ER44;E7EQB2;CON__cRAP109P02788	TRFL_HUMAN	LTF	Lactotransferrin	33946.9
CON__cRAP110P00760;P07477;Q9BYE2;Q9BYE2-2;Q9BYE2-3;Q9BYE2-6	P07477;Q9BYE2;Q9BYE2-2;Q9BYE2-3;Q9BYE2-6;A6XGL3;E7EQ64;CON__cRAP110P00760;CON__cRAP112P00761	TMPSD_HUMAN;TRY1_BOVIN;TRY1_HUMAN	PRSS1;TMPRSS13	Serine protease 1	800956
CON__cRAP112P00761	CON__cRAP112P00761	TRYP_PIG		Trypsin	2.00553e+09
CON__cRAP115P63279;P63279	P63279;B0QYN7;H3BPC4;H3BQQ9;CON__cRAP115P63279	UBC9_HUMAN	UBE2I	SUMO-conjugating enzyme UBC9	63943.3
CON__cRAP117P22629	CON__cRAP117P22629	SAV_STRAV		Streptavidin	279657
CON__cRAP119P00772	CON__cRAP119P00772	CELA1_PIG	CELA1	Chymotrypsin-like elastase family member 1	1.74557e+06
CON__cRAP120P12763	CON__cRAP120P12763	FETUA_BOVIN	AHSG	Alpha-2-HS-glycoprotein	30495.6
E9PPM1	E9PPM1	E9PPM1_HUMAN	TP53I11	Tumor protein p53-inducible protein 11	291098
E9PRG8	E9PRG8	CK098_HUMAN	C11orf98	Uncharacterized protein C11orf98	23671.6
F5H265	F5H265	F5H265_HUMAN	UBC	Polyubiquitin-C (Fragment)	35125.5
F8VZS0	F8VZS0	F8VZS0_HUMAN	RPLP0	60S acidic ribosomal protein P0 (Fragment)	13019.7
H0YJC9;Q498B9;Q5JWS8	H0YJC9;Q498B9;Q5JWS8	H0YJC9_HUMAN;Q498B9_HUMAN;Q5JWS8_HUMAN	ASXL1	Polycomb group protein ASXL1	85936.3
O00148;O00148-2;O00148-3;Q13838;Q13838-2	O00148;Q13838;A0A0A0MT12;A0A0G2JJL7;F6QYI9;F6R6M7;F6S4E6;F6TRA5;F6WLT2;K7EQN7;O00148-2;O00148-3;Q13838-2;Q5STU3;A0A0D9SEM9;A0A0G2JJZ9;A0A140T973;A0A140T996;A0A140T9K1;A0A140T9K2;A0A140T9L4;A0A140T9N3;A0A140T9X3;A0A140T9X9;A0A140TA18;F6UJC5	DX39A_HUMAN;DX39B_HUMAN	DDX39A;DDX39B	ATP-dependent RNA helicase DDX39A	16790.4
O00232;O00232-2	O00232;O00232-2	PSD12_HUMAN	PSMD12	26S proteasome non-ATPase regulatory subunit 12	34588.4
O00233;O00233-2	O00233;J3KN29;F5GX23;F5H169;F5H5V4;O00233-2	PSMD9_HUMAN	PSMD9	26S proteasome non-ATPase regulatory subunit 9	11144.4
O00299	O00299	CLIC1_HUMAN	CLIC1	Chloride intracellular channel protein 1	76469.6
O00571;O00571-2;O15523;O15523-2	O00571;O15523;A0A0D9SFB3;A0A2R8Y645;A0A2R8YFS5;A0A0D9SF53;A0A0D9SG12;A0A2R8Y4A4;A0A2R8Y5G6;A0A2R8Y7T2;A0A2R8YCW1;A0A2R8YDH3;A0A2R8YDT5;A0A2R8YF78;A0A2R8YFR4;A0A2U3TZJ9;F6S8Q4;O00571-2;O15523-2	DDX3X_HUMAN;DDX3Y_HUMAN	DDX3X;DDX3Y	ATP-dependent RNA helicase DDX3X	11316.5
O00712;O00712-2;O00712-4;O00712-5;P08651;P08651-2;P08651-3;P08651-4;P08651-5;P08651-6;Q12857;Q12857-2;Q12857-3;Q12857-4;Q14938;Q14938-2;Q14938-3;Q14938-4;Q14938-5;Q14938-6	O00712;P08651;Q12857;Q14938;A0A0A0MRX8;A0A1B0GU97;A0A1B0GW37;A0A1B0GWI9;A0A1B0GWJ4;A0A286YEX4;A0A2R8Y7V8;A0A590UK09;B1AKN5;B1AKN7;B1AKN8;C9JWJ8;Q14938-5;Q5VW26;Q5VW27;Q5VW30;U3KQE8;A0A087WXP2;A0A590UJ82;A0A590UK73;A0A8I5KYE6;A0A8J8YL86;B1AKN6;B4DHW2;K7EJB0;K7EKH0;K7EN08;K7ESG9;O00712-2;O00712-4;O00712-5;P08651-2;P08651-3;P08651-4;P08651-5;P08651-6;Q12857-2;Q12857-3;Q12857-4;Q14938-2;Q14938-3;Q149…	NFIA_HUMAN;NFIB_HUMAN;NFIC_HUMAN;NFIX_HUMAN	NFIA;NFIB;NFIC;NFIX	Nuclear factor 1 B-type	31889.3
O00764;O00764-2;O00764-3	O00764;F2Z2Y4;O00764-2;O00764-3	PDXK_HUMAN	PDXK	Pyridoxal kinase	17421.2
O14530;O14530-2	O14530;B8ZZX4;O14530-2	TXND9_HUMAN	TXNDC9	Thioredoxin domain-containing protein 9	44222.8
O14617;O14617-2;O14617-3;O14617-4;O14617-5	O14617;O14617-2;O14617-3;O14617-4;O14617-5;A0A8V8TQW4;K7ELX8	AP3D1_HUMAN	AP3D1	AP-3 complex subunit delta-1	15827.3
O14618	O14618;E9PP76;J3KNF4	CCS_HUMAN	CCS	Copper chaperone for superoxide dismutase	151064
O14744;O14744-2;O14744-3;O14744-5	O14744;O14744-2;O14744-3;O14744-5;H0YJX6	ANM5_HUMAN	PRMT5	Protein arginine N-methyltransferase 5	30057
O14880	O14880;Q5VV89	MGST3_HUMAN	MGST3	Microsomal glutathione S-transferase 3	42156.8
O14910;Q9HAP6;Q9NUP9	O14910;Q9HAP6;Q9NUP9;G3V1D4;H0YIA8;H0YI92	LIN7A_HUMAN;LIN7B_HUMAN;LIN7C_HUMAN	LIN7A;LIN7B;LIN7C	Protein lin-7 homolog A	30524.2
O14936;O14936-2;O14936-3;O14936-4;O14936-6	O14936;O14936-4;O14936-2;O14936-3;O14936-6;A0A2R8YE77;A0A2R8YEJ7;A0A2R8YEK3;A0A2R8YFN5;A0A2R8YGH2;A0A2U3TZM1;A0A2U3TZM4;A0A2U3TZN6;A0A7I2RJN6;Q5JS79	CSKP_HUMAN	CASK	Peripheral plasma membrane protein CASK	97838.2
O15042;O15042-2;O15042-3	O15042;O15042-2;O15042-3;E7ET15	SR140_HUMAN	U2SURP	U2 snRNP-associated SURP motif-containing protein	34583
O15230	O15230	LAMA5_HUMAN	LAMA5	Laminin subunit alpha-5	19954.9
O15347	O15347;E7EQU1;E7ES08;E9PES6	HMGB3_HUMAN	HMGB3	High mobility group protein B3	84589.8
O15371;O15371-2;O15371-3	O15371;O15371-2;O15371-3	EIF3D_HUMAN	EIF3D	Eukaryotic translation initiation factor 3 subunit D	14808.2
O15498	O15498;A0A7I2V4L6	YKT6_HUMAN	YKT6	Synaptobrevin homolog YKT6	33397.9
O43242;O43242-2	O43242;O43242-2	PSMD3_HUMAN	PSMD3	26S proteasome non-ATPase regulatory subunit 3	17047.8
O43324;O43324-2	O43324;D6RBD7;O43324-2;C9J1V9;D6RCQ0;H0YAL7	MCA3_HUMAN	EEF1E1	Eukaryotic translation elongation factor 1 epsilon-1	14459.5
O43390;O43390-2;O43390-4	O43390;O60506;O60506-4;O43390-2;O43390-4;O60506-2;O60506-3;A0A6Q8PEX7;A0A6Q8PHG0;A0A7I2V2F0;A0A7I2V2F2;A0A7I2V309;A0A7I2V4J0;A0A7I2V4Z0;A0A7I2V5Q6;A0A7I2YQN2;B7Z645;F6UXX1	HNRPR_HUMAN	HNRNPR	Heterogeneous nuclear ribonucleoprotein R	61451.9
O43447	O43447;A0A7I2V2H6;A0A7I2V343;C9JQD4;A0A7I2V5V0	PPIH_HUMAN	PPIH	Peptidyl-prolyl cis-trans isomerase H	8962.88
O43566;O43566-4;O43566-5;O43566-6	O43566;H0Y8W3;O43566-4;O43566-5;O43566-6	RGS14_HUMAN	RGS14	Regulator of G-protein signaling 14	11825.5
O43617;O43617-2	O43617;A0A087WWM0;A6NKE1;O43617-2	TPPC3_HUMAN	TRAPPC3	Trafficking protein particle complex subunit 3	27499.4
O43660;O43660-2	O43660;H0YA24;O43660-2	PLRG1_HUMAN	PLRG1	Pleiotropic regulator 1	82164.2
O43674;O43674-2	O43674;E7EWP0;H0Y886;O43674-2	NDUB5_HUMAN	NDUFB5	NADH dehydrogenase [ubiquinone] 1 beta subcomplex subunit 5, mitochondrial	49602
O43676	O43676	NDUB3_HUMAN	NDUFB3	NADH dehydrogenase [ubiquinone] 1 beta subcomplex subunit 3	43347.6
O43707	O43707;F5GXS2;H7C144;O43707-2;A0A8V8TL71;O43707-3	ACTN4_HUMAN	ACTN4	Alpha-actinin-4	287640
O43747;O43747-2	O43747;O43747-2	AP1G1_HUMAN	AP1G1	AP-1 complex subunit gamma-1	112615
O43813	O43813;E9PHS0;F8WDS9	LANC1_HUMAN	LANCL1	Glutathione S-transferase LANCL1	137037
O43818	O43818	U3IP2_HUMAN	RRP9	U3 small nucleolar RNA-interacting protein 2	14117.2
O60229;O60229-2	O60229;A0A804HLI0;H7BXZ5;O60229-2;A0A804HKT9;C9IZQ6;A0A804HI91;A0A804HIK8;A0A804HIN3;A0A804HIP9;A0A804HIY9;A0A804HJ49;A0A804HJC5;A0A804HLF3	KALRN_HUMAN	KALRN	Kalirin	36612.5
O60313;O60313-10;O60313-11;O60313-13;O60313-2;O60313-9	O60313;A0A2R8Y3X5;A0A2R8YDM2;A0A2R8YFD1;C9JMB8;E5KLJ9;O60313-10;O60313-2;O60313-9;A0A2R8Y4Q3;A0A2R8YD53;A0A2R8YE78;A0A2R8YGE5;O60313-11;O60313-13	OPA1_HUMAN	OPA1	Dynamin-like 120 kDa protein, mitochondrial	72297.7
O60437	O60437;K7EKI8;K7EQ71	PEPL_HUMAN	PPL	Periplakin	35794.4
O60506;O60506-2;O60506-3;O60506-4	O60506;O60506-4;O60506-2;O60506-3;O60506-5;A0A7I2V2F2;A0A7I2V309;A0A7I2V346;A0A7I2V4Z0;A0A7I2V5Q6;A0A7I2YQN2;B7Z645	HNRPQ_HUMAN	SYNCRIP	Heterogeneous nuclear ribonucleoprotein Q	41833.4
O60814;P57053;P58876;P62807;Q5QNW6;Q5QNW6-2;Q93079;Q99877;Q99879;Q99880	O60814;P06899;P23527;P33778;P57053;P58876;P62807;Q16778;Q5QNW6;Q8N257;Q93079;Q96A08;Q99877;Q99879;Q99880;U3KQK0;Q5QNW6-2	H2B1C_HUMAN;H2B1D_HUMAN;H2B1H_HUMAN;H2B1K_HUMAN;H2B1L_HUMAN;H2B1M_HUMAN;H2B1N_HUMAN;H2B2F_HUMAN;H2BFS_HUMAN	H2BC10;H2BC12;H2BC12L;H2BC13;H2BC14;H2BC15;H2BC18;H2BC5;H2BC9	Histone H2B type 1-K	2.61199e+07
O60869	O60869	EDF1_HUMAN	EDF1	Endothelial differentiation-related factor 1	33797.6
O60884	O60884;A0A087WT48	DNJA2_HUMAN	DNAJA2	DnaJ homolog subfamily A member 2	322828
O75083	O75083;A0A8V8TNT7;A0A8V8TNU2;A0A8V8TP22;A0A8V8TP31;A0A8V8TQ74;A0A8V8TQK0;D6RD66	WDR1_HUMAN	WDR1	WD repeat-containing protein 1	291145
O75093;O75093-2;O75094;O75094-2;O75094-3;O75094-4	O75093;O75094;A0A0A0MSC8;O75093-2;O75094-2;O75094-3;O75094-4;Q5T0V0;Q5T0V4	SLIT1_HUMAN;SLIT3_HUMAN	SLIT1;SLIT3	Slit homolog 1 protein	76034.7
O75131	O75131;A0A087WUS8;A0A087WXR6;A0A087WYQ3;E5RHZ0	CPNE3_HUMAN	CPNE3	Copine-3	159654
O75190;O75190-2;O75190-3	O75190;O75190-2;Q8WWF6;A0A0J9YX62;O75190-3;C9J2C4;C9J2P2;C9JB42;C9JDR7;C9JDX6;E9PH18;F8WCZ4	DNJB6_HUMAN	DNAJB6	DnaJ homolog subfamily B member 6	263665
O75340;O75340-2	O75340;O75340-2;A0A024QZ42;A0A087WZ38;H0Y9X3	PDCD6_HUMAN	PDCD6	Programmed cell death protein 6	17920.8
O75367-1;O75367-3	O75367;A0A8I5KRC6;A0A8I5KS04;O75367-1;O75367-3	H2AY_HUMAN	MACROH2A1	Isoform 2 of Core histone macro-H2A.1	734804
O75368	O75368	SH3L1_HUMAN	SH3BGRL	Adapter SH3BGRL	30787.6
O75369;O75369-2;O75369-8;O75369-9	O75369;O75369-2;O75369-3;O75369-6;O75369-4;O75369-5;O75369-7;O75369-8;O75369-9;A0A804HK76;A0A804HL72;E7EN95	FLNB_HUMAN	FLNB	Filamin-B	141750
O75390	O75390;A0A0C4DGI3;B4DJV2;H0YIC4	CISY_HUMAN	CS	Citrate synthase, mitochondrial	202856
O75396	O75396;A0A087X1A9	SC22B_HUMAN	SEC22B	Vesicle-trafficking protein SEC22b	31752.7
O75436	O75436;O75436-2;S4R3Q6	VP26A_HUMAN	VPS26A	Vacuolar protein sorting-associated protein 26A	592766
O75489	O75489	NDUS3_HUMAN	NDUFS3	NADH dehydrogenase [ubiquinone] iron-sulfur protein 3, mitochondrial	183584
O75525;O75525-2;Q07666;Q07666-2;Q5VWX1;Q9H6N6;Q9UBC1;Q9UBC1-2;Q9UBC1-3	O75525;Q07666;Q5VWX1;Q9UBC1;Q9H6N6;A0A0A0MRT5;O75525-2;Q07666-2;Q5STV6;Q9UBC1-2;Q9UBC1-3;A0A6Q8PGH5;E5RG12;E5RJZ9;H0YAQ1;H0YAQ3	IKBL1_HUMAN;KHDR1_HUMAN;KHDR2_HUMAN;KHDR3_HUMAN;MYH16_HUMAN	KHDRBS1;KHDRBS2;KHDRBS3;MYH16;NFKBIL1	KH domain-containing, RNA-binding, signal transduction-associated protein 3	18931.1
O75531	O75531	BAF_HUMAN	BANF1	Barrier-to-autointegration factor	1.14943e+06
O75534;O75534-2;O75534-3;O75534-4	O75534;E9PLT0;O75534-2;O75534-3;O75534-4;A0A8I5KPC0;A0A8I5KPJ6;A0A8I5KPQ8;A0A8I5KS07;A0A8I5KTQ3;A0A8I5KV85;A0A8I5KW29;A0A8I5KW72;A0A8I5KWW0;A0A8I5KXH5;A0A8I5KXL1;A0A8I5KYL8;A0A8I5QJA6;A0A8I5QKX0;E9PNG3	CSDE1_HUMAN	CSDE1	Cold shock domain-containing protein E1	25193.7
O75592;O75592-2	O75592;A0A499FJI4;A0A804HIR9;A0A804HJ25;A0A804HKQ1;A0A804HL12;A0A8Q3SHK7;A0A8Q3SHQ2;A0A8Q3SHQ6;O75592-2	MYCB2_HUMAN	MYCBP2	E3 ubiquitin-protein ligase MYCBP2	33775.7
O75643	O75643;O75643-2	U520_HUMAN	SNRNP200	U5 small nuclear ribonucleoprotein 200 kDa helicase	76522.9
O75828;P16152;P16152-2	O75828;P16152;P16152-2;A8MTM1;E9PQ63	CBR1_HUMAN;CBR3_HUMAN	CBR1;CBR3	Carbonyl reductase [NADPH] 3	38392.4
O75832	O75832;B1AJY5;B1AJY7	PSD10_HUMAN	PSMD10	26S proteasome non-ATPase regulatory subunit 10	9081.8
O94760;O94760-2	O94760;B4DYP1;O94760-2	DDAH1_HUMAN	DDAH1	N(G),N(G)-dimethylarginine dimethylaminohydrolase 1	30449.1
O94826	O94826	TOM70_HUMAN	TOMM70	Mitochondrial import receptor subunit TOM70	43492
O94979;O94979-10;O94979-2;O94979-3;O94979-4;O94979-5;O94979-6;O94979-8;O94979-9	O94979;O94979-10;O94979-2;O94979-3;O94979-4;O94979-5;O94979-6;O94979-8;O94979-9;D6REX3;D6RHZ5;H0Y9T9	SC31A_HUMAN	SEC31A	Protein transport protein Sec31A	143839
O95139	O95139;A0A087WZX2	NDUB6_HUMAN	NDUFB6	NADH dehydrogenase [ubiquinone] 1 beta subcomplex subunit 6	77411
O95182	O95182;M0R0N0	NDUA7_HUMAN	NDUFA7	NADH dehydrogenase [ubiquinone] 1 alpha subcomplex subunit 7	27745
O95202	O95202	LETM1_HUMAN	LETM1	Mitochondrial proton/calcium exchanger protein	11015.3
O95292;O95292-2	O95292;E5RK64;O95292-2	VAPB_HUMAN	VAPB	Vesicle-associated membrane protein-associated protein B/C	52827.1
O95336	O95336;M0R261	6PGL_HUMAN	PGLS	6-phosphogluconolactonase	46835.4
O95347;O95347-2	O95347;O95347-2	SMC2_HUMAN	SMC2	Structural maintenance of chromosomes protein 2	13409.4
O95433;O95433-2	O95433;H0YJG7;H0YJU2;O95433-2	AHSA1_HUMAN	AHSA1	Activator of 90 kDa heat shock protein ATPase homolog 1	10076.5
O95758;O95758-1;O95758-2;O95758-4;O95758-5;O95758-6;O95758-7;P26599;P26599-1;P26599-2	O95758;P26599;A0A0U1RRM4;A0A7I2V621;A6NLN1;O95758-1;O95758-2;O95758-4;O95758-5;O95758-6;O95758-7;P26599-1;P26599-2;A0A087WUW5;A0A0D9SF20	PTBP1_HUMAN;PTBP3_HUMAN	PTBP1;PTBP3	Polypyrimidine tract-binding protein 3	18755.6
O95782;O95782-2	O95782;O95782-2	AP2A1_HUMAN	AP2A1	AP-2 complex subunit alpha-1	17832.4
O95785;O95785-2;O95785-3;O95785-4	O95785;M0QXA7;O95785-2;O95785-3;O95785-4;A0A2R8YFV2;A0A669KAV7;A0A669KBG4;A0A669KBH9;B9EGQ5	WIZ_HUMAN	WIZ	Protein Wiz	40036.3
O95816;O95816-2	O95816;O95816-2	BAG2_HUMAN	BAG2	BAG family molecular chaperone regulator 2	102320
O95831;O95831-3	O95831;O95831-3;O95831-4;A0A6Q8PFE1;A0A6Q8PFM5;A0A6Q8PFQ8;A0A6Q8PFS4;A0A6Q8PG15;A0A6Q8PHC0;A0A6Q8PHJ9;A0A7I2PK44;A0A6Q8PFA7;A0A6Q8PFW2;A0A7I2RLJ8	AIFM1_HUMAN	AIFM1	Apoptosis-inducing factor 1, mitochondrial	5.76256e+06
O95834;O95834-2;O95834-3	O95834;A0A0C4DGQ7;C9JRL6;K7EIK7;O95834-2;O95834-3;K7EII6;K7EKG3;K7ELI8	EMAL2_HUMAN	EML2	Echinoderm microtubule-associated protein-like 2	44071.3
O95985;O95985-2;O95985-3	O95985;H0Y6W0;O95985-2;O95985-3	TOP3B_HUMAN	TOP3B	DNA topoisomerase 3-beta-1	49779.5
O96008	O96008	TOM40_HUMAN	TOMM40	Mitochondrial import receptor subunit TOM40 homolog	68963.7
P00338;P00338-3	P00338;P00338-3;P00338-4	LDHA_HUMAN	LDHA	L-lactate dehydrogenase A chain	941930
P00403	P00403	COX2_HUMAN	MT-CO2	Cytochrome c oxidase subunit 2	116556
P00505	P00505;P00505-2	AATM_HUMAN	GOT2	Aspartate aminotransferase, mitochondrial	1.42247e+06
P00533;P00533-3;P00533-4	P00533;Q504U8;P00533-3;P00533-4;C9JYS6	EGFR_HUMAN	EGFR	Epidermal growth factor receptor	61316.6
P00558;P00558-2	P00558;P00558-2	PGK1_HUMAN	PGK1	Phosphoglycerate kinase 1	795262
P00813	P00813;F5GWI4;A0A0S2Z3B9;A0A0S2Z3T6;A0A8Q3SI46;A0A8Q3SI64;A0A8Q3SIA9;A0A8Q3SIC0;A0A8Q3SIC7;A0A8Q3SIG8;A0A8Q3SIH0;A0A8Q3SJ50;A0A8Q3SJ63;A0A8Q3WKW4;A0A8Q3WKY2;A0A8Q3WKZ1;A0A8Q3WKZ4;A0A8Q3WKZ5;A0A8Q3WKZ6;A0A8Q3WKZ9;A0A8Q3WL01;A0A8Q3WLJ0;A0A8Q3WM09;A0A8Q3WM84	ADA_HUMAN	ADA	Adenosine deaminase	27106.5
P01008	P01008	ANT3_HUMAN	SERPINC1	Antithrombin-III	2.06746e+06
P01009	P01009;P01009-2;P01009-3;A0A024R6I7;A0A0G2JRN3	A1AT_HUMAN	SERPINA1	Alpha-1-antitrypsin	836957
P01011;P01011-2	P01011;P01011-2;G3V595	AACT_HUMAN	SERPINA3	Alpha-1-antichymotrypsin	2.55216e+06
P01024	P01024;A0A8Q3WLS3;A0A8Q3WM02	CO3_HUMAN	C3	Complement C3	103549
P01040	P01040;C9J0E4	CYTA_HUMAN	CSTA	Cystatin-A	47271.2
P01861	P01861;A0A286YFJ8	IGHG4_HUMAN	IGHG4	Immunoglobulin heavy constant gamma 4	124177
P02533	P02533	K1C14_HUMAN	KRT14	Keratin, type I cytoskeletal 14	3.61483e+06
P02538	O95678;P02538;P48668	K2C6A_HUMAN	KRT6A	Keratin, type II cytoskeletal 6A	3.66958e+06
P02545;P02545-2;P02545-6	P02545;P02545-2;A0A6Q8PFJ0;A0A804HL68;P02545-3;P02545-4;P02545-5;P02545-6;Q5TCI8;A0A6Q8PHQ9	LMNA_HUMAN	LMNA	Prelamin-A/C	227404
P02751;P02751-1;P02751-10;P02751-11;P02751-12;P02751-13;P02751-14;P02751-17;P02751-3;P02751-4;P02751-5;P02751-6;P02751-7;P02751-8;P02751-9	P02751;P02751-1;P02751-10;P02751-11;P02751-12;P02751-13;P02751-14;P02751-17;P02751-3;P02751-4;P02751-5;P02751-6;P02751-7;P02751-8;P02751-9	FINC_HUMAN	FN1	Fibronectin	205327
P02794	P02794;G3V192;G3V1D1	FRIH_HUMAN	FTH1	Ferritin heavy chain	36708.7
P03295	P03295	VP8_VACCW	VACWR091	Core protein VP8	8.19172e+07
P03296	P03296	C10_VACCW	VACWR209	Protein C10	45734.1
P04004	P04004	VTNC_HUMAN	VTN	Vitronectin	65160.4
P04021	P04021	F13_VACCW	VACWR052	Envelope phospholipase F13	52811.9
P04080	P04080	CYTB_HUMAN	CSTB	Cystatin-B	286014
P04083	P04083	ANXA1_HUMAN	ANXA1	Annexin A1	300453
P04195	P04195	CAHH_VACCW	VACWR113	Cell surface-binding protein	6.51903e+07
P04259	P04259	K2C6B_HUMAN	KRT6B	Keratin, type II cytoskeletal 6B	380471
P04297	P04297	K1_VACCW	VACWR032	Interferon antagonist K1L	81982.1
P04298	P04298	MCEL_VACCW	VACWR106	mRNA-capping enzyme catalytic subunit	1.51409e+07
P04300	P04300	D2_VACCW	VACWR107	Core protein D2	763934
P04302	P04302	D3_VACCW	VACWR108	Core protein D3	934787
P04303	P04303	UNG_VACCW	UNG	Uracil-DNA glycosylase	22896.4
P04305	P04305	D5_VACCW	VACWR110	Primase D5	29941.6
P04308	P04308	ETF1_VACCW	VETFS	Early transcription factor 70 kDa subunit	4.21398e+06
P04310	P04310	RP18_VACCW	RPO18	DNA-directed RNA polymerase 18 kDa subunit	3.08894e+06
P04318	P04318	MCES_VACCW	VACWR117	mRNA-capping enzyme regulatory subunit	5.88976e+06
P04406;P04406-2	P04406;E7EUT5;P04406-2	G3P_HUMAN	GAPDH	Glyceraldehyde-3-phosphate dehydrogenase	406208
P04792	P04792;A0A6Q8PGK1;A0A6Q8PF43;A0A6Q8PFE7;A0A6Q8PFK8;A0A6Q8PGY2;A0A6Q8PH65;A0A6Q8PHA6;A0A6Q8PHJ6	HSPB1_HUMAN	HSPB1	Heat shock protein beta-1	91750.9
P04843	P04843	RPN1_HUMAN	RPN1	Dolichyl-diphosphooligosaccharide--protein glycosyltransferase subunit 1	38549.4
P04844;P04844-2	P04844;P04844-2	RPN2_HUMAN	RPN2	Dolichyl-diphosphooligosaccharide--protein glycosyltransferase subunit 2	750141
P04908;P0C0S8;P20671;Q16777;Q6FI13;Q7L7L0;Q93077;Q96KK5;Q99878;Q9BTM1	P04908;P0C0S8;P20671;Q16777;Q6FI13;Q7L7L0;Q93077;Q96KK5;Q99878;Q9BTM1;A0A0U1RR32;A0A0U1RRH7;H0YFX9	H2A1B_HUMAN;H2A1C_HUMAN;H2A1D_HUMAN;H2A1H_HUMAN;H2A1J_HUMAN;H2A1_HUMAN;H2A2A_HUMAN;H2A2C_HUMAN;H2A3_HUMAN;H2AJ_HUMAN	H2AC12;H2AC14;H2AC17;H2AC19;H2AC20;H2AC25;H2AC6;H2AC7;H2AC8;H2AJ	Histone H2A type 1-B/E	1.18321e+07
P05089;P05089-2	P05089;A0A5F9ZGN6;P05089-2;A0A5F9ZH78	ARGI1_HUMAN	ARG1	Arginase-1	34034.5
P05114	P05114;A6NEL0;A6NL93	HMGN1_HUMAN	HMGN1	Non-histone chromosomal protein HMG-14	17350.8
P05141	P05141;P12235;P12236;Q9H0C2;V9GYG0	ADT2_HUMAN	SLC25A5	ADP/ATP translocase 2	571911
P05155;P05155-2;P05155-3	P05155;A0A7I2V2D2;A0A7I2V5R3;H9KV48;P05155-2;P05155-3	IC1_HUMAN	SERPING1	Plasma protease C1 inhibitor	37923.4
P05187	P05187;P09923;P10696	PPB1_HUMAN	ALPP	Alkaline phosphatase, placental type	216985
P05198	P05198;G3V4T5;H0YJS4	IF2A_HUMAN	EIF2S1	Eukaryotic translation initiation factor 2 subunit 1	98159.5
P05204;Q15651;Q15651-2	P05204;Q15651;A0A087WZE9;Q15651-2	HMGN2_HUMAN;HMGN3_HUMAN	HMGN2;HMGN3	Non-histone chromosomal protein HMG-17	127179
P05386	P05386	RLA1_HUMAN	RPLP1	60S acidic ribosomal protein P1	119920
P05387	P05387	RLA2_HUMAN	RPLP2	60S acidic ribosomal protein P2	285986
P05388;P05388-2	P05388;F8VWS0;F8VW21;F8VZS0;F8W1K8;P05388-2	RLA0_HUMAN	RPLP0	60S acidic ribosomal protein P0	58490.8
P05455	P05455	LA_HUMAN	SSB	Lupus La protein	18850.7
P05783	P05783;F8VZY9	K1C18_HUMAN	KRT18	Keratin, type I cytoskeletal 18	2.26935e+06
P05787;P05787-2	P05787;P05787-2;F8VP67;F8VUG2;F8W1U3	K2C8_HUMAN	KRT8	Keratin, type II cytoskeletal 8	481798
P05807	P05807	NTP1_VACCW	NPH1	Nucleoside triphosphatase I	2.84099e+06
P05976;P05976-2;P08590	P05976;P08590;P05976-2	MYL1_HUMAN;MYL3_HUMAN	MYL1;MYL3	Myosin light chain 1/3, skeletal muscle isoform	12246.8
P06440	P06440	P4B_VACCW	VACWR122	Major core protein 4b	7.72324e+06
P06576	P06576;H0YH81;F8W079	ATPB_HUMAN	ATP5F1B	ATP synthase subunit beta, mitochondrial	70097.6
P06702	P06702	S10A9_HUMAN	S100A9	Protein S100-A9	27486.7
P06703	P06703;R4GN98	S10A6_HUMAN	S100A6	Protein S100-A6	235679
P06733	P06733;A0A2R8YEM5;K7EM90;A0A2R8Y6I8;A0A2R8Y879;K7ERS8	ENOA_HUMAN	ENO1	Alpha-enolase	24050.1
P06744	P06744;A0A2U3TZU2;K7EQ48;A0A0J9YXP8;A0A0J9YYH3;P06744-2;A0A0J9YX90;A0A2R8Y6C7;K7ENA0;K7EPY4	G6PI_HUMAN	GPI	Glucose-6-phosphate isomerase	236950
P06746	P06746;E5RIJ0;E7EW18	DPOLB_HUMAN	POLB	DNA polymerase beta	29747.8
P06748;P06748-2;P06748-3	P06748;A0A7I2V5J8;A0A7I2V5S2;A0A7I2YQC0;E5RI98;P06748-2;P06748-3;A0A7I2V2X9;A0A7I2V3G5;A0A7I2V3U2;A0A7I2V433;A0A7I2V4G8;A0A7I2V579	NPM_HUMAN	NPM1	Nucleophosmin	1.38235e+06
P06856	P06856	DPOL_VACCW	POL	DNA polymerase	24622.1
P07093;P07093-2;P07093-3	P07093;P07093-2;P07093-3;C9JN98	GDN_HUMAN	SERPINE2	Glia-derived nexin	43020.6
P07108;P07108-2;P07108-3;P07108-4;P07108-5	P07108;P07108-2;P07108-3;P07108-4;P07108-5;B8ZWD1	ACBP_HUMAN	DBI	Acyl-CoA-binding protein	23608.7
P07195	P07195;A0A3B3IS95;A0A5F9ZHM4;A8MW50;C9J7H8;F5H793	LDHB_HUMAN	LDHB	L-lactate dehydrogenase B chain	57487.5
P07237	P07237;A0A7P0T8C0;A0A7P0T8J3;A0A7P0T8X1;A0A7P0T9D6;A0A7P0T9K9;A0A7P0T9U6;A0A7P0TA35;A0A7P0TA71;A0A7P0TA97;A0A7P0TAX9;A0A7P0TB26;A0A7P0Z4J0;A0A7P0Z4S2;H7BZ94;I3L0S0;I3L3P5;I3L4M2;I3L514	PDIA1_HUMAN	P4HB	Protein disulfide-isomerase	54113.2
P07239	P07239	DUSP_VACCW	H1L	Dual specificity protein phosphatase H1	1.49997e+06
P07240	P07240	H3_VACCW	VACWR101	Envelope protein H3	548254
P07242	P07242	H5_VACCW	VACWR103	Late transcription elongation factor H5	6.86679e+06
P07355;P07355-2	A6NMY6;P07355;H0YL33;H0YM50;H0YMD0;H0YMU9;H0YMW4;H0YN28;H0YN42;H0YNP5;P07355-2	ANXA2_HUMAN	ANXA2	Annexin A2	2.32921e+06
P07392	P07392	RP147_VACCW	RPO147	DNA-directed RNA polymerase 147 kDa polypeptide	1.53953e+07
P07396	P07396	F17_VACCW	VACWR056	Phosphoprotein F17	2.27761e+07
P07602;P07602-2;P07602-3	P07602;P07602-2;P07602-3	SAP_HUMAN	PSAP	Prosaposin	159637
P07608	P07608	A25_VACCW	VACWR121	Protein A2.5	95111.2
P07611	P07611	G9_VACCW	VACWR087	Myristoylated protein G9	858863
P07612	P07612	L1_VACCW	VACWR088	Protein L1	375907
P07614	P07614	L3_VACCW	VACWR090	Protein L3	5.93559e+06
P07616	P07616	J1_VACCW	VACWR093	Protein J1	2.74935e+06
P07617	P07617	MCE_VACCW	PAPS	Cap-specific mRNA (nucleoside-2'-O-)-methyltransferase	1.01328e+08
P07737	P07737;I3L3D5	PROF1_HUMAN	PFN1	Profilin-1	102353
P07814	P07814;V9GYZ6	SYEP_HUMAN	EPRS1	Bifunctional glutamate/proline--tRNA ligase	74395.9
P07900;P07900-2	P07900;P07900-2	HS90A_HUMAN	HSP90AA1	Heat shock protein HSP 90-alpha	902800
P07910;P07910-2;P07910-3	P07910;G3V2Q1;P07910-2;P07910-3;P07910-4;B4DY08;G3V2D6;G3V4C1;G3V4W0;G3V555;G3V575;G3V576;G3V5V7	HNRPC_HUMAN	HNRNPC	Heterogeneous nuclear ribonucleoproteins C1/C2	650350
P08133	P08133;A0A0S2Z377;E5RI05;E5RJR0;E7EMC6;E5RFF0;E5RIU8;E5RK69	ANXA6_HUMAN	ANXA6	Annexin A6	6.48235e+06
P08195;P08195-2;P08195-3;P08195-4	P08195;P08195-4;F5GZS6;J3KPF3;P08195-2;P08195-3;A0A7P0T8F1;A0A7P0T8U7;A0A7P0TAN7;A0A7P0TAS6;A0A7P0TAT7;A0A7P0Z4A0;A0A7P0Z4P5;H0YFS2;H0YH36	4F2_HUMAN	SLC3A2	4F2 cell-surface antigen heavy chain	72270.5
P08217;P08218	P08217;P08218	CEL2A_HUMAN;CEL2B_HUMAN	CELA2A;CELA2B	Chymotrypsin-like elastase family member 2A	268418
P08238	P08238	HS90B_HUMAN	HSP90AB1	Heat shock protein HSP 90-beta	960993
P08583	P08583	H2_VACCW	VACWR100	Protein H2	220916
P08670	P08670;B0YJC4;B0YJC5	VIME_HUMAN	VIM	Vimentin	65850.4
P08697;P08697-2	P08697;A0A0G2JPA8;C9JMH6;P08697-2;A0A0J9YY65	A2AP_HUMAN	SERPINF2	Alpha-2-antiplasmin	100664
P08758	P08758;D6RBE9;D6RBL5	ANXA5_HUMAN	ANXA5	Annexin A5	6.50298e+06
P08779	P08779	K1C16_HUMAN	KRT16	Keratin, type I cytoskeletal 16	1.3676e+06
P08861	P08861	CEL3B_HUMAN	CELA3B	Chymotrypsin-like elastase family member 3B	1.18652e+06
P09038;P09038-1;P09038-2;P09038-3	P09038;A0A0A0MQV6;P09038-1;P09038-2;P09038-3	FGF2_HUMAN	FGF2	Fibroblast growth factor 2	11607
P09525;P09525-3	P09525;P09525-2;P09525-3;Q6P452	ANXA4_HUMAN	ANXA4	Annexin A4	4.74749e+06
P09543;P09543-2	P09543;P09543-2	CN37_HUMAN	CNP	2',3'-cyclic-nucleotide 3'-phosphodiesterase	156380
P09601	P09601;A0A7I2V3I1;B1AHA8	HMOX1_HUMAN	HMOX1	Heme oxygenase 1	9716.88
P09622;P09622-2	P09622;E9PEX6;P09622-2	DLDH_HUMAN	DLD	Dihydrolipoyl dehydrogenase, mitochondrial	125887
P09651;P09651-2;P09651-3;Q32P51	P09651;Q32P51;A0A7I2V2L6;A0A7I2V3R8;A0A7I2V3W0;F8VZ49;F8W6I7;P09651-2;P09651-3;A0A7I2YQ85;F8VTQ5;F8W646	RA1L2_HUMAN;ROA1_HUMAN	HNRNPA1;HNRNPA1L2	Heterogeneous nuclear ribonucleoprotein A1	98356.2
P09669	P09669	COX6C_HUMAN	COX6C	Cytochrome c oxidase subunit 6C	84310.6
P09874	P09874;A0A7I2V3E1	PARP1_HUMAN	PARP1	Poly [ADP-ribose] polymerase 1	582802
P0C0L4;P0C0L4-2;P0C0L5	P0C0L4;P0C0L5;A0A0G2JL54;A0A0G2JPR0;A0A140TA29;A0A140TA32;A0A140TA44;A0A140TA49;F5GXS0;P0C0L4-2;A0A8V8TLP6	CO4A_HUMAN;CO4B_HUMAN	C4A;C4B_2	Complement C4-A	29190.3
P0C7P4;P47985	P47985;P0C7P4	UCRIL_HUMAN;UCRI_HUMAN	UQCRFS1;UQCRFS1P1	Putative cytochrome b-c1 complex subunit Rieske-like protein 1	9431.07
P0CB38;Q13310;Q13310-2;Q13310-3	Q13310;P0CB38;A0A7I2V4L7;A0A7I2V598;A0A7I2V5W9;B1ANR0;H0Y5F5;H0YEU6;Q13310-2;Q13310-3	PAB4L_HUMAN;PABP4_HUMAN	PABPC4;PABPC4L	Polyadenylate-binding protein 4-like	28498.5
P0CG48	P0CG47;P0CG48;P62979;P62987;M0R1M6;M0R2S1;B4DV12;F5GXK7;F5GYU3;F5H265;F5H2Z3;F5H388;F5H6Q2;F5H747;J3QKN0;J3QS39;J3QTR3;M0R1V7;Q96C32;CON__cRAP099P62979	UBC_HUMAN	UBC	Polyubiquitin-C	1.62503e+07
P0DME0;Q01105;Q01105-2;Q01105-3;Q01105-4	P0DME0;Q01105;Q01105-2;Q01105-3;Q01105-4;A0A0C4DFV9;A0A8I5KS71;A0A8J8YYJ1	SETLP_HUMAN;SET_HUMAN	SET;SETSIP	Protein SETSIP	118545
P0DMV8;P0DMV9	P0DMV8;P0DMV9;P34931;P0DMV8-2;A0A0G2JIW1;Q53FA3;V9GZ37	HS71A_HUMAN;HS71B_HUMAN	HSPA1A;HSPA1B	Heat shock 70 kDa protein 1A	5.22351e+06
P0DPB6	P0DPB6;A0A0R4J2F3	RPAC2_HUMAN	POLR1D	DNA-directed RNA polymerases I and III subunit RPAC2	28272.1
P10266;P63132;P63133;P63135;Q9BXR3;Q9QC07;Q9UQG0;Q9WJR5	Q9BXR3;Q9WJR5;P10266;P63132;P63133;P63135;Q9QC07;Q9UQG0	PO113_HUMAN;POK10_HUMAN;POK11_HUMAN;POK18_HUMAN;POK19_HUMAN;POK6_HUMAN;POK7_HUMAN;POK8_HUMAN	ERVK-10;ERVK-11;ERVK-18;ERVK-19;ERVK-6;ERVK-7;ERVK-8;HERVK_113	Endogenous retrovirus group K member 10 Pol protein	14929.3
P10412	P10412;P16402;P16403	H14_HUMAN	H1-4	Histone H1.4	1.9415e+06
P10586;P10586-2	P10586;H0Y4H1;H0Y6Z7;P10586-2	PTPRF_HUMAN	PTPRF	Receptor-type tyrosine-protein phosphatase F	91276.5
P10768	P10768;H7BZT7;U3KQT1;X6RA14	ESTD_HUMAN	ESD	S-formylglutathione hydrolase	17191.6
P10809	P10809;A0A7I2V2X6;A0A7I2V599;A0A7I2YQK6	CH60_HUMAN	HSPD1	60 kDa heat shock protein, mitochondrial	371525
P11021	P11021;A0A7P0TAI0	BIP_HUMAN	HSPA5	Endoplasmic reticulum chaperone BiP	1.82297e+06
P11047	P11047	LAMC1_HUMAN	LAMC1	Laminin subunit gamma-1	104901
P11137-4	P11137-4	MTAP2_HUMAN	MAP2	Isoform 4 of Microtubule-associated protein 2	193855
P11142	P11142;P54652;P11142-2;E9PK54;E9PKE3;E9PLF4;E9PN25;E9PN89;E9PPY6;E9PQK7;E9PQQ4	HSP7C_HUMAN	HSPA8	Heat shock cognate 71 kDa protein	1.58426e+07
P11182	P11182;Q5VVL7;A0A7P0Z494	ODB2_HUMAN	DBT	Lipoamide acyltransferase component of branched-chain alpha-keto acid dehydrogenase complex, mitochondrial	39005.2
P11258	P11258	A27_VACCW	VACWR150	Protein A27	342506
P11387	P11387	TOP1_HUMAN	TOP1	DNA topoisomerase 1	506643
P11388;P11388-2;P11388-3;P11388-4	P11388;P11388-2;P11388-3;P11388-4	TOP2A_HUMAN	TOP2A	DNA topoisomerase 2-alpha	770450
P11586	P11586;F5H2F4;V9GYY3;V9GZ78;A0A494C1T2;A0A8V8TKR5;A0A8V8TKS0;A0A8V8TKT4;A0A8V8TL46;A0A8V8TL50;A0A8V8TMA4;A0A8V8TMA9	C1TC_HUMAN	MTHFD1	C-1-tetrahydrofolate synthase, cytoplasmic	31659.8
P11908;P11908-2;P21108;P60891	P11908;P21108;P60891;A0A0B4J207;A0A2R8Y7H4;P11908-2;A0A6Q8PGF9;A0A6Q8PHK9;A6NMS2;B1ALA7;B1ALA9;D3YTJ7;Q15244	PRPS1_HUMAN;PRPS2_HUMAN;PRPS3_HUMAN	PRPS1;PRPS1L1;PRPS2	Ribose-phosphate pyrophosphokinase 2	174081
P11940;P11940-2	P11940;Q9H361;A0A087WTT1;A0A7I2V4N4;A0A7I2YQ88;A0A7I2YQE4;E7EQV3;E7ERJ7;H0YAR2;P11940-2;A0A7I2V649;A0A7I2YQ90;H0YBN4	PABP1_HUMAN	PABPC1	Polyadenylate-binding protein 1	17085.1
P12268	P12268;E7ETK5;H0Y4R1;A0A7I2V2T3;A0A7I2YQK5	IMDH2_HUMAN	IMPDH2	Inosine-5'-monophosphate dehydrogenase 2	99174.3
P12273	P12273	PIP_HUMAN	PIP	Prolactin-inducible protein	64776.1
P12277	P12277;A0A0S2Z471;G3V461;G3V4N7	KCRB_HUMAN	CKB	Creatine kinase B-type	70066.6
P12429	P12429;D6RA82;D6RFJ9	ANXA3_HUMAN	ANXA3	Annexin A3	428144
P12532	P12532;C9JSQ1;F8WCN3;P12532-2	KCRU_HUMAN	CKMT1B	Creatine kinase U-type, mitochondrial	7.83002e+06
P12814;P12814-2;P12814-3;P12814-4	P12814;P35609;P12814-2;P12814-3;P12814-4;A0A494C031;A0A494C033;A0A494C0Q3;A0A494C166;A0A494C1A0;A0A7I2V4Y4;A0A804HI95;A0A804HII9;A0A804HIN7;A0A804HIY0;A0A804HJN7;A0A804HJQ9;A0A804HK61;A0A804HKE2;A0A804HKG0;A0A804HL31;A0A804HLD0;A0A804HLF4;G3V2E8;G3V2N5;G3V2W4;G3V2X9;G3V5M4;H9KV75;P35609-2	ACTN1_HUMAN	ACTN1	Alpha-actinin-1	45399.1
P12923	P12923	I3_VACCW	VACWR072	Protein I3	692257
P12926	P12926	I7_VACCW	VACWR076	Core protease I7	2.69455e+06
P12927	P12927	NPH2_VACCW	NPH2	RNA helicase NPH-II	3.97063e+06
P12956	P12956;B1AHC9;P12956-2	XRCC6_HUMAN	XRCC6	X-ray repair cross-complementing protein 6	124811
P13010	P13010	XRCC5_HUMAN	XRCC5	X-ray repair cross-complementing protein 5	185303
P13051;P13051-2	P13051;P13051-2;A0A8V8TPS1;A0A8V8TQ66	UNG_HUMAN	UNG	Uracil-DNA glycosylase	49339.3
P13073	P13073	COX41_HUMAN	COX4I1	Cytochrome c oxidase subunit 4 isoform 1, mitochondrial	301989
P13473;P13473-2;P13473-3	P13473;P13473-2;P13473-3;H0YCG2	LAMP2_HUMAN	LAMP2	Lysosome-associated membrane glycoprotein 2	65457
P13639	P13639	EF2_HUMAN	EEF2	Elongation factor 2	2.05299e+06
P13647	P13647;H0YI76;H0YIN9	K2C5_HUMAN	KRT5	Keratin, type II cytoskeletal 5	427913
P13797;P13797-2;P13797-3	P13797;P13797-2;P13797-3	PLST_HUMAN	PLS3	Plastin-3	338044
P13928;Q5VT79	P13928;Q5VT79;P13928-3;A0A075B752;A0A087WTN9;A0A087WUP0;B4DTF2	ANXA8_HUMAN;AXA81_HUMAN	ANXA8;ANXA8L1	Annexin A8	253500
P14136;P14136-2;P14136-3	P14136;A0A1W2PR46;A0A1X7SBR3;A0A1X7SCE1;K7EJU1;P14136-3;B4DIR1;K7EKH9;K7ELP4;P14136-2	GFAP_HUMAN	GFAP	Glial fibrillary acidic protein	14741.7
P14356	P14356	M1_VACCW	VACWR030	Ankyrin repeat protein M1	113214
P14618;P14618-2	P14618;P14618-2;A0A804F6T5;H3BTN5;A0A804F729;B4DNK4;H3BQ34;H3BT25;H3BTJ2;H3BU13;H3BUW1;A0A8V8TMM5;A0A8V8TNX9;H3BN34;H3BQZ3	KPYM_HUMAN	PKM	Pyruvate kinase PKM	373265
P14678;P14678-2;P14678-3;P63162;P63162-2	P14678;P14678-2;P63162;P14678-3;P63162-2;J3KRY3;J3QLE5;S4R3P3	RSMB_HUMAN;RSMN_HUMAN	SNRPB;SNRPN	Small nuclear ribonucleoprotein-associated proteins B and B'	68779.7
P14866;P14866-2	P14866;M0QXS5;A0A3B3ITJ4;M0QYT0;M0R076;P14866-2	HNRPL_HUMAN	HNRNPL	Heterogeneous nuclear ribonucleoprotein L	25137.9
P14923	P14923	PLAK_HUMAN	JUP	Junction plakoglobin	57345.6
P15058	P15058	SPI1_VACCW	SPI-1	Serine proteinase inhibitor 1	28450.7
P15059	P15059	SPI2_VACCW	SPI-2	Serine proteinase inhibitor 2	66165.9
P15531;P15531-2	P15531;P22392;O60361;P22392-2;Q32Q12;E7ERL0;P15531-2;J3KPD9	NDKA_HUMAN	NME1	Nucleoside diphosphate kinase A	205341
P15880	P15880;E9PM36;E9PMM9;E9PQD7;H0YEN5;I3L404	RS2_HUMAN	RPS2	40S ribosomal protein S2	52775.1
P15924	P15924;P15924-2;P15924-3	DESP_HUMAN	DSP	Desmoplakin	83037.5
P15927;P15927-2;P15927-3	P15927;P15927-2;P15927-3;Q5TEJ7	RFA2_HUMAN	RPA2	Replication protein A 32 kDa subunit	138789
P16233	P16233	LIPP_HUMAN	PNLIP	Pancreatic triacylglycerol lipase	4.36868e+06
P16272	P16272	DNLI_VACCW	LIG	DNA ligase	91601.9
P16401	P10412;P16401;P16402;P16403;Q02539	H15_HUMAN	H1-5	Histone H1.5	1.41442e+06
P16710	P16710	A16_VACCW	VACWR136	Virion membrane protein A16	647807
P16712	P16712	A18_VACCW	VACWR138	Transcript termination protein A18	1.2254e+06
P16713	P16713	G1_VACCW	VACWR078	Metalloendopeptidase G1	498669
P16714	P16714	I1_VACCW	VACWR070	Telomere-binding protein I1	580707
P16715	P16715	P4A_VACCW	VACWR129	Major core protein 4a precursor	4.62455e+08
P16913	P16913	B1_VACCW	VPK1	B1 kinase	141164
P17096;P17096-2;P17096-3	P17096;P17096-2;P17096-3	HMGA1_HUMAN	HMGA1	High mobility group protein HMG-I/HMG-Y	341356
P17361	P17361	N1_VACCW	VACWR028	Protein N1	102133
P17366	P17366	P28_VACCW	p28	Truncated p28 protein	394189
P17371	P17371	C2_VACCW	VACWR026	Kelch repeat protein C2	86375.9
P17844;P17844-2	P17844;J3KTA4;A0A7I2V2S0;A0A7I2V507;J3KTQ4;J3QRQ7;P17844-2;J3QR02;X6RLV5	DDX5_HUMAN	DDX5	Probable ATP-dependent RNA helicase DDX5	26613.9
P17931	P17931	LEG3_HUMAN	LGALS3	Galectin-3	612662
P17980	P17980;E9PM69;R4GNH3	PRS6A_HUMAN	PSMC3	26S proteasome regulatory subunit 6A	30774.7
P18085	P18085;P61204;P84077;P84085;F5H423;A0A8V8TNZ0;A0A8V8TNZ5;A0A8V8TP92;A0A8V8TP99;A0A8V8TQC0;A0A8V8TQP8;C9J1Z8;C9JPM4;F5H0C7	ARF4_HUMAN	ARF4	ADP-ribosylation factor 4	95065.2
P18124	P18124;A8MUD9	RL7_HUMAN	RPL7	60S ribosomal protein L7	32376.1
P18206;P18206-2	P18206;P18206-2	VINC_HUMAN	VCL	Vinculin	59174.7
P18377	P18377	K4_VACCW	VACWR035	Phospholipase-D-like protein K4	6.01625e+06
P18384	P18384	SPI3_VACCW	SPI-3	Protein K2	366143
P18621;P18621-2;P18621-3	P18621;A0A0A0MRF8;A0A0A6YYL6;J3QLC8;P18621-2;P18621-3;A0A087WWH0;A0A087WXM6;J3KRB3;J3KRX5;J3QQT2;J3QS96	RL17_HUMAN	RPL17	60S ribosomal protein L17	57090.4
P19013	P19013	K2C4_HUMAN	KRT4	Keratin, type II cytoskeletal 4	255945
P19338	P19338;C9JLB1;H7BY16;A0A7I2V2U7;A0A7I2V3F3;A0A7I2V428;A0A7I2V5M5;A0A7I2V699	NUCL_HUMAN	NCL	Nucleolin	42674
P19367;P19367-2;P19367-3;P19367-4	P19367;P19367-2;P19367-3;P19367-4	HXK1_HUMAN	HK1	Hexokinase-1	1.13911e+06
P19404	P19404;E7EPT4	NDUV2_HUMAN	NDUFV2	NADH dehydrogenase [ubiquinone] flavoprotein 2, mitochondrial	117644
P19838;P19838-2;P19838-3	P19838;A0A494C1E9;P19838-2;P19838-3;D6RH30	NFKB1_HUMAN	NFKB1	Nuclear factor NF-kappa-B p105 subunit	14496.7
P19971;P19971-2	P19971;P19971-2;A0A494BZZ4	TYPH_HUMAN	TYMP	Thymidine phosphorylase	15674
P20073;P20073-2	P20073;P20073-2	ANXA7_HUMAN	ANXA7	Annexin A7	205884
P20340;P20340-2;P20340-4	P20340;P20340-2;Q53S08;P20340-4	RAB6A_HUMAN	RAB6A	Ras-related protein Rab-6A	179588
P20636	P20636	ETF2_VACCW	VETFL	Early transcription factor 82 kDa subunit	1.2628e+07
P20674	P20674;H3BNX8	COX5A_HUMAN	COX5A	Cytochrome c oxidase subunit 5A, mitochondrial	29792.1
P20700	P20700	LMNB1_HUMAN	LMNB1	Lamin-B1	215913
P20813;P20813-2	P20813;P20813-2;M0QZJ2	CP2B6_HUMAN	CYP2B6	Cytochrome P450 2B6	34265.8
P20839;P20839-2;P20839-3;P20839-4;P20839-5;P20839-6;P20839-7	P20839;C9J381;A0A3B3IRL5;P20839-3;P20839-2;P20839-4;P20839-5;P20839-6;P20839-7	IMDH1_HUMAN	IMPDH1	Inosine-5'-monophosphate dehydrogenase 1	27854.2
P20908;P20908-2	P20908;P20908-2	CO5A1_HUMAN	COL5A1	Collagen alpha-1(V) chain	74849.7
P21283	P21283;E7EV59	VATC1_HUMAN	ATP6V1C1	V-type proton ATPase subunit C 1	53860.9
P21291	P21291;E9PND2;E9PP21	CSRP1_HUMAN	CSRP1	Cysteine and glycine-rich protein 1	81904.9
P21333;P21333-2	P21333;P21333-2;Q60FE5	FLNA_HUMAN	FLNA	Filamin-A	994178
P21603;P21603-2	P21603;P21603-2	RP30_VACCW	RPO30	DNA-directed RNA polymerase 30 kDa polypeptide	3.11446e+06
P21604	P21604	E2_VACCW	VACWR058	Protein E2	32324.9
P21605;P21605-2	P21605;P21605-2	E3_VACCW	VACWR059	RNA-binding protein E3	3.00917e+06
P21607	P21607	E6_VACCW	VACWR062	Protein E6	701371
P21796	P21796;C9JI87	VDAC1_HUMAN	VDAC1	Voltage-dependent anion-selective channel protein 1	76942.4
P22102	P22102	PUR2_HUMAN	GART	Trifunctional purine biosynthetic protein adenosine-3	67895.9
P22314;P22314-2	P22314;P22314-2	UBA1_HUMAN	UBA1	Ubiquitin-like modifier-activating enzyme 1	40833.1
P22392;P22392-2	P22392;O60361;P22392-2;Q32Q12	NDKB_HUMAN	NME2	Nucleoside diphosphate kinase B	41228.6
P22626;P22626-2	P22626;A0A087WUI2;A0A7I2V323;A0A7I2V3P1;A0A7I2V3P7;A0A7I2V4I6;A0A7I2V4N0;A0A7I2V4N1;A0A7I2V4S4;P22626-2;A0A7I2YQN4	ROA2_HUMAN	HNRNPA2B1	Heterogeneous nuclear ribonucleoproteins A2/B1	274317
P22695	P22695;H3BRG4;A0A087WVZ4;H3BP04;H3BSJ9;H3BUE4;H3BUI9	QCR2_HUMAN	UQCRC2	Cytochrome b-c1 complex subunit 2, mitochondrial	37681.1
P23246;P23246-2;Q15233;Q15233-2	P23246;Q15233;P23246-2;Q15233-2;A0A7I2V464;A0A7I2V4J2;A0A7I2V4N2;A0A7I2V535;A0A7I2V5Y7;A0A7P0MRW0;A0A8Q3WMA7;C9IZL7;H7C367	NONO_HUMAN;SFPQ_HUMAN	NONO;SFPQ	Splicing factor, proline- and glutamine-rich	60141.9
P23284	P23284;A0A7P0TB45;A0A7P0Z497	PPIB_HUMAN	PPIB	Peptidyl-prolyl cis-trans isomerase B	8.66819e+06
P23371	P23371	PAP1_VACCW	PAPL	Poly(A) polymerase catalytic subunit	1.17729e+06
P23372	P23372	E8_VACCW	VACWR064	Protein E8	831021
P23381;P23381-2	P23381;G3V3H8;G3V3Y5;P23381-2;G3V277	SYWC_HUMAN	WARS1	Tryptophan--tRNA ligase, cytoplasmic	112580
P23396;P23396-2	P23396;E9PL09;E9PPU1;E9PSF4;H0YEU2;P23396-2	RS3_HUMAN	RPS3	40S ribosomal protein S3	131871
P23526;P23526-2	P23526;P23526-2	SAHH_HUMAN	AHCY	Adenosylhomocysteinase	22582.6
P23528	P23528;Q9Y281;E9PK25;E9PLJ3;E9PP50;E9PQB7;G3V1A4;Q9Y281-3	COF1_HUMAN	CFL1	Cofilin-1	85637.4
P24360	P24360	F8_VACCW	VACWR047	Protein F8	455412
P24666;P24666-4	P24666;G5E9R5;P24666-4;F2Z2Q9	PPAC_HUMAN	ACP1	Low molecular weight phosphotyrosine protein phosphatase	33737.2
P24757	P24757	RP35_VACCW	RPO35	DNA-directed RNA polymerase 35 kDa subunit	1.80187e+07
P24758	P24758	A26_VACCW	VACWR149	Protein A26	6.08802e+06
P24759	P24759	ATI_VACCW	VACWR148	A-type inclusion protein A25	1.04914e+06
P24761	P24761	A34_VACCW	VACWR157	Protein A34	102446
P24768	P24768	KBTB1_VACCW	KBTB1	Kelch repeat and BTB domain-containing protein A55	52025.3
P24770	P24770	B8_VACCW	VACWR190	Soluble interferon gamma receptor B8	414931
P25205;P25205-2	P25205;A0A499FHX9;J3KQ69;P25205-2	MCM3_HUMAN	MCM3	DNA replication licensing factor MCM3	25172.3
P25212	P25212	IL1BP_VACCW	VACWR197	Interleukin-1-binding protein	43394.9
P25213	P25213	B18_VACCW	VACWR200	Soluble interferon alpha/beta receptor B18	84861.6
P25311	P25311;C9JEV0	ZA2G_HUMAN	AZGP1	Zinc-alpha-2-glycoprotein	55488.2
P25685;P25685-2	P25685;P25685-2;A0A7I2V3K7;A0A7I2YQW1	DNJB1_HUMAN	DNAJB1	DnaJ homolog subfamily B member 1	93976.9
P25705;P25705-2	P25705;P25705-2;K7EJP1;K7EK77;K7ENJ4;K7EQH4;K7ERX7	ATPA_HUMAN	ATP5F1A	ATP synthase subunit alpha, mitochondrial	85233
P26196	P26196	DDX6_HUMAN	DDX6	Probable ATP-dependent RNA helicase DDX6	41474.8
P26368;P26368-2	P26368;P26368-2	U2AF2_HUMAN	U2AF2	Splicing factor U2AF 65 kDa subunit	79320.4
P26373;P26373-2	P26373;H3BUK8;J3KS98;P26373-2	RL13_HUMAN	RPL13	60S ribosomal protein L13	44086.3
P26447	P26447	S10A4_HUMAN	S100A4	Protein S100-A4	1.17165e+06
P26583	P26583;D6R9A6	HMGB2_HUMAN	HMGB2	High mobility group protein B2	99564.2
P26639;P26639-2	P26639;P26639-2	SYTC_HUMAN	TARS1	Threonine--tRNA ligase 1, cytoplasmic	1.42424e+06
P26641;P26641-2	P26641;P26641-2	EF1G_HUMAN	EEF1G	Elongation factor 1-gamma	729793
P26669	P26669	SODL_VACCW	VACWR171	Cu-Zn superoxide dismutase-like protein A45R	5.93227e+07
P26672	P26672	A46_VACCW	VACWR172	Protein A46	149536
P27348	P27348;E9PG15	1433T_HUMAN	YWHAQ	14-3-3 protein theta	12800.9
P27448;P27448-2;P27448-3;P27448-4;P27448-6;P27448-7;P27448-8;Q7KZI7;Q7KZI7-10;Q7KZI7-11;Q7KZI7-12;Q7KZI7-13;Q7KZI7-14;Q7KZI7-15;Q7KZI7-16;Q7KZI7-2;Q7KZI7-3;Q7KZI7-4;Q7KZI7-5;Q7KZI7-6;Q7KZI7-7;Q7KZI7-8;Q7KZI7-9;Q9P0L2;Q9P0L2-2;Q9P0L2-3	P27448;Q7KZI7;Q9P0L2;Q7KZI7-10;Q7KZI7-11;Q7KZI7-12;Q7KZI7-13;Q7KZI7-14;Q7KZI7-15;Q7KZI7-16;Q7KZI7-2;Q7KZI7-3;Q7KZI7-4;Q7KZI7-5;Q7KZI7-6;Q7KZI7-7;Q7KZI7-8;Q7KZI7-9;A0A087X0I6;A0A7I2V550;B4DIB3;E7ETY4;E9PC69;P27448-2;P27448-3;P27448-4;P27448-6;P27448-7;P27448-8;A0A0A0MRU9;A0A7I2V2E3;A0A7I2V2N8;A0A7I2V2U9;A0A7I2V3B9;A0A7I2V3I9;A0A7I2V409;A0A7I2V4G7;A0A7I2V4K8;A0A7I2V549;A0A7I2V5G3;A0A7I2V602;A0A7I2V…	MARK1_HUMAN;MARK2_HUMAN;MARK3_HUMAN	MARK1;MARK2;MARK3	MAP/microtubule affinity-regulating kinase 3	767779
P27635	P27635;F8W7C6;X1WI28	RL10_HUMAN	RPL10	60S ribosomal protein L10	17664.4
P27694	P27694	RFA1_HUMAN	RPA1	Replication protein A 70 kDa DNA-binding subunit	81932.5
P27708	P27708;F8VPD4	PYR1_HUMAN	CAD	CAD protein	237490
P27797	P27797;K7EL50;A0A7P0T861;K7EJB9	CALR_HUMAN	CALR	Calreticulin	62333
P27824;P27824-2;P27824-3	P27824;A0A7P0T840;A0A7P0T8G1;A0A7P0T937;A0A7P0T9L0;A0A7P0TAE9;A0A7P0TAR9;A0A7P0TB65;A0A7P0Z484;A0A7P0Z4D6;D6RGY2;P27824-2;P27824-3	CALX_HUMAN	CANX	Calnexin	70608.1
P28331;P28331-2;P28331-3;P28331-4;P28331-5	P28331;P28331-2;P28331-3;P28331-4;P28331-5;B4DJ81	NDUS1_HUMAN	NDUFS1	NADH-ubiquinone oxidoreductase 75 kDa subunit, mitochondrial	74969.4
P28340	P28340;A0A087WYJ2;A0A2R8Y705;M0R2B7;A0A2R8Y7K6;M0QZR8	DPOD1_HUMAN	POLD1	DNA polymerase delta catalytic subunit	241098
P28347	P28347;H0YE88;E9PKB7	TEAD1_HUMAN	TEAD1	Transcriptional enhancer factor TEF-1	10670.7
P29191	P29191	A4_VACCW	VACWR123	39kDa core protein	1.15801e+07
P29192	P29192	A6_VACCW	VACWR125	Protein A6	73327.3
P29401;P29401-2	P29401;P29401-2	TKT_HUMAN	TKT	Transketolase	205998
P29508;P48594	P29508;P48594;C9JZ65;H0Y5H9	SPB3_HUMAN;SPB4_HUMAN	SERPINB3;SERPINB4	Serpin B3	38851.2
P29692;P29692-2	P29692;P29692-2;A0A087X1X7;E9PK01;E9PRY8;E9PI39;E9PIZ1;E9PL12;E9PMW7;E9PPR1;E9PQ49;H0YCK7	EF1D_HUMAN	EEF1D	Elongation factor 1-delta	14656.5
P30041	P30041	PRDX6_HUMAN	PRDX6	Peroxiredoxin-6	129155
P30043	P30043;A0A2R8YEP4	BLVRB_HUMAN	BLVRB	Flavin reductase (NADPH)	18824.6
P30046	P30046;H7C342;J3KQ18	DOPD_HUMAN	DDT	D-dopachrome decarboxylase	93170.9
P30050	P30050	RL12_HUMAN	RPL12	60S ribosomal protein L12	56525.1
P30086	P30086	PEBP1_HUMAN	PEBP1	Phosphatidylethanolamine-binding protein 1	440119
P30405	P30405;Q9UNP9;E9PEQ6;E9PKY5;Q9UNP9-2;Q9UNP9-3	PPIF_HUMAN	PPIF	Peptidyl-prolyl cis-trans isomerase F, mitochondrial	549213
P30419;P30419-2	P30419;A0A7I2V3U5;A0A7I2V3X4;A0A7I2V539;P30419-2	NMT1_HUMAN	NMT1	Glycylpeptide N-tetradecanoyltransferase 1	78578.4
P30536	P30536;B1AH87	TSPO_HUMAN	TSPO	Translocator protein	82481.2
P30740	P30740	ILEU_HUMAN	SERPINB1	Leukocyte elastase inhibitor	1.6575e+06
P31025	P31025	LCN1_HUMAN	LCN1	Lipocalin-1	104700
P31327;P31327-3	P31327;P31327-2;P31327-3	CPSM_HUMAN	CPS1	Carbamoyl-phosphate synthase [ammonia], mitochondrial	152819
P31689	P31689	DNJA1_HUMAN	DNAJA1	DnaJ homolog subfamily A member 1	473808
P31930	P31930	QCR1_HUMAN	UQCRC1	Cytochrome b-c1 complex subunit 1, mitochondrial	58716.2
P31942;P31942-2;P31942-3;P31942-4;P31942-5;P31942-6	P31942;P31942-2;P31942-3;P31942-4;P31942-5;P31942-6	HNRH3_HUMAN	HNRNPH3	Heterogeneous nuclear ribonucleoprotein H3	38722.2
P31944	P31944	CASPE_HUMAN	CASP14	Caspase-14	33410.6
P31948;P31948-2;P31948-3	P31948;P31948-2;P31948-3	STIP1_HUMAN	STIP1	Stress-induced-phosphoprotein 1	17125.4
P31949	P31949	S10AB_HUMAN	S100A11	Protein S100-A11	693703
P32189;P32189-1;P32189-2;P32189-4;Q14409	P32189;Q14409;A0A8I5KXY7;P32189-1;P32189-2;P32189-4	GLPK3_HUMAN;GLPK_HUMAN	GK;GK3P	Glycerol kinase	19662.1
P32322;P32322-3	P32322;E2QRB3;P32322-3	P5CR1_HUMAN	PYCR1	Pyrroline-5-carboxylate reductase 1, mitochondrial	600894
P33993;P33993-2;P33993-3	P33993;P33993-2;P33993-3	MCM7_HUMAN	MCM7	DNA replication licensing factor MCM7	23449.2
P34897;P34897-3	P34897;G3V241;G3V2W0;G3V4T0;G3V4X0;G3V5L0;G3V2E4;G3V3Y8;G3V4W5;G3V540;P34897-2;P34897-3	GLYM_HUMAN	SHMT2	Serine hydroxymethyltransferase, mitochondrial	1.80641e+06
P35030;P35030-2;P35030-3;P35030-4;P35030-5	P35030;P35030-2;P35030-3;P35030-4;P35030-5;A0A7P0MNE9	TRY3_HUMAN	PRSS3	Trypsin-3	854822
P35080-2	C9J0J7;G5E9Q6;P35080-2	PROF2_HUMAN	PFN2	Isoform IIb of Profilin-2	11077.3
P35221;P35221-2;P35221-3	P35221;G3XAM7;P35221-2;P35221-3	CTNA1_HUMAN	CTNNA1	Catenin alpha-1	39889.5
P35237	P35237;P50452;P50452-2;A0A024QZX5;A0A087X1N8;A0A1B0GU38;A0A2R8Y6A7;A0A2R8YD12;C9JTJ8;C9JVA8;H7BXK7	SPB6_HUMAN	SERPINB6	Serpin B6	264502
P35244	P35244;B5MC59	RFA3_HUMAN	RPA3	Replication protein A 14 kDa subunit	127988
P35520;P35520-2	P35520;P35520-2;C9JMA6	CBS_HUMAN	CBS	Cystathionine beta-synthase	55149.4
P35555	P35555	FBN1_HUMAN	FBN1	Fibrillin-1	76521.4
P35573;P35573-2;P35573-3	P35573;P35573-2;P35573-3	GDE_HUMAN	AGL	Glycogen debranching enzyme	35148.4
P35579	P35579;A0A8I5KU92;A0A8I5KWT8;A0A8I5KYI1;Q5BKV1;B1AH99	MYH9_HUMAN	MYH9	Myosin-9	14475.8
P35580;P35580-2;P35580-3;P35580-4;P35580-5	P35580;A0A8I5KZ38;P35580-2;P35580-3;P35580-4;P35580-5	MYH10_HUMAN	MYH10	Myosin-10	1.86734e+06
P35606;P35606-2	P35606;A0A7I2V258;H0Y938;H0YAC7;A0A7I2V3G0;A0A7I2YQF9;P35606-2	COPB2_HUMAN	COPB2	Coatomer subunit beta'	210212
P35658;P35658-2;P35658-3;P35658-4;P35658-5	P35658;P35658-2;P35658-3;P35658-4;P35658-5;A0A494BZU9;A0A494C1F2;A0A8Q3SHZ4;A0A8Q3WLX1	NU214_HUMAN	NUP214	Nuclear pore complex protein Nup214	39857.7
P35998;P35998-2	P35998;C9JX88;P35998-2	PRS7_HUMAN	PSMC2	26S proteasome regulatory subunit 7	12571.3
P36873;P36873-2	P36873;F8VR82;F8VYE8;F8W0W8;A0A087WYY5;P36873-2	PP1G_HUMAN	PPP1CC	Serine/threonine-protein phosphatase PP1-gamma catalytic subunit	23468.2
P36957	P36957;P36957-2;Q86SW4	ODO2_HUMAN	DLST	Dihydrolipoyllysine-residue succinyltransferase component of 2-oxoglutarate dehydrogenase complex, mitochondrial	64631.9
P37108	P37108;H0YLA2	SRP14_HUMAN	SRP14	Signal recognition particle 14 kDa protein	59054.7
P37802;P37802-2	P37802;P37802-2;X6RJP6	TAGL2_HUMAN	TAGLN2	Transgelin-2	71682.5
P37837;P37837-2	P37837;P37837-2	TALDO_HUMAN	TALDO1	Transaldolase	266106
P38646	P38646;A0A7I2V2G2;A0A7I2V2S7;A0A7I2YQB2;D6RCD7;A0A3B3ITI4;A0A7I2V3F7;H0Y8K0	GRP75_HUMAN	HSPA9	Stress-70 protein, mitochondrial	352102
P39019	P39019;M0QYF7;M0R140;M0R2L9	RS19_HUMAN	RPS19	40S ribosomal protein S19	82497.7
P39060;P39060-1;P39060-2	P39060;H7BXV5;H7C457;P39060-1;P39060-2	COIA1_HUMAN	COL18A1	Collagen alpha-1(XVIII) chain	47321.7
P39656;P39656-3	P39656;A0A0C4DGS1;P39656-2;P39656-3	OST48_HUMAN	DDOST	Dolichyl-diphosphooligosaccharide--protein glycosyltransferase 48 kDa subunit	364351
P39748;P39748-2	P39748;P39748-2	FEN1_HUMAN	FEN1	Flap endonuclease 1	30032.6
P40227;P40227-2	P40227;P40227-2	TCPZ_HUMAN	CCT6A	T-complex protein 1 subunit zeta	94645.8
P40313	P40313;I3L162;I3NI28	CTRL_HUMAN	CTRL	Chymotrypsin-like protease CTRL-1	1.45288e+06
P40429	P40429;A0A7I2V2L9;A0A7I2V5L3;M0QYS1;Q6NVV1;Q8J015	RL13A_HUMAN	RPL13A	60S ribosomal protein L13a	126371
P40925;P40925-3	P40925;A0A5K1VW95;P40925-2;P40925-3;B8ZZ51;B9A041	MDHC_HUMAN	MDH1	Malate dehydrogenase, cytoplasmic	78049.6
P40926	P40926;G3XAL0;P40926-2	MDHM_HUMAN	MDH2	Malate dehydrogenase, mitochondrial	1.53729e+06
P40939	P40939;A0A2R8Y4F5;H0YFD6	ECHA_HUMAN	HADHA	Trifunctional enzyme subunit alpha, mitochondrial	124630
P41091;Q2VIR3;Q2VIR3-2	P41091;Q2VIR3;Q2VIR3-2	IF2GL_HUMAN;IF2G_HUMAN	EIF2S3;EIF2S3B	Eukaryotic translation initiation factor 2 subunit 3	86862.8
P41252	P41252;A0A0A0MSX9;A0A804HHW9;A0A804HIV9;A0A804HJ36;A0A804HJN6;A0A804HK69;A0A804HKU1;A0A804HL54;J3KR24	SYIC_HUMAN	IARS1	Isoleucine--tRNA ligase, cytoplasmic	52758.2
P42677	P42677	RS27_HUMAN	RPS27	40S ribosomal protein S27	67958.7
P42704	P42704;A0A804HHY9;A0A804HI14;A0A804HI40;A0A804HIG4;A0A804HIN4;A0A804HIQ7;A0A804HJH8;A0A804HJI0;A0A804HJZ1;A0A804HK30;A0A804HKI2;A0A804HKJ0;A0A804HKR3;A0A804HL40;A0A804HLG8;A0A804HLK8	LPPRC_HUMAN	LRPPRC	Leucine-rich PPR motif-containing protein, mitochondrial	35599.6
P42765	P42765;A0A0B4J2A4;K7EME0	THIM_HUMAN	ACAA2	3-ketoacyl-CoA thiolase, mitochondrial	39508.3
P43034	P43034;A0A6Q8PFU3;A0A6Q8PFT2;A0A6Q8PG63;A0A6Q8PH33	LIS1_HUMAN	PAFAH1B1	Platelet-activating factor acetylhydrolase IB subunit beta	46245.1
P43155;P43155-2	P43155;H0Y4Z7;P43155-2;A0A7P0T9E7;A0A7P0T9R9;A0A7P0TAR1;A0A7P0TBF3	CACP_HUMAN	CRAT	Carnitine O-acetyltransferase	197511
P43243	P43243;A0A0R4J2E8;A8MXP9;D6R991;D6REM6;H0Y8T4	MATR3_HUMAN	MATR3	Matrin-3	10660.8
P45880;P45880-1;P45880-2	P45880;A0A0A0MR02;A2A3S1;Q5JSD1;Q5JSD2;P45880-1;P45880-2	VDAC2_HUMAN	VDAC2	Voltage-dependent anion-selective channel protein 2	31668.6
P46776	P46776;E9PJD9;E9PLL6;E9PLX7	RL27A_HUMAN	RPL27A	60S ribosomal protein L27a	127590
P46777	P46777;A0A2R8Y4A2;A0A2R8Y6J3	RL5_HUMAN	RPL5	60S ribosomal protein L5	17226.3
P46778	P46778;G3V1B3;M0R181	RL21_HUMAN	RPL21	60S ribosomal protein L21	47427.4
P46781	P46781;B5MCT8;C9JM19	RS9_HUMAN	RPS9	40S ribosomal protein S9	11802.9
P46783;Q9NQ39	P46783;A0A1W2PQS6;Q9NQ39;A0A2R8Y6L3;A0A2R8Y7H1;A0A2R8YFH6;F6U211;S4R435	RS10L_HUMAN;RS10_HUMAN	RPS10;RPS10P5	40S ribosomal protein S10	47241.9
P46940	P46940;H0YLE8	IQGA1_HUMAN	IQGAP1	Ras GTPase-activating-like protein IQGAP1	606572
P47756;P47756-1	P47756;A0A6I8PRV6;B1AK85;B1AK87;B1AK88;P47756-1	CAPZB_HUMAN	CAPZB	F-actin-capping protein subunit beta	38555.3
P47929	P47929	LEG7_HUMAN	LGALS7B	Galectin-7	21895.6
P48444	P48444;B0YIW6;P48444-2	COPD_HUMAN	ARCN1	Coatomer subunit delta	350621
P48595	P48595	SPB10_HUMAN	SERPINB10	Serpin B10	15180
P48741	P17066;P48741	HSP77_HUMAN	HSPA7	Putative heat shock 70 kDa protein 7	3.10326e+06
P49327	A0A0U1RQF0;P49327	FAS_HUMAN	FASN	Fatty acid synthase	342118
P49368;P49368-2	P49368;P49368-2;E9PM09;E9PRC8;Q5SZW8;Q5SZX6;Q5SZX9	TCPG_HUMAN	CCT3	T-complex protein 1 subunit gamma	16009.9
P49406	P49406;A0A0A0MRF4;S4R3W9	RM19_HUMAN	MRPL19	39S ribosomal protein L19, mitochondrial	82175.9
P49411	P49411	EFTU_HUMAN	TUFM	Elongation factor Tu, mitochondrial	24422.6
P49588;P49588-2	P49588;A0A6Q8PF33;A0A6Q8PF77;A0A6Q8PFK3;A0A6Q8PFY2;A0A6Q8PGB5;A0A6Q8PGE8;A0A6Q8PGN5;A0A6Q8PGR9;A0A6Q8PH44;A0A6Q8PHJ2;A0A6Q8PHP3;A0A6Q8PHP7;H3BPK7;P49588-2	SYAC_HUMAN	AARS1	Alanine--tRNA ligase, cytoplasmic	23708.5
P49748;P49748-2;P49748-3	P49748;P49748-2;P49748-3	ACADV_HUMAN	ACADVL	Very long-chain specific acyl-CoA dehydrogenase, mitochondrial	155067
P49821;P49821-2	P49821;G3V0I5;B4DE93;P49821-2;H0YD04	NDUV1_HUMAN	NDUFV1	NADH dehydrogenase [ubiquinone] flavoprotein 1, mitochondrial	261750
P50395	P50395;P50395-2	GDIB_HUMAN	GDI2	Rab GDP dissociation inhibitor beta	248857
P50416;P50416-2	P50416;P50416-2;H3BP22;H3BUJ0;H3BUV7	CPT1A_HUMAN	CPT1A	Carnitine O-palmitoyltransferase 1, liver isoform	55520.2
P50453	P50453	SPB9_HUMAN	SERPINB9	Serpin B9	77210
P50914	P50914;E7EPB3	RL14_HUMAN	RPL14	60S ribosomal protein L14	42139.5
P50990;P50990-2	P50990;H7C4C8;P50990-2;P50990-3	TCPQ_HUMAN	CCT8	T-complex protein 1 subunit theta	252504
P50991	P50991;P50991-2	TCPD_HUMAN	CCT4	T-complex protein 1 subunit delta	23941.7
P50995;P50995-2	P50995;P50995-2	ANX11_HUMAN	ANXA11	Annexin A11	78574.2
P51148;P51148-2	P51148;P51148-2	RAB5C_HUMAN	RAB5C	Ras-related protein Rab-5C	36995.4
P51610;P51610-2;P51610-3;P51610-4	P51610;A6NEM2;P51610-2;P51610-3;P51610-4	HCFC1_HUMAN	HCFC1	Host cell factor 1	58099.6
P51659	P51659;A0A2R8YD50;A0A2R8YDT8;A0A2R8YEG2;A0A2R8YF45;A0A804HIR1;A0A804HK65;A0A804HKT2;A0A804HKU2;A0A804HLJ0;E7EPL9;E7ER27	DHB4_HUMAN	HSD17B4	Peroxisomal multifunctional enzyme type 2	582730
P51812;Q15418;Q15418-2;Q15418-3;Q15418-4	P51812;Q15418;B1AXG1;B4DG22;B7ZB17;E9PGT3;Q15418-2;Q15418-3;Q15418-4;A0A2R8Y603;Q5SVM6	KS6A1_HUMAN;KS6A3_HUMAN	RPS6KA1;RPS6KA3	Ribosomal protein S6 kinase alpha-3	33576.9
P52209;P52209-2	P52209;K7EM49;K7EPF6;K7EMN2;P52209-2	6PGD_HUMAN	PGD	6-phosphogluconate dehydrogenase, decarboxylating	30858.4
P52565	P52565;J3KRE2;J3KTF8;J3QQX2	GDIR1_HUMAN	ARHGDIA	Rho GDP-dissociation inhibitor 1	42925.3
P52597	P31943;P52597;P55795;E9PCY7;G8JLB6;H0YB39;H0YBD7;H0YBG7	HNRPF_HUMAN	HNRNPF	Heterogeneous nuclear ribonucleoprotein F	86557.2
P52789	P52789;E9PB90	HXK2_HUMAN	HK2	Hexokinase-2	55322.1
P52815	P52815;B4DLN1	RM12_HUMAN	MRPL12	39S ribosomal protein L12, mitochondrial	79800.7
P52907	P47755;P52907;C9JUG7;F8W9N7;P47755-2	CAZA1_HUMAN	CAPZA1	F-actin-capping protein subunit alpha-1	52526.5
P53004	P53004	BIEA_HUMAN	BLVRA	Biliverdin reductase A	57600.3
P53007	P53007;B4DP62	TXTP_HUMAN	SLC25A1	Tricarboxylate transport protein, mitochondrial	31805.9
P53041	P53041;A8MU39;H0YDU8	PPP5_HUMAN	PPP5C	Serine/threonine-protein phosphatase 5	38024.9
P53396;P53396-2;P53396-3	P53396;P53396-2;P53396-3;K7ESG8	ACLY_HUMAN	ACLY	ATP-citrate synthase	24040.1
P53618	P53618	COPB_HUMAN	COPB1	Coatomer subunit beta	37880.4
P53621;P53621-2	P53621;A0A3B3IS84;A0A3B3ISC6;A0A3B3IT15;A0A3B3ITI7;P53621-2	COPA_HUMAN	COPA	Coatomer subunit alpha	282794
P53677	P53677;E5RJ52	AP3M2_HUMAN	AP3M2	AP-3 complex subunit mu-2	23515.6
P53804	P53804;A0A8Q3WLN3;E9PCE7;E9PMP8;E9PMS7;H7BZ57;A0A8Q3WLK8;A8MT23	TTC3_HUMAN	TTC3	E3 ubiquitin-protein ligase TTC3	209548
P53985	P53985	MOT1_HUMAN	SLC16A1	Monocarboxylate transporter 1	102726
P53992	P53992;G5EA31	SC24C_HUMAN	SEC24C	Protein transport protein Sec24C	71682.2
P53999	P53999	TCP4_HUMAN	SUB1	Activated RNA polymerase II transcriptional coactivator p15	781888
P54578	P54578;A6NJA2;P54578-2;P54578-3	UBP14_HUMAN	USP14	Ubiquitin carboxyl-terminal hydrolase 14	136630
P54652	P54652	HSP72_HUMAN	HSPA2	Heat shock-related 70 kDa protein 2	59594
P54725;P54725-2;P54725-3;P54727	P54725;P54727;A0A494C0B4;K7ELW1;K7ENJ0;P54725-2;P54725-3;Q5W0S4;Q5W0S5	RD23A_HUMAN;RD23B_HUMAN	RAD23A;RAD23B	UV excision repair protein RAD23 homolog A	21949.6
P55036;P55036-2	P55036;P55036-2;Q5VWC4;A6PVX3	PSMD4_HUMAN	PSMD4	26S proteasome non-ATPase regulatory subunit 4	24828.6
P55060;P55060-3;P55060-4	P55060;P55060-3;P55060-4	XPO2_HUMAN	CSE1L	Exportin-2	48630.9
P55072	P55072;C9JUP7;A0A7I2V2Y2;A0A7I2V540;A0A7I2V5G8;A0A7P0T8A3;A0A7P0T8Q5;A0A7P0TAQ1;A0A7P0TAW3;A0A7P0Z4C6;A0A7P0T9X5	TERA_HUMAN	VCP	Transitional endoplasmic reticulum ATPase	106197
P55735;P55735-2;P55735-3;P55735-4	P55735;A8MXL6;P55735-3;E7ERC8;P55735-2;P55735-4	SEC13_HUMAN	SEC13	Protein SEC13 homolog	139203
P55854;P55854-2;P61956;P61956-2;Q6EEV6	P55854;P61956;Q6EEV6;P55854-2;P61956-2;A8MU27;A8MUA9	SUMO2_HUMAN;SUMO3_HUMAN;SUMO4_HUMAN	SUMO2;SUMO3;SUMO4	Small ubiquitin-related modifier 3	29803.8
P55884;P55884-2	P55884;P55884-2	EIF3B_HUMAN	EIF3B	Eukaryotic translation initiation factor 3 subunit B	26137.2
P56378;P56378-2	P56378;P56378-2	ATP68_HUMAN	ATP5MJ	ATP synthase subunit ATP5MJ, mitochondrial	18315.2
P56537	P56537;B7ZBH1	IF6_HUMAN	EIF6	Eukaryotic translation initiation factor 6	58740.8
P56556	P56556;A0A2Y9D025;R4GN43	NDUA6_HUMAN	NDUFA6	NADH dehydrogenase [ubiquinone] 1 alpha subcomplex subunit 6	18044.2
P57721;P57721-2;P57721-3;P57721-4;P57721-5;P57723;P57723-2;Q15365;Q15366;Q15366-2;Q15366-3;Q15366-4;Q15366-5;Q15366-6;Q15366-7;Q15366-8	P57721;Q15365;Q15366;P57723;P57721-2;P57721-3;P57721-4;P57721-5;Q15366-2;Q15366-3;Q15366-4;Q15366-5;Q15366-6;Q15366-7;Q15366-8;C9IZV9;C9J0A4;C9J5V4;C9J7A9;C9JSA6;C9JTY5;C9JZY3;C9K0A2;E9PFP8;F8VTZ0;F8VZX2;F8W0G4;F8W1G6;F8WC71;H3BRU6;H3BSP4;J3QT27;P57723-2	PCBP1_HUMAN;PCBP2_HUMAN;PCBP3_HUMAN;PCBP4_HUMAN	PCBP1;PCBP2;PCBP3;PCBP4	Poly(rC)-binding protein 3	24955.5
P57737-3;Q9Y3D7	Q9Y3D7;A0A0A6YYL4;P57737-3;I3L0X9;I3L1U7;I3L3T0	CORO7_HUMAN;TIM16_HUMAN	CORO7;PAM16	Isoform 3 of Coronin-7	66380.1
P60174;P60174-3	P60174;U3KPZ0;U3KQF3;P60174-3;P60174-4	TPIS_HUMAN	TPI1	Triosephosphate isomerase	215632
P60660;P60660-2	P60660;P60660-2;B7Z6Z4;F8VPF3;F8VXL3;F8VZU9;F8W180;F8W1R7;G3V1V0;G3V1Y7;G8JLA2;H0YI43;J3KND3	MYL6_HUMAN	MYL6	Myosin light polypeptide 6	62094.8
P60709;P63261	P60709;P63261;A0A2R8Y793;A0A2R8YGF8;A0A6Q8PFE4;A0A6Q8PH58;A0A804GS07;E7EVS6;G5E9R0;I3L1U9;I3L3I0;I3L3R2;I3L4N8;J3KT65;K7EM38	ACTB_HUMAN;ACTG_HUMAN	ACTB;ACTG1	Actin, cytoplasmic 1	2.94302e+06
P60842	P60842;Q14240;Q14240-2;E7EQG2	IF4A1_HUMAN	EIF4A1	Eukaryotic initiation factor 4A-I	78748.6
P60903	P60903	S10AA_HUMAN	S100A10	Protein S100-A10	208146
P61019;Q8WUD1	P61019;Q8WUD1;A0A3B3ITL1;E9PE37;E9PKL7;H0YD31	RAB2A_HUMAN;RAB2B_HUMAN	RAB2A;RAB2B	Ras-related protein Rab-2A	25109.4
P61026	P61026	RAB10_HUMAN	RAB10	Ras-related protein Rab-10	92753.2
P61221	P61221;D6R9I9	ABCE1_HUMAN	ABCE1	ATP-binding cassette sub-family E member 1	29806.4
P61247	P61247;D6RAT0;E9PFI5;D6RAS7;D6RB09;D6RED7;D6RG13;H0Y8L7;D6RGE0	RS3A_HUMAN	RPS3A	40S ribosomal protein S3a	30794.2
P61254	P61254	RL26_HUMAN	RPL26	60S ribosomal protein L26	27493.3
P61964	P61964	WDR5_HUMAN	WDR5	WD repeat-containing protein 5	141691
P61978;P61978-2;P61978-3	P61978;P61978-2;P61978-3;Q5T6W2	HNRPK_HUMAN	HNRNPK	Heterogeneous nuclear ribonucleoprotein K	72282.5
P61981	P61981	1433G_HUMAN	YWHAG	14-3-3 protein gamma	22418.3
P62081	P62081;B5MCP9	RS7_HUMAN	RPS7	40S ribosomal protein S7	26882.2
P62140	P36873;P62136;P62140;A0A7I2V4F7;B4DJ75;E9PMD7;F8VR82;F8VYE8;F8W0W8;A0A087WYY5;C9J9S3;C9JP48;P36873-2;P62136-2;P62136-3;A0A8V8TQ71;A0A8V8TRH9;H0Y3Y6	PP1B_HUMAN	PPP1CB	Serine/threonine-protein phosphatase PP1-beta catalytic subunit	131910
P62195;P62195-2	P62195;P62195-2;J3KRP2;J3QLH6;J3QQM1;J3QSA9;J3QSE0	PRS8_HUMAN	PSMC5	26S proteasome regulatory subunit 8	27774.4
P62241	P62241;Q5JR95	RS8_HUMAN	RPS8	40S ribosomal protein S8	123142
P62258	P62258;B4DJF2;I3L3T1;K7EIT4;P62258-2	1433E_HUMAN	YWHAE	14-3-3 protein epsilon	113909
P62263	P62263;A0A2R8Y811	RS14_HUMAN	RPS14	40S ribosomal protein S14	77158.3
P62277	P62277;E9PS50;J3KMX5	RS13_HUMAN	RPS13	40S ribosomal protein S13	64242.4
P62314	P62314;J3QLI9	SMD1_HUMAN	SNRPD1	Small nuclear ribonucleoprotein Sm D1	72388
P62316;P62316-2	P62316;K7EJB5;P62316-2	SMD2_HUMAN	SNRPD2	Small nuclear ribonucleoprotein Sm D2	32124.8
P62318;P62318-2	P62318;P62318-2	SMD3_HUMAN	SNRPD3	Small nuclear ribonucleoprotein Sm D3	94941.6
P62333	P62333;A0A087X2I1;H0YJC0;H0YJS8	PRS10_HUMAN	PSMC6	26S proteasome regulatory subunit 10B	88600.9
P62424	P62424;Q5T8U3	RL7A_HUMAN	RPL7A	60S ribosomal protein L7a	36230.2
P62495;P62495-2	P62495;B7Z7P8;P62495-2	ERF1_HUMAN	ETF1	Eukaryotic peptide chain release factor subunit 1	23550.5
P62736;P63267;P68032;P68133	P62736;P63267;P68032;P68133;A0A804HKV3;A6NL76;B8ZZJ2;C9JFL5;F6QUT6;F6UVQ4;F8WB63	ACTA_HUMAN;ACTC_HUMAN;ACTH_HUMAN;ACTS_HUMAN	ACTA1;ACTA2;ACTC1;ACTG2	Actin, aortic smooth muscle	69840.4
P62753	P62753;A2A3R7	RS6_HUMAN	RPS6	40S ribosomal protein S6	56151
P62805	P62805	H4_HUMAN	H4C16	Histone H4	1.52173e+08
P62826	P62826;B4DV51;B5MDF5;F5H018;J3KQE5	RAN_HUMAN	RAN	GTP-binding nuclear protein Ran	110320
P62829	P62829;J3KTJ3	RL23_HUMAN	RPL23	60S ribosomal protein L23	44520.2
P62906	P62906	RL10A_HUMAN	RPL10A	60S ribosomal protein L10a	877844
P62910	P62910;D3YTB1;F8W727	RL32_HUMAN	RPL32	60S ribosomal protein L32	16660.4
P62913;P62913-2	P62913;P62913-2;Q5VVC8	RL11_HUMAN	RPL11	60S ribosomal protein L11	16134.5
P62917	P62917;E9PKU4;E9PKZ0;E9PP36	RL8_HUMAN	RPL8	60S ribosomal protein L8	83643.7
P62942	P62942;Q1JUQ5;F6T7Q3	FKB1A_HUMAN	FKBP1A	Peptidyl-prolyl cis-trans isomerase FKBP1A	119953
P63010;P63010-2;P63010-3	P63010;P63010-2;A0A087X253;P63010-3;A0A087WU93;A0A087WYD1;A0A087WZQ6;K7EJ01	AP2B1_HUMAN	AP2B1	AP-2 complex subunit beta	117429
P63104	P63104;B0AZS6;B7Z2E6;E7EX29;H0YB80;P63104-2	1433Z_HUMAN	YWHAZ	14-3-3 protein zeta/delta	146927
P63167;Q96FJ2	P63167;Q96FJ2	DYL1_HUMAN;DYL2_HUMAN	DYNLL1;DYNLL2	Dynein light chain 1, cytoplasmic	15399.3
P63241;P63241-2	P63241;Q9GZV4;Q6IS14;C9J4W5;C9J7B5;F8WCJ1;I3L397;I3L504;P63241-2	IF5A1_HUMAN	EIF5A	Eukaryotic translation initiation factor 5A-1	68091.6
P63244	P63244;D6R9L0;D6R9Z1;D6RFX4;H0Y8W2;J3KPE3;D6RAU2;D6RFZ9;D6RHH4;E9PD14;H0YAF8	RACK1_HUMAN	RACK1	Receptor of activated protein C kinase 1	204138
P68036;P68036-3	P68036;P68036-3;A0A8Q3WL22	UB2L3_HUMAN	UBE2L3	Ubiquitin-conjugating enzyme E2 L3	18477.1
P68104;Q5VTE0	P68104;Q5VTE0;A0A087WV01;A0A087WVQ9;A0A7I2V3H3;A0A7I2V5N4;A0A7I2V659;A6PW80;Q5JR01	EF1A1_HUMAN;EF1A3_HUMAN	EEF1A1;EEF1A1P5	Elongation factor 1-alpha 1	279645
P68317	P68317	RP07_VACCW	RPO7	DNA-directed RNA polymerase 7 kDa subunit	1.26473e+06
P68363;Q9BQE3	P0DPH7;P0DPH8;P68363;P68366;Q6PEY2;Q71U36;Q9BQE3;Q9NY65;F5H5D3;A0A7P0T945;C9J2C0;P0DPH7-2;P68363-2;P68366-2;Q71U36-2;Q9NY65-2;V9GZ17	TBA1B_HUMAN;TBA1C_HUMAN	TUBA1B;TUBA1C	Tubulin alpha-1B chain	514080
P68371	P04350;P07437;P68371;Q13509;Q13885;Q9BUF5;Q9BVA1;A0A0B4J269;K7ESM5;Q5JP53;Q5ST81;Q13509-2	TBB4B_HUMAN	TUBB4B	Tubulin beta-4B chain	366345
P68431;P84243;Q16695;Q71DI3	P68431;P84243;Q16695;Q71DI3;A0A590UJJ6;B4DEB1;K7EK07;K7EMV3;K7ES00	H31T_HUMAN;H31_HUMAN;H32_HUMAN;H33_HUMAN	H3-3B;H3-4;H3C12;H3C13	Histone H3.1	7.64658e+06
P68438	P68438	RAP94_VACCW	RAP94	RNA polymerase-associated transcription-specificity factor RAP94	5.96998e+06
P68440	P68440	D13_VACCW	VACWR118	Scaffold protein D13	78634.8
P68444	P68444	B7_VACCW	VACWR189	Protein B7	357880
P68446	P68446	E7_VACCW	VACWR063	Protein E7	25212.8
P68448	P68448	E11_VACCW	VACWR067	Core protein E11	829450
P68458	P68458	G3_VACCW	VACWR079	Protein G3	167731
P68460	P68460	GLRX2_VACCW	VACWR081	Glutaredoxin-2	38271.8
P68462	P68462	I6_VACCW	VACWR075	Telomere-binding protein I6	160973
P68593	P68593	A17_VACCW	VACWR137	Virion membrane protein A17 precursor	887899
P68609	P68609	RP22_VACCW	RPO22	DNA-directed RNA polymerase 22 kDa subunit	9.66311e+06
P68611	P68611	RP19_VACCW	RPO19	DNA-directed RNA polymerase 19 kDa subunit	2.25867e+06
P68613	P68613	VLTF1_VACCW	VLTF1	Late transcription factor 1	68733.5
P68623	P68623	L5_VACCW	VACWR092	Protein L5	900552
P68633	P68633	A28_VACCW	VACWR151	Envelope protein A28	451773
P68638	P68638	VCP_VACCW	VACWR025	Complement control protein C3	866417
P68692	P68692	GLRX1_VACCW	VACWR069	Glutaredoxin-1	4.45519e+06
P68698	P68698	TOP1_VACCW	TOP1	DNA topoisomerase 1B	3.09766e+06
P68712	P68712	A21_VACCW	VACWR140	Virion membrane protein A21	73579.1
P68716	P68716	G7_VACCW	VACWR085	Assembly protein G7	2.08932e+06
P68718	P68718	A15_VACCW	VACWR135	Core protein A15	429365
P69849;Q15155;Q5JPE7;Q5JPE7-2	Q15155;Q5JPE7;P69849;A0A0G2JN29;A0A0G2JP90;A0A7I2V2V8;A0A7I2V2Z5;A0A7I2V4D7;A0A7I2V4T6;A0A7I2V686;A0A7I2V6B0;J3KN36;Q5JPE7-2;Q5JPE7-3	NOMO1_HUMAN;NOMO2_HUMAN;NOMO3_HUMAN	NOMO1;NOMO2;NOMO3	Nodal modulator 3	34111.5
P78344;P78344-2	P78344;D3DQV9;E9PKF8;H0Y3P2;P78344-2	IF4G2_HUMAN	EIF4G2	Eukaryotic translation initiation factor 4 gamma 2	251039
P78362;P78362-2;Q96SB4;Q96SB4-3;Q96SB4-4	P78362;Q96SB4;H3BLV9;P78362-2;Q96SB4-3;Q96SB4-4;D6RBF8	SRPK1_HUMAN;SRPK2_HUMAN	SRPK1;SRPK2	SRSF protein kinase 2	26486.7
P78406	P78406;E9PPG9;E9PQ57	RAE1L_HUMAN	RAE1	mRNA export factor RAE1	35980.7
P81605;P81605-2	P81605;P81605-2	DCD_HUMAN	DCD	Dermcidin	464651
P83881;Q969Q0	P83881;Q969Q0;H0Y5B4;H7BZ11;J3KQN4;R4GN19	RL36A_HUMAN;RL36L_HUMAN	RPL36A;RPL36AL	60S ribosomal protein L36a	20970.3
P98160	P98160	PGBM_HUMAN	HSPG2	Basement membrane-specific heparan sulfate proteoglycan core protein	172899
Q00059	Q00059;H7BYN3	TFAM_HUMAN	TFAM	Transcription factor A, mitochondrial	8399.25
Q00536;Q00536-2;Q00536-3	Q00536;E5RGN0;E5RIU4;E5RIY8;E5RJM2;Q00536-2;Q00536-3	CDK16_HUMAN	CDK16	Cyclin-dependent kinase 16	628453
Q00610;Q00610-2	P53675;Q00610;A0A087WVQ6;A0A087WX41;K7EJJ5;P53675-2;Q00610-2;A0A8V8TQ14;A0A8V8TQK1;A0A8V8TQK3;A0A8V8TR47;A0A8V8TRE8;A0A8V8TRF0	CLH1_HUMAN	CLTC	Clathrin heavy chain 1	265632
Q00796	Q00796;A0A6I8PIS1	DHSO_HUMAN	SORD	Sorbitol dehydrogenase	47133
Q00839;Q00839-2	Q00839;Q00839-2;A0A1W2PP34;A0A1W2PP35;A0A1W2PPH7;A0A1W2PPL4;A0A1W2PPS1;A0A1W2PQ74;A0A1W2PQL0;A0A1W2PRZ7;A0A1X7SBS1;Q5RI18	HNRPU_HUMAN	HNRNPU	Heterogeneous nuclear ribonucleoprotein U	136802
Q01082;Q01082-2;Q01082-3	Q01082;A0A087WUZ3;Q01082-2;Q01082-3;F8W6C1	SPTB2_HUMAN	SPTBN1	Spectrin beta chain, non-erythrocytic 1	57176.1
Q01218	Q01218	HEMA_VACCW	HA	Protein A56	217751
Q01219	Q01219	A51_VACCW	VACWR177	Protein A51	24261.1
Q01469	Q01469;I6L8B7	FABP5_HUMAN	FABP5	Fatty acid-binding protein 5	79949.7
Q01518	Q01518;Q01518-2;Q5T0R1;Q5T0R2;Q5T0R3;Q5T0R4;Q5T0R5;Q5T0R6;Q5T0R7;Q5T0R9	CAP1_HUMAN	CAP1	Adenylyl cyclase-associated protein 1	139127
Q01813;Q01813-2	Q01813;A0A7I2V3Z0;B1APP6;Q01813-2;A0A8V8TMY4	PFKAP_HUMAN	PFKP	ATP-dependent 6-phosphofructokinase, platelet type	37042.5
Q02388;Q02388-2	Q02388;Q02388-2	CO7A1_HUMAN	COL7A1	Collagen alpha-1(VII) chain	18112.3
Q02413	Q02413	DSG1_HUMAN	DSG1	Desmoglein-1	69395.5
Q02543	Q02543;M0R117;M0R1A7;M0R3D6	RL18A_HUMAN	RPL18A	60S ribosomal protein L18a	9583.09
Q02643	Q02643;Q9HB44;Q9HB45	GHRHR_HUMAN	GHRHR	Growth hormone-releasing hormone receptor	125198
Q02790	Q02790;F5H1U3	FKBP4_HUMAN	FKBP4	Peptidyl-prolyl cis-trans isomerase FKBP4	93357.9
Q02878	Q02878;F8VR69;F8VZ45;U3KQR5	RL6_HUMAN	RPL6	60S ribosomal protein L6	69874.8
Q02880;Q02880-2	Q02880;E9PCY5;A0A8V8TN33;A0A8V8TP20;A0A8V8TPE3;Q02880-2	TOP2B_HUMAN	TOP2B	DNA topoisomerase 2-beta	851601
Q03252	Q03252	LMNB2_HUMAN	LMNB2	Lamin-B2	60422.8
Q03692	Q03692	COAA1_HUMAN	COL10A1	Collagen alpha-1(X) chain	27464.8
Q04206;Q04206-2;Q04206-3;Q04206-4	Q04206;A0A087X0W8;E9PKH5;Q04206-2;Q04206-3;Q04206-4;Q2TAM5	TF65_HUMAN	RELA	Transcription factor p65	35227.5
Q04637;Q04637-3;Q04637-4;Q04637-5;Q04637-6;Q04637-7;Q04637-8;Q04637-9	Q04637;Q04637-9;Q04637-3;Q04637-4;Q04637-5;Q04637-6;Q04637-7;Q04637-8;E7EUU4;E7EX73;E9PGM1;A0A7I2Y1C3;H7C0V6	IF4G1_HUMAN	EIF4G1	Eukaryotic translation initiation factor 4 gamma 1	144366
Q04695	Q04695	K1C17_HUMAN	KRT17	Keratin, type I cytoskeletal 17	195415
Q04837	Q04837;C9K0U8;E7EUY5;A0A0G2JLD8	SSBP_HUMAN	SSBP1	Single-stranded DNA-binding protein, mitochondrial	3.90245e+06
Q05048	Q05048;A0A0A0MSZ9	CSTF1_HUMAN	CSTF1	Cleavage stimulation factor subunit 1	70741.9
Q05707;Q05707-2;Q05707-3	Q05707;Q05707-2;Q05707-3;J3QT83	COEA1_HUMAN	COL14A1	Collagen alpha-1(XIV) chain	304913
Q06210;Q06210-2	Q06210;A0A6I8PRN4;Q06210-2	GFPT1_HUMAN	GFPT1	Glutamine--fructose-6-phosphate aminotransferase [isomerizing] 1	32984.4
Q06330;Q06330-2;Q06330-3;Q06330-4;Q06330-5;Q06330-6;Q06330-7	Q06330;Q06330-2;Q06330-3;Q06330-4;Q06330-5;Q06330-6;Q06330-7;D6RF98;A0A7P0T947;A0A7P0T9W9;A0A7P0T9Y9;A0A7P0TBJ4;A0A7P0Z4N7;D6R927;D6R946;D6RA45;D6RB37;D6RBQ8;D6RCM1	SUH_HUMAN	RBPJ	Recombining binding protein suppressor of hairless	21313.3
Q07021	Q07021	C1QBP_HUMAN	C1QBP	Complement component 1 Q subcomponent-binding protein, mitochondrial	55919
Q07065	Q07065	CKAP4_HUMAN	CKAP4	Cytoskeleton-associated protein 4	55860.5
Q07889;Q07889-2	Q07889;A0A8I5KP47;A0A8I5KWL0;A0A8I5QJ77;A0A8I5QJF3;G5E9C8;Q07889-2	SOS1_HUMAN	SOS1	Son of sevenless homolog 1	120614
Q08188	Q08188;A0A494C0J7	TGM3_HUMAN	TGM3	Protein-glutamine gamma-glutamyltransferase E	15568.2
Q08211	Q08211	DHX9_HUMAN	DHX9	ATP-dependent RNA helicase A	46776.3
Q08257	Q08257;Q08257-3;A6NP24;C9JH92	QOR_HUMAN	CRYZ	Quinone oxidoreductase	567597
Q08378;Q08378-2;Q08378-4	Q08378;Q08378-2;Q08378-4;A0A8I5KQ98;A0A8I5KQH9;A0A8I5KSF0;A0A8I5KSV3;A0A8I5KTE5;A0A8I5KU25;A0A8I5KVX9;A0A8I5KW20;A0A8I5KWY9;A0A8I5KXF8;A0A8I5KYV8;A0A8I5QJ69;A0A8I5QKK4;A0A8I5QKX6	GOGA3_HUMAN	GOLGA3	Golgin subfamily A member 3	118531
Q08554;Q08554-2	Q08554;Q08554-2	DSC1_HUMAN	DSC1	Desmocollin-1	36340.3
Q08752	Q08752	PPID_HUMAN	PPID	Peptidyl-prolyl cis-trans isomerase D	54888.4
Q08945	Q08945	SSRP1_HUMAN	SSRP1	FACT complex subunit SSRP1	1.62535e+06
Q09028;Q09028-2;Q09028-3;Q09028-4	Q09028;Q09028-2;Q09028-3;Q09028-4;H0YCT5;H0YDK2;H0YEU5;H0YF10	RBBP4_HUMAN	RBBP4	Histone-binding protein RBBP4	39928.5
Q09666	Q09666	AHNK_HUMAN	AHNAK	Neuroblast differentiation-associated protein AHNAK	309985
Q10567;Q10567-2;Q10567-3;Q10567-4	P63010;P63010-2;Q10567;Q10567-3;A0A087X253;P63010-3;Q10567-2;Q10567-4;A0A087WU93;A0A087WYD1;A0A087WZQ6;C9J1E7	AP1B1_HUMAN	AP1B1	AP-1 complex subunit beta-1	138799
Q12788	Q12788	TBL3_HUMAN	TBL3	Transducin beta-like protein 3	64826.6
Q12791-7	A0A0A0MRC3;Q12791-7	KCMA1_HUMAN	KCNMA1	Isoform 7 of Calcium-activated potassium channel subunit alpha-1	12832.5
Q12792;Q12792-3;Q12792-4	Q12792;F8VS81;Q12792-3;Q12792-4	TWF1_HUMAN	TWF1	Twinfilin-1	59812
Q12904;Q12904-2	Q12904;Q12904-2;A0A5F9ZHC5;A0A804HJ47;A0A8C8KIA0;A0A8C8MUD1	AIMP1_HUMAN	AIMP1	Aminoacyl tRNA synthase complex-interacting multifunctional protein 1	50617.5
Q12905	Q12905;A0A0A0MRL0;B4DY09;X6R6Z1	ILF2_HUMAN	ILF2	Interleukin enhancer-binding factor 2	144050
Q12931;Q12931-2	Q12931;I3L0K7;I3L239;Q12931-2	TRAP1_HUMAN	TRAP1	Heat shock protein 75 kDa, mitochondrial	67798.4
Q13023	Q13023	AKAP6_HUMAN	AKAP6	A-kinase anchor protein 6	163750
Q13200	Q13200;Q13200-2;Q13200-3	PSMD2_HUMAN	PSMD2	26S proteasome non-ATPase regulatory subunit 2	55188.4
Q13214;Q13214-2	Q13214;Q13214-2;A0A0C4DGV8	SEM3B_HUMAN	SEMA3B	Semaphorin-3B	262684
Q13228;Q13228-2;Q13228-3;Q13228-4	Q13228;Q13228-2;Q13228-3;Q13228-4	SBP1_HUMAN	SELENBP1	Methanethiol oxidase	36256.2
Q13232	Q13232;H3BPR2	NDK3_HUMAN	NME3	Nucleoside diphosphate kinase 3	39552
Q13247;Q13247-3	Q08170;Q13247;A0A590UK80;Q13247-2;Q13247-3;A0A0D9SEM4;A0A590UJK4;A0A590UJP7;A0A590UK01	SRSF6_HUMAN	SRSF6	Serine/arginine-rich splicing factor 6	18899.5
Q13283	Q13283;A0A7I2V494;A0A7I2V565;A0A7I2V5H1;A0A7I2V5M7;A0A7I2YQF2;A0A7I2YQH0;A0A7I2YQN9	G3BP1_HUMAN	G3BP1	Ras GTPase-activating protein-binding protein 1	56741.1
Q13347	Q13347;A0A7I2V2M3;A0A7I2V3N2;A0A7I2V3U3;A0A7I2V607;A0A7I2V613;A0A7I2V640;A0A7I2V685;A0A7I2YQC8;A0A7I2YQF8;A0A7I2YQI2;A0A7I2YQI6;A0A7I2YQT9;A0A7I2YQU2;A0A7P0MRT9;Q5TFK1;A0A7I2V3K6;A0A7I2V4S8	EIF3I_HUMAN	EIF3I	Eukaryotic translation initiation factor 3 subunit I	41165.2
Q13356;Q13356-2	Q13356;A0A7P0T843;A0A7P0T8E8;A0A7P0TA15;A0A7P0TB19;A0A7P0TBL3;Q13356-2;A0A7P0TAH4;A0A7P0Z4K4	PPIL2_HUMAN	PPIL2	RING-type E3 ubiquitin-protein ligase PPIL2	32579.8
Q13404;Q13404-1;Q13404-2;Q13404-7	Q13404;I3L0A0;Q13404-1;Q13404-2;Q13404-6;Q13404-7;G3V2F7	UB2V1_HUMAN	UBE2V1	Ubiquitin-conjugating enzyme E2 variant 1	29622.6
Q13409;Q13409-2;Q13409-3;Q13409-7	Q13409;Q13409-3;Q13409-2;Q13409-5;Q13409-6;Q13409-7	DC1I2_HUMAN	DYNC1I2	Cytoplasmic dynein 1 intermediate chain 2	75333.1
Q13492;Q13492-2;Q13492-3;Q13492-4;Q13492-5	Q13492;E9PI56;E9PKP6;E9PLJ8;Q13492-2;Q13492-3;Q13492-4;Q13492-5	PICAL_HUMAN	PICALM	Phosphatidylinositol-binding clathrin assembly protein	53933.2
Q13509	P07437;Q13509;Q13885;Q9BVA1;A0A0B4J269;Q5JP53;G3V2N6;G3V2R8;G3V3R4;G3V5W4	TBB3_HUMAN	TUBB3	Tubulin beta-3 chain	80881.8
Q13557;Q13557-10;Q13557-11;Q13557-12;Q13557-3;Q13557-4;Q13557-5;Q13557-6;Q13557-8;Q13557-9	Q13557;Q13557-8;E9PBG7;E9PF82;Q13557-10;Q13557-11;Q13557-12;Q13557-3;Q13557-4;Q13557-5;Q13557-6;Q13557-9;D6R938;A0A8V8TN60;A0A8V8TN65;A0A8V8TN88;A0A8V8TNA1;A0A8V8TNA7;A0A8V8TND4;A0A8V8TNN4;A0A8V8TNN9;A0A8V8TNR6;A0A8V8TPJ8;A0A8V8TPK3;A0A8V8TPM4;A0A8V8TPY4;A0A8V8TQ10	KCC2D_HUMAN	CAMK2D	Calcium/calmodulin-dependent protein kinase type II subunit delta	18327.1
Q13610	Q13610;B4DJV5	PWP1_HUMAN	PWP1	Periodic tryptophan protein 1 homolog	57586.3
Q13620;Q13620-1;Q13620-3	Q13619;Q13620;A0A669KAX4;A0A7P0T954;A0A7P0T9L3;A0A7P0TAQ3;K4DI93;A0A0A0MR50;A0A7P0T8P8;A0A7P0T9C8;Q13619-2;Q13620-1;Q13620-3	CUL4B_HUMAN	CUL4B	Cullin-4B	58889.3
Q13724;Q13724-2	Q13724;A0A3B3IS52;A0A3B3IRK6;A0A8I5KTK5;Q13724-2	MOGS_HUMAN	MOGS	Mannosyl-oligosaccharide glucosidase	125707
Q13813;Q13813-2;Q13813-3	Q13813;A0A0D9SF54;A0A0D9SGF6;Q13813-2;Q13813-3	SPTN1_HUMAN	SPTAN1	Spectrin alpha chain, non-erythrocytic 1	104896
Q13835-2	Q13835-2	PKP1_HUMAN	PKP1	Isoform 1 of Plakophilin-1	23753.7
Q13867	Q13867;K7ES02;J3KSD8;K7ESE8	BLMH_HUMAN	BLMH	Bleomycin hydrolase	66845.2
Q14008;Q14008-2;Q14008-3	Q14008;Q14008-2;Q14008-3;E9PQH5	CKAP5_HUMAN	CKAP5	Cytoskeleton-associated protein 5	241192
Q14019	Q14019;H3BT58	COTL1_HUMAN	COTL1	Coactosin-like protein	15588.7
Q14103;Q14103-2;Q14103-3;Q14103-4	Q14103;Q14103-4;D6RAF8;Q14103-2;Q14103-3;D6RF44;H0Y8G5;H0YA96	HNRPD_HUMAN	HNRNPD	Heterogeneous nuclear ribonucleoprotein D0	75378.5
Q14165	Q14165;F5GX14;F5H1S8	MLEC_HUMAN	MLEC	Malectin	46720.5
Q14204	Q14204;A0A2R8Y5T0;A0A2R8Y6H2;A0A2R8Y706;A0A2R8YFZ7;A0A7P0T7V5;A0A7P0T825;A0A7P0T8N2;A0A7P0T8W5;A0A7P0T916;A0A7P0T934;A0A7P0T9C4;A0A7P0T9F1;A0A7P0T9K2;A0A7P0T9R4;A0A7P0T9S3;A0A7P0TA13;A0A7P0TAF3;A0A7P0TAM4;A0A7P0TAW9;A0A7P0TB64;A0A7P0TB75;A0A7P0TBJ7;A0A2R8YGC7;A0A7P0T942;A0A7P0T990;A0A7P0TAV5;A0A804HHY6	DYHC1_HUMAN	DYNC1H1	Cytoplasmic dynein 1 heavy chain 1	49823.2
Q14315;Q14315-2	Q14315;Q14315-2	FLNC_HUMAN	FLNC	Filamin-C	1.08454e+06
Q14331	Q14331;E9PRR7	FRG1_HUMAN	FRG1	Protein FRG1	41743.5
Q14667;Q14667-2;Q14667-3	Q14667;Q14667-2;Q14667-3;K7EQ86;Q08E86	BLTP2_HUMAN	BLTP2	Bridge-like lipid transfer protein family member 2	489428
Q14677;Q14677-2;Q14677-3	Q14677;Q14677-2;Q14677-3	EPN4_HUMAN	CLINT1	Clathrin interactor 1	130069
Q14839;Q14839-2	Q14839;A0A0C4DGG9;A0A2R8Y212;A0A2R8Y425;A0A2R8Y521;A0A2R8Y5J0;A0A2R8Y8C1;A0A2R8YFD8;A0A2R8YFK9;A0A2U3TZM0;F5GWX5;A0A2R8Y445;A0A2R8YD40;A0A2R8YDJ9;A0A2R8YER1;Q14839-2;A0A2R8Y4X2;A0A2R8Y5M9;A0A2R8Y7I0;A0A2R8Y7M9;A0A2R8YDW2;A0A2R8YE38	CHD4_HUMAN	CHD4	Chromodomain-helicase-DNA-binding protein 4	17282.7
Q14CN4;Q14CN4-2;Q14CN4-3;Q3SY84;Q7RTS7;Q86Y46;Q86Y46-2	Q14CN4;Q3SY84;Q7RTS7;Q86Y46;F8W1S1;Q14CN4-2;Q14CN4-3;Q86Y46-2;H0YIG3	K2C71_HUMAN;K2C72_HUMAN;K2C73_HUMAN;K2C74_HUMAN	KRT71;KRT72;KRT73;KRT74	Keratin, type II cytoskeletal 72	84920.1
Q15008;Q15008-4	Q15008;Q15008-2;Q15008-3;Q15008-4;C9J0E9;H7C531	PSMD6_HUMAN	PSMD6	26S proteasome non-ATPase regulatory subunit 6	167800
Q15019;Q15019-2;Q15019-3	Q15019;B5MCX3;Q15019-3;Q15019-2;H7C2Y0	SEPT2_HUMAN	SEPTIN2	Septin-2	40284.8
Q15020;Q15020-4	Q15020;A0A499FI31;Q15020-4	SART3_HUMAN	SART3	Squamous cell carcinoma antigen recognized by T-cells 3	33498.3
Q15042;Q15042-3	Q15042;A0A8I5KRH8;A0A8J9AUI2;Q15042-3	RB3GP_HUMAN	RAB3GAP1	Rab3 GTPase-activating protein catalytic subunit	8990.98
Q15046;Q15046-2	Q15046;Q15046-2;H3BVA8	SYK_HUMAN	KARS1	Lysine--tRNA ligase	14886.5
Q15067;Q15067-2;Q15067-3	Q15067;Q15067-2;Q15067-3	ACOX1_HUMAN	ACOX1	Peroxisomal acyl-coenzyme A oxidase 1	21705.6
Q15070;Q15070-2	Q15070;A0A087X0L7;E7EVY0;J3KNA0;Q15070-2	OXA1L_HUMAN	OXA1L	Mitochondrial inner membrane protein OXA1L	55907.3
Q15111;Q15111-2;Q9UPR0;Q9UPR0-2;Q9UPR0-3	Q15111;Q9UPR0;A0A0A0MT40;H3BUD4;H7C276;Q9UPR0-2;Q9UPR0-3;Q15111-2	PLCL1_HUMAN;PLCL2_HUMAN	PLCL1;PLCL2	Inactive phospholipase C-like protein 1	2.95766e+06
Q15149;Q15149-2;Q15149-3;Q15149-4;Q15149-5;Q15149-6;Q15149-7;Q15149-8;Q15149-9	Q15149;Q15149-2;Q15149-3;Q15149-4;Q15149-5;Q15149-6;Q15149-7;Q15149-8;Q15149-9;A0A8I5KSD5;A0A8I5KUE3;A0A8I5KYZ1;E9PMV1;H0YDN1	PLEC_HUMAN	PLEC	Plectin	16689.4
Q15181	Q15181	IPYR_HUMAN	PPA1	Inorganic pyrophosphatase	43192.3
Q15291;Q15291-2	Q15291;Q15291-2	RBBP5_HUMAN	RBBP5	Retinoblastoma-binding protein 5	35480.1
Q15393	Q15393	SF3B3_HUMAN	SF3B3	Splicing factor 3B subunit 3	128495
Q15459;Q15459-2	Q15459;Q15459-2	SF3A1_HUMAN	SF3A1	Splicing factor 3A subunit 1	66897.8
Q15517	Q15517;G8JLG2;Q2L6G8	CDSN_HUMAN	CDSN	Corneodesmosin	40606.6
Q15642;Q15642-2;Q15642-3;Q15642-4;Q15642-5	Q15642;Q15642-2;M0R0F9;Q15642-3;Q15642-4;Q15642-5;W4VSQ9;M0R2H7	CIP4_HUMAN	TRIP10	Cdc42-interacting protein 4	23578
Q15942	Q15942;H0Y2Y8;H7C3D3;Q15942-2	ZYX_HUMAN	ZYX	Zyxin	60411.5
Q16531	Q16531;A0A7P0T870;A0A7P0T965;A0A7P0TAK7;A0A7P0TB30;A0A7P0Z3Z5;A0A7P0Z4B9;F5GY55;F5GWI0	DDB1_HUMAN	DDB1	DNA damage-binding protein 1	197966
Q16576;Q16576-2	Q16576;E9PC52;Q16576-2;Q5JP01	RBBP7_HUMAN	RBBP7	Histone-binding protein RBBP7	202493
Q16658	Q16658;A0A0A0MSB2;C9JFC0;C9JPH9	FSCN1_HUMAN	FSCN1	Fascin	208307
Q16698;Q16698-2	Q16698;Q16698-2;E5RFV2;E5RID6;E5RJD2;E5RJG7	DECR_HUMAN	DECR1	2,4-dienoyl-CoA reductase [(3E)-enoyl-CoA-producing], mitochondrial	60347.5
Q16718;Q16718-2	Q16718;A0A087X1G1;A0A7I2V2W4;A0A7I2V3L8;C9IZN5;F8WAS3;H7BYD0;Q16718-2	NDUA5_HUMAN	NDUFA5	NADH dehydrogenase [ubiquinone] 1 alpha subcomplex subunit 5	96887.2
Q16881;Q16881-2;Q16881-3;Q16881-4;Q16881-5;Q16881-6	Q16881;Q16881-4;Q16881-5;A0A182DWI3;Q16881-2;Q16881-3;Q16881-6;Q16881-7;E9PIR7;E9PKD3	TRXR1_HUMAN	TXNRD1	Thioredoxin reductase 1, cytoplasmic	64020.4
Q16891;Q16891-2;Q16891-4	Q16891;B9A067;C9J406;H7C463;Q16891-2;Q16891-3;Q16891-4	MIC60_HUMAN	IMMT	MICOS complex subunit MIC60	119494
Q2KHM9;Q2KHM9-2	Q2KHM9;Q2KHM9-2	MOONR_HUMAN	KIAA0753	Protein moonraker	1.89705e+06
Q2M3W8;Q2M3W8-2;Q2M3W8-3	Q2M3W8;F8W889;M0R361;Q2M3W8-2;Q2M3W8-3	ZN181_HUMAN	ZNF181	Zinc finger protein 181	184799
Q2TAY7;Q2TAY7-2	Q2TAY7;Q2TAY7-2	SMU1_HUMAN	SMU1	WD40 repeat-containing protein SMU1	206851
Q3ZCQ8;Q3ZCQ8-2	Q3ZCQ8;M0R003;M0R047;M0R1Y4;Q3ZCQ8-2;M0QXC3;M0R2D2;M0R2Z3;M0R303	TIM50_HUMAN	TIMM50	Mitochondrial import inner membrane translocase subunit TIM50	16923.1
Q4G0F5	Q4G0F5;H0YCI7	VP26B_HUMAN	VPS26B	Vacuolar protein sorting-associated protein 26B	147224
Q4UJ75;Q5CZ79;Q5CZ79-2;Q5SQ80;Q5TYW2;Q5VUR7	Q4UJ75;Q5CZ79;Q5SQ80;Q5TYW2;Q5VUR7;A0A494C151;A0A8V8TM75;Q5CZ79-2	A20A1_HUMAN;A20A2_HUMAN;A20A3_HUMAN;A20A4_HUMAN;AN20B_HUMAN	ANKRD20A1;ANKRD20A2P;ANKRD20A3P;ANKRD20A4P;ANKRD20A8P	Putative ankyrin repeat domain-containing protein 20A4	498909
Q53GG5;Q53GG5-2;Q53GG5-3	Q53GG5;Q53GG5-2;Q53GG5-3;A0A087WYF8;A0A2R8Y6L7;A0A2U3TZH4;D6RAF1	PDLI3_HUMAN	PDLIM3	PDZ and LIM domain protein 3	13839.3
Q5D862	Q5D862	FILA2_HUMAN	FLG2	Filaggrin-2	119782
Q5HYI8	Q5HYI8;C9JXM3	RABL3_HUMAN	RABL3	Rab-like protein 3	18396
Q5T1B0	Q5T1B0;B1AM31	AXDN1_HUMAN	AXDND1	Axonemal dynein light chain domain-containing protein 1	51178.6
Q5TEC6	P68431;P84243;Q16695;Q6NXT2;Q71DI3;Q5TEC6;A0A590UJJ6;B4DEB1;K7EK07;K7EMV3;K7EP01;K7ES00	H37_HUMAN	H3-7	Histone H3-7	7.53865e+06
Q5VWW1;Q5VWW1-2;Q5VWW1-3	Q5VWW1;Q5VWW1-2;Q5VWW1-3	C1QL3_HUMAN	C1QL3	Complement C1q-like protein 3	131235
Q5VZK9;Q5VZK9-2	Q5VZK9;Q5VZK9-2;A0A0U1RQQ1;A0A8V8TRE2	CARL1_HUMAN	CARMIL1	F-actin-uncapping protein LRRC16A	57269.9
Q5XKP0	Q5XKP0;A0A140TA86	MIC13_HUMAN	MICOS13	MICOS complex subunit MIC13	7511.04
Q6IBS0	Q6IBS0;A0A7I2V2U8;A0A7I2V5D3;D6RG15	TWF2_HUMAN	TWF2	Twinfilin-2	94681.7
Q6KB66;Q6KB66-2	Q6KB66;Q6KB66-2	K2C80_HUMAN	KRT80	Keratin, type II cytoskeletal 80	16922.6
Q6N021;Q6N021-2;Q6N021-3	Q6N021;E7EPB1;E7EQS8;Q6N021-2;Q6N021-3	TET2_HUMAN	TET2	Methylcytosine dioxygenase TET2	19946.4
Q6P2H3;Q6P2H3-2;Q6P2H3-3;Q6P2H3-4	Q6P2H3;H7BZW2;Q6P2H3-2;Q6P2H3-3;Q6P2H3-4	CEP85_HUMAN	CEP85	Centrosomal protein of 85 kDa	100483
Q6P2Q9	Q6P2Q9;I3L0J9	PRP8_HUMAN	PRPF8	Pre-mRNA-processing-splicing factor 8	23414.7
Q6PGP7	Q6PGP7;A0A8V8TLS3;A0A8V8TLT2;A0A8V8TLU2;A0A8V8TMA8;A0A8V8TMB2;A0A8V8TNJ4	SKI3_HUMAN	SKIC3	SKI3 subunit of superkiller complex protein	19216.6
Q6UB35;Q6UB35-2	Q6UB35;B7ZM99;A0A087WVM4;Q6UB35-2;H0Y327;Q5JYA3;Q5JYA8	C1TM_HUMAN	MTHFD1L	Monofunctional C1-tetrahydrofolate synthase, mitochondrial	44207.1
Q6UXV4	Q6UXV4	MIC27_HUMAN	APOOL	MICOS complex subunit MIC27	25985.3
Q6XD76	Q6XD76	ASCL4_HUMAN	ASCL4	Achaete-scute homolog 4	860314
Q71UI9-3;Q71UI9-4	P0C0S5;Q71UI9;A0A494C189;C9J0D1;C9J386;Q71UI9-2;Q71UI9-3;Q71UI9-4	H2AV_HUMAN	H2AZ2	Isoform 3 of Histone H2A.V	24162.8
Q76ZJ3	Q76ZJ3	C22L_VACCW	B28R	Truncated CrmB protein	30218.2
Q76ZN5	Q76ZN5	PROF_VACCW	VACWR167	Profilin	1.24495e+07
Q76ZP7	Q76ZP7	RP132_VACCW	RPO132	DNA-directed RNA polymerase 133 kDa polypeptide	7.18869e+06
Q76ZQ3	Q76ZQ3	A14_VACCW	VACWR133	Virion membrane protein A14	21966.5
Q76ZQ4	Q76ZQ4	A13_VACCW	VACWR132	Virion membrane protein A13	508875
Q7KZF4	Q7KZF4;H7C597	SND1_HUMAN	SND1	Staphylococcal nuclease domain-containing protein 1	90526.8
Q7LGA3;Q7LGA3-2;Q7LGA3-3	Q7LGA3;Q7LGA3-2;Q7LGA3-3;A0A8I5KR52;A0A8I5KW95;A0A8I5QKN0;K7EP71	HS2ST_HUMAN	HS2ST1	Heparan sulfate 2-O-sulfotransferase 1	77714.3
Q7Z2W4;Q7Z2W4-4	Q7Z2W4;C9J6P4;Q7Z2W4-4;A0A7P0T8C6	ZCCHV_HUMAN	ZC3HAV1	Zinc finger CCCH-type antiviral protein 1	23409.1
Q7Z6E9;Q7Z6E9-2	Q7Z6E9;Q7Z6E9-2;A0A2R8Y880;H3BSK8	RBBP6_HUMAN	RBBP6	E3 ubiquitin-protein ligase RBBP6	65716.7
Q7Z6Z7;Q7Z6Z7-2;Q7Z6Z7-3	Q7Z6Z7;Q7Z6Z7-2;Q7Z6Z7-3;H0Y659	HUWE1_HUMAN	HUWE1	E3 ubiquitin-protein ligase HUWE1	88485.5
Q7Z794	Q7Z794	K2C1B_HUMAN	KRT77	Keratin, type II cytoskeletal 1b	70081.1
Q7Z7A1;Q7Z7A1-2;Q7Z7A1-5	Q7Z7A1;Q7Z7A1-2;Q7Z7A1-5;A0A8I5KPW8;A0A8I5KQ52;A0A8I5KY43;Q5JVD1	CNTRL_HUMAN	CNTRL	Centriolin	35523.8
Q80HV7	Q80HV7	A12_VACCW	VACWR131	25 kDa core protein A12L	180211
Q80HV8	Q80HV8	A11_VACCW	VACWR130	Protein A11	289493
Q85320	Q85320	A9_VACCW	VACWR128	Virion membrane protein A9	40950.1
Q86SQ7;Q86SQ7-2;Q86SQ7-3;Q86SQ7-4	Q86SQ7;Q86SQ7-2;Q86SQ7-3;Q86SQ7-4;A0A0C4DG71;A0A0G2JQM2;A0A0G2JR20;A0A0G2JR50;S4R323	SDCG8_HUMAN	SDCCAG8	Serologically defined colon cancer antigen 8	35660.6
Q86UQ4;Q86UQ4-4	Q86UQ4;A0A0A0MT16;Q86UQ4-4	ABCAD_HUMAN	ABCA13	ATP-binding cassette sub-family A member 13	8142.5
Q86X55;Q86X55-1;Q86X55-2	Q86X55;K7EQA8;Q86X55-1;Q86X55-2	CARM1_HUMAN	CARM1	Histone-arginine methyltransferase CARM1	35435.7
Q86YF9;Q86YF9-2	Q86YF9;Q86YF9-2	DZIP1_HUMAN	DZIP1	Cilium assembly protein DZIP1	113188
Q89121	Q89121	VPK2_VACCW	VPK2	Serine/threonine-protein kinase 2	1.07746e+06
Q8IUE6	P16104;Q8IUE6;Q96QV6	H2A2B_HUMAN	H2AC21	Histone H2A type 2-B	103943
Q8IX04;Q8IX04-2;Q8IX04-3;Q8IX04-4;Q8IX04-6	Q8IX04;Q8IX04-2;Q8IX04-3;Q8IX04-4;Q8IX04-6	UEVLD_HUMAN	UEVLD	Ubiquitin-conjugating enzyme E2 variant 3	71073.3
Q8IYB8	Q8IYB8	SUV3_HUMAN	SUPV3L1	ATP-dependent RNA helicase SUPV3L1, mitochondrial	101684
Q8IZT6	Q8IZT6;A0A7P0Z491;A0A7P0Z4R7	ASPM_HUMAN	ASPM	Abnormal spindle-like microcephaly-associated protein	74626.3
Q8N0S2;Q8N0S2-2;Q8N0S2-3	Q8N0S2;Q8N0S2-2;Q8N0S2-3;A0A0B4J1R9	SYCE1_HUMAN	SYCE1	Synaptonemal complex central element protein 1	51940.4
Q8N1N4	Q8N1N4;Q8N1N4-2	K2C78_HUMAN	KRT78	Keratin, type II cytoskeletal 78	74805.6
Q8N257	P06899;P23527;P33778;Q16778;Q6DN03;Q6DRA6;Q8N257	H2B3B_HUMAN	H2BC26	Histone H2B type 3-B	3.50374e+06
Q8N3A8;Q8N3A8-2	Q8N3A8;E9PFI7;F5H3X8;Q8N3A8-2	PARP8_HUMAN	PARP8	Protein mono-ADP-ribosyltransferase PARP8	88635.6
Q8N4T8;Q8N4T8-2	Q8N4T8;Q8N4T8-2;H0Y962	CBR4_HUMAN	CBR4	3-oxoacyl-[acyl-carrier-protein] reductase	22036
Q8N766;Q8N766-2;Q8N766-3	Q8N766;A0A8I5KQA0;A0A8I5KRL9;A0A8I5KTE8;A0A8I5KW55;H7C5A2;Q8N766-2;Q8N766-3;A0A8I5KWE3;A0A8I5KXE1	EMC1_HUMAN	EMC1	ER membrane protein complex subunit 1	53902.9
Q8NAT1	Q8NAT1	PMGT2_HUMAN	POMGNT2	Protein O-linked-mannose beta-1,4-N-acetylglucosaminyltransferase 2	69347.1
Q8NC96;Q8NC96-2	Q8NC96;A0A1W2PRL5;A0A1W2PRM0;F5GYH1;A0A1W2PPF5;A0A1W2PR09;A0A1W2PR27;A0A1W2PRQ7;Q8NC96-2	NECP1_HUMAN	NECAP1	Adaptin ear-binding coat-associated protein 1	44253.6
Q8NCN5	Q8NCN5;A8MT40	PDPR_HUMAN	PDPR	Pyruvate dehydrogenase phosphatase regulatory subunit, mitochondrial	44128
Q8NCW5;Q8NCW5-2	Q8NCW5;Q8NCW5-2	NNRE_HUMAN	NAXE	NAD(P)H-hydrate epimerase	28638.5
Q8NEB9	Q8NEB9;A8MYT4	PK3C3_HUMAN	PIK3C3	Phosphatidylinositol 3-kinase catalytic subunit type 3	70005.8
Q8NGZ6	Q8NGZ6	OR6F1_HUMAN	OR6F1	Olfactory receptor 6F1	19934.6
Q8TAF3	Q8TAF3;C9JC24;F8W7Q3;F8W9K4	WDR48_HUMAN	WDR48	WD repeat-containing protein 48	50337.3
Q8TDY2;Q8TDY2-2	Q8TDY2;Q8TDY2-2	RBCC1_HUMAN	RB1CC1	RB1-inducible coiled-coil protein 1	31833.3
Q8TEA8	Q8TEA8;A0A2R8Y6X2;A0A2R8YCT7	DTD1_HUMAN	DTD1	D-aminoacyl-tRNA deacylase 1	20366.9
Q8TED0;Q8TED0-3	Q8TED0;H0Y8P4;Q8TED0-3	UTP15_HUMAN	UTP15	U3 small nucleolar RNA-associated protein 15 homolog	67049.8
Q8TEM1	Q8TEM1;Q8TEM1-2	PO210_HUMAN	NUP210	Nuclear pore membrane glycoprotein 210	103715
Q8TEQ6	Q8TEQ6	GEMI5_HUMAN	GEMIN5	Gem-associated protein 5	19269.5
Q8TF42	Q8TF42	UBS3B_HUMAN	UBASH3B	Ubiquitin-associated and SH3 domain-containing protein B	60413.4
Q8WUM4;Q8WUM4-2	Q8WUM4;Q8WUM4-2	PDC6I_HUMAN	PDCD6IP	Programmed cell death 6-interacting protein	12559.8
Q8WV92	Q8WV92;B8ZZL5;H7C3Q6	MITD1_HUMAN	MITD1	MIT domain-containing protein 1	51978
Q8WWN8	Q8WWN8;Q05CH1	ARAP3_HUMAN	ARAP3	Arf-GAP with Rho-GAP domain, ANK repeat and PH domain-containing protein 3	27120.5
Q8WWQ0	Q8WWQ0;A0A8V8TPK0;A0A8V8TPV5;A0A8V8TQM4;A0A8V8TQZ3	PHIP_HUMAN	PHIP	PH-interacting protein	53578
Q8WX93;Q8WX93-2;Q8WX93-3;Q8WX93-4;Q8WX93-5;Q8WX93-7;Q8WX93-8;Q8WX93-9	Q8WX93;Q8WX93-2;Q8WX93-3;Q8WX93-4;Q8WX93-5;Q8WX93-7;Q8WX93-8;Q8WX93-9	PALLD_HUMAN	PALLD	Palladin	22277.4
Q8WXE9;Q8WXE9-3	Q8WXE9;A0A3B3IU55;H0YJ05;Q8WXE9-3	STON2_HUMAN	STON2	Stonin-2	51519.2
Q8WXH0;Q8WXH0-2;Q8WXH0-7	Q8WXH0;A0A0C4DGK3;Q8WXH0-2;Q8WXH0-7;G3V5X4;G3V4T3	SYNE2_HUMAN	SYNE2	Nesprin-2	27017.5
Q8WYA6;Q8WYA6-2;Q8WYA6-3;Q8WYA6-4	Q8WYA6;A0A087WUB9;Q8WYA6-2;Q8WYA6-3;Q8WYA6-4	CTBL1_HUMAN	CTNNBL1	Beta-catenin-like protein 1	15803.5
Q8WZ42;Q8WZ42-11;Q8WZ42-12;Q8WZ42-13;Q8WZ42-2;Q8WZ42-4;Q8WZ42-5;Q8WZ42-7;Q8WZ42-8	Q8WZ42;Q8WZ42-10;Q8WZ42-11;Q8WZ42-12;Q8WZ42-13;Q8WZ42-2;Q8WZ42-3;Q8WZ42-4;Q8WZ42-5;Q8WZ42-7;Q8WZ42-8;Q8WZ42-9;A0A0A0MRA3;A0A0A0MTS7	TITIN_HUMAN	TTN	Titin	92825
Q92466;Q92466-5	Q92466;A0A087X0X5;Q92466-5;A0A087WYT8	DDB2_HUMAN	DDB2	DNA damage-binding protein 2	55719.5
Q92499;Q92499-2;Q92499-3	Q92499;A0A087WZ71;A0A087X2G1;A0A7I2V2M5;A0A7I2V421;A0A7I2V430;A0A7I2V4F0;A0A7I2V4J3;A0A7I2V5X8;A0A7I2YQ77;Q92499-2;Q92499-3	DDX1_HUMAN	DDX1	ATP-dependent RNA helicase DDX1	412035
Q92841;Q92841-1;Q92841-2;Q92841-3	P17844;Q92841;A0A0G2JLI4;J3KTA4;A0A1X7SBZ2;A0A5H1ZRQ2;A0A7I2V2S0;A0A7I2V507;P17844-2;Q92841-1;Q92841-2;Q92841-3;A0A7I2V5F5;J3KRZ1;J3QSF1	DDX17_HUMAN	DDX17	Probable ATP-dependent RNA helicase DDX17	68978.4
Q92890;Q92890-1;Q92890-3	Q92890;Q92890-1;Q92890-3;C9IZG3;C9J6N9;C9JNP9	UFD1_HUMAN	UFD1	Ubiquitin recognition factor in ER-associated degradation protein 1	15218.6
Q92900;Q92900-2	Q92900;Q92900-2	RENT1_HUMAN	UPF1	Regulator of nonsense transcripts 1	131503
Q92973;Q92973-2;Q92973-3	Q92973;Q92973-2;Q92973-3;A0A7P0T944;A0A7P0T9C0;A0A7P0TBF0;A0A7P0Z4D3;E7EW37	TNPO1_HUMAN	TNPO1	Transportin-1	15661.8
Q92974;Q92974-2;Q92974-3	Q92974;A0A5F9ZI21;V9GYM8;A0A8Q3SIN5;Q92974-2;Q92974-3	ARHG2_HUMAN	ARHGEF2	Rho guanine nucleotide exchange factor 2	36911
Q93009;Q93009-3	Q93009;A0A669KBL1;F5H2X1;Q93009-3;H3BMF6;H3BQD1;H3BRA2;H3BTM1;H3BUV0	UBP7_HUMAN	USP7	Ubiquitin carboxyl-terminal hydrolase 7	75162.7
Q96AC1;Q96AC1-2;Q96AC1-3	Q96AC1;H0YJ34;Q96AC1-2;Q96AC1-3;G3V281;G3V5R2	FERM2_HUMAN	FERMT2	Fermitin family homolog 2	34848.5
Q96AG4	Q96AG4	LRC59_HUMAN	LRRC59	Leucine-rich repeat-containing protein 59	846560
Q96AX9;Q96AX9-3;Q96AX9-5;Q96AX9-6;Q96AX9-8;Q96AX9-9	Q96AX9;Q96AX9-3;Q96AX9-5;Q96AX9-6;Q96AX9-7;Q96AX9-8;Q96AX9-9;A0A8C8USR6;D6RAZ0;E9PD12;F2Z2L2;H0YAM8;D6RED3	MIB2_HUMAN	MIB2	E3 ubiquitin-protein ligase MIB2	31159.9
Q96C36	Q96C36;A0A087WZF0;A0A087WX69	P5CR2_HUMAN	PYCR2	Pyrroline-5-carboxylate reductase 2	151664
Q96CW1;Q96CW1-2	Q96CW1;A0A087WY71;A0A8I5KWD3;C9JGT8;C9JJD3;C9JPV8;C9JTK4;E9PFW3;H7C4C3;Q96CW1-2	AP2M1_HUMAN	AP2M1	AP-2 complex subunit mu	74817.8
Q96DA6;Q96DA6-2	Q96DA6;A0A2R8Y817;A0A8I5KQT8;F2Z3A7;G5E9V2;Q96DA6-2	TIM14_HUMAN	DNAJC19	Mitochondrial import inner membrane translocase subunit TIM14	225031
Q96DG6	Q96DG6	CMBL_HUMAN	CMBL	Carboxymethylenebutenolidase homolog	44422.9
Q96DI7	Q96DI7;Q96DI7-2	SNR40_HUMAN	SNRNP40	U5 small nuclear ribonucleoprotein 40 kDa protein	126734
Q96EN8	Q96EN8	MOCOS_HUMAN	MOCOS	Molybdenum cofactor sulfurase	29365.8
Q96EY1	Q96EY1;Q96EY1-2;I3L1T6	DNJA3_HUMAN	DNAJA3	DnaJ homolog subfamily A member 3, mitochondrial	258872
Q96EZ8;Q96EZ8-2;Q96EZ8-3;Q96EZ8-4	Q96EZ8;Q96EZ8-2;Q96EZ8-3;Q96EZ8-4;F8W126	MCRS1_HUMAN	MCRS1	Microspherule protein 1	328510
Q96FN4	Q96FN4	CPNE2_HUMAN	CPNE2	Copine-2	329450
Q96G42	Q96G42;A0A3B3ISF6	KLD7B_HUMAN	KLHDC7B	Kelch domain-containing protein 7B	171903
Q96HC4;Q96HC4-4;Q96HC4-6;Q96HC4-7	Q96HC4;Q96HC4-3;Q96HC4-2;Q96HC4-4;Q96HC4-6;Q96HC4-7;A0A0D9SFR4;H0Y929;H0YBI4	PDLI5_HUMAN	PDLIM5	PDZ and LIM domain protein 5	66774.4
Q96HJ9-2;Q9NQ29;Q9NQ29-2;Q9NQ29-3;Q9Y383;Q9Y383-2;Q9Y383-3	Q9NQ29;Q9Y383;A0A0A6YYJ8;A8MYV2;Q9NQ29-2;Q9NQ29-3;B8ZZ09;B8ZZ10;Q96HJ9-2;Q9Y383-2;Q9Y383-3	FMC1_HUMAN;LC7L2_HUMAN;LUC7L_HUMAN	FMC1;LUC7L;LUC7L2	Isoform 2 of Protein FMC1 homolog	13015.8
Q96HS1;Q96HS1-2	Q96HS1;Q96HS1-2	PGAM5_HUMAN	PGAM5	Serine/threonine-protein phosphatase PGAM5, mitochondrial	42905.9
Q96NS1	Q96NS1;E9PNP5;E9PRC4	YPEL4_HUMAN	YPEL4	Protein yippee-like 4	15280.9
Q96P63;Q96P63-2	Q96P63;Q96P63-2	SPB12_HUMAN	SERPINB12	Serpin B12	41602.7
Q96QE5	Q96QE5	TEFM_HUMAN	TEFM	Transcription elongation factor, mitochondrial	93812.8
Q99460;Q99460-2	Q99460;A0A087WW66;A0A7I2V262;A0A7I2V2K8;A0A7I2V4X0;A0A7I2V523;A0A7I2V5C8;A0A7I2V641;A0A7I2YQI9;A0A7I2YQY1;A0A7P0MW50;Q99460-2	PSMD1_HUMAN	PSMD1	26S proteasome non-ATPase regulatory subunit 1	23845.4
Q99497	K7EN27;Q99497;K7ELW0	PARK7_HUMAN	PARK7	Parkinson disease protein 7	42288.7
Q99584	Q99584	S10AD_HUMAN	S100A13	Protein S100-A13	65340.4
Q99615;Q99615-2	Q99615;A0A6I8PIK4;A0A6I8PR89;A0A6I8PRZ0;A0A6I8PS32;A0A6I8PU73;A0A6I8PUD4;K7EQ73;K7ER44;Q99615-2	DNJC7_HUMAN	DNAJC7	DnaJ homolog subfamily C member 7	34898.4
Q99623	Q99623;F5GY37;F5H3X6	PHB2_HUMAN	PHB2	Prohibitin-2	9142.48
Q99715;Q99715-2;Q99715-4	Q99715;D6RGG3;H0Y4P7;Q99715-2;Q99715-4	COCA1_HUMAN	COL12A1	Collagen alpha-1(XII) chain	50076.9
Q99829	Q99829;A6PVH9;B0QZ18;F2Z2V0;Q5JX44;Q5JX45;Q5JX52;Q5JX60;Q5JX61;E7ENH5;E7EV27;Q5JX54;Q5JX55;Q5JX56;Q5JX57;Q5JX58;Q5JX59	CPNE1_HUMAN	CPNE1	Copine-1	59669.2
Q99832;Q99832-3;Q99832-4	Q99832;Q99832-3;Q99832-4	TCPH_HUMAN	CCT7	T-complex protein 1 subunit eta	73475
Q99895	Q99895	CTRC_HUMAN	CTRC	Chymotrypsin-C	1.12073e+06
Q99933;Q99933-3;Q99933-4	Q99933;C9JYK5;J3QTA2;Q99933-2;Q99933-3;Q99933-4;A0A0U1RR89	BAG1_HUMAN	BAG1	BAG family molecular chaperone regulator 1	43227.7
Q99986	Q99986;A0A7P0T838;A0A7P0T952;A0A7P0T9T1;A0A7P0TAA6;A0A7P0TB15;A0A7P0TBE4;A0A7P0Z3Z7;A0A7P0Z4A4;H0YJF7;H0YJJ9;A0A7P0T814;A0A7P0T824;A0A7P0T832;A0A7P0T8M0;A0A7P0T8N0;A0A7P0T8Z5;A0A7P0T977;A0A7P0T9B1;A0A7P0T9C6;A0A7P0T9I1;A0A7P0TA16;A0A7P0TA65;A0A7P0TAS8;A0A7P0TB08;A0A7P0TBB8;A0A7P0TBI6;A0A7P0Z445;A0A7P0Z462;A0A7P0Z4C8	VRK1_HUMAN	VRK1	Serine/threonine-protein kinase VRK1	126378
Q9BPX6;Q9BPX6-2;Q9BPX6-3	Q9BPX6;Q9BPX6-2;Q9BPX6-3;A0A0U1RRK1;A0A286YF11;S4R3D7;S4R3V1	MICU1_HUMAN	MICU1	Calcium uptake protein 1, mitochondrial	9045.4
Q9BRA2	Q9BRA2;I3L0K2;I3L2R6;I3L3M7	TXD17_HUMAN	TXNDC17	Thioredoxin domain-containing protein 17	10217.1
Q9BRJ2	Q9BRJ2;A0A087WU62;A0A087X2D5;A0A0G2JMS5	RM45_HUMAN	MRPL45	39S ribosomal protein L45, mitochondrial	35696.4
Q9BSJ8;Q9BSJ8-2	Q9BSJ8;Q9BSJ8-2;F8VZB1	ESYT1_HUMAN	ESYT1	Extended synaptotagmin-1	77963.8
Q9BT78;Q9BT78-2	Q9BT78;D6RAX7;D6RFN0;Q9BT78-2	CSN4_HUMAN	COPS4	COP9 signalosome complex subunit 4	10760.2
Q9BUL8	Q9BUL8;C9J363;C9J5C3;C9J6F3;C9JND6;C9JSA3;H7C5M9	PDC10_HUMAN	PDCD10	Programmed cell death protein 10	143770
Q9BV38	Q9BV38;A0A0A0MQU0;K7EIR0;K7EML4;U3KQC1	WDR18_HUMAN	WDR18	WD repeat-containing protein 18	20776.6
Q9BXL7	Q9BXL7	CAR11_HUMAN	CARD11	Caspase recruitment domain-containing protein 11	10912.8
Q9BXS5;Q9BXS5-2	Q9BXS5;E7ENJ6;Q9BXS5-2;A0A087WZX7;K7ENA7;K7EPJ8;K7ER75	AP1M1_HUMAN	AP1M1	AP-1 complex subunit mu-1	25318.1
Q9BY44;Q9BY44-3	Q9BY44;F8WAE5;Q9BY44-3	EIF2A_HUMAN	EIF2A	Eukaryotic translation initiation factor 2A	76173.8
Q9BZE4;Q9BZE4-2;Q9BZE4-3	Q9BZE4;Q9BZE4-2;Q9BZE4-3	GTPB4_HUMAN	GTPBP4	GTP-binding protein 4	88431.2
Q9BZK7	Q9BZK7;A0A0D9SF63;A0A1B0GVH3	TBL1R_HUMAN	TBL1XR1	F-box-like/WD repeat-containing protein TBL1XR1	29973.5
Q9GZP4;Q9GZP4-2	Q9GZP4;Q9GZP4-2	PITH1_HUMAN	PITHD1	PITH domain-containing protein 1	44640.9
Q9GZS3	Q9GZS3;H0YL19;H0YMF9;H0YN81;H3BQA8	SKI8_HUMAN	SKIC8	SKI8 subunit of superkiller complex protein	348631
Q9GZZ8	Q9GZZ8;F8W0V3	LACRT_HUMAN	LACRT	Extracellular glycoprotein lacritin	16134.3
Q9H0I9	Q9H0I9	TKTL2_HUMAN	TKTL2	Transketolase-like protein 2	280226
Q9H5I5;Q9H5I5-2;Q9H5I5-3;Q9H5I5-4	Q9H5I5;A0A2H4UKA7;E7EVM7;Q9H5I5-2;Q9H5I5-3;Q9H5I5-4	PIEZ2_HUMAN	PIEZO2	Piezo-type mechanosensitive ion channel component 2	30415.2
Q9H5P4;Q9H5P4-1;Q9H5P4-2	Q9H5P4;A0A2R8Y892;A0A2R8YFN1;Q9H5P4-1;Q9H5P4-2	PDZD7_HUMAN	PDZD7	PDZ domain-containing protein 7	690119
Q9HB71;Q9HB71-3	Q9HB71;Q9HB71-3	CYBP_HUMAN	CACYBP	Calcyclin-binding protein	93014.4
Q9HC35;Q9HC35-2	Q9HC35;B5MBZ0;Q9HC35-2	EMAL4_HUMAN	EML4	Echinoderm microtubule-associated protein-like 4	67188.7
Q9HCE1	Q9HCE1;A0A8I5KXC3;A0A8I5KZ07;Q5JR04	MOV10_HUMAN	MOV10	Helicase MOV-10	107651
Q9NPJ3;Q9NPJ3-2	Q9NPJ3;Q9NPJ3-2	ACO13_HUMAN	ACOT13	Acyl-coenzyme A thioesterase 13	807424
Q9NR12;Q9NR12-2	Q9NR12;Q9NR12-2;Q9NR12-3;Q9NR12-4;Q9NR12-5;Q9NR12-6;D6RAN1;D6RF83;D6RH06;H7BYK4	PDLI7_HUMAN	PDLIM7	PDZ and LIM domain protein 7	53104.2
Q9NR30	Q9NR30;A0A8I5KNN2;A0A8I5KNP3;A0A8I5KYZ4	DDX21_HUMAN	DDX21	Nucleolar RNA helicase 2	20106.1
Q9NR31;Q9NR31-2	Q9NR31;Q9NR31-2;H0Y5E8	SAR1A_HUMAN	SAR1A	GTP-binding protein SAR1a	18461.5
Q9NTI5;Q9NTI5-2;Q9NTI5-3	Q9NTI5;Q9NTI5-2;Q9NTI5-3	PDS5B_HUMAN	PDS5B	Sister chromatid cohesion protein PDS5 homolog B	21009.6
Q9NTJ3;Q9NTJ3-2	Q9NTJ3;E9PD53;Q9NTJ3-2	SMC4_HUMAN	SMC4	Structural maintenance of chromosomes protein 4	26960.3
Q9NTK5;Q9NTK5-2	Q9NTK5;J3KQ32;Q9NTK5-2	OLA1_HUMAN	OLA1	Obg-like ATPase 1	36897.1
Q9NUU7;Q9NUU7-2;Q9UMR2;Q9UMR2-2;Q9UMR2-3;Q9UMR2-4	Q9NUU7;Q9UMR2;F6QDS0;H3BQK0;Q9NUU7-2;Q9UMR2-2;Q9UMR2-3;Q9UMR2-4;I3L0H8;I3L352	DD19A_HUMAN;DD19B_HUMAN	DDX19A;DDX19B	ATP-dependent RNA helicase DDX19A	15179.2
Q9NVI7-2	Q5T9A4;Q9NVI7;A0A5K1VW56;Q9NVI7-2	ATD3A_HUMAN	ATAD3A	Isoform 2 of ATPase family AAA domain-containing protein 3A	233039
Q9NVX2	Q9NVX2;A0A0A0MRH0;K7EN33	NLE1_HUMAN	NLE1	Notchless protein homolog 1	122549
Q9NWT1	Q9NWT1	PK1IP_HUMAN	PAK1IP1	p21-activated protein kinase-interacting protein 1	88770.5
Q9NX63	Q9NX63;C9JRZ6;F8WAR4	MIC19_HUMAN	CHCHD3	MICOS complex subunit MIC19	97252
Q9NXS2	Q9NXS2;A0A7I2V5X1	QPCTL_HUMAN	QPCTL	Glutaminyl-peptide cyclotransferase-like protein	15020.2
Q9NZ01	Q9NZ01;M0R2N5	TECR_HUMAN	TECR	Very-long-chain enoyl-CoA reductase	30866.5
Q9NZ71;Q9NZ71-2;Q9NZ71-4;Q9NZ71-5;Q9NZ71-6;Q9NZ71-7;Q9NZ71-8;Q9NZ71-9	Q9NZ71;Q9NZ71-2;Q9NZ71-4;Q9NZ71-5;Q9NZ71-6;Q9NZ71-7;Q9NZ71-8;Q9NZ71-9;A0A0C4DGC7	RTEL1_HUMAN	RTEL1	Regulator of telomere elongation helicase 1	781198
Q9NZJ7;Q9NZJ7-2	Q9NZJ7;Q9NZJ7-2;A0A8Q3SHJ3;A0A8Q3SHJ6;A0A8Q3SHK9;A0A8Q3SHP2;A0A8Q3SHP5;A0A8Q3SHP9;A0A8Q3SHR5;A0A8Q3WKA3;A0A8Q3WKA4;A0A8Q3WKA5;A0A8Q3WKC1;A0A8Q3WKC8;A0A8Q3WKF6;A0A8Q3WKU8;A0A8Q3WLF0;A0A8Q3WLQ9;H0Y8C3	MTCH1_HUMAN	MTCH1	Mitochondrial carrier homolog 1	24223.2
Q9NZL4;Q9NZL4-3	Q9NZL4;Q9NZL4-3;K7EN20	HPBP1_HUMAN	HSPBP1	Hsp70-binding protein 1	43806.8
Q9NZM1;Q9NZM1-3;Q9NZM1-6	Q9NZM1;Q9NZM1-3;Q9NZM1-4;Q9NZM1-5;Q9NZM1-6;Q9NZM1-7	MYOF_HUMAN	MYOF	Myoferlin	30403.4
Q9NZT1	Q9NZT1	CALL5_HUMAN	CALML5	Calmodulin-like protein 5	150637
Q9P035	Q9P035;H3BPZ1;H3BS72	HACD3_HUMAN	HACD3	Very-long-chain (3R)-3-hydroxyacyl-CoA dehydratase 3	614009
Q9P0L0	Q9P0L0	VAPA_HUMAN	VAPA	Vesicle-associated membrane protein-associated protein A	511285
Q9P253	Q9P253	VPS18_HUMAN	VPS18	Vacuolar protein sorting-associated protein 18 homolog	60419.5
Q9P258	Q9P258	RCC2_HUMAN	RCC2	Protein RCC2	123465
Q9P265	Q9P265	DIP2B_HUMAN	DIP2B	Disco-interacting protein 2 homolog B	70015.2
Q9P2K1;Q9P2K1-2	Q9P2K1;Q9P2K1-2;A0A0J9YY35;A0A140T8Y7;A0A494C0X1;H0Y941	C2D2A_HUMAN	CC2D2A	Coiled-coil and C2 domain-containing protein 2A	17064.6
Q9P2W3	Q9P2W3	GBG13_HUMAN	GNG13	Guanine nucleotide-binding protein G(I)/G(S)/G(O) subunit gamma-13	75409.8
Q9UBL3;Q9UBL3-3	Q9UBL3;Q9UBL3-3;F5H8F7;H0YAQ0;H0YBF6	ASH2L_HUMAN	ASH2L	Set1/Ash2 histone methyltransferase complex subunit ASH2	12123.7
Q9UBQ0;Q9UBQ0-2	Q9UBQ0;Q9UBQ0-2;F8VXU5	VPS29_HUMAN	VPS29	Vacuolar protein sorting-associated protein 29	34166.4
Q9UDY4	Q9UDY4;C9JUL4	DNJB4_HUMAN	DNAJB4	DnaJ homolog subfamily B member 4	71532.3
Q9UG63;Q9UG63-2	Q9UG63;Q9UG63-2	ABCF2_HUMAN	ABCF2	ATP-binding cassette sub-family F member 2	218682
Q9UGP5;Q9UGP5-2	Q9UGP5;Q9UGP5-2;Q5JQP2;Q5JQP4;Q5JQP8;Q9HBN3;Q5JQP3	DPOLL_HUMAN	POLL	DNA polymerase lambda	8164.78
Q9UHD9	Q9UHD9	UBQL2_HUMAN	UBQLN2	Ubiquilin-2	40719.7
Q9UHN1	Q9UHN1;A0A5F9ZH93;A0A5F9ZHX9	DPOG2_HUMAN	POLG2	DNA polymerase subunit gamma-2, mitochondrial	307407
Q9UIG0;Q9UIG0-2	Q9UIG0;Q9UIG0-2	BAZ1B_HUMAN	BAZ1B	Tyrosine-protein kinase BAZ1B	31543.3
Q9UJ83;Q9UJ83-2;Q9UJ83-3;Q9UJ83-4	Q9UJ83;Q9UJ83-2;Q9UJ83-3;Q9UJ83-4	HACL1_HUMAN	HACL1	2-hydroxyacyl-CoA lyase 1	13949.6
Q9UKG1	Q9UKG1;C9JAB0	DP13A_HUMAN	APPL1	DCC-interacting protein 13-alpha	15529.2
Q9UKZ9	Q9UKZ9;A0A3B3ITE8;C9JYX9	PCOC2_HUMAN	PCOLCE2	Procollagen C-endopeptidase enhancer 2	101410
Q9ULC4;Q9ULC4-2;Q9ULC4-3	Q9ULC4;A0A3B3IRV3;Q9ULC4-2;Q9ULC4-3	MCTS1_HUMAN	MCTS1	Malignant T-cell-amplified sequence 1	246038
Q9ULH0;Q9ULH0-2;Q9ULH0-3;Q9ULH0-4	Q9ULH0;Q9ULH0-2;Q9ULH0-3;Q9ULH0-4;A0A1W2PPB7;A0A8I5KPM9;A0A8I5KQK7;A0A8I5KT58;A0A8I5KTG3;A0A8I5KTL1;A0A8I5KX08;A0A8I5KZ42;A0A8I5QJC0;A0A8I5QL22;E9PH70;H0Y8E4;H7C584	KDIS_HUMAN	KIDINS220	Kinase D-interacting substrate of 220 kDa	9019.83
Q9ULT8	Q9ULT8;A0A087X2H1;A0A8I5KU01;A0A8I5QJU2;H0YJD4;H0YJP0;A0A8I5KUD6	HECD1_HUMAN	HECTD1	E3 ubiquitin-protein ligase HECTD1	21081.7
Q9ULV4;Q9ULV4-2;Q9ULV4-3	Q9ULV4;Q9ULV4-3;B4E3S0;Q9ULV4-2	COR1C_HUMAN	CORO1C	Coronin-1C	269848
Q9ULW6;Q9ULW6-2	Q9ULW6;Q9ULW6-2	NP1L2_HUMAN	NAP1L2	Nucleosome assembly protein 1-like 2	422594
Q9UM00;Q9UM00-1;Q9UM00-2	Q9UM00;A0A0D9SEL8;J3KS45;J3KTQ7;Q9UM00-1;Q9UM00-2	TMCO1_HUMAN	TMCO1	Calcium load-activated calcium channel	40742.8
Q9UMS4	Q9UMS4	PRP19_HUMAN	PRPF19	Pre-mRNA-processing factor 19	176250
Q9UNM6;Q9UNM6-2	Q9UNM6;E9PL38;Q9UNM6-2	PSD13_HUMAN	PSMD13	26S proteasome non-ATPase regulatory subunit 13	29126.3
Q9UNP9;Q9UNP9-2;Q9UNP9-3	Q9UNP9;E9PEQ6;E9PKY5;Q9UNP9-2;Q9UNP9-3	PPIE_HUMAN	PPIE	Peptidyl-prolyl cis-trans isomerase E	44422.7
Q9UQ13;Q9UQ13-2	Q9UQ13;A0A8I5KUD9;A0A8I5KUQ6;A0A8I5QJS4;Q9UQ13-2	SHOC2_HUMAN	SHOC2	Leucine-rich repeat protein SHOC-2	33787.4
Q9Y237;Q9Y237-2	Q9Y237;Q9Y237-2	PIN4_HUMAN	PIN4	Peptidyl-prolyl cis-trans isomerase NIMA-interacting 4	157089
Q9Y263	Q9Y263;E5RIM3	PLAP_HUMAN	PLAA	Phospholipase A-2-activating protein	95162.6
Q9Y277;Q9Y277-2	Q9Y277;Q9Y277-2	VDAC3_HUMAN	VDAC3	Voltage-dependent anion-selective channel protein 3	68074.9
Q9Y2C4	Q9Y2C4;Q9Y2C4-3;Q9Y2C4-4	EXOG_HUMAN	EXOG	Nuclease EXOG, mitochondrial	147445
Q9Y2H5	Q9Y2H5;A0A1B0GUN5;A0A5F9ZH45;Q5VTI5	PKHA6_HUMAN	PLEKHA6	Pleckstrin homology domain-containing family A member 6	33916.4
Q9Y2H6;Q9Y2H6-2	Q9Y2H6;Q9Y2H6-2;G5E9X3	FND3A_HUMAN	FNDC3A	Fibronectin type-III domain-containing protein 3A	35962.6
Q9Y2Z0;Q9Y2Z0-2	Q9Y2Z0;Q9Y2Z0-2	SGT1_HUMAN	SUGT1	Protein SGT1 homolog	29526.3
Q9Y2Z4	Q9Y2Z4;H0YHS6	SYYM_HUMAN	YARS2	Tyrosine--tRNA ligase, mitochondrial	18025.5
Q9Y334;Q9Y334-2	Q9Y334;Q9Y334-2;A0A140T9S5	VWA7_HUMAN	VWA7	von Willebrand factor A domain-containing protein 7	63074.1
Q9Y3A5	Q9Y3A5;A0A8V8TLA5;A0A8V8TLC6;A0A8V8TMS1	SBDS_HUMAN	SBDS	Ribosome maturation protein SBDS	294956
Q9Y3B7;Q9Y3B7-2	Q9Y3B7;Q9Y3B7-2;Q9Y3B7-3	RM11_HUMAN	MRPL11	39S ribosomal protein L11, mitochondrial	100421
Q9Y3C6	Q9Y3C6	PPIL1_HUMAN	PPIL1	Peptidyl-prolyl cis-trans isomerase-like 1	20699.8
Q9Y3D6	Q9Y3D6	FIS1_HUMAN	FIS1	Mitochondrial fission 1 protein	73999.5
Q9Y3F4;Q9Y3F4-2	Q9Y3F4;Q9Y3F4-2;H0YH33	STRAP_HUMAN	STRAP	Serine-threonine kinase receptor-associated protein	30654
Q9Y484;Q9Y484-2;Q9Y484-3	Q9Y484;C9J471;Q9Y484-2;Q9Y484-3;A0A0U1RQG6;A0A0U1RQJ7;A0A0U1RQM7;A0A0U1RQR1;A0A0U1RQS7;A0A0U1RR06;A0A0U1RR42;C9J5L0;C9J7Q8;C9JBX7;C9JE01;C9JUS5;H0Y329	WIPI4_HUMAN	WDR45	WD repeat domain phosphoinositide-interacting protein 4	49099.7
Q9Y490	Q9Y490	TLN1_HUMAN	TLN1	Talin-1	149237
Q9Y4P3	Q9Y4P3;A0A087WXC6;E9PF19	TBL2_HUMAN	TBL2	Transducin beta-like protein 2	196990
Q9Y4W6	Q9Y4W6;A0A8I5KVV1;A0A8I5QJR7	AFG32_HUMAN	AFG3L2	AFG3-like protein 2	42571.4
Q9Y5B9	Q9Y5B9	SP16H_HUMAN	SUPT16H	FACT complex subunit SPT16	1.06805e+06
Q9Y5M8	Q9Y5M8;H7C4H2	SRPRB_HUMAN	SRPRB	Signal recognition particle receptor subunit beta	63149.2
Q9Y678	Q9Y678;H0Y8X7	COPG1_HUMAN	COPG1	Coatomer subunit gamma-1	91300.6
Q9Y6M9	Q9Y6M9;A0A3B3IT57;A0A7I2V620;E7EWZ0;E9PF49;E9PH64	NDUB9_HUMAN	NDUFB9	NADH dehydrogenase [ubiquinone] 1 beta subcomplex subunit 9	46416.3
Q9Y6N7;Q9Y6N7-2;Q9Y6N7-3;Q9Y6N7-4;Q9Y6N7-5;Q9Y6N7-6	Q9Y6N7;Q9Y6N7-2;Q9Y6N7-3;Q9Y6N7-4;Q9Y6N7-5;Q9Y6N7-6	ROBO1_HUMAN	ROBO1	Roundabout homolog 1	33097.2
