# Supplementary material for: Multi-modal cryo-EM reveals trimers of protein A10 to form the palisade layer in poxvirus cores
Source: Nat Struct Mol Biol. 2024 Feb 5;31(7):1114–23. doi: 10.1038/s41594-023-01201-6 (PMC11257981; doi:10.1038/s41594-023-01201-6)
Supplement: Supplementary file 9 — DiaNN-identification results, associated with results in Supplementary Table 1 [file 41594_2023_1201_MOESM9_ESM.zip › SupplementaryData_2/report.tsv]

File.Name	Run	Protein.Group	Protein.Ids	Protein.Names	Genes	PG.Quantity	PG.Normalised	PG.MaxLFQ	Genes.Quantity	Genes.Normalised	Genes.MaxLFQ	Genes.MaxLFQ.Unique	Modified.Sequence	Stripped.Sequence	Precursor.Id	Precursor.Charge	Q.Value	PEP	Global.Q.Value	Protein.Q.Value	PG.Q.Value	Global.PG.Q.Value	GG.Q.Value	Translated.Q.Value	Proteotypic	Precursor.Quantity	Precursor.Normalised	Precursor.Translated	Translated.Quality	Ms1.Translated	Quantity.Quality	RT	RT.Start	RT.Stop	iRT	Predicted.RT	Predicted.iRT	First.Protein.Description	Lib.Q.Value	Lib.PG.Q.Value	Ms1.Profile.Corr	Ms1.Area	Evidence	Spectrum.Similarity	Averagine	Mass.Evidence	CScore	Decoy.Evidence	Decoy.CScore
D:\groups_temp\schurgrp\LCMS_FlScJDatler1_p\S1_DIA.raw	S1_DIA	O94826	O94826	TOM70_HUMAN	TOMM70	43492.1	43492.1	43492	43492.1	43492.1	43492	43492	AAAFEQLQK	AAAFEQLQK	AAAFEQLQK2	2	0.00547556	0.122354	0.00547556	0.00184502	0.00168919	0.00136612	0.00167785	0	1	43492.1	43492.1	43492.1		164815	0.868866	29.5311	29.3341	29.7276	5.63745	29.5984	4.02932	Mitochondrial import receptor subunit TOM70	0	0	0.783677	164815	2.53653	0.591323	0.0835125	0.572829	0.91546	0	-1e+07
D:\groups_temp\schurgrp\LCMS_FlScJDatler1_p\S1_DIA.raw	S1_DIA	P19404	P19404;E7EPT4	NDUV2_HUMAN	NDUFV2	117644	117644	117644	117644	117644	117644	117644	AAAVLPVLDLAQR	AAAVLPVLDLAQR	AAAVLPVLDLAQR2	2	0.00324957	0.0661587	0.00324957	0.00184502	0.00168919	0.00136612	0.00167785	0	1	117644	117644	117644		116899	0.88873	47.2611	47.0703	47.4564	78.9594	47.3275	79.0407	NADH dehydrogenase [ubiquinone] flavoprotein 2, mitochondrial	0	0	0	116899	3.1075	0.311218	0.0547329	1.56124	0.952441	0	-1e+07
D:\groups_temp\schurgrp\LCMS_FlScJDatler1_p\S1_DIA.raw	S1_DIA	P21603;P21603-2	P21603;P21603-2	RP30_VACCW	RPO30	3.11446e+06	3.11446e+06	3.11446e+06	3.11446e+06	3.11446e+06	3.11446e+06	3.11446e+06	AADEPPLVR	AADEPPLVR	AADEPPLVR2	2	0.000349162	0.000926363	0.000350754	0.00184502	0.00168919	0.00136612	0.00167785	0	1	1.1624e+06	1.1624e+06	1.1624e+06		1.12584e+07	0.898457	29.4826	29.2849	29.6745	1.28446	29.0856	3.81437	DNA-directed RNA polymerase 30 kDa polypeptide	0	0	0.898071	1.12584e+07	4.907	0.436499	1	1.73975	0.999301	0	-1e+07
D:\groups_temp\schurgrp\LCMS_FlScJDatler1_p\S1_DIA.raw	S1_DIA	P31327;P31327-3	P31327;P31327-2;P31327-3;A0A669KBF2	CPSM_HUMAN	CPS1	152819	152819	152819	152819	152819	152819	152819	AADTIGYPVM(UniMod:35)IR	AADTIGYPVMIR	AADTIGYPVM(UniMod:35)IR2	2	0.0030871	0.0628025	0.0030871	0.00184502	0.00168919	0.00136612	0.00167785	0	1	46336.4	46336.4	46336.4		350614	0.967986	37.8979	37.7052	38.096	33.7977	36.0702	41.13	Carbamoyl-phosphate synthase [ammonia], mitochondrial	0	0	0.502268	350614	2.55495	0.296678	1	0	0.954745	0	-1e+07
D:\groups_temp\schurgrp\LCMS_FlScJDatler1_p\S1_DIA.raw	S1_DIA	Q9Y490	Q9Y490	TLN1_HUMAN	TLN1	149237	149237	149237	149237	149237	149237	149237	AAGHPGDPESQQR	AAGHPGDPESQQR	AAGHPGDPESQQR2	2	0.000349162	0.000879864	0.000350754	0.00184502	0.00168919	0.00136612	0.00167785	0	1	70837.9	70837.9	70837.9		312394	0.836761	19.8857	19.6845	20.081	-50.423	19.1853	-44.4886	Talin-1	0	0	0.804984	312394	4.02703	0.506898	1	1.63302	0.999336	0	-1e+07
D:\groups_temp\schurgrp\LCMS_FlScJDatler1_p\S1_DIA.raw	S1_DIA	Q9Y490	Q9Y490	TLN1_HUMAN	TLN1	149237	149237	149237	149237	149237	149237	149237	AAGHPGDPESQQR	AAGHPGDPESQQR	AAGHPGDPESQQR3	3	0.00510308	0.117211	0.00510308	0.00184502	0.00168919	0.00136612	0.00167785	0	1	13190.3	13190.3	13190.3		366515	0.816497	19.8649	19.6647	20.0649	-50.423	19.1853	-44.5885	Talin-1	0	0	0.820599	366515	2.90712	0.302589	1	0	0.918725	0	-1e+07
D:\groups_temp\schurgrp\LCMS_FlScJDatler1_p\S1_DIA.raw	S1_DIA	O75369;O75369-2;O75369-8;O75369-9	O75369;O75369-2;O75369-3;O75369-6;O75369-4;O75369-5;O75369-7;O75369-8;O75369-9;A0A804HK76;A0A804HL72;E7EN95	FLNB_HUMAN	FLNB	141750	141750	141750	141750	141750	141750	141750	AAGSGELGVTM(UniMod:35)K	AAGSGELGVTMK	AAGSGELGVTM(UniMod:35)K2	2	0.000349162	0.00404942	0.000350754	0.00184502	0.00168919	0.00136612	0.00167785	0	1	41352.8	41352.8	41352.8		520266	0.889711	25.7031	25.5067	25.9005	-20.3725	24.6715	-14.3585	Filamin-B	0	0	0.0321051	520266	3.3308	0.617212	1	0.445431	0.996953	0	-1e+07
D:\groups_temp\schurgrp\LCMS_FlScJDatler1_p\S1_DIA.raw	S1_DIA	P05386	P05386	RLA1_HUMAN	RPLP1	119920	119920	119920	119920	119920	119920	119920	AAGVNVEPFWPGLFAK	AAGVNVEPFWPGLFAK	AAGVNVEPFWPGLFAK2	2	0.000164757	0.000164757	0.000165508	0.00340136	0.00371747	0.00253807	0.00308642	0	1	119920	119920	119920		479508	0.941836	53.0418	52.8423	53.237	108.23	53.836	103.757	60S acidic ribosomal protein P1	0	0	0.924345	479508	5.38506	0.332156	0.986818	2.95651	0.999876	0	-1e+07
D:\groups_temp\schurgrp\LCMS_FlScJDatler1_p\S1_DIA.raw	S1_DIA	O14744;O14744-2;O14744-3;O14744-5	O14744;O14744-2;O14744-3;O14744-5;H0YJX6	ANM5_HUMAN	PRMT5	30057	30057	30057	30057	30057	30057	30057	AAILPTSIFLTNK	AAILPTSIFLTNK	AAILPTSIFLTNK2	2	0.00324957	0.0726917	0.00324957	0.0205656	0.00827423	0.0047619	0.0218712	0	1	30057	30057	30057		107187	0.860539	48.1019	47.9035	48.2962	82.9498	48.1625	82.8962	Protein arginine N-methyltransferase 5	0	0	0.804984	107187	2.02865	0.573953	0.0684701	0	0.947989	0	-1e+07
D:\groups_temp\schurgrp\LCMS_FlScJDatler1_p\S1_DIA.raw	S1_DIA	P09601	P09601;A0A7I2V3I1;B1AHA8	HMOX1_HUMAN	HMOX1	9716.88	9716.88	9716.88	9716.88	9716.88	9716.88	9716.88	AALEQDLAFWYGPR	AALEQDLAFWYGPR	AALEQDLAFWYGPR2	2	0.00133369	0.0148644	0.00135099	0.0106383	0.00295858	0.00136612	0.011994	0	1	9716.88	9716.88	9716.88		40347.2	0.816497	50.2276	50.0291	50.4251	90.8325	50.1316	90.3918	Heme oxygenase 1	0	0	0.804984	40347.2	2.40055	0.464895	0.0345623	0	0.988906	0	-1e+07
D:\groups_temp\schurgrp\LCMS_FlScJDatler1_p\S1_DIA.raw	S1_DIA	O95831;O95831-3	O95831;O95831-3;O95831-4;A0A6Q8PFE1;A0A6Q8PFM5;A0A6Q8PFQ8;A0A6Q8PFS4;A0A6Q8PG15;A0A7I2PK44;A0A6Q8PF87;A0A6Q8PFA7;A0A6Q8PFW2	AIFM1_HUMAN	AIFM1	5.76256e+06	5.76256e+06	5.76256e+06	5.76256e+06	5.76256e+06	5.76256e+06	5.76256e+06	AALSASEGEEVPQDK	AALSASEGEEVPQDK	AALSASEGEEVPQDK2	2	5.92321e-05	5.92321e-05	5.95021e-05	0.00184502	0.00168919	0.00136612	0.00167785	0	1	121031	121031	121031		1.01813e+06	0.844835	28.766	28.5731	28.9607	-3.40309	27.941	1.06057	Apoptosis-inducing factor 1, mitochondrial	0	0	0.868193	1.01813e+06	4.07735	0.429599	1	1.60997	0.999955	0	-1e+07
D:\groups_temp\schurgrp\LCMS_FlScJDatler1_p\S1_DIA.raw	S1_DIA	Q16891;Q16891-2;Q16891-4	Q16891;B9A067;C9J406;H7C463;Q16891-2;Q16891-3;Q16891-4	MIC60_HUMAN	IMMT	119494	119494	119494	119494	119494	119494	119494	AAM(UniMod:35)DNSEIAGEK	AAMDNSEIAGEK	AAM(UniMod:35)DNSEIAGEK2	2	0.000137979	0.000137979	0.000138609	0.00184502	0.00168919	0.00136612	0.00167785	0	1	53786.2	53786.2	53786.2		1.06858e+06	0.866617	22.9448	22.7463	23.1442	-34.2643	21.9808	-29.8263	MICOS complex subunit MIC60	0	0	0.822039	1.06858e+06	4.3671	0.598084	1	1.56823	0.999896	0	-1e+07
D:\groups_temp\schurgrp\LCMS_FlScJDatler1_p\S1_DIA.raw	S1_DIA	P11258	P11258	A27_VACCW	VACWR150	342506	342506	342506	342506	342506	342506	342506	AAM(UniMod:35)ISLAK	AAMISLAK	AAM(UniMod:35)ISLAK1	1	0.00156781	0.0199814	0.00158772	0.00184502	0.00168919	0.00136612	0.00167785	0	1	17112.3	17112.3	17112.3		2.58962e+06	0.86269	27.3482	27.1511	27.5454	-10.6018	26.5516	-7.12816	Protein A27	0	0	0.935249	2.58962e+06	3.41437	0.569927	0.466329	2.87446	0.985143	0	-1e+07
D:\groups_temp\schurgrp\LCMS_FlScJDatler1_p\S1_DIA.raw	S1_DIA	P11258	P11258	A27_VACCW	VACWR150	342506	342506	342506	342506	342506	342506	342506	AAM(UniMod:35)ISLAK	AAMISLAK	AAM(UniMod:35)ISLAK2	2	0.00110742	0.0128998	0.00112108	0.00184502	0.00168919	0.00136612	0.00167785	0	1	114322	114322	114322		1.4258e+07	0.928275	27.3692	27.1709	27.5618	-10.6018	26.5516	-7.00437	Protein A27	0	0	0.739492	1.4258e+07	4.5833	0.425965	0.991531	0.719853	0.990358	0	-1e+07
D:\groups_temp\schurgrp\LCMS_FlScJDatler1_p\S1_DIA.raw	S1_DIA	P14923	P14923;C9J826;C9JK18;C9JKY1;C9JTX4	PLAK_HUMAN	JUP	57345.6	57345.6	57345.6	57345.6	57345.6	57345.6	57345.6	AAM(UniMod:35)IVNQLSK	AAMIVNQLSK	AAM(UniMod:35)IVNQLSK2	2	0.00110742	0.0127517	0.00112108	0.00184502	0.00168919	0.00136612	0.00167785	0	1	21405.3	21405.3	21405.3		126128	0.931879	29.1438	28.9457	29.3383	0.221948	28.9548	2.56683	Junction plakoglobin	0	0	0.891798	126128	3.67679	0.630762	0.333196	1.59412	0.990467	0	-1e+07
D:\groups_temp\schurgrp\LCMS_FlScJDatler1_p\S1_DIA.raw	S1_DIA	P35520;P35520-2	P35520;P35520-2;H7C2H4	CBS_HUMAN	CBS	55149.4	55149.4	55149.4	55149.4	55149.4	55149.4	55149.4	AAQELQEGQR	AAQELQEGQR	AAQELQEGQR2	2	0.00324957	0.0691292	0.00324957	0.00184502	0.00168919	0.00136612	0.00167785	0	1	10808.6	10808.6	10808.6		131149	0.816497	22.4459	22.2497	22.6448	-34.0591	22.0214	-31.828	Cystathionine beta-synthase	0	0	0.667262	131149	2.75378	0.534689	0.0516137	0.099954	0.950412	0	-1e+07
D:\groups_temp\schurgrp\LCMS_FlScJDatler1_p\S1_DIA.raw	S1_DIA	Q8NFY9	Q8NFY9	KBTB8_HUMAN	KBTBD8	8947.32	8947.32	8947.32	8947.32	8947.32	8947.32	8947.32	(UniMod:1)AASADLSK	AASADLSK	(UniMod:1)AASADLSK1	1	0.00875357	0.202889	1	0.0455992	0.0489716	1	0.0494071	0	1	8947.32	8947.32	8947.32		4.05226e+06	0.733294	26.1158	25.9226	26.3132	-5.13309	27.5667	-11.2469	Kelch repeat and BTB domain-containing protein 8	0	0	0.869422	4.05226e+06	1.97003	0.0668447	0.99814	0.896264	0.867204	1.91268	0.52568
D:\groups_temp\schurgrp\LCMS_FlScJDatler1_p\S1_DIA.raw	S1_DIA	O75367-1;O75367-3	O75367;A0A8I5KRC6;A0A8I5KS04;O75367-1;O75367-3	H2AY_HUMAN	MACROH2A1	734804	734804	734804	734804	734804	734804	676248	AASADSTTEGTPADGFTVLSTK	AASADSTTEGTPADGFTVLSTK	AASADSTTEGTPADGFTVLSTK3	3	0.000349162	0.000387395	0.000350754	0.00184502	0.00168919	0.00136612	0.00167785	0	1	21831.8	21831.8	21831.8		320441	0.816497	40.0523	39.8539	40.2418	43.6448	38.646	48.545	Isoform 2 of Core histone macro-H2A.1	0	0	0.859667	320441	3.776	0.831601	0.0578259	0	0.999708	0	-1e+07
D:\groups_temp\schurgrp\LCMS_FlScJDatler1_p\S1_DIA.raw	S1_DIA	P62258	P62258;K7EM20;P62258-2	1433E_HUMAN	YWHAE	113909	113909	113909	113909	113909	113909	112282	AASDIAM(UniMod:35)TELPPTHPIR	AASDIAMTELPPTHPIR	AASDIAM(UniMod:35)TELPPTHPIR3	3	0.00133369	0.016702	0.00135099	0.00184502	0.00168919	0.00136612	0.00167785	0	1	69277.2	69277.2	69277.2		368292	0.962701	33.3375	33.1426	33.5337	27.3049	34.4858	22.2147	14-3-3 protein epsilon	0	0	0.702318	368292	2.64094	0.4724	0.183965	0	0.987551	0	-1e+07
D:\groups_temp\schurgrp\LCMS_FlScJDatler1_p\S1_DIA.raw	S1_DIA	P09525;P09525-3	P09525;P09525-3;Q6P452;B4E1S2	ANXA4_HUMAN	ANXA4	4.74749e+06	4.74749e+06	4.74749e+06	4.74749e+06	4.74749e+06	4.74749e+06	4.74749e+06	AASGFNAM(UniMod:35)EDAQTLR	AASGFNAMEDAQTLR	AASGFNAM(UniMod:35)EDAQTLR2	2	0.000108675	0.000108675	0.000109171	0.00184502	0.00168919	0.00136612	0.00167785	0	1	139094	139094	139094		1.94715e+06	0.939041	31.7472	31.5514	31.9446	16.0536	32.3261	14.1835	Annexin A4	0	0	0.848934	1.94715e+06	5.81217	0.772355	0.0638901	0.939041	0.999918	0	-1e+07
D:\groups_temp\schurgrp\LCMS_FlScJDatler1_p\S1_DIA.raw	S1_DIA	Q9Y5B9	Q9Y5B9	SP16H_HUMAN	SUPT16H	1.06805e+06	1.06805e+06	1.06805e+06	1.06805e+06	1.06805e+06	1.06805e+06	1.06805e+06	AASITSEVFNK	AASITSEVFNK	AASITSEVFNK2	2	0.000349162	0.00268838	0.000350754	0.00184502	0.00168919	0.00136612	0.00167785	0	1	779294	779294	779294		7.92587e+06	0.843224	34.117	33.9203	34.308	29.8882	35.1717	26.1539	FACT complex subunit SPT16	0	0	0.843092	7.92587e+06	3.64254	0.437344	1	1.61396	0.997975	0	-1e+07
D:\groups_temp\schurgrp\LCMS_FlScJDatler1_p\S1_DIA.raw	S1_DIA	P06746	P06746;E5RIJ0;E7EW18	DPOLB_HUMAN	POLB	29747.8	29747.8	29747.8	29747.8	29747.8	29747.8	29747.8	AASVIAK	AASVIAK	AASVIAK1	1	0.00840176	0.195632	0.00840176	0.044586	0.00827423	0.0047619	0.0474777	0	1	29747.8	29747.8	29747.8		4.36127e+06	0.838431	21.1198	20.9218	21.3175	-30.7561	22.7227	-38.2277	DNA polymerase beta	0	0	0.826056	4.36127e+06	3.07661	0.597156	0.114853	2.41495	0.871343	0	-1e+07
D:\groups_temp\schurgrp\LCMS_FlScJDatler1_p\S1_DIA.raw	S1_DIA	P23372	P23372	E8_VACCW	VACWR064	831021	831021	831021	831021	831021	831021	831021	(UniMod:1)AATVPRFDDVYK	AATVPRFDDVYK	(UniMod:1)AATVPRFDDVYK2	2	0.00110742	0.00705351	0.04	0.00184502	0.00168919	0.00136612	0.00167785	0	1	30505.9	30505.9	30505.9		195641	0.816497	41.4083	41.2137	41.603	52.4375	40.7562	55.8409	Protein E8	0	0	0	195641	2.60815	0.483241	0.99171	3.21994	0.994705	0	-1e+07
D:\groups_temp\schurgrp\LCMS_FlScJDatler1_p\S1_DIA.raw	S1_DIA	Q99460;Q99460-2	Q99460;A0A087WW66;A0A7I2V262;A0A7I2V2K8;A0A7I2V4X0;A0A7I2V523;A0A7I2V5C8;A0A7I2V641;A0A7I2YQI9;A0A7I2YQY1;A0A7P0MW50;Q99460-2	PSMD1_HUMAN	PSMD1	23845.4	23845.4	23845.4	23845.4	23845.4	23845.4	23845.4	AAVESLGFILFR	AAVESLGFILFR	AAVESLGFILFR2	2	0.00961538	0.220961	0.00961538	0.0503145	0.00827423	0.0047619	0.0536585	0	1	23845.4	23845.4	23845.4		0	0.835089	52.9747	52.7761	53.1747	106.849	53.5255	103.451	26S proteasome non-ATPase regulatory subunit 1	0	0	0	0	2.87489	0.467887	0.0335492	0.804984	0.857067	0	-1e+07
D:\groups_temp\schurgrp\LCMS_FlScJDatler1_p\S1_DIA.raw	S1_DIA	P18206;P18206-2	P18206;P18206-2	VINC_HUMAN	VCL	59174.7	59174.7	59174.7	59174.7	59174.7	59174.7	59174.7	AAVHLEGK	AAVHLEGK	AAVHLEGK1	1	0.00945895	0.219107	0.00945895	0.00184502	0.00168919	0.00136612	0.00167785	0	1	15945.3	15945.3	15945.3		72340.7	0.860327	21.6794	21.4794	21.8742	-34.5482	21.9251	-35.3901	Vinculin	0	0	0.804984	72340.7	3.09236	0.495574	0.0964324	2.41495	0.858095	0	-1e+07
D:\groups_temp\schurgrp\LCMS_FlScJDatler1_p\S1_DIA.raw	S1_DIA	P39060;P39060-1;P39060-2	P39060;H7BXV5;H7C457;P39060-1;P39060-2	COIA1_HUMAN	COL18A1	47321.7	47321.7	47321.7	47321.7	47321.7	47321.7	47321.7	AAVPIVNLK	AAVPIVNLK	AAVPIVNLK2	2	0.00840176	0.19575	0.00840176	0.00184502	0.00168919	0.00136612	0.00167785	0	1	12908.2	12908.2	12908.2		30144.3	0.816497	35.8215	35.6254	36.0217	35.7711	36.3034	32.7203	Collagen alpha-1(XVIII) chain	0	0	0.804984	30144.3	2.37963	0.190469	0.4046	0.213672	0.871276	0	-1e+07
D:\groups_temp\schurgrp\LCMS_FlScJDatler1_p\S1_DIA.raw	S1_DIA	P05141	P05141	ADT2_HUMAN	SLC25A5	571911	571911	571911	571911	571911	571911	82073.7	AAYFGIYDTAK	AAYFGIYDTAK	AAYFGIYDTAK2	2	0.000349162	0.000940124	0.000350754	0.00184502	0.00168919	0.00136612	0.00167785	0	1	82073.7	82073.7	82073.7		873095	0.878717	38.8226	38.6276	39.0184	44.6244	38.99	45.1635	ADP/ATP translocase 2	0	0	0.712694	873095	3.60356	0.539211	0.0975163	1.63288	0.999291	0	-1e+07
D:\groups_temp\schurgrp\LCMS_FlScJDatler1_p\S1_DIA.raw	S1_DIA	P04083	P04083;Q5T3N0;Q5T3N1	ANXA1_HUMAN	ANXA1	300453	300453	300453	300453	300453	300453	300453	AAYLQETGKPLDETLK	AAYLQETGKPLDETLK	AAYLQETGKPLDETLK3	3	0.00172541	0.0234841	0.00174869	0.00184502	0.00168919	0.00136612	0.00167785	0	1	12129.9	12129.9	12129.9		353408	0.816497	33.9203	33.7236	34.117	26.1075	34.2225	25.346	Annexin A1	0	0	0.880595	353408	3.48874	0.674343	1	0.804984	0.982584	0	-1e+07
D:\groups_temp\schurgrp\LCMS_FlScJDatler1_p\S1_DIA.raw	S1_DIA	P68712	P68712	A21_VACCW	VACWR140	73579.1	73579.1	73579.1	73579.1	73579.1	73579.1	73579.1	AAYVNYK	AAYVNYK	AAYVNYK1	1	0.00234522	0.0394028	0.00237812	0.00184502	0.00168919	0.00136612	0.00167785	0	1	35654	35654	35654		316912	0.816497	25.5248	25.3251	25.7255	-12.7036	26.0615	-15.6275	Virion membrane protein A21	0	0	0.896406	316912	3.33188	0.422987	0.0323603	2.314	0.97112	0	-1e+07
D:\groups_temp\schurgrp\LCMS_FlScJDatler1_p\S1_DIA.raw	S1_DIA	P20636	P20636	ETF2_VACCW	VETFL	1.2628e+07	1.2628e+07	1.2628e+07	1.2628e+07	1.2628e+07	1.2628e+07	1.2628e+07	AC(UniMod:4)DTSIPEFGSYEDVDNNIIK	ACDTSIPEFGSYEDVDNNIIK	AC(UniMod:4)DTSIPEFGSYEDVDNNIIK3	3	0.000349162	0.00136795	0.000350754	0.00184502	0.00168919	0.00136612	0.00167785	0	1	35959.1	35959.1	35959.1		209909	0.784593	46.5905	46.3932	46.7888	69.4849	45.2974	75.6187	Early transcription factor 82 kDa subunit	0	0	0.460951	209909	2.49784	0.71813	0.0379035	0.460951	0.998969	0	-1e+07
D:\groups_temp\schurgrp\LCMS_FlScJDatler1_p\S1_DIA.raw	S1_DIA	P08758	P08758;D6RBE9;E9PHT9;D6RCN3	ANXA5_HUMAN	ANXA5	6.50299e+06	6.50299e+06	6.50298e+06	6.50299e+06	6.50299e+06	6.50298e+06	6.50298e+06	ADAETLRK	ADAETLRK	ADAETLRK2	2	0.000349162	0.00171965	0.000350754	0.00184502	0.00168919	0.00136612	0.00167785	0	1	460246	460246	460246		6.37776e+06	0.83223	20.2647	20.0649	20.4605	-42.4382	20.5402	-42.6216	Annexin A5	0	0	0.84133	6.37776e+06	4.07664	0.63983	1	2.39266	0.998704	0	-1e+07
D:\groups_temp\schurgrp\LCMS_FlScJDatler1_p\S1_DIA.raw	S1_DIA	Q96L93;Q96L93-2;Q96L93-4;Q96L93-5;Q96L93-6	Q96L93;Q96L93-6;A0A1B0GTU3;Q96L93-2;Q96L93-4;Q96L93-5	KI16B_HUMAN	KIF16B	17067.4	17067.4	17067.4	17067.4	17067.4	17067.4	17067.4	ADATGATGVR	ADATGATGVR	ADATGATGVR2	2	0.00268998	0.0523255	0.00272851	0.0177353	0.0188917	0.016684	0.019084	0	1	17067.4	17067.4	17067.4		140441	0.829011	21.352	21.1542	21.5457	-37.3108	21.4108	-37.0364	Kinesin-like protein KIF16B	0	0	0.187237	140441	1.9563	0.262554	0.0889929	0.588842	0.962008	0	-1e+07
D:\groups_temp\schurgrp\LCMS_FlScJDatler1_p\S1_DIA.raw	S1_DIA	P04318	P04318	MCES_VACCW	VACWR117	5.88976e+06	5.88976e+06	5.88976e+06	5.88976e+06	5.88976e+06	5.88976e+06	5.88976e+06	ADAVVADLSAR	ADAVVADLSAR	ADAVVADLSAR2	2	0.000349162	0.00118842	0.000350754	0.00184502	0.00168919	0.00136612	0.00167785	0	1	5.88976e+06	5.88976e+06	5.88976e+06		3.64371e+07	0.930254	33.333	33.1381	33.5246	17.0231	32.5319	22.1914	mRNA-capping enzyme regulatory subunit	0	0	0.944563	3.64371e+07	5.66907	0.36153	1	2.77419	0.999104	0	-1e+07
D:\groups_temp\schurgrp\LCMS_FlScJDatler1_p\S1_DIA.raw	S1_DIA	P11258	P11258	A27_VACCW	VACWR150	342506	342506	342506	342506	342506	342506	342506	ADEDDNEETLK	ADEDDNEETLK	ADEDDNEETLK2	2	0.000309882	0.000309882	0.000311295	0.00184502	0.00168919	0.00136612	0.00167785	0	1	342506	342506	342506		6.39271e+06	0.936175	24.2806	24.0829	24.4755	-28.0214	23.3299	-22.4494	Protein A27	0	0	0.928011	6.39271e+06	5.79204	0.553493	0.994994	1.84019	0.999766	0	-1e+07
D:\groups_temp\schurgrp\LCMS_FlScJDatler1_p\S1_DIA.raw	S1_DIA	CON__cRAP095Q06830;Q06830	Q06830;A0A0A0MSI0;CON__cRAP095Q06830	PRDX1_HUMAN	PRDX1	804198	804198	804198	804198	804198	804198	362632	ADEGISFR	ADEGISFR	ADEGISFR1	1	0.00510308	0.115349	0.00510308	0.00184502	0.00168919	0.00136612	0.00167785	0	1	70114.3	70114.3	70114.3		536927	0.839631	31.0253	30.834	31.2192	11.0943	30.9552	10.4803	Peroxiredoxin-1	0	0	0.794734	536927	2.97635	0.215441	0.422222	2.3842	0.919913	0	-1e+07
D:\groups_temp\schurgrp\LCMS_FlScJDatler1_p\S1_DIA.raw	S1_DIA	CON__cRAP095Q06830;Q06830	Q06830;A0A0A0MSI0;CON__cRAP095Q06830	PRDX1_HUMAN	PRDX1	804198	804198	804198	804198	804198	804198	362632	ADEGISFR	ADEGISFR	ADEGISFR2	2	0.000241779	0.000241779	0.000242882	0.00184502	0.00168919	0.00136612	0.00167785	0	1	362632	362632	362632		4.4437e+06	0.840554	31.0411	30.8458	31.2318	11.0943	30.9552	10.5195	Peroxiredoxin-1	0	0	0.906907	4.4437e+06	4.06551	0.615318	1	1.57219	0.999818	0	-1e+07
D:\groups_temp\schurgrp\LCMS_FlScJDatler1_p\S1_DIA.raw	S1_DIA	P52907	P52907	CAZA1_HUMAN	CAPZA1	52526.5	52526.5	52526.5	52526.5	52526.5	52526.5	34713.4	(UniMod:1)ADFDDRVSDEEK	ADFDDRVSDEEK	(UniMod:1)ADFDDRVSDEEK2	2	0.00345946	0.0773209	0.04	0.00184502	0.00168919	0.00136612	0.00167785	0	1	7101.08	7101.08	7101.08		103783	0.816497	33.2003	33.0087	33.3929	19.3325	32.7577	21.5422	F-actin-capping protein subunit alpha-1	0	0	0.804984	103783	2.36987	0.323391	0.0665347	1.60997	0.94486	0	-1e+07
D:\groups_temp\schurgrp\LCMS_FlScJDatler1_p\S1_DIA.raw	S1_DIA	P35237	P35237;A0A024QZX5;A0A087X1N8;A0A2R8YD12	SPB6_HUMAN	SERPINB6	264501	264501	264502	264501	264501	264502	191029	ADFSGM(UniMod:35)SQTDLSLSK	ADFSGMSQTDLSLSK	ADFSGM(UniMod:35)SQTDLSLSK2	2	0.000349162	0.000427379	0.000350754	0.00184502	0.00168919	0.00136612	0.00167785	0	1	34911.6	34911.6	34911.6		478045	0.861222	34.9649	34.7718	35.1611	30.2312	35.286	29.8627	Serpin B6	0	0	0.8354	478045	3.64035	0.801132	1	0.804984	0.999678	0	-1e+07
D:\groups_temp\schurgrp\LCMS_FlScJDatler1_p\S1_DIA.raw	S1_DIA	Q96QE5	Q96QE5	TEFM_HUMAN	TEFM	93812.8	93812.8	93812.8	93812.8	93812.8	93812.8	93812.8	ADFYVLEK	ADFYVLEK	ADFYVLEK1	1	0.00172541	0.0257657	0.00174869	0.00184502	0.00168919	0.00136612	0.00167785	0	1	12820.3	12820.3	12820.3		44666.9	0.839674	37.5821	37.3847	37.7756	40.5024	37.5156	39.5386	Transcription elongation factor, mitochondrial	0	0	0.804984	44666.9	2.99956	0.504707	0.0847982	2.728	0.980924	0	-1e+07
D:\groups_temp\schurgrp\LCMS_FlScJDatler1_p\S1_DIA.raw	S1_DIA	P09622;P09622-2	P09622;E9PEX6;P09622-2	DLDH_HUMAN	DLD	125887	125887	125887	125887	125887	125887	125887	ADGGTQVIDTK	ADGGTQVIDTK	ADGGTQVIDTK2	2	0.000190035	0.000190035	0.000190902	0.00184502	0.00168919	0.00136612	0.00167785	0	1	49791	49791	49791		671316	0.849116	25.4529	25.2574	25.6522	-18.7307	25.0193	-16.1078	Dihydrolipoyl dehydrogenase, mitochondrial	0	0	0.802658	671316	4.10711	0.696479	1	0.0112468	0.999857	0	-1e+07
D:\groups_temp\schurgrp\LCMS_FlScJDatler1_p\S1_DIA.raw	S1_DIA	Q09666	Q09666	AHNK_HUMAN	AHNAK	309985	309985	309985	309985	309985	309985	309985	ADIEISGPK	ADIEISGPK	ADIEISGPK2	2	0.00840176	0.200425	0.00840176	0.00184502	0.00168919	0.00136612	0.00167785	0	1	28393.1	28393.1	28393.1		251826	0.877983	29.9721	29.7734	30.1641	2.1716	29.1547	6.92716	Neuroblast differentiation-associated protein AHNAK	0	0	0.885944	251826	2.67172	0.405166	0.403744	0.291539	0.868605	0	-1e+07
D:\groups_temp\schurgrp\LCMS_FlScJDatler1_p\S1_DIA.raw	S1_DIA	O75369;O75369-2;O75369-8;O75369-9	O75369;O75369-2;O75369-3;O75369-6;O75369-4;O75369-5;O75369-7;O75369-8;O75369-9;A0A804HK76;A0A804HL72;E7EN95	FLNB_HUMAN	FLNB	141750	141750	141750	141750	141750	141750	141750	ADIEM(UniMod:35)PFDPSK	ADIEMPFDPSK	ADIEM(UniMod:35)PFDPSK2	2	0.0021449	0.0341988	0.00217391	0.00184502	0.00168919	0.00136612	0.00167785	0	1	65133.8	65133.8	65133.8		478056	0.957803	35.7843	35.5885	35.9843	35.1006	36.2188	32.6805	Filamin-B	0	0	0.730502	478056	2.70385	0.424087	0.0721291	0	0.974838	0	-1e+07
D:\groups_temp\schurgrp\LCMS_FlScJDatler1_p\S1_DIA.raw	S1_DIA	Q09666	Q09666	AHNK_HUMAN	AHNAK	309985	309985	309985	309985	309985	309985	309985	ADLDVSGPK	ADLDVSGPK	ADLDVSGPK1	1	0.00324957	0.0719248	0.00324957	0.00184502	0.00168919	0.00136612	0.00167785	0	1	18477.8	18477.8	18477.8		203819	0.816497	27.649	27.4554	27.8445	-10.5749	26.558	-5.36305	Neuroblast differentiation-associated protein AHNAK	0	0	0.68716	203819	1.86708	0.422555	0.409037	0.105435	0.94851	0	-1e+07
D:\groups_temp\schurgrp\LCMS_FlScJDatler1_p\S1_DIA.raw	S1_DIA	Q04695	Q04695;K7EPJ9	K1C17_HUMAN	KRT17	195416	195416	195415	195416	195416	195415	195415	ADLEM(UniMod:35)QIENLK	ADLEMQIENLK	ADLEM(UniMod:35)QIENLK2	2	0.000349162	0.00307592	0.000350754	0.00184502	0.00168919	0.00136612	0.00167785	0	1	71906	71906	71906		1.30961e+06	0.874593	39.2688	39.0701	39.4601	43.6122	38.6336	47.3304	Keratin, type I cytoskeletal 17	0	0	0.814247	1.30961e+06	3.79427	0.540896	0.26415	0.368167	0.997684	0	-1e+07
D:\groups_temp\schurgrp\LCMS_FlScJDatler1_p\S1_DIA.raw	S1_DIA	CON__cRAP039P13645;P13645	P13645;A0A1B0GVI3;CON__cRAP039P13645	K1C10_HUMAN	KRT10	6.27474e+06	6.27474e+06	6.27474e+06	6.27474e+06	6.27474e+06	6.27474e+06	6.27474e+06	ADLEM(UniMod:35)QIESLTEELAYLK	ADLEMQIESLTEELAYLK	ADLEM(UniMod:35)QIESLTEELAYLK3	3	0.000349162	0.000823089	0.000350754	0.00184502	0.00168919	0.00136612	0.00167785	0	1	412501	412501	412501		5.98569e+06	0.923522	63.7458	63.5468	63.9475	138.934	61.7653	143.659	Keratin, type I cytoskeletal 10	0	0	0.901452	5.98569e+06	5.29358	0.702248	1	0.863848	0.999379	0	-1e+07
D:\groups_temp\schurgrp\LCMS_FlScJDatler1_p\S1_DIA.raw	S1_DIA	CON__cRAP026P99999;P99999	P99999;C9JFR7;CON__cRAP026P99999	CYC_HUMAN	CYCS	1.2147e+07	1.2147e+07	1.2147e+07	1.2147e+07	1.2147e+07	1.2147e+07	1.2147e+07	ADLIAYLK	ADLIAYLK	ADLIAYLK1	1	0.000349162	0.00389497	0.000350754	0.00184502	0.00168919	0.00136612	0.00167785	0	1	1.38661e+06	1.38661e+06	1.38661e+06		1.97855e+07	0.851839	41.8091	41.6161	42.0018	60.2319	43.0162	56.5831	Cytochrome c	0	0	0.860621	1.97855e+07	4.37425	0.588602	1	4.15605	0.997069	0	-1e+07
D:\groups_temp\schurgrp\LCMS_FlScJDatler1_p\S1_DIA.raw	S1_DIA	CON__cRAP026P99999;P99999	P99999;C9JFR7;CON__cRAP026P99999	CYC_HUMAN	CYCS	1.2147e+07	1.2147e+07	1.2147e+07	1.2147e+07	1.2147e+07	1.2147e+07	1.2147e+07	ADLIAYLK	ADLIAYLK	ADLIAYLK2	2	0.00110742	0.00820281	0.00112108	0.00184502	0.00168919	0.00136612	0.00167785	0	1	1.2147e+07	1.2147e+07	1.2147e+07		1.82436e+08	0.845405	41.8208	41.6294	42.0139	60.2319	43.0162	56.6146	Cytochrome c	0	0	0.875747	1.82436e+08	4.33499	0.434859	1	3.31807	0.993847	0	-1e+07
D:\groups_temp\schurgrp\LCMS_FlScJDatler1_p\S1_DIA.raw	S1_DIA	P07900;P07900-2	P07900;P08238;Q14568;Q58FF8;P07900-2	HS90A_HUMAN	HSP90AA1	902799	902799	902800	902799	902799	902800		ADLINNLGTIAK	ADLINNLGTIAK	ADLINNLGTIAK2	2	0.00268998	0.0539317	0.00272851	0.00184502	0.00168919	0.00136612	0.00167785	0	0	902799	902799	902799		2.11207e+07	0.835904	40.8177	40.6252	41.0141	54.0966	41.2111	52.8939	Heat shock protein HSP 90-alpha	0	0	0.446178	2.11207e+07	3.60959	0.377875	1	1.53709	0.960887	0	-1e+07
D:\groups_temp\schurgrp\LCMS_FlScJDatler1_p\S1_DIA.raw	S1_DIA	P50453	P50453	SPB9_HUMAN	SERPINB9	77209.9	77209.9	77210	77209.9	77209.9	77210	77210	ADLSAM(UniMod:35)SAER	ADLSAMSAER	ADLSAM(UniMod:35)SAER2	2	0.000349162	0.00329279	0.000350754	0.00411523	0.00371747	0.00706714	0.00375235	0	1	77209.9	77209.9	77209.9		1.11785e+06	0.942379	23.9782	23.7774	24.1772	-26.4283	23.6609	-24.1993	Serpin B9	0	0	0.972192	1.11785e+06	4.07687	0.650901	1	0.934053	0.997521	0	-1e+07
D:\groups_temp\schurgrp\LCMS_FlScJDatler1_p\S1_DIA.raw	S1_DIA	P31930	P31930	QCR1_HUMAN	UQCRC1	58716.2	58716.2	58716.2	58716.2	58716.2	58716.2	58716.2	ADLTEYLSTHYK	ADLTEYLSTHYK	ADLTEYLSTHYK2	2	0.000349162	0.00444316	0.000350754	0.00184502	0.00168919	0.00136612	0.00167785	0	1	11142.1	11142.1	11142.1		141131	0.816497	37.6555	37.4619	37.8524	40.9262	37.6549	39.8879	Cytochrome b-c1 complex subunit 1, mitochondrial	0	0	0.804984	141131	2.8958	0.554773	1	0	0.996658	0	-1e+07
D:\groups_temp\schurgrp\LCMS_FlScJDatler1_p\S1_DIA.raw	S1_DIA	Q96P63;Q96P63-2	Q96P63;Q96P63-2	SPB12_HUMAN	SERPINB12	41602.7	41602.7	41602.7	41602.7	41602.7	41602.7	41602.7	ADLTGISPSPNLYLSK	ADLTGISPSPNLYLSK	ADLTGISPSPNLYLSK2	2	0.000349162	0.00230661	0.000350754	0.00184502	0.00168919	0.00136612	0.00167785	0	1	34708.1	34708.1	34708.1		114123	0.832661	43.7546	43.5575	43.951	59.8747	42.9682	62.6027	Serpin B12	0	0	0.486929	114123	3.02111	0.330041	0.202017	1.56997	0.998262	0	-1e+07
D:\groups_temp\schurgrp\LCMS_FlScJDatler1_p\S1_DIA.raw	S1_DIA	P26639;P26639-2	P26639;P26639-2	SYTC_HUMAN	TARS1	1.42424e+06	1.42424e+06	1.42424e+06	1.42424e+06	1.42424e+06	1.42424e+06	1.42424e+06	ADM(UniMod:35)ETLQR	ADMETLQR	ADM(UniMod:35)ETLQR2	2	0.000349162	0.00354451	0.000350754	0.00184502	0.00168919	0.00136612	0.00167785	0	1	143980	143980	143980		1.21148e+06	0.865147	22.7835	22.5867	22.9835	-30.2473	22.8371	-30.4545	Threonine--tRNA ligase 1, cytoplasmic	0	0	0.827967	1.21148e+06	3.79814	0.39562	0.979133	0.804984	0.997332	0	-1e+07
D:\groups_temp\schurgrp\LCMS_FlScJDatler1_p\S1_DIA.raw	S1_DIA	Q9HC35;Q9HC35-2	Q9HC35;B5MBZ0;Q9HC35-2	EMAL4_HUMAN	EML4	67188.7	67188.7	67188.7	67188.7	67188.7	67188.7	67188.7	ADQFLVGTSR	ADQFLVGTSR	ADQFLVGTSR2	2	0.000349162	0.00433806	0.000350754	0.00411523	0.00371747	0.00253807	0.00375235	0	1	67188.7	67188.7	67188.7		268014	0.860003	33.1381	32.9433	33.333	19.0073	32.7153	21.2697	Echinoderm microtubule-associated protein-like 4	0	0	0.758732	268014	4.20461	0.561519	0.331899	1.60997	0.996737	0	-1e+07
D:\groups_temp\schurgrp\LCMS_FlScJDatler1_p\S1_DIA.raw	S1_DIA	P02538	P02538;P04259;P48668	K2C6A_HUMAN	KRT6A	3.66958e+06	3.66958e+06	3.66958e+06	3.66958e+06	3.66958e+06	3.66958e+06		ADTLTDEINFLR	ADTLTDEINFLR	ADTLTDEINFLR2	2	0.000349162	0.00112568	0.000350754	0.00184502	0.00168919	0.00136612	0.00167785	0	0	3.66958e+06	3.66958e+06	3.66958e+06		2.25387e+07	0.873659	47.8561	47.658	48.0498	79.1819	47.3772	81.8627	Keratin, type II cytoskeletal 6A	0	0	0.89078	2.25387e+07	4.71171	0.394529	1	2.54703	0.999151	0	-1e+07
D:\groups_temp\schurgrp\LCMS_FlScJDatler1_p\S1_DIA.raw	S1_DIA	P02538	P02538;P04259;P48668	K2C6A_HUMAN	KRT6A	3.66958e+06	3.66958e+06	3.66958e+06	3.66958e+06	3.66958e+06	3.66958e+06		ADTLTDEINFLR	ADTLTDEINFLR	ADTLTDEINFLR3	3	0.0021449	0.0303141	0.00217391	0.00184502	0.00168919	0.00136612	0.00167785	0	0	25996.8	25996.8	25996.8		262409	0.816497	47.8338	47.6376	48.0321	79.1819	47.3772	81.7643	Keratin, type II cytoskeletal 6A	0	0	0.854223	262409	2.41911	0.248073	0.244602	0	0.977632	0	-1e+07
D:\groups_temp\schurgrp\LCMS_FlScJDatler1_p\S1_DIA.raw	S1_DIA	Q15019;Q15019-2;Q15019-3	Q15019;B5MCX3;Q15019-3;C9J2Q4;Q15019-2;H7C2Y0	SEPT2_HUMAN	SEPTIN2	40284.7	40284.7	40284.8	40284.7	40284.7	40284.8	40284.8	ADTLTLK	ADTLTLK	ADTLTLK1	1	0.00268998	0.0540761	0.00272851	0.00184502	0.00168919	0.00136612	0.00167785	0	1	11293.1	11293.1	11293.1		103660	0.835657	28.3746	28.1776	28.5731	0.978152	29.055	-1.15487	Septin-2	0	0	0.804984	103660	2.97856	0.606465	0.102474	1.60997	0.960786	0	-1e+07
D:\groups_temp\schurgrp\LCMS_FlScJDatler1_p\S1_DIA.raw	S1_DIA	Q09666	Q09666	AHNK_HUMAN	AHNAK	309985	309985	309985	309985	309985	309985	309985	ADVDISGPK	ADVDISGPK	ADVDISGPK2	2	0.000349162	0.00424626	0.000350754	0.00184502	0.00168919	0.00136612	0.00167785	0	1	80460.2	80460.2	80460.2		1.40985e+06	0.916258	27.2695	27.0725	27.4675	-9.74741	26.7508	-7.58862	Neuroblast differentiation-associated protein AHNAK	0	0	0.533673	1.40985e+06	1.8301	0.491433	0.999514	0.698934	0.996805	0	-1e+07
D:\groups_temp\schurgrp\LCMS_FlScJDatler1_p\S1_DIA.raw	S1_DIA	Q09666	Q09666	AHNK_HUMAN	AHNAK	309985	309985	309985	309985	309985	309985	309985	ADVDVSGPK	ADVDVSGPK	ADVDVSGPK2	2	0.00345946	0.0770972	0.00345946	0.00184502	0.00168919	0.00136612	0.00167785	0	1	77747.2	77747.2	77747.2		934262	0.82864	24.8523	24.6555	25.0506	-24.3324	24.0446	-19.5637	Neuroblast differentiation-associated protein AHNAK	0	0	0.835999	934262	2.58887	0.289049	0.423646	0	0.945011	0	-1e+07
D:\groups_temp\schurgrp\LCMS_FlScJDatler1_p\S1_DIA.raw	S1_DIA	Q08945	Q08945;E9PMD4	SSRP1_HUMAN	SSRP1	1.62535e+06	1.62535e+06	1.62535e+06	1.62535e+06	1.62535e+06	1.62535e+06	1.62535e+06	ADVIQATGDAIC(UniMod:4)IFR	ADVIQATGDAICIFR	ADVIQATGDAIC(UniMod:4)IFR2	2	0.00110742	0.0140274	0.00112108	0.00184502	0.00168919	0.00136612	0.00167785	0	1	28887	28887	28887		116468	0.843359	48.2078	48.0093	48.4066	81.1399	47.7688	83.3154	FACT complex subunit SSRP1	0	0	0	116468	2.52221	0.64807	0.0427291	0	0.989524	0	-1e+07
D:\groups_temp\schurgrp\LCMS_FlScJDatler1_p\S1_DIA.raw	S1_DIA	Q13813;Q13813-2;Q13813-3	Q13813;A0A0D9SF54;A0A0D9SGF6;Q13813-2;Q13813-3	SPTN1_HUMAN	SPTAN1	104896	104896	104896	104896	104896	104896	104896	ADVVESWIGEK	ADVVESWIGEK	ADVVESWIGEK2	2	0.000349162	0.000514311	0.000350754	0.00184502	0.00168919	0.00136612	0.00167785	0	1	104896	104896	104896		1.1249e+06	0.887852	40.6252	40.4292	40.8177	51.652	40.4213	51.5491	Spectrin alpha chain, non-erythrocytic 1	0	0	0.79439	1.1249e+06	4.11813	0.555098	0.0971365	0.845259	0.999612	0	-1e+07
D:\groups_temp\schurgrp\LCMS_FlScJDatler1_p\S1_DIA.raw	S1_DIA	Q8N1N4	P12035;P19013;Q3SY84;Q7RTS7;Q86Y46;Q8N1N4;F8W1S1;Q86Y46-2;Q8N1N4-2;H0YIC5	K2C78_HUMAN	KRT78	74805.6	74805.6	74805.6	74805.6	74805.6	74805.6		AEAEALYQTK	AEAEALYQTK	AEAEALYQTK2	2	0.00268998	0.0497098	0.00272851	0.00184502	0.00168919	0.00136612	0.00167785	0	0	28375.3	28375.3	28375.3		315086	0.835216	27.769	27.5762	27.9648	-6.29332	27.365	-4.66276	Keratin, type II cytoskeletal 78	0	0	0.892078	315086	2.7147	0.391789	0.321243	0.437697	0.963838	0	-1e+07
D:\groups_temp\schurgrp\LCMS_FlScJDatler1_p\S1_DIA.raw	S1_DIA	CON__cRAP054P04264;P04264	P04264;CON__cRAP054P04264	K2C1_HUMAN	KRT1	1.66367e+07	1.66367e+07	1.66367e+07	1.66367e+07	1.66367e+07	1.66367e+07	1.66367e+07	AEAESLYQSK	AEAESLYQSK	AEAESLYQSK2	2	0.00095057	0.00523954	0.000961538	0.00184502	0.00168919	0.00136612	0.00167785	0	1	4.42479e+06	4.42479e+06	4.42479e+06		5.62368e+07	0.825784	26.3938	26.1952	26.5909	-12.7486	26.0519	-10.0727	Keratin, type II cytoskeletal 1	0	0	0.744731	5.62368e+07	3.96457	0.430306	1	3.22527	0.996061	0	-1e+07
D:\groups_temp\schurgrp\LCMS_FlScJDatler1_p\S1_DIA.raw	S1_DIA	CON__cRAP054P04264;P04264	P04264;CON__cRAP054P04264	K2C1_HUMAN	KRT1	1.66367e+07	1.66367e+07	1.66367e+07	1.66367e+07	1.66367e+07	1.66367e+07	1.66367e+07	AEAESLYQSKYEELQITAGR	AEAESLYQSKYEELQITAGR	AEAESLYQSKYEELQITAGR3	3	0.000349162	0.00047195	0.000350754	0.00184502	0.00168919	0.00136612	0.00167785	0	1	32490.1	32490.1	32490.1		235669	0.906514	37.8566	37.6633	38.0546	42.5882	38.2353	40.9147	Keratin, type II cytoskeletal 1	0	0	0.804984	235669	4.49793	0.740126	1	0.804984	0.999644	0	-1e+07
D:\groups_temp\schurgrp\LCMS_FlScJDatler1_p\S1_DIA.raw	S1_DIA	P02538	O95678;P02538;P04259;P48668	K2C6A_HUMAN	KRT6A	3.66958e+06	3.66958e+06	3.66958e+06	3.66958e+06	3.66958e+06	3.66958e+06		AEAESWYQTK	AEAESWYQTK	AEAESWYQTK2	2	0.000349162	0.000501982	0.000350754	0.00184502	0.00168919	0.00136612	0.00167785	0	0	153846	153846	153846		1.37301e+06	0.832434	30.126	29.9332	30.3234	5.69547	29.6133	7.98247	Keratin, type II cytoskeletal 6A	0	0	0.828899	1.37301e+06	4.023	0.492586	1	1.58665	0.999621	0	-1e+07
D:\groups_temp\schurgrp\LCMS_FlScJDatler1_p\S1_DIA.raw	S1_DIA	P49411	P49411	EFTU_HUMAN	TUFM	24422.6	24422.6	24422.6	24422.6	24422.6	24422.6	24422.6	AEAGDNLGALVR	AEAGDNLGALVR	AEAGDNLGALVR2	2	0.000349162	0.00296192	0.000350754	0.00184502	0.00168919	0.00136612	0.00167785	0	1	17727.6	17727.6	17727.6		157323	0.816497	35.34	35.1479	35.5371	30.3023	35.3106	32.142	Elongation factor Tu, mitochondrial	0	0	0	157323	2.60815	0.546013	0.300746	0.413311	0.997769	0	-1e+07
D:\groups_temp\schurgrp\LCMS_FlScJDatler1_p\S1_DIA.raw	S1_DIA	Q8TEM1	Q8TEM1;Q8TEM1-2	PO210_HUMAN	NUP210	103715	103715	103715	103715	103715	103715	103715	AEAQGSTTLLVSYR	AEAQGSTTLLVSYR	AEAQGSTTLLVSYR2	2	6.7604e-05	6.7604e-05	6.79122e-05	0.00184502	0.00168919	0.00136612	0.00167785	0	1	41564.9	41564.9	41564.9		283965	0.845309	36.2403	36.0421	36.4381	33.7973	36.0702	34.7239	Nuclear pore membrane glycoprotein 210	0	0	0.875497	283965	4.19185	0.501493	0.228637	0.894472	0.999949	0	-1e+07
D:\groups_temp\schurgrp\LCMS_FlScJDatler1_p\S1_DIA.raw	S1_DIA	P00505	P00505	AATM_HUMAN	GOT2	1.42247e+06	1.42247e+06	1.42247e+06	1.42247e+06	1.42247e+06	1.42247e+06	1.42247e+06	AEAQIAAK	AEAQIAAK	AEAQIAAK1	1	0.000349162	0.00176074	0.000350754	0.00184502	0.00168919	0.00136612	0.00167785	0	1	37839.3	37839.3	37839.3		2.05764e+06	0.836344	21.7258	21.5249	21.9197	-36.5271	21.5522	-35.1614	Aspartate aminotransferase, mitochondrial	0	0	0.869179	2.05764e+06	4.05066	0.813715	0.474303	3.47431	0.998673	0	-1e+07
D:\groups_temp\schurgrp\LCMS_FlScJDatler1_p\S1_DIA.raw	S1_DIA	P00505	P00505	AATM_HUMAN	GOT2	1.42247e+06	1.42247e+06	1.42247e+06	1.42247e+06	1.42247e+06	1.42247e+06	1.42247e+06	AEAQIAAK	AEAQIAAK	AEAQIAAK2	2	0.000349162	0.00194494	0.000350754	0.00184502	0.00168919	0.00136612	0.00167785	0	1	283449	283449	283449		3.48979e+06	0.837525	21.6931	21.4927	21.8922	-36.5271	21.5522	-35.3226	Aspartate aminotransferase, mitochondrial	0	0	0.823405	3.48979e+06	3.62474	0.435194	1	0.958364	0.998534	0	-1e+07
D:\groups_temp\schurgrp\LCMS_FlScJDatler1_p\S1_DIA.raw	S1_DIA	P0DMV8;P0DMV9	P0DMV8;P0DMV9;P0DMV8-2;A0A0G2JIW1;V9GZ37	HS71A_HUMAN;HS71B_HUMAN	HSPA1A;HSPA1B	5.22351e+06	5.22351e+06	5.22351e+06	5.22351e+06	5.22351e+06	5.22351e+06		AEDEVQRER	AEDEVQRER	AEDEVQRER2	2	0.000349162	0.00324112	0.000350754	1	0.00168919	0.00136612	0.00167785	0	0	20478.4	20478.4	20478.4		278442	0.873248	19.677	19.4753	19.8735	-47.2029	19.7454	-45.4736	Heat shock 70 kDa protein 1A	0	0	0.844799	278442	3.55711	0.244781	0.309883	1.60997	0.99756	0	-1e+07
D:\groups_temp\schurgrp\LCMS_FlScJDatler1_p\S1_DIA.raw	S1_DIA	P07355;P07355-2	P07355;H0YL33;H0YM50;H0YMD0;H0YMU9;H0YMW4;H0YN28;H0YN42;H0YNA0;H0YNP5;P07355-2	ANXA2_HUMAN	ANXA2	2.32921e+06	2.32921e+06	2.32921e+06	2.32921e+06	2.32921e+06	2.32921e+06	1.12197e+06	AEDGSVIDYELIDQDAR	AEDGSVIDYELIDQDAR	AEDGSVIDYELIDQDAR2	2	8.12677e-05	8.12677e-05	8.16383e-05	0.00184502	0.00168919	0.00136612	0.00167785	0	1	486531	486531	486531		2.79408e+06	0.873923	44.7423	44.5455	44.9389	59.2912	42.8533	66.9962	Annexin A2	0	0	0.7968	2.79408e+06	4.39109	0.725804	1	1.63693	0.999939	0	-1e+07
D:\groups_temp\schurgrp\LCMS_FlScJDatler1_p\S1_DIA.raw	S1_DIA	P07355;P07355-2	P07355;H0YL33;H0YM50;H0YMD0;H0YMU9;H0YMW4;H0YN28;H0YN42;H0YNA0;H0YNP5;P07355-2	ANXA2_HUMAN	ANXA2	2.32921e+06	2.32921e+06	2.32921e+06	2.32921e+06	2.32921e+06	2.32921e+06	1.12197e+06	AEDGSVIDYELIDQDAR	AEDGSVIDYELIDQDAR	AEDGSVIDYELIDQDAR3	3	0.000349162	0.000873538	0.000350754	0.00184502	0.00168919	0.00136612	0.00167785	0	1	67054	67054	67054		501358	0.83087	44.7688	44.5706	44.9604	59.2912	42.8533	67.1189	Annexin A2	0	0	0.886517	501358	3.46026	0.556923	1	0	0.999341	0	-1e+07
D:\groups_temp\schurgrp\LCMS_FlScJDatler1_p\S1_DIA.raw	S1_DIA	P07355;P07355-2	P07355;H0YL33;H0YM50;H0YMD0;H0YMU9;H0YMW4;H0YN28;H0YN42;H0YNP5;P07355-2	ANXA2_HUMAN	ANXA2	2.32921e+06	2.32921e+06	2.32921e+06	2.32921e+06	2.32921e+06	2.32921e+06	1.12197e+06	AEDGSVIDYELIDQDARDLYDAGVK	AEDGSVIDYELIDQDARDLYDAGVK	AEDGSVIDYELIDQDARDLYDAGVK3	3	0.000349162	0.000367008	0.000350754	0.00184502	0.00168919	0.00136612	0.00167785	0	1	86490.9	86490.9	86490.9		629080	0.962903	50.7255	50.5284	50.9233	79.0256	47.3424	92.5273	Annexin A2	0	0	0.895042	629080	5.91321	0.588555	1	0.917444	0.999723	0	-1e+07
D:\groups_temp\schurgrp\LCMS_FlScJDatler1_p\S1_DIA.raw	S1_DIA	Q0VDD8-4	A0A804HLD3;Q0VDD8-4	DYH14_HUMAN	DNAH14	76569.8	76569.8	76569.8	76569.8	76569.8	76569.8	76569.8	AEDLILK	AEDLILK	AEDLILK1	1	0.00648203	0.161112	0.00648203	0.0335196	0.0370752	0.0322581	0.037422	0	1	76569.8	76569.8	76569.8		523272	0.910311	34.6698	34.4736	34.868	21.6618	33.1824	27.9248	Isoform 4 of Dynein axonemal heavy chain 14	0	0	0.933778	523272	4.31713	0.548567	0.478191	2.23001	0.891584	0	-1e+07
D:\groups_temp\schurgrp\LCMS_FlScJDatler1_p\S1_DIA.raw	S1_DIA	P68692	P68692	GLRX1_VACCW	VACWR069	4.45519e+06	4.45519e+06	4.45519e+06	4.45519e+06	4.45519e+06	4.45519e+06	4.45519e+06	(UniMod:1)AEEFVQQR	AEEFVQQR	(UniMod:1)AEEFVQQR2	2	0.00440159	0.0960563	0.04	0.00184502	0.00168919	0.00136612	0.00167785	0	1	2.89151e+06	2.89151e+06	2.89151e+06		3.71986e+07	0.867667	38.6216	38.4273	38.817	29.9854	35.2034	44.1899	Glutaredoxin-1	0	0	0.855422	3.71986e+07	4.48979	0.63842	1	2.49004	0.932402	0	-1e+07
D:\groups_temp\schurgrp\LCMS_FlScJDatler1_p\S1_DIA.raw	S1_DIA	P62913;P62913-2	P62913;P62913-2;Q5VVC8	RL11_HUMAN	RPL11	16134.5	16134.5	16134.5	16134.5	16134.5	16134.5	16134.5	AEEILEK	AEEILEK	AEEILEK1	1	0.00172541	0.0229327	0.00174869	0.00184502	0.00508906	0.00253807	0.00167785	0	1	16134.5	16134.5	16134.5		76113.2	0.816497	26.0205	25.8233	26.218	-8.30099	27.0451	-11.8599	60S ribosomal protein L11	0	0	0.804984	76113.2	3.27391	0.571964	0.10808	2.33581	0.982986	0	-1e+07
D:\groups_temp\schurgrp\LCMS_FlScJDatler1_p\S1_DIA.raw	S1_DIA	Q96EZ8;Q96EZ8-2;Q96EZ8-3;Q96EZ8-4	Q96EZ8;Q96EZ8-2;Q96EZ8-3;Q96EZ8-4;F8W126	MCRS1_HUMAN	MCRS1	328510	328510	328510	328510	328510	328510	328510	AEEQLLSK	AEEQLLSK	AEEQLLSK1	1	0.00172541	0.0283946	0.00174869	0.0121029	0.00918484	0.00686499	0.0140449	0	1	328510	328510	328510		9.86805e+06	0.880482	26.322	26.1281	26.5194	-7.78339	27.1296	-10.3055	Microspherule protein 1	0	0	0.92619	9.86805e+06	4.83572	0.665262	1	3.45211	0.979019	0	-1e+07
D:\groups_temp\schurgrp\LCMS_FlScJDatler1_p\S1_DIA.raw	S1_DIA	P02538	O95678;P02538;P04259;P48668	K2C6A_HUMAN	KRT6A	3.66958e+06	3.66958e+06	3.66958e+06	3.66958e+06	3.66958e+06	3.66958e+06		AEEREQIK	AEEREQIK	AEEREQIK2	2	0.00110742	0.0136213	0.00112108	0.00184502	0.00168919	0.00136612	0.00167785	0	0	39517.8	39517.8	39517.8		698929	0.846112	19.4708	19.2703	19.6677	-47.1704	19.751	-46.4083	Keratin, type II cytoskeletal 6A	0	0	0.865606	698929	3.56642	0.226714	1	3.19441	0.989824	0	-1e+07
D:\groups_temp\schurgrp\LCMS_FlScJDatler1_p\S1_DIA.raw	S1_DIA	P11387	P11387	TOP1_HUMAN	TOP1	506643	506643	506643	3.09766e+06	3.09766e+06	3.09766e+06	3.09766e+06	AEEVATFFAK	AEEVATFFAK	AEEVATFFAK2	2	0.000349162	0.000483646	0.000350754	0.00184502	0.00168919	0.00136612	0.00167785	0	1	123836	123836	123836		2.8234e+06	0.901911	38.286	38.0885	38.4772	47.3224	39.2743	42.9386	DNA topoisomerase 1	0	0	0.9036	2.8234e+06	4.79436	0.58282	0.325291	1.60323	0.999635	0	-1e+07
D:\groups_temp\schurgrp\LCMS_FlScJDatler1_p\S1_DIA.raw	S1_DIA	CON__cRAP101O82803	CON__cRAP101O82803	SRPP_HEVBR	SRPP	99293.3	99293.3	99293.2	99293.3	99293.3	99293.2	99293.2	(UniMod:1)AEEVEEERLK	AEEVEEERLK	(UniMod:1)AEEVEEERLK2	2	0.000349162	0.00425111	0.04	0.00184502	0.00168919	0.00136612	0.00167785	0	1	99293.3	99293.3	99293.3		1.81575e+06	0.855851	31.9297	31.7367	32.1242	17.877	32.6106	15.3877	Small rubber particle protein	0	0	0.837937	1.81575e+06	4.29367	0.511798	0.978485	1.58692	0.996802	0	-1e+07
D:\groups_temp\schurgrp\LCMS_FlScJDatler1_p\S1_DIA.raw	S1_DIA	P52565	P52565;J3KRE2;J3KTF8;J3QQX2	GDIR1_HUMAN	ARHGDIA	42925.3	42925.3	42925.3	42925.3	42925.3	42925.3	42925.3	AEEYEFLTPVEEAPK	AEEYEFLTPVEEAPK	AEEYEFLTPVEEAPK2	2	0.00095057	0.00700818	0.000961538	0.00184502	0.00168919	0.00136612	0.00167785	0	1	39221.3	39221.3	39221.3		334659	0.9168	43.6115	43.4146	43.8064	59.2519	42.8442	62.0987	Rho GDP-dissociation inhibitor 1	0	0	0.655148	334659	3.31513	0.685829	0.0602736	0.68117	0.994738	0	-1e+07
D:\groups_temp\schurgrp\LCMS_FlScJDatler1_p\S1_DIA.raw	S1_DIA	P21333;P21333-2	P21333;P21333-2;Q60FE5;A0A087WWY3;A0A7I2V3E6;A0A7P0NMY4;F8WE98	FLNA_HUMAN	FLNA	994178	994178	994178	994178	994178	994178	994178	AEFTVETR	AEFTVETR	AEFTVETR2	2	0.00457	0.102972	0.00457	0.00184502	0.00168919	0.00136612	0.00167785	0	1	17927.5	17927.5	17927.5		267081	0.819493	29.2361	29.0369	29.4346	2.16564	29.1543	2.88338	Filamin-A	0	0	0.932104	267081	2.35632	0.359299	0.390672	0.10027	0.927886	2.88571	0.299153
D:\groups_temp\schurgrp\LCMS_FlScJDatler1_p\S1_DIA.raw	S1_DIA	CON__cRAP087P02769	CON__cRAP087P02769	ALBU_BOVIN	ALB	958585	958585	958585	958585	958585	958585	958585	AEFVEVTK	AEFVEVTK	AEFVEVTK1	1	0.000349162	0.000371828	0.000350754	0.00184502	0.00168919	0.00136612	0.00167785	0	1	65044.8	65044.8	65044.8		874391	0.827918	30.0563	29.8578	30.2493	7.46866	30.1485	7.54589	Albumin	0	0	0.86305	874391	4.05485	0.732128	0.995999	4.02492	0.999719	0	-1e+07
D:\groups_temp\schurgrp\LCMS_FlScJDatler1_p\S1_DIA.raw	S1_DIA	CON__cRAP087P02769	CON__cRAP087P02769	ALBU_BOVIN	ALB	958585	958585	958585	958585	958585	958585	958585	AEFVEVTK	AEFVEVTK	AEFVEVTK2	2	0.000349162	0.00386526	0.000350754	0.00184502	0.00168919	0.00136612	0.00167785	0	1	196724	196724	196724		2.47898e+06	0.826504	30.0677	29.8693	30.2658	7.46866	30.1485	7.622	Albumin	0	0	0.862224	2.47898e+06	3.50368	0.265638	0.998274	1.52862	0.997091	0	-1e+07
D:\groups_temp\schurgrp\LCMS_FlScJDatler1_p\S1_DIA.raw	S1_DIA	Q14315;Q14315-2	Q14315;Q14315-2	FLNC_HUMAN	FLNC	1.08454e+06	1.08454e+06	1.08454e+06	1.08454e+06	1.08454e+06	1.08454e+06	1.08454e+06	AEGPGLNR	AEGPGLNR	AEGPGLNR2	2	0.000205834	0.000205834	0.000206773	0.00184502	0.00168919	0.00136612	0.00167785	0	1	78391.1	78391.1	78391.1		1.31344e+06	0.865654	23.2261	23.0271	23.4244	-27.1044	23.5236	-28.5138	Filamin-C	0	0	0.853421	1.31344e+06	4.40419	0.552593	1	0.836826	0.999845	0	-1e+07
D:\groups_temp\schurgrp\LCMS_FlScJDatler1_p\S1_DIA.raw	S1_DIA	Q9NVI7-2	Q9NVI7;Q9NVI7-2;Q5SV16;Q9NVI7-3	ATD3A_HUMAN	ATAD3A	233040	233040	233039	233040	233040	233039	91281.1	AEGPGRGDEPSPS	AEGPGRGDEPSPS	AEGPGRGDEPSPS2	2	0.000349162	0.00147733	0.000350754	0.00411523	0.00168919	0.00136612	0.00167785	0	1	91281.2	91281.2	91281.2		693575	0.833116	23.0432	22.8474	23.2407	-36.5041	21.5564	-29.3984	Isoform 2 of ATPase family AAA domain-containing protein 3A	0	0	0.823624	693575	3.96789	0.348914	1	4.02492	0.998886	0	-1e+07
D:\groups_temp\schurgrp\LCMS_FlScJDatler1_p\S1_DIA.raw	S1_DIA	Q96HC4;Q96HC4-4;Q96HC4-6;Q96HC4-7	Q96HC4;Q96HC4-4;Q96HC4-6;Q96HC4-7;A0A0A0MSP3;H0Y8Y3	PDLI5_HUMAN	PDLIM5	66774.4	66774.4	66774.4	66774.4	66774.4	66774.4	66774.4	AEHIPAGK	AEHIPAGK	AEHIPAGK1	1	0.00529208	0.119167	0.00529208	0.00184502	0.00168919	0.00136612	0.00167785	0	1	46894.2	46894.2	46894.2		154498	0.892649	20.5388	20.3394	20.7391	-41.49	20.6968	-41.2281	PDZ and LIM domain protein 5	0	0	0.88072	154498	2.92028	0.262044	0.0966104	0.89333	0.91748	0	-1e+07
D:\groups_temp\schurgrp\LCMS_FlScJDatler1_p\S1_DIA.raw	S1_DIA	Q96HC4;Q96HC4-4;Q96HC4-6;Q96HC4-7	Q96HC4;Q96HC4-4;Q96HC4-6;Q96HC4-7;A0A0A0MSP3;H0Y8Y3	PDLI5_HUMAN	PDLIM5	66774.4	66774.4	66774.4	66774.4	66774.4	66774.4	66774.4	AEHIPAGK	AEHIPAGK	AEHIPAGK2	2	0.00172541	0.0215993	0.00174869	0.00184502	0.00168919	0.00136612	0.00167785	0	1	19497.2	19497.2	19497.2		311992	0.857816	20.4575	20.2618	20.657	-41.49	20.6968	-41.6439	PDZ and LIM domain protein 5	0	0	0.640861	311992	2.90959	0.382554	0.999395	0.804984	0.983959	0	-1e+07
D:\groups_temp\schurgrp\LCMS_FlScJDatler1_p\S1_DIA.raw	S1_DIA	Q14315;Q14315-2	Q14315;Q14315-2	FLNC_HUMAN	FLNC	1.08454e+06	1.08454e+06	1.08454e+06	1.08454e+06	1.08454e+06	1.08454e+06	1.08454e+06	AEIAFEDRK	AEIAFEDRK	AEIAFEDRK2	2	0.00581395	0.134052	0.00581395	0.00184502	0.00168919	0.00136612	0.00167785	0	1	12573.7	12573.7	12573.7		160356	0.816497	26.0011	25.8029	26.1937	-7.4684	27.1788	-12.0004	Filamin-C	0	0	0.157888	160356	1.41123	0.359191	0.0796725	0	0.90812	0	-1e+07
D:\groups_temp\schurgrp\LCMS_FlScJDatler1_p\S1_DIA.raw	S1_DIA	P09525;P09525-3	P09525;P09525-2;P09525-3;Q6P452	ANXA4_HUMAN	ANXA4	4.74749e+06	4.74749e+06	4.74749e+06	4.74749e+06	4.74749e+06	4.74749e+06	4.74749e+06	AEIDM(UniMod:35)LDIR	AEIDMLDIR	AEIDM(UniMod:35)LDIR2	2	0.000349162	0.00371475	0.000350754	0.00184502	0.00168919	0.00136612	0.00167785	0	1	1.58772e+06	1.58772e+06	1.58772e+06		4.58589e+07	0.869522	36.3718	36.1781	36.5666	30.9653	35.5329	35.648	Annexin A4	0	0	0.80102	4.58589e+07	3.64219	0.349092	1	2.19475	0.997204	0	-1e+07
D:\groups_temp\schurgrp\LCMS_FlScJDatler1_p\S1_DIA.raw	S1_DIA	P19013	P19013	K2C4_HUMAN	KRT4	255945	255945	255945	255945	255945	255945	255945	AEIENIK	AEIENIK	AEIENIK1	1	0.0030871	0.0601492	0.0030871	0.00184502	0.00168919	0.00136612	0.00167785	0	1	255945	255945	255945		4.96485e+06	0.84015	27.0534	26.8542	27.2514	-12.5309	26.0991	-8.53254	Keratin, type II cytoskeletal 4	0	0	0.849167	4.96485e+06	3.57439	0.477356	1	3.23568	0.956574	0	-1e+07
D:\groups_temp\schurgrp\LCMS_FlScJDatler1_p\S1_DIA.raw	S1_DIA	P07392	P07392	RP147_VACCW	RPO147	1.53953e+07	1.53953e+07	1.53953e+07	1.53953e+07	1.53953e+07	1.53953e+07	1.53953e+07	AEITELVVEYM(UniMod:35)IER	AEITELVVEYMIER	AEITELVVEYM(UniMod:35)IER2	2	0.000349162	0.000442394	0.000350754	0.00184502	0.00168919	0.00136612	0.00167785	0	1	184649	184649	184649		3.15642e+06	0.917507	47.7172	47.5235	47.9138	82.0782	47.967	81.2366	DNA-directed RNA polymerase 147 kDa polypeptide	0	0	0.872447	3.15642e+06	5.18679	0.498971	1	4.41839	0.999666	0	-1e+07
D:\groups_temp\schurgrp\LCMS_FlScJDatler1_p\S1_DIA.raw	S1_DIA	P07392	P07392	RP147_VACCW	RPO147	1.53953e+07	1.53953e+07	1.53953e+07	1.53953e+07	1.53953e+07	1.53953e+07	1.53953e+07	AEITELVVEYM(UniMod:35)IER	AEITELVVEYMIER	AEITELVVEYM(UniMod:35)IER3	3	0.000324183	0.000324183	0.000325661	0.00184502	0.00168919	0.00136612	0.00167785	0	1	41227.9	41227.9	41227.9		1.66592e+06	0.840264	47.7927	47.5958	47.9907	82.0782	47.967	81.581	DNA-directed RNA polymerase 147 kDa polypeptide	0	0	0.740795	1.66592e+06	3.7196	0.620092	0.0909896	0.804984	0.999755	0	-1e+07
D:\groups_temp\schurgrp\LCMS_FlScJDatler1_p\S1_DIA.raw	S1_DIA	P19367;P19367-2;P19367-3;P19367-4	P19367;P19367-2;P19367-3;P19367-4	HXK1_HUMAN	HK1	1.13911e+06	1.13911e+06	1.13911e+06	1.13911e+06	1.13911e+06	1.13911e+06	1.13911e+06	AEM(UniMod:35)ELGLR	AEMELGLR	AEM(UniMod:35)ELGLR2	2	0.00110742	0.00739649	0.00112108	0.00184502	0.00168919	0.00136612	0.00167785	0	1	99068.3	99068.3	99068.3		1.05043e+06	0.835703	28.8889	28.6971	29.0841	4.15651	29.32	1.62108	Hexokinase-1	0	0	0.822239	1.05043e+06	3.49878	0.512845	0.401162	0.804984	0.994448	0	-1e+07
D:\groups_temp\schurgrp\LCMS_FlScJDatler1_p\S1_DIA.raw	S1_DIA	Q8N3A8;Q8N3A8-2	Q8N3A8;E9PFI7;F5H3X8;Q8N3A8-2	PARP8_HUMAN	PARP8	88635.6	88635.6	88635.6	88635.6	88635.6	88635.6	88635.6	AEQAMTAIK	AEQAMTAIK	AEQAMTAIK1	1	0.00424989	0.0871139	0.00424989	0.025	0.00508906	0.00253807	0.0267442	0	1	88635.6	88635.6	88635.6		2.48169e+06	0.881122	26.2272	26.0308	26.4262	-12.6896	26.0645	-10.6815	Protein mono-ADP-ribosyltransferase PARP8	0	0	0.943979	2.48169e+06	2.62991	0.158615	1	2.39524	0.938307	0	-1e+07
D:\groups_temp\schurgrp\LCMS_FlScJDatler1_p\S1_DIA.raw	S1_DIA	Q08945	Q08945	SSRP1_HUMAN	SSRP1	1.62535e+06	1.62535e+06	1.62535e+06	1.62535e+06	1.62535e+06	1.62535e+06	1.62535e+06	(UniMod:1)AETLEFNDVYQEVK	AETLEFNDVYQEVK	(UniMod:1)AETLEFNDVYQEVK2	2	0.000349162	0.00109096	0.04	0.00184502	0.00168919	0.00136612	0.00167785	0	1	44695.6	44695.6	44695.6		260928	0.932895	52.0029	51.8029	52.1992	86.3822	49.0045	98.8828	FACT complex subunit SSRP1	0	0	0.933342	260928	5.23016	0.766252	0.195748	2.31669	0.999177	0	-1e+07
D:\groups_temp\schurgrp\LCMS_FlScJDatler1_p\S1_DIA.raw	S1_DIA	Q14315;Q14315-2	Q14315;Q14315-2	FLNC_HUMAN	FLNC	1.08454e+06	1.08454e+06	1.08454e+06	1.08454e+06	1.08454e+06	1.08454e+06	1.08454e+06	AEVLIHNNADGTYHITYSPAFPGTYTITIK	AEVLIHNNADGTYHITYSPAFPGTYTITIK	AEVLIHNNADGTYHITYSPAFPGTYTITIK4	4	0.000167048	0.000167048	0.00016781	0.00184502	0.00168919	0.00136612	0.00167785	0	1	181722	181722	181722		1.3684e+06	0.974382	45.661	45.4683	45.858	70.7398	45.423	71.0085	Filamin-C	0	0	0.948386	1.3684e+06	5.55793	0.516326	1	0	0.999874	0	-1e+07
D:\groups_temp\schurgrp\LCMS_FlScJDatler1_p\S1_DIA.raw	S1_DIA	O75369;O75369-2;O75369-8;O75369-9	O75369;O75369-2;O75369-3;O75369-6;O75369-4;O75369-5;O75369-7;O75369-8;O75369-9;A0A804HK76;A0A804HL72;E7EN95	FLNB_HUMAN	FLNB	141750	141750	141750	141750	141750	141750	141750	AEVSIQNNK	AEVSIQNNK	AEVSIQNNK2	2	0.00457	0.100866	0.00457	0.00184502	0.00168919	0.00136612	0.00167785	0	1	21067.8	21067.8	21067.8		892245	0.855843	23.5271	23.3296	23.7263	-28.2568	23.279	-26.8689	Filamin-B	0	0	0.0589738	892245	2.49403	0.34473	0.0836846	0.769852	0.929257	0	-1e+07
D:\groups_temp\schurgrp\LCMS_FlScJDatler1_p\S1_DIA.raw	S1_DIA	P30084	P30084	ECHM_HUMAN	ECHS1	24124.6	24124.6	24124.6	24124.6	24124.6	24124.6	24124.6	AFAAGADIK	AFAAGADIK	AFAAGADIK1	1	0.00472959	0.108059	0.00472959	0.0272835	0.0286659	0.025584	0.0289532	0	1	24124.6	24124.6	24124.6		1.10386e+06	0.909622	25.381	25.1815	25.577	-0.212514	28.8764	-16.5721	Enoyl-CoA hydratase, mitochondrial	0	0	0.736245	1.10386e+06	2.67897	0.320891	1	1.6716	0.924592	0	-1e+07
D:\groups_temp\schurgrp\LCMS_FlScJDatler1_p\S1_DIA.raw	S1_DIA	P22102	P22102	PUR2_HUMAN	GART	67896	67896	67895.9	67896	67896	67895.9	67895.9	AFAHITGGGLLENIPR	AFAHITGGGLLENIPR	AFAHITGGGLLENIPR3	3	0.0030871	0.0633401	0.0030871	0.00184502	0.00168919	0.00136612	0.00167785	0	1	41915.4	41915.4	41915.4		474247	0.872406	40.231	40.0372	40.425	56.3374	41.881	49.175	Trifunctional purine biosynthetic protein adenosine-3	0	0	0.762928	474247	2.53402	0.453841	0.203197	0	0.954375	0	-1e+07
D:\groups_temp\schurgrp\LCMS_FlScJDatler1_p\S1_DIA.raw	S1_DIA	P31327;P31327-3	P31327;P31327-2;P31327-3	CPSM_HUMAN	CPS1	152819	152819	152819	152819	152819	152819	152819	AFAISGPFNVQFLVK	AFAISGPFNVQFLVK	AFAISGPFNVQFLVK2	2	0.000105753	0.000105753	0.000106235	0.00184502	0.00168919	0.00136612	0.00167785	0	1	152819	152819	152819		1.00334e+06	0.955289	53.7708	53.5786	53.964	110.474	54.3494	107.012	Carbamoyl-phosphate synthase [ammonia], mitochondrial	0	0	0.939698	1.00334e+06	5.8282	0.498406	0.20685	1.07367	0.99992	0	-1e+07
D:\groups_temp\schurgrp\LCMS_FlScJDatler1_p\S1_DIA.raw	S1_DIA	P26672	P26672	A46_VACCW	VACWR172	149536	149536	149536	149536	149536	149536	149536	(UniMod:1)AFDISVNASK	AFDISVNASK	(UniMod:1)AFDISVNASK2	2	0.00610236	0.15509	1	0.00184502	0.00168919	0.00136612	0.00167785	0	1	18547.9	18547.9	18547.9		139738	0.927999	45.8397	45.6402	46.0286	65.8381	44.3533	71.8507	Protein A46	0	0	0.626547	139738	3.39059	0.364879	0.0330783	0.942364	0.895212	0	-1e+07
D:\groups_temp\schurgrp\LCMS_FlScJDatler1_p\S1_DIA.raw	S1_DIA	Q9Y2H6;Q9Y2H6-2	Q9Y2H6;Q9Y2H6-2;A0A087X1M6;G5E9X3	FND3A_HUMAN	FNDC3A	35962.6	35962.6	35962.6	35962.6	35962.6	35962.6	35962.6	AFEALLSNIVK	AFEALLSNIVK	AFEALLSNIVK2	2	0.0021449	0.030366	0.00217391	0.00184502	0.00168919	0.00136612	0.00167785	0	1	18387.9	18387.9	18387.9		187804	0.929008	48.1437	47.9448	48.3378	85.5963	48.8048	83.0635	Fibronectin type-III domain-containing protein 3A	0	0	0.943442	187804	3.64039	0.551368	0.284817	1.12679	0.977595	0	-1e+07
D:\groups_temp\schurgrp\LCMS_FlScJDatler1_p\S1_DIA.raw	S1_DIA	P49327	A0A0U1RQF0;P49327	FAS_HUMAN	FASN	342118	342118	342118	342118	342118	342118	342118	AFEVSENGNLVVSGK	AFEVSENGNLVVSGK	AFEVSENGNLVVSGK2	2	0.000129054	0.000129054	0.000129642	0.00184502	0.00168919	0.00136612	0.00167785	0	1	57775.3	57775.3	57775.3		627485	0.88337	37.3178	37.1251	37.5137	33.7802	36.0682	38.5244	Fatty acid synthase	0	0	0.918916	627485	3.88648	0.681969	1	1.62567	0.999903	0	-1e+07
D:\groups_temp\schurgrp\LCMS_FlScJDatler1_p\S1_DIA.raw	S1_DIA	Q14315;Q14315-2	Q14315;Q14315-2	FLNC_HUMAN	FLNC	1.08454e+06	1.08454e+06	1.08454e+06	1.08454e+06	1.08454e+06	1.08454e+06	1.08454e+06	AFGPGLEGGLVNK	AFGPGLEGGLVNK	AFGPGLEGGLVNK2	2	2.69302e-05	2.69302e-05	2.7053e-05	0.00184502	0.00168919	0.00136612	0.00167785	0	1	132926	132926	132926		2.44461e+06	0.936038	37.8463	37.6498	38.0457	40.5266	37.5235	40.8615	Filamin-C	0	0	0.91592	2.44461e+06	5.90248	0.672926	1	0.747714	0.99998	0	-1e+07
D:\groups_temp\schurgrp\LCMS_FlScJDatler1_p\S1_DIA.raw	S1_DIA	Q9Y6M9	Q9Y6M9;A0A3B3IT57;A0A7I2V620;E7EWZ0;E9PF49;E9PH64;A0A7I2YQN0	NDUB9_HUMAN	NDUFB9	46416.3	46416.3	46416.3	46416.3	46416.3	46416.3	46416.3	(UniMod:1)AFLASGPYLTHQQK	AFLASGPYLTHQQK	(UniMod:1)AFLASGPYLTHQQK2	2	0.00472959	0.107273	1	0.00184502	0.00168919	0.00253807	0.00167785	0	1	46416.3	46416.3	46416.3		62646.3	0.839941	43.948	43.7516	44.1439	63.0002	43.3195	63.3656	NADH dehydrogenase [ubiquinone] 1 beta subcomplex subunit 9	0	0	0.804984	62646.3	3.1269	0.458424	0.034442	0.617447	0.9251	0	-1e+07
D:\groups_temp\schurgrp\LCMS_FlScJDatler1_p\S1_DIA.raw	S1_DIA	P53041	P53041;A8MU39;H0YDU8	PPP5_HUMAN	PPP5C	38024.9	38024.9	38024.9	38024.9	38024.9	38024.9	38024.9	AFLEENNLDYIIR	AFLEENNLDYIIR	AFLEENNLDYIIR2	2	0.00110742	0.0111147	0.00112108	0.00184502	0.00168919	0.00136612	0.00167785	0	1	28551	28551	28551		633854	0.816496	47.5204	47.324	47.7141	78.8994	47.3139	80.3105	Serine/threonine-protein phosphatase 5	0	0	0.25609	633854	2.86424	0.676569	0.0584733	0	0.991681	0	-1e+07
D:\groups_temp\schurgrp\LCMS_FlScJDatler1_p\S1_DIA.raw	S1_DIA	P34897;P34897-3	P34897;P34897-2;P34897-3	GLYM_HUMAN	SHMT2	1.80641e+06	1.80641e+06	1.80641e+06	1.80641e+06	1.80641e+06	1.80641e+06	1.80641e+06	AFPM(UniMod:35)PGFDEH	AFPMPGFDEH	AFPM(UniMod:35)PGFDEH2	2	8.29264e-05	8.29264e-05	8.33045e-05	0.00184502	0.00168919	0.00136612	0.00167785	0	1	167743	167743	167743		2.14762e+06	0.955239	36.7664	36.5696	36.9627	38.8081	36.9823	37.9112	Serine hydroxymethyltransferase, mitochondrial	0	0	0.915221	2.14762e+06	5.39161	0.167677	0.307519	0	0.999937	0	-1e+07
D:\groups_temp\schurgrp\LCMS_FlScJDatler1_p\S1_DIA.raw	S1_DIA	O43813	O43813;E9PHS0;F8WDS9	LANC1_HUMAN	LANCL1	137037	137037	137037	137037	137037	137037	137037	AFPNPYADYNK	AFPNPYADYNK	AFPNPYADYNK2	2	3.99613e-05	3.99613e-05	4.01435e-05	0.00184502	0.00168919	0.00136612	0.00167785	0	1	82832.5	82832.5	82832.5		852006	0.892123	35.6906	35.4927	35.8883	28.852	34.8655	32.7269	Glutathione S-transferase LANCL1	0	0	0.853227	852006	4.02434	0.733662	0.269514	0	0.99997	0	-1e+07
D:\groups_temp\schurgrp\LCMS_FlScJDatler1_p\S1_DIA.raw	S1_DIA	Q9NZT1	Q9NZT1	CALL5_HUMAN	CALML5	150637	150637	150637	150637	150637	150637	150637	AFSAVDTDGNGTINAQELGAALK	AFSAVDTDGNGTINAQELGAALK	AFSAVDTDGNGTINAQELGAALK3	3	0.00032039	0.00032039	0.000321851	0.00184502	0.00168919	0.00136612	0.00167785	0	1	89043.3	89043.3	89043.3		817390	0.836132	45.1172	44.9209	45.3144	59.2257	42.8379	68.6637	Calmodulin-like protein 5	0	0	0.833269	817390	3.43111	0.679165	1	0	0.999758	0	-1e+07
D:\groups_temp\schurgrp\LCMS_FlScJDatler1_p\S1_DIA.raw	S1_DIA	P09543;P09543-2	P09543;P09543-2	CN37_HUMAN	CNP	156380	156380	156380	156380	156380	156380	156380	AFTLTISALFVTPK	AFTLTISALFVTPK	AFTLTISALFVTPK2	2	0.000349162	0.00241551	0.000350754	0.00184502	0.00168919	0.00136612	0.00167785	0	1	18536.5	18536.5	18536.5		132256	0.931484	55.1394	54.9439	55.338	114.006	55.1791	112.794	2',3'-cyclic-nucleotide 3'-phosphodiesterase	0	0	0.663954	132256	4.05367	0.728272	0.0656277	0	0.99818	0	-1e+07
D:\groups_temp\schurgrp\LCMS_FlScJDatler1_p\S1_DIA.raw	S1_DIA	Q07021	Q07021	C1QBP_HUMAN	C1QBP	55919	55919	55919	55919	55919	55919	55919	AFVDFLSDEIK	AFVDFLSDEIK	AFVDFLSDEIK2	2	0.000349162	0.000514627	0.000350754	0.00184502	0.00168919	0.00136612	0.00167785	0	1	55919	55919	55919		655420	0.890068	49.6202	49.424	49.8185	86.9146	49.1409	88.1868	Complement component 1 Q subcomponent-binding protein, mitochondrial	0	0	0.923578	655420	4.04046	0.517828	1	0.80409	0.999612	0	-1e+07
D:\groups_temp\schurgrp\LCMS_FlScJDatler1_p\S1_DIA.raw	S1_DIA	P04302	P04302	D3_VACCW	VACWR108	934787	934787	934787	934787	934787	934787	934787	AFVFAWFNGVSENEK	AFVFAWFNGVSENEK	AFVFAWFNGVSENEK2	2	0.00095057	0.00552918	0.000961538	0.00184502	0.00168919	0.00136612	0.00167785	0	1	77692.9	77692.9	77692.9		382749	0.885979	52.151	51.9549	52.3498	106.485	53.4446	99.5957	Core protein D3	0	0	0.746551	382749	3.67418	0.70348	1	2.0729	0.995844	0	-1e+07
D:\groups_temp\schurgrp\LCMS_FlScJDatler1_p\S1_DIA.raw	S1_DIA	P0DMV8;P0DMV9	P0DMV8;P0DMV9;P34931;A0A0G2JIW1;Q53FA3	HS71A_HUMAN;HS71B_HUMAN	HSPA1A;HSPA1B	5.22351e+06	5.22351e+06	5.22351e+06	5.22351e+06	5.22351e+06	5.22351e+06		AFYPEEISSM(UniMod:35)VLTK	AFYPEEISSMVLTK	AFYPEEISSM(UniMod:35)VLTK2	2	0.000349162	0.00168734	0.000350754	1	0.00168919	0.00136612	0.00167785	0	0	680924	680924	680924		3.1148e+06	0.91958	43.5559	43.363	43.7531	61.977	43.1055	61.9189	Heat shock 70 kDa protein 1A	0	0	0.844099	3.1148e+06	4.54764	0.574386	1	0.571578	0.998728	2.89887	0.392764
D:\groups_temp\schurgrp\LCMS_FlScJDatler1_p\S1_DIA.raw	S1_DIA	P0DMV8;P0DMV9	P0DMV8;P0DMV9;P34931;A0A0G2JIW1;Q53FA3	HS71A_HUMAN;HS71B_HUMAN	HSPA1A;HSPA1B	5.22351e+06	5.22351e+06	5.22351e+06	5.22351e+06	5.22351e+06	5.22351e+06		AFYPEEISSM(UniMod:35)VLTK	AFYPEEISSMVLTK	AFYPEEISSM(UniMod:35)VLTK3	3	0.000349162	0.000932058	0.000350754	1	0.00168919	0.00136612	0.00167785	0	0	53359.7	53359.7	53359.7		1.55438e+06	0.938287	43.5841	43.388	43.7829	61.977	43.1055	62.0088	Heat shock 70 kDa protein 1A	0	0	0.810954	1.55438e+06	3.03548	0.609113	1	1.85233	0.999297	0	-1e+07
D:\groups_temp\schurgrp\LCMS_FlScJDatler1_p\S1_DIA.raw	S1_DIA	Q01518	Q01518;Q5T0R1;Q5T0R2;Q5T0R3;Q5T0R4;Q5T0R5;Q5T0R6;Q5T0R7	CAP1_HUMAN	CAP1	139127	139127	139127	139127	139127	139127	139127	AGAAPYVQAFDSLLAGPVAEYLK	AGAAPYVQAFDSLLAGPVAEYLK	AGAAPYVQAFDSLLAGPVAEYLK3	3	0.00133369	0.0176375	0.00135099	0.00184502	0.00168919	0.00136612	0.00167785	0	1	28901.5	28901.5	28901.5		181490	0.92788	62.4085	62.208	62.6082	134.927	60.6238	139.104	Adenylyl cyclase-associated protein 1	0	0	0.728125	181490	3.14643	0.439456	1	0	0.986863	0	-1e+07
D:\groups_temp\schurgrp\LCMS_FlScJDatler1_p\S1_DIA.raw	S1_DIA	P40926	P40926;G3XAL0;P40926-2	MDHM_HUMAN	MDH2	1.53729e+06	1.53729e+06	1.53729e+06	1.53729e+06	1.53729e+06	1.53729e+06	1.53729e+06	AGAGSATLSM(UniMod:35)AYAGAR	AGAGSATLSMAYAGAR	AGAGSATLSM(UniMod:35)AYAGAR2	2	6.25492e-05	6.25492e-05	6.28344e-05	0.00184502	0.00168919	0.00136612	0.00167785	0	1	92967.6	92967.6	92967.6		1.01362e+06	0.826601	30.3853	30.1865	30.5775	8.94804	30.597	9.11833	Malate dehydrogenase, mitochondrial	0	0	0.831559	1.01362e+06	4.01813	0.70226	1	0.804984	0.999953	0	-1e+07
D:\groups_temp\schurgrp\LCMS_FlScJDatler1_p\S1_DIA.raw	S1_DIA	P04406;P04406-2	P04406;E7EUT5;P04406-2	G3P_HUMAN	GAPDH	406208	406208	406208	406208	406208	406208	406208	AGAHLQGGAK	AGAHLQGGAK	AGAHLQGGAK1	1	5.49672e-05	5.49672e-05	5.52178e-05	0.00184502	0.00168919	0.00136612	0.00167785	0	1	64712.8	64712.8	64712.8		348969	0.816497	18.852	18.6515	19.0537	-53.0307	18.7313	-48.9185	Glyceraldehyde-3-phosphate dehydrogenase	0	0	0.834823	348969	3.9646	0.627498	1	4.82991	0.999959	0	-1e+07
D:\groups_temp\schurgrp\LCMS_FlScJDatler1_p\S1_DIA.raw	S1_DIA	P04406;P04406-2	P04406;E7EUT5;P04406-2	G3P_HUMAN	GAPDH	406208	406208	406208	406208	406208	406208	406208	AGAHLQGGAK	AGAHLQGGAK	AGAHLQGGAK2	2	5.87582e-05	5.87582e-05	5.90261e-05	0.00184502	0.00168919	0.00136612	0.00167785	0	1	406208	406208	406208		2.27489e+06	0.820111	18.8653	18.6685	19.0657	-53.0307	18.7313	-48.8702	Glyceraldehyde-3-phosphate dehydrogenase	0	0	0.820783	2.27489e+06	3.97476	0.666069	1	4.03292	0.999956	0	-1e+07
D:\groups_temp\schurgrp\LCMS_FlScJDatler1_p\S1_DIA.raw	S1_DIA	Q02643	Q02643;Q9HB44;Q9HB45	GHRHR_HUMAN	GHRHR	125198	125198	125198	125198	125198	125198	125198	AGAVFLK	AGAVFLK	AGAVFLK1	1	0.00440159	0.094375	0.00440159	0.0258621	0.00508906	0.00253807	0.02746	0	1	125198	125198	125198		788564	0.869948	31.3496	31.1593	31.5456	13.0629	31.3645	11.6593	Growth hormone-releasing hormone receptor	0	0	0.804984	788564	2.95611	0.390402	0.545716	2.41495	0.933507	0	-1e+07
D:\groups_temp\schurgrp\LCMS_FlScJDatler1_p\S1_DIA.raw	S1_DIA	Q9NZT1	Q9NZT1	CALL5_HUMAN	CALML5	150637	150637	150637	150637	150637	150637	150637	(UniMod:1)AGELTPEEEAQYKK	AGELTPEEEAQYKK	(UniMod:1)AGELTPEEEAQYKK2	2	0.000349162	0.000689789	0.04	0.00184502	0.00168919	0.00136612	0.00167785	0	1	150637	150637	150637		515660	0.823253	32.7228	32.5262	32.9155	19.6504	32.8037	19.8299	Calmodulin-like protein 5	0	0	0.880681	515660	4.00651	0.390363	1	2.38888	0.99948	0	-1e+07
D:\groups_temp\schurgrp\LCMS_FlScJDatler1_p\S1_DIA.raw	S1_DIA	P60709;P63261	P60709;P62736;P63261;P63267;P68032;P68133;A5A3E0;Q6S8J3;P0CG38;P0CG39;P63267-2;A0A2R8Y793;A0A2R8YGF8;A0A6Q8PGD7;A0A6Q8PH58;A0A7P0TBL1;A0A804GS07;A6NL76;B8ZZJ2;C9JFL5;C9JTX5;C9JUM1;C9JZR7;E7EVS6;F6QUT6;F6UVQ4;F8WB63;F8WCH0;G5E9R0;I3L1U9;I3L3I0;I3L3R2;I3L4N8;J3KT65;K7EM38	ACTB_HUMAN;ACTG_HUMAN	ACTB;ACTG1	2.94302e+06	2.94302e+06	2.94302e+06	2.94302e+06	2.94302e+06	2.94302e+06		AGFAGDDAPR	AGFAGDDAPR	AGFAGDDAPR2	2	0.000349162	0.00142256	0.000350754	1	0.00168919	0.00136612	0.00167785	0	0	840124	840124	840124		1.08729e+07	0.852751	26.2388	26.0456	26.4361	-14.7575	25.7073	-10.6306	Actin, cytoplasmic 1	0	0	0.810943	1.08729e+07	4.11226	0.256505	1	1.61102	0.998927	0	-1e+07
D:\groups_temp\schurgrp\LCMS_FlScJDatler1_p\S1_DIA.raw	S1_DIA	O75369;O75369-2;O75369-8;O75369-9	O75369;O75369-2;O75369-3;O75369-6;O75369-4;O75369-5;O75369-7;O75369-8;O75369-9;A0A804HK76;A0A804HL72;E7EN95	FLNB_HUMAN	FLNB	141750	141750	141750	141750	141750	141750	141750	AGLAPLEVR	AGLAPLEVR	AGLAPLEVR2	2	0.00581395	0.129354	0.00581395	0.00184502	0.00168919	0.00136612	0.00167785	0	1	103574	103574	103574		440890	0.877381	34.8412	34.6482	35.0369	30.509	35.3838	29.0111	Filamin-B	0	0	0.216243	440890	2.47017	0.351578	0.98945	0.804984	0.911054	0	-1e+07
D:\groups_temp\schurgrp\LCMS_FlScJDatler1_p\S1_DIA.raw	S1_DIA	P04908;P0C0S8;P20671;Q16777;Q6FI13;Q7L7L0;Q93077;Q96KK5;Q99878;Q9BTM1	P04908;P0C0S5;P0C0S8;P16104;P20671;Q16777;Q6FI13;Q71UI9;Q7L7L0;Q8IUE6;Q93077;Q96KK5;Q96QV6;Q99878;Q9BTM1;A0A0U1RR32;A0A0U1RRH7;A0A3B3IS11;A0A494C189;C9J0D1;Q71UI9-2;Q71UI9-5;Q9BTM1-2	H2A1B_HUMAN;H2A1C_HUMAN;H2A1D_HUMAN;H2A1H_HUMAN;H2A1J_HUMAN;H2A1_HUMAN;H2A2A_HUMAN;H2A2C_HUMAN;H2A3_HUMAN;H2AJ_HUMAN	H2AC12;H2AC14;H2AC17;H2AC19;H2AC20;H2AC25;H2AC6;H2AC7;H2AC8;H2AJ	1.18321e+07	1.18321e+07	1.18321e+07	1.18321e+07	1.18321e+07	1.18321e+07		AGLQFPVGR	AGLQFPVGR	AGLQFPVGR1	1	0.00172541	0.0242504	0.00174869	0.0188679	0.00168919	0.00136612	0.00167785	0	0	53828.6	53828.6	53828.6		9.33665e+06	0.886815	36.5989	36.4029	36.7957	36.1943	36.3657	37.1385	Histone H2A type 1-B/E	0	0	0.929768	9.33665e+06	2.87052	0.235065	0.393726	2.77867	0.982026	0	-1e+07
D:\groups_temp\schurgrp\LCMS_FlScJDatler1_p\S1_DIA.raw	S1_DIA	P04908;P0C0S8;P20671;Q16777;Q6FI13;Q7L7L0;Q93077;Q96KK5;Q99878;Q9BTM1	P04908;P0C0S5;P0C0S8;P16104;P20671;Q16777;Q6FI13;Q71UI9;Q7L7L0;Q8IUE6;Q93077;Q96KK5;Q96QV6;Q99878;Q9BTM1;A0A0U1RR32;A0A0U1RRH7;A0A3B3IS11;A0A494C189;C9J0D1;Q71UI9-2;Q71UI9-5;Q9BTM1-2	H2A1B_HUMAN;H2A1C_HUMAN;H2A1D_HUMAN;H2A1H_HUMAN;H2A1J_HUMAN;H2A1_HUMAN;H2A2A_HUMAN;H2A2C_HUMAN;H2A3_HUMAN;H2AJ_HUMAN	H2AC12;H2AC14;H2AC17;H2AC19;H2AC20;H2AC25;H2AC6;H2AC7;H2AC8;H2AJ	1.18321e+07	1.18321e+07	1.18321e+07	1.18321e+07	1.18321e+07	1.18321e+07		AGLQFPVGR	AGLQFPVGR	AGLQFPVGR2	2	0.000349162	0.00193085	0.000350754	0.0188679	0.00168919	0.00136612	0.00167785	0	0	1.18321e+07	1.18321e+07	1.18321e+07		9.702e+07	0.86601	36.6585	36.467	36.8538	36.1943	36.3657	37.4581	Histone H2A type 1-B/E	0	0	0.878542	9.702e+07	4.5076	0.525496	1	2.51511	0.998545	0	-1e+07
D:\groups_temp\schurgrp\LCMS_FlScJDatler1_p\S1_DIA.raw	S1_DIA	P49327	A0A0U1RQF0;P49327;A0A0U1RRG3	FAS_HUMAN	FASN	342118	342118	342118	342118	342118	342118	342118	AGLYGLPR	AGLYGLPR	AGLYGLPR2	2	0.00268998	0.0552437	0.00272851	0.00184502	0.00168919	0.00136612	0.00167785	0	1	73331.7	73331.7	73331.7		756809	0.926761	34.1542	33.9579	34.3455	29.4757	35.0433	26.2749	Fatty acid synthase	0	0	0.885077	756809	3.36721	0.175995	0.0944635	1.16903	0.959974	0	-1e+07
D:\groups_temp\schurgrp\LCMS_FlScJDatler1_p\S1_DIA.raw	S1_DIA	P18124	P18124;A8MUD9;C9JIJ5;C9JZ88	RL7_HUMAN	RPL7	32376.1	32376.1	32376.1	32376.1	32376.1	32376.1	32376.1	AGNFYVPAEPK	AGNFYVPAEPK	AGNFYVPAEPK2	2	0.00110742	0.0107033	0.00112108	0.00184502	0.00168919	0.00136612	0.00167785	0	1	13666.7	13666.7	13666.7		106658	0.854339	33.8739	33.6766	34.0711	23.9536	33.724	25.1217	60S ribosomal protein L7	0	0	0.208141	106658	1.60507	0.560378	0.0331917	1.11803	0.991986	0	-1e+07
D:\groups_temp\schurgrp\LCMS_FlScJDatler1_p\S1_DIA.raw	S1_DIA	P06440	P06440	P4B_VACCW	VACWR122	7.72324e+06	7.72324e+06	7.72324e+06	7.72324e+06	7.72324e+06	7.72324e+06	7.72324e+06	AGNNQSQQPIK	AGNNQSQQPIK	AGNNQSQQPIK2	2	0.00172541	0.0229973	0.00174869	0.00184502	0.00168919	0.00136612	0.00167785	0	1	7.72324e+06	7.72324e+06	7.72324e+06		1.53667e+08	0.827805	20.9644	20.7715	21.1626	-46.4473	19.8744	-39.0302	Major core protein 4b	0	0	0.826571	1.53667e+08	4.07471	0.552856	1	3.26034	0.982939	0	-1e+07
D:\groups_temp\schurgrp\LCMS_FlScJDatler1_p\S1_DIA.raw	S1_DIA	O75369;O75369-2;O75369-8;O75369-9	O75369;O75369-2;O75369-3;O75369-6;O75369-7;O75369-8;O75369-9;A0A804HK76;E7EN95	FLNB_HUMAN	FLNB	141750	141750	141750	141750	141750	141750	141750	AGPGTLSVTIEGPSK	AGPGTLSVTIEGPSK	AGPGTLSVTIEGPSK2	2	0.000174394	0.000174394	0.00017519	0.00184502	0.00168919	0.00136612	0.00167785	0	1	43979.5	43979.5	43979.5		148816	0.836057	36.1405	35.941	36.3347	30.599	35.4151	34.0656	Filamin-B	0	0	0.804984	148816	4.03775	0.536491	0.237103	0.708669	0.999868	0	-1e+07
D:\groups_temp\schurgrp\LCMS_FlScJDatler1_p\S1_DIA.raw	S1_DIA	P52209;P52209-2	P52209;K7EM49;K7EPF6;K7EMN2;P52209-2	6PGD_HUMAN	PGD	30858.5	30858.5	30858.4	30858.5	30858.5	30858.4	30858.4	AGQAVDDFIEK	AGQAVDDFIEK	AGQAVDDFIEK2	2	0.00110742	0.00718115	0.00112108	0.00991736	0.0106061	0.00914634	0.0107034	0	1	30858.5	30858.5	30858.5		129219	0.846561	34.0711	33.8739	34.2612	27.2619	34.4761	25.989	6-phosphogluconate dehydrogenase, decarboxylating	0	0	0.804984	129219	3.56279	0.668569	0.0333522	1.59111	0.994609	0	-1e+07
D:\groups_temp\schurgrp\LCMS_FlScJDatler1_p\S1_DIA.raw	S1_DIA	P20700	P20700	LMNB1_HUMAN	LMNB1	215914	215914	215913	215914	215914	215913	215913	AGQTVTIWAANAGVTASPPTDLIWK	AGQTVTIWAANAGVTASPPTDLIWK	AGQTVTIWAANAGVTASPPTDLIWK3	3	0.000349162	0.00237342	0.000350754	0.00184502	0.00168919	0.00136612	0.00167785	0	1	215914	215914	215914		2.35152e+06	0.931237	52.8423	52.6424	53.0418	92.0121	50.4105	102.844	Lamin-B1	0	0	0.96121	2.35152e+06	5.4416	0.357036	1	0	0.998212	0	-1e+07
D:\groups_temp\schurgrp\LCMS_FlScJDatler1_p\S1_DIA.raw	S1_DIA	P09543;P09543-2	P09543;P09543-2	CN37_HUMAN	CNP	156380	156380	156380	156380	156380	156380	156380	AGQVFLEELGNHK	AGQVFLEELGNHK	AGQVFLEELGNHK2	2	0.00014027	0.00014027	0.00014091	0.00184502	0.00168919	0.00136612	0.00167785	0	1	76448.2	76448.2	76448.2		325755	0.868823	35.1078	34.9107	35.3004	38.2151	36.8137	30.8316	2',3'-cyclic-nucleotide 3'-phosphodiesterase	0	0	0.804984	325755	4.06765	0.671411	1	2.14331	0.999894	0	-1e+07
D:\groups_temp\schurgrp\LCMS_FlScJDatler1_p\S1_DIA.raw	S1_DIA	P09543;P09543-2	P09543;P09543-2	CN37_HUMAN	CNP	156380	156380	156380	156380	156380	156380	156380	AGQVFLEELGNHK	AGQVFLEELGNHK	AGQVFLEELGNHK3	3	8.08728e-05	8.08728e-05	8.12416e-05	0.00184502	0.00168919	0.00136612	0.00167785	0	1	76364.8	76364.8	76364.8		1.96502e+06	0.84688	35.0873	34.8949	35.2833	38.2151	36.8137	30.697	2',3'-cyclic-nucleotide 3'-phosphodiesterase	0	0	0.820422	1.96502e+06	4.1204	0.721736	1	0.793365	0.999939	0	-1e+07
D:\groups_temp\schurgrp\LCMS_FlScJDatler1_p\S1_DIA.raw	S1_DIA	P02545;P02545-2;P02545-6	P02545;P02545-2;A0A6Q8PFJ0;A0A804HL68;P02545-3;P02545-4;P02545-5;P02545-6;Q5TCI8	LMNA_HUMAN	LMNA	227404	227404	227404	227404	227404	227404	227404	AGQVVTIWAAGAGATHSPPTDLVWK	AGQVVTIWAAGAGATHSPPTDLVWK	AGQVVTIWAAGAGATHSPPTDLVWK3	3	0.000349162	0.000874329	0.000350754	0.00184502	0.00168919	0.00136612	0.00167785	0	1	189818	189818	189818		2.7221e+06	0.960176	45.8113	45.6129	46.0051	76.2939	46.6589	71.7148	Prelamin-A/C	0	0	0.957514	2.7221e+06	5.60699	0.625925	1	1.67004	0.999341	0	-1e+07
D:\groups_temp\schurgrp\LCMS_FlScJDatler1_p\S1_DIA.raw	S1_DIA	O43707	O43707;F5GXS2;H7C144;A0A8V8TL71;K7EP19;O43707-3	ACTN4_HUMAN	ACTN4	287640	287640	287640	287640	287640	287640	73208.3	AGTQIENIDEDFRDGLK	AGTQIENIDEDFRDGLK	AGTQIENIDEDFRDGLK3	3	0.000349162	0.00103487	0.000350754	0.00184502	0.00168919	0.00136612	0.00167785	0	1	37989.3	37989.3	37989.3		836500	0.816497	38.9687	38.7771	39.1653	48.752	39.3032	45.9093	Alpha-actinin-4	0	0	0.820848	836500	2.90737	0.502686	1	0	0.99922	0	-1e+07
D:\groups_temp\schurgrp\LCMS_FlScJDatler1_p\S1_DIA.raw	S1_DIA	O75367-1;O75367-3	O75367;Q9P0M6;A0A7I2V2N7;A0A7I2V412;A0A7I2V423;A0A7I2V6E9;A0A7I2YQB9;A0A7I2YQD6;A0A7I2YQR8;A0A8I5KRC6;A0A8I5KS04;B4DJC3;D6RCF2;O75367-1;O75367-3;Q5SQT3;A0A7I2V4D9	H2AY_HUMAN	MACROH2A1	734804	734804	734804	734804	734804	734804		AGVIFPVGR	AGVIFPVGR	AGVIFPVGR2	2	0.000349162	0.000481592	0.04	0.00184502	0.00168919	0.00136612	0.00167785	0	0	352389	352389	352389		4.5585e+06	0.867892	37.5407	37.3433	37.7345	40.7406	37.5938	39.3516	Isoform 2 of Core histone macro-H2A.1	0	0	0.854437	4.5585e+06	4.40335	0.366185	1	1.66648	0.999637	0	-1e+07
D:\groups_temp\schurgrp\LCMS_FlScJDatler1_p\S1_DIA.raw	S1_DIA	Q96AX9;Q96AX9-3;Q96AX9-5;Q96AX9-6;Q96AX9-8;Q96AX9-9	Q96AX9;Q96AX9-10;Q96AX9-3;Q96AX9-4;Q96AX9-5;Q96AX9-6;Q96AX9-8;Q96AX9-9;A0A8C8N694;A0A8C8USR6;D6RAZ0;E9PD12;F2Z2L2;D6RE96;D6RED3;D6RFJ2	MIB2_HUMAN	MIB2	31159.9	31159.9	31159.9	31159.9	31159.9	31159.9	31159.9	AGYQGAHDLLLYDNAQIGVR	AGYQGAHDLLLYDNAQIGVR	AGYQGAHDLLLYDNAQIGVR3	3	0.000151882	0.000151882	0.000152574	0.00184502	0.00168919	0.00136612	0.00167785	0	1	30405.6	30405.6	30405.6		370154	0.887041	40.6324	40.4361	40.8296	52.6302	40.83	51.5992	E3 ubiquitin-protein ligase MIB2	0	0	0.857131	370154	3.64843	0.672574	1	0.776036	0.999885	0	-1e+07
D:\groups_temp\schurgrp\LCMS_FlScJDatler1_p\S1_DIA.raw	S1_DIA	P34897;P34897-3	P34897;G3V2Y4;G3V4W5;H0YIZ0;P34897-2;P34897-3	GLYM_HUMAN	SHMT2	1.80641e+06	1.80641e+06	1.80641e+06	1.80641e+06	1.80641e+06	1.80641e+06	1.80641e+06	AHLLADM(UniMod:35)AHISGLVAAK	AHLLADMAHISGLVAAK	AHLLADM(UniMod:35)AHISGLVAAK3	3	0.00133369	0.0159665	0.00135099	0.00184502	0.00168919	0.00136612	0.00167785	0	1	65184	65184	65184		2.09722e+06	0.819038	33.3828	33.1886	33.579	35.8639	36.3164	22.4532	Serine hydroxymethyltransferase, mitochondrial	0	0	0.796202	2.09722e+06	2.30906	0.379167	1	1.93002	0.988093	0	-1e+07
D:\groups_temp\schurgrp\LCMS_FlScJDatler1_p\S1_DIA.raw	S1_DIA	Q9H5J0	Q9H5J0;A0A6E1W9L1	ZBTB3_HUMAN	ZBTB3	18571.4	18571.4	18571.5	18571.4	18571.4	18571.5	18571.5	AHNEDLAK	AHNEDLAK	AHNEDLAK2	2	0.00529208	0.118758	0.00529208	0.0283688	0.0234694	0.0186528	0.0318681	0	1	18571.4	18571.4	18571.4		225195	0.810568	18.9187	18.7167	19.1153	-48.6721	19.4902	-48.6727	Zinc finger and BTB domain-containing protein 3	0	0	0.967298	225195	2.01056	0.576894	0.419628	0	0.91774	0	-1e+07
D:\groups_temp\schurgrp\LCMS_FlScJDatler1_p\S1_DIA.raw	S1_DIA	P43155;P43155-2	P43155;H0Y4Z7;P43155-2;P43155-3;A0A7P0T9E7;A0A7P0T9R9;A0A7P0TAQ4;A0A7P0TAR1;A0A7P0TBF3;A6PVN3;B7ZBP5	CACP_HUMAN	CRAT	197511	197511	197511	197511	197511	197511	197511	AHQDALPR	AHQDALPR	AHQDALPR2	2	0.00156781	0.0188851	0.00158772	0.00184502	0.00168919	0.00136612	0.00167785	0	1	30560.8	30560.8	30560.8		346421	0.816497	21.5457	21.352	21.7455	-33.3868	22.1566	-36.0562	Carnitine O-acetyltransferase	0	0	0.763409	346421	2.84993	0.310266	0.978953	0.804984	0.985947	0	-1e+07
D:\groups_temp\schurgrp\LCMS_FlScJDatler1_p\S1_DIA.raw	S1_DIA	Q6IBS0	Q6IBS0;A0A7I2V2U8;A0A7I2V3T5;A0A7I2V5D3;A0A7I2YQM6;D6RG15	TWF2_HUMAN	TWF2	94681.7	94681.7	94681.7	94681.7	94681.7	94681.7	94681.7	(UniMod:1)AHQTGIHATEELK	AHQTGIHATEELK	(UniMod:1)AHQTGIHATEELK2	2	0.00095057	0.00662265	0.04	0.00184502	0.00168919	0.00136612	0.00167785	0	1	13191	13191	13191		57993.3	0.816497	26.4064	26.212	26.6026	-7.37119	27.194	-10.0356	Twinfilin-2	0	0	0.804984	57993.3	2.8915	0.538988	0.0340187	1.60997	0.995026	0	-1e+07
D:\groups_temp\schurgrp\LCMS_FlScJDatler1_p\S1_DIA.raw	S1_DIA	Q6IBS0	Q6IBS0;A0A7I2V2U8;A0A7I2V3T5;A0A7I2V5D3;A0A7I2YQM6;D6RG15	TWF2_HUMAN	TWF2	94681.7	94681.7	94681.7	94681.7	94681.7	94681.7	94681.7	(UniMod:1)AHQTGIHATEELK	AHQTGIHATEELK	(UniMod:1)AHQTGIHATEELK3	3	0.00840176	0.196698	1	0.00184502	0.00168919	0.00136612	0.00167785	0	1	7095.25	7095.25	7095.25		497139	0.816497	26.4361	26.2388	26.6334	-7.37119	27.194	-9.9527	Twinfilin-2	0	0	0.896407	497139	2.4613	0.472597	0.0663056	0	0.870733	0	-1e+07
D:\groups_temp\schurgrp\LCMS_FlScJDatler1_p\S1_DIA.raw	S1_DIA	P62140	P36873;P62136;P62140;A0A7I2V4F7;B4DJ75;E9PMD7;F8VYE8;F8W0W8;P36873-2;P62136-2;P62136-3;A0A8V8TQ71;A0A8V8TRH9	PP1B_HUMAN	PPP1CB	131910	131910	131910	131910	131910	131910		AHQVVEDGYEFFAK	AHQVVEDGYEFFAK	AHQVVEDGYEFFAK3	3	0.000196276	0.000196276	0.000197171	0.00854701	0.00168919	0.00136612	0.00167785	0	0	26628.6	26628.6	26628.6		182578	0.895118	36.8582	36.663	37.0561	40.6212	37.5546	38.1371	Serine/threonine-protein phosphatase PP1-beta catalytic subunit	0	0	0.764962	182578	4.21348	0.689725	0.0588735	0	0.999852	0	-1e+07
D:\groups_temp\schurgrp\LCMS_FlScJDatler1_p\S1_DIA.raw	S1_DIA	P00558;P00558-2	P00558;P00558-2	PGK1_HUMAN	PGK1	795262	795262	795262	795262	795262	795262	795262	AHSSM(UniMod:35)VGVNLPQK	AHSSMVGVNLPQK	AHSSM(UniMod:35)VGVNLPQK2	2	0.00567376	0.124831	0.00567376	0.00184502	0.00168919	0.00136612	0.00167785	0	1	23994.3	23994.3	23994.3		232195	0.816497	26.209	26.0116	26.4034	-10.0045	26.6921	-10.7641	Phosphoglycerate kinase 1	0	0	0.804984	232195	2.33279	0.285511	0.250306	0.804984	0.913896	0	-1e+07
D:\groups_temp\schurgrp\LCMS_FlScJDatler1_p\S1_DIA.raw	S1_DIA	P00558;P00558-2	P00558;P00558-2	PGK1_HUMAN	PGK1	795262	795262	795262	795262	795262	795262	795262	AHSSM(UniMod:35)VGVNLPQK	AHSSMVGVNLPQK	AHSSM(UniMod:35)VGVNLPQK3	3	0.000349162	0.00167151	0.000350754	0.00184502	0.00168919	0.00136612	0.00167785	0	1	104649	104649	104649		718493	0.837619	26.2373	26.0441	26.4346	-10.0045	26.6921	-10.637	Phosphoglycerate kinase 1	0	0	0.852149	718493	3.22192	0.651531	1	0.804984	0.99874	0	-1e+07
D:\groups_temp\schurgrp\LCMS_FlScJDatler1_p\S1_DIA.raw	S1_DIA	P27708	P27708;F8VPD4;H7BZB3	PYR1_HUMAN	CAD	237490	237490	237490	237490	237490	237490	237490	AHWTPFEGQK	AHWTPFEGQK	AHWTPFEGQK2	2	0.000349162	0.000656745	0.000350754	0.00184502	0.00168919	0.00136612	0.00167785	0	1	75584.3	75584.3	75584.3		440037	0.863539	29.3948	29.1958	29.5861	12.2417	31.1416	3.45756	CAD protein	0	0	0.746059	440037	4.14145	0.464801	0.997594	1.60997	0.999505	0	-1e+07
D:\groups_temp\schurgrp\LCMS_FlScJDatler1_p\S1_DIA.raw	S1_DIA	P27708	P27708;F8VPD4;H7BZB3	PYR1_HUMAN	CAD	237490	237490	237490	237490	237490	237490	237490	AHWTPFEGQK	AHWTPFEGQK	AHWTPFEGQK3	3	0.00491703	0.114737	0.00491703	0.00184502	0.00168919	0.00136612	0.00167785	0	1	194102	194102	194102		1.14139e+06	0.890715	29.3759	29.1776	29.5718	12.2417	31.1416	3.38561	CAD protein	0	0	0.910585	1.14139e+06	3.68483	0.550753	1	0	0.920303	0	-1e+07
D:\groups_temp\schurgrp\LCMS_FlScJDatler1_p\S1_DIA.raw	S1_DIA	P50990;P50990-2	P50990;H7C4C8;P50990-2;P50990-3	TCPQ_HUMAN	CCT8	252504	252504	252504	252504	252504	252504	252504	AIADTGANVVVTGGK	AIADTGANVVVTGGK	AIADTGANVVVTGGK2	2	0.000137584	0.000137584	0.000138212	0.00184502	0.00168919	0.00136612	0.00167785	0	1	43267.5	43267.5	43267.5		968964	0.926362	32.4169	32.2267	32.6118	9.09135	30.6349	18.3597	T-complex protein 1 subunit theta	0	0	0.934922	968964	4.77761	0.691336	1	0.77299	0.999896	0	-1e+07
D:\groups_temp\schurgrp\LCMS_FlScJDatler1_p\S1_DIA.raw	S1_DIA	P31327;P31327-3	P31327;P31327-2;P31327-3;A0A669KBF2	CPSM_HUMAN	CPS1	152819	152819	152819	152819	152819	152819	152819	AIDDNM(UniMod:35)SLDEIEK	AIDDNMSLDEIEK	AIDDNM(UniMod:35)SLDEIEK2	2	0.00324957	0.0676759	0.00324957	0.00184502	0.00168919	0.00136612	0.00167785	0	1	22135.2	22135.2	22135.2		477684	0.916826	34.7642	34.5712	34.9606	21.2929	33.1036	28.5016	Carbamoyl-phosphate synthase [ammonia], mitochondrial	0	0	0.928069	477684	3.28257	0.280009	0.226712	0	0.951404	0	-1e+07
D:\groups_temp\schurgrp\LCMS_FlScJDatler1_p\S1_DIA.raw	S1_DIA	P12926	P12926	I7_VACCW	VACWR076	2.69455e+06	2.69455e+06	2.69455e+06	2.69455e+06	2.69455e+06	2.69455e+06	2.69455e+06	AIDFSQM(UniMod:35)DLK	AIDFSQMDLK	AIDFSQM(UniMod:35)DLK2	2	0.000349162	0.00248692	0.000350754	0.00184502	0.00168919	0.00136612	0.00167785	0	1	72177	72177	72177		793646	0.870381	35.0945	34.9017	35.2902	27.7849	34.5966	30.7443	Core protease I7	0	0	0.804984	793646	3.81279	0.353893	1	0.842804	0.998127	0	-1e+07
D:\groups_temp\schurgrp\LCMS_FlScJDatler1_p\S1_DIA.raw	S1_DIA	P05807	P05807	NTP1_VACCW	NPH1	2.84099e+06	2.84099e+06	2.84099e+06	2.84099e+06	2.84099e+06	2.84099e+06	2.84099e+06	AIDLSSNK	AIDLSSNK	AIDLSSNK1	1	0.000164678	0.000164678	0.000165429	0.00184502	0.00168919	0.00136612	0.00167785	0	1	223209	223209	223209		2.09099e+06	0.831216	25.5263	25.3267	25.727	-15.2257	25.6554	-15.6172	Nucleoside triphosphatase I	0	0	0.823456	2.09099e+06	4.06596	0.62215	1	4.03159	0.999876	0	-1e+07
D:\groups_temp\schurgrp\LCMS_FlScJDatler1_p\S1_DIA.raw	S1_DIA	P05807	P05807	NTP1_VACCW	NPH1	2.84099e+06	2.84099e+06	2.84099e+06	2.84099e+06	2.84099e+06	2.84099e+06	2.84099e+06	AIDLSSNK	AIDLSSNK	AIDLSSNK2	2	0.000349162	0.00153408	0.000350754	0.00184502	0.00168919	0.00136612	0.00167785	0	1	205730	205730	205730		5.6139e+06	0.842143	25.5458	25.345	25.7415	-15.2257	25.6554	-15.4834	Nucleoside triphosphatase I	0	0	0.808035	5.6139e+06	4.12334	0.29146	1	0.817204	0.998843	0	-1e+07
D:\groups_temp\schurgrp\LCMS_FlScJDatler1_p\S1_DIA.raw	S1_DIA	P29191	P29191	A4_VACCW	VACWR123	1.15801e+07	1.15801e+07	1.15801e+07	1.15801e+07	1.15801e+07	1.15801e+07	1.15801e+07	AIDQILQLVK	AIDQILQLVK	AIDQILQLVK2	2	0.000251022	0.000251022	0.000252167	0.00184502	0.00168919	0.00136612	0.00167785	0	1	85627.1	85627.1	85627.1		2.78541e+06	0.942724	47.3031	47.111	47.4981	80.3883	47.6206	79.2495	39kDa core protein	0	0	0.953842	2.78541e+06	5.79179	0.470773	1	2.64395	0.999811	0	-1e+07
D:\groups_temp\schurgrp\LCMS_FlScJDatler1_p\S1_DIA.raw	S1_DIA	O94826	O94826	TOM70_HUMAN	TOMM70	43492.1	43492.1	43492	43492.1	43492.1	43492	43492	AIEIDNK	AIEIDNK	AIEIDNK1	1	0.00172541	0.0214464	0.00174869	0.00184502	0.00168919	0.00136612	0.00167785	0	1	9594.88	9594.88	9594.88		118401	0.816497	25.4262	25.2259	25.6267	-15.5072	25.62	-16.2826	Mitochondrial import receptor subunit TOM70	0	0	0.804984	118401	3.41313	0.604193	0.476425	1.60997	0.984071	0	-1e+07
D:\groups_temp\schurgrp\LCMS_FlScJDatler1_p\S1_DIA.raw	S1_DIA	O94826	O94826	TOM70_HUMAN	TOMM70	43492.1	43492.1	43492	43492.1	43492.1	43492	43492	AIEIDNK	AIEIDNK	AIEIDNK2	2	0.00110742	0.0120014	0.00112108	0.00184502	0.00168919	0.00136612	0.00167785	0	1	40800.3	40800.3	40800.3		635329	0.90906	25.4413	25.2423	25.6419	-15.5072	25.62	-16.1839	Mitochondrial import receptor subunit TOM70	0	0	0.954394	635329	2.63832	0.863137	0.474134	0	0.991023	0	-1e+07
D:\groups_temp\schurgrp\LCMS_FlScJDatler1_p\S1_DIA.raw	S1_DIA	Q9ULV4;Q9ULV4-2;Q9ULV4-3	Q9ULV4;Q9ULV4-3;B4E3S0;Q9ULV4-2	COR1C_HUMAN	CORO1C	269848	269848	269848	269848	269848	269848	269848	AIFLADGNVFTTGFSR	AIFLADGNVFTTGFSR	AIFLADGNVFTTGFSR2	2	0.000173604	0.000173604	0.000174396	0.00184502	0.00168919	0.00136612	0.00167785	0	1	269848	269848	269848		3.99996e+06	0.945305	50.817	50.6213	51.0152	90.1671	49.9686	92.9645	Coronin-1C	0	0	0.853381	3.99996e+06	5.82991	0.789228	0.195839	1.48188	0.999869	0	-1e+07
D:\groups_temp\schurgrp\LCMS_FlScJDatler1_p\S1_DIA.raw	S1_DIA	P09543;P09543-2	P09543;P09543-2	CN37_HUMAN	CNP	156380	156380	156380	156380	156380	156380	156380	AIFTGYYGK	AIFTGYYGK	AIFTGYYGK1	1	0.00156781	0.0187252	0.00158772	0.00184502	0.00168919	0.00136612	0.00167785	0	1	12433.2	12433.2	12433.2		0	0.863319	35.1775	34.9848	35.3732	30.923	35.5201	31.2715	2',3'-cyclic-nucleotide 3'-phosphodiesterase	0	0	0	0	2.28588	0.682592	0.0327661	1.17385	0.986064	0	-1e+07
D:\groups_temp\schurgrp\LCMS_FlScJDatler1_p\S1_DIA.raw	S1_DIA	P09543;P09543-2	P09543;P09543-2	CN37_HUMAN	CNP	156380	156380	156380	156380	156380	156380	156380	AIFTGYYGK	AIFTGYYGK	AIFTGYYGK2	2	0.000349162	0.00190328	0.000350754	0.00184502	0.00168919	0.00136612	0.00167785	0	1	54343.2	54343.2	54343.2		607170	0.891368	35.1422	34.9448	35.3343	30.923	35.5201	31.0523	2',3'-cyclic-nucleotide 3'-phosphodiesterase	0	0	0.768083	607170	3.7629	0.429259	0.987354	0	0.998566	0	-1e+07
D:\groups_temp\schurgrp\LCMS_FlScJDatler1_p\S1_DIA.raw	S1_DIA	P02538	P02538;P48668	K2C6A_HUMAN	KRT6A	3.66958e+06	3.66958e+06	3.66958e+06	3.66958e+06	3.66958e+06	3.66958e+06		AIGGGLSSVGGGSSTIK	AIGGGLSSVGGGSSTIK	AIGGGLSSVGGGSSTIK2	2	0.000349162	0.00110425	0.000350754	0.00184502	0.00168919	0.00136612	0.00167785	0	0	149404	149404	149404		1.2314e+07	0.878238	32.7644	32.5669	32.9562	16.5093	32.4362	19.9954	Keratin, type II cytoskeletal 6A	0	0	0.549563	1.2314e+07	3.91035	0.655288	1	1.46536	0.999167	0	-1e+07
D:\groups_temp\schurgrp\LCMS_FlScJDatler1_p\S1_DIA.raw	S1_DIA	P12923	P12923	I3_VACCW	VACWR072	692257	692257	692257	692257	692257	692257	692257	AIITPVVFYR	AIITPVVFYR	AIITPVVFYR2	2	0.000349162	0.000361003	0.000350754	0.00184502	0.00168919	0.00136612	0.00167785	0	1	692257	692257	692257		9.94287e+06	0.873368	44.7658	44.5676	44.9574	68.4482	45.1817	67.1051	Protein I3	0	0	0.902204	9.94287e+06	4.0977	0.350847	1	1.12124	0.999728	0	-1e+07
D:\groups_temp\schurgrp\LCMS_FlScJDatler1_p\S1_DIA.raw	S1_DIA	Q9NQH7;Q9NQH7-2;Q9NQH7-3;Q9NQH7-4;Q9NQH7-5	Q9NQH7;Q9NQH7-2;Q9NQH7-3;Q9NQH7-4;Q9NQH7-5	XPP3_HUMAN	XPNPEP3	20274.1	20274.1	20274.1	20274.1	20274.1	20274.1	20274.1	AILFVPR	AILFVPR	AILFVPR2	2	0.00268998	0.0516309	0.00272851	0.0177353	0.0188917	0.0177891	0.019084	0	1	20274.1	20274.1	20274.1		272520	0.816497	39.5855	39.3958	39.7808	50.3565	39.8368	48.3058	Xaa-Pro aminopeptidase 3	0	0	0.737213	272520	2.3021	0.36477	0.468785	0	0.962493	0	-1e+07
D:\groups_temp\schurgrp\LCMS_FlScJDatler1_p\S1_DIA.raw	S1_DIA	Q76ZP7	Q76ZP7	RP132_VACCW	RPO132	7.18869e+06	7.18869e+06	7.18869e+06	7.18869e+06	7.18869e+06	7.18869e+06	7.18869e+06	AILGC(UniMod:4)AQAK	AILGCAQAK	AILGC(UniMod:4)AQAK2	2	0.000349162	0.00317788	0.000350754	0.00184502	0.00168919	0.00136612	0.00167785	0	1	82146.4	82146.4	82146.4		483158	0.816497	26.2373	26.0441	26.4346	-13.7832	25.8502	-10.637	DNA-directed RNA polymerase 133 kDa polypeptide	0	0	0.858476	483158	3.69559	0.267501	1	0	0.997607	0	-1e+07
D:\groups_temp\schurgrp\LCMS_FlScJDatler1_p\S1_DIA.raw	S1_DIA	P26639;P26639-2	A2RTX5;P26639;A2RTX5-2;B7ZLP8;P26639-2	SYTC_HUMAN	TARS1	1.42424e+06	1.42424e+06	1.42424e+06	1.42424e+06	1.42424e+06	1.42424e+06		AILGSVER	AILGSVER	AILGSVER2	2	0.00095057	0.00671733	0.000961538	0.00184502	0.00168919	0.00136612	0.00167785	0	0	378872	378872	378872		4.62778e+06	0.844063	29.5733	29.3774	29.7704	7.42689	30.135	4.22888	Threonine--tRNA ligase 1, cytoplasmic	0	0	0.857953	4.62778e+06	3.58446	0.0909583	0.448485	1.59171	0.994956	0	-1e+07
D:\groups_temp\schurgrp\LCMS_FlScJDatler1_p\S1_DIA.raw	S1_DIA	Q13509	P07437;Q13509;Q13885;Q9BVA1;A0A0B4J269;Q5JP53;G3V2N6;G3V2R8;G3V3R4;G3V5W4	TBB3_HUMAN	TUBB3	80881.8	80881.8	80881.8	80881.8	80881.8	80881.8		AILVDLEPGTM(UniMod:35)DSVR	AILVDLEPGTMDSVR	AILVDLEPGTM(UniMod:35)DSVR2	2	0.000349162	0.00414755	0.000350754	0.0310633	0.00295858	0.00136612	0.00375235	0	0	80881.8	80881.8	80881.8		242218	0.838475	42.2826	42.0909	42.478	53.6592	41.1316	58.1343	Tubulin beta-3 chain	0	0	0	242218	3.28375	0.354635	0.0345445	2.41495	0.996879	0	-1e+07
D:\groups_temp\schurgrp\LCMS_FlScJDatler1_p\S1_DIA.raw	S1_DIA	P08133	P08133;A0A0S2Z377;E7EMC6;P08133-2;E5RK69	ANXA6_HUMAN	ANXA6	6.48235e+06	6.48235e+06	6.48235e+06	6.48235e+06	6.48235e+06	6.48235e+06	6.48235e+06	AINEAYK	AINEAYK	AINEAYK1	1	0.000349162	0.00407143	0.000350754	0.00184502	0.00168919	0.00136612	0.00167785	0	1	361414	361414	361414		7.89796e+06	0.907003	23.554	23.3549	23.7485	-25.688	23.8044	-26.7139	Annexin A6	0	0	0.926972	7.89796e+06	5.26847	0.546895	1	3.58586	0.996937	0	-1e+07
D:\groups_temp\schurgrp\LCMS_FlScJDatler1_p\S1_DIA.raw	S1_DIA	P08133	P08133;A0A0S2Z377;E7EMC6;P08133-2;E5RK69	ANXA6_HUMAN	ANXA6	6.48235e+06	6.48235e+06	6.48235e+06	6.48235e+06	6.48235e+06	6.48235e+06	6.48235e+06	AINEAYK	AINEAYK	AINEAYK2	2	0.000349162	0.00138869	0.000350754	0.00184502	0.00168919	0.00136612	0.00167785	0	1	618620	618620	618620		1.38496e+07	0.924517	23.4724	23.2737	23.6666	-25.688	23.8044	-27.1811	Annexin A6	0	0	0.942434	1.38496e+07	5.16679	0.165325	1	1.60514	0.998953	1.47094	0.433632
D:\groups_temp\schurgrp\LCMS_FlScJDatler1_p\S1_DIA.raw	S1_DIA	O75367-1;O75367-3	O75367;B4DJC3;O75367-1;O75367-3	H2AY_HUMAN	MACROH2A1	734804	734804	734804	734804	734804	734804	676248	AISSYFVSTM(UniMod:35)SSSIK	AISSYFVSTMSSSIK	AISSYFVSTM(UniMod:35)SSSIK2	2	1.7848e-05	1.7848e-05	1.79294e-05	0.00184502	0.00168919	0.00136612	0.00167785	0	1	33297.1	33297.1	33297.1		957838	0.934672	37.961	37.7626	38.1596	41.6709	37.8998	41.4562	Isoform 2 of Core histone macro-H2A.1	0	0	0.897072	957838	5.13928	0.670669	1	0.889116	0.999987	0	-1e+07
D:\groups_temp\schurgrp\LCMS_FlScJDatler1_p\S1_DIA.raw	S1_DIA	O75367-1;O75367-3	O75367;B4DJC3;O75367-1;O75367-3	H2AY_HUMAN	MACROH2A1	734804	734804	734804	734804	734804	734804	676248	AISSYFVSTM(UniMod:35)SSSIK	AISSYFVSTMSSSIK	AISSYFVSTM(UniMod:35)SSSIK3	3	0.00268998	0.0543724	0.00272851	0.00184502	0.00168919	0.00136612	0.00167785	0	1	9607.98	9607.98	9607.98		334115	0.816497	37.9384	37.7451	38.1361	41.6709	37.8998	41.3401	Isoform 2 of Core histone macro-H2A.1	0	0	0.891999	334115	2.45689	0.371967	0.910665	0	0.96058	0	-1e+07
D:\groups_temp\schurgrp\LCMS_FlScJDatler1_p\S1_DIA.raw	S1_DIA	P15924	P15924;P15924-2;P15924-3	DESP_HUMAN	DSP	83037.5	83037.5	83037.5	83037.5	83037.5	83037.5	83037.5	AITGFDDPFSGK	AITGFDDPFSGK	AITGFDDPFSGK2	2	0.000349162	0.0043294	0.000350754	0.00184502	0.00168919	0.00136612	0.00167785	0	1	39314	39314	39314		0	0.935898	42.2217	42.0249	42.4186	56.1967	41.8304	57.9125	Desmoplakin	0	0	0	0	4.53897	0.531727	0.0333577	1.86391	0.996743	0	-1e+07
D:\groups_temp\schurgrp\LCMS_FlScJDatler1_p\S1_DIA.raw	S1_DIA	P07242	P07242	H5_VACCW	VACWR103	6.86678e+06	6.86678e+06	6.86679e+06	6.86678e+06	6.86678e+06	6.86679e+06	6.86679e+06	AITTLSDLVTEGK	AITTLSDLVTEGK	AITTLSDLVTEGK2	2	0.000244702	0.000244702	0.000245818	0.00184502	0.00168919	0.00136612	0.00167785	0	1	746747	746747	746747		1.88679e+07	0.937977	42.5159	42.3214	42.7099	57.8032	42.4113	58.9974	Late transcription elongation factor H5	0	0	0.94144	1.88679e+07	5.99642	0.560109	1	1.8743	0.999815	0	-1e+07
D:\groups_temp\schurgrp\LCMS_FlScJDatler1_p\S1_DIA.raw	S1_DIA	Q14315;Q14315-2	O75369;P21333;P21333-2;Q14315;O75369-2;O75369-3;O75369-6;O75369-4;O75369-5;O75369-8;O75369-9;A0A804HJC2;A0A804HK76;A0A804HL72;Q14315-2;Q60FE5;A0A087WWY3;A0A7I2V3E6;A0A7P0NMY4;F8WE98	FLNC_HUMAN	FLNC	1.08454e+06	1.08454e+06	1.08454e+06	1.08454e+06	1.08454e+06	1.08454e+06		AIVDGNLK	AIVDGNLK	AIVDGNLK1	1	0.00110742	0.00850046	0.00112108	0.00184502	0.00168919	0.00136612	0.00167785	0	0	29650.5	29650.5	29650.5		348518	0.866959	28.3792	28.1833	28.5776	-5.13932	27.5656	-1.12871	Filamin-C	0	0	0.889761	348518	3.86483	0.465122	0.456309	1.60997	0.993625	0	-1e+07
D:\groups_temp\schurgrp\LCMS_FlScJDatler1_p\S1_DIA.raw	S1_DIA	Q9Y5M8	Q9Y5M8;H7C4H2	SRPRB_HUMAN	SRPRB	63149.2	63149.2	63149.2	63149.2	63149.2	63149.2	63149.2	AIVFVVDSAAFQR	AIVFVVDSAAFQR	AIVFVVDSAAFQR2	2	0.000349162	0.000827043	0.000350754	0.00184502	0.00168919	0.00136612	0.00167785	0	1	63149.2	63149.2	63149.2		159590	0.883509	46.2909	46.0922	46.485	70.8975	45.4446	74.0847	Signal recognition particle receptor subunit beta	0	0	0.804984	159590	3.9693	0.679873	0.241973	1.49932	0.999376	0	-1e+07
D:\groups_temp\schurgrp\LCMS_FlScJDatler1_p\S1_DIA.raw	S1_DIA	P08583	P08583	H2_VACCW	VACWR100	220916	220916	220916	220916	220916	220916	220916	AIVGVQAAK	AIVGVQAAK	AIVGVQAAK1	1	0.00719984	0.173047	0.00719984	0.00184502	0.00168919	0.00136612	0.00167785	0	1	5979.25	5979.25	5979.25		258123	0.816497	26.9061	26.7121	27.1043	-11.3905	26.3628	-8.94878	Protein H2	0	0	0.890278	258123	2.47687	0.357858	0.0937221	0.804984	0.88448	0	-1e+07
D:\groups_temp\schurgrp\LCMS_FlScJDatler1_p\S1_DIA.raw	S1_DIA	P08583	P08583	H2_VACCW	VACWR100	220916	220916	220916	220916	220916	220916	220916	AIVGVQAAK	AIVGVQAAK	AIVGVQAAK2	2	0.00095057	0.00494414	0.000961538	0.00184502	0.00168919	0.00136612	0.00167785	0	1	84541.5	84541.5	84541.5		1.39414e+06	0.837433	26.8767	26.6781	27.071	-11.3905	26.3628	-9.01739	Protein H2	0	0	0.818192	1.39414e+06	3.52918	0.183685	1	0.804984	0.996282	0	-1e+07
D:\groups_temp\schurgrp\LCMS_FlScJDatler1_p\S1_DIA.raw	S1_DIA	P27708	P27708;F8VPD4	PYR1_HUMAN	CAD	237490	237490	237490	237490	237490	237490	237490	AIVHAVGQELQVTGPFNLQLIAK	AIVHAVGQELQVTGPFNLQLIAK	AIVHAVGQELQVTGPFNLQLIAK3	3	0.00110742	0.00815164	0.00112108	0.00184502	0.00168919	0.00136612	0.00167785	0	1	27366.9	27366.9	27366.9		154117	0.924318	48.062	47.8637	48.257	88.9571	49.6646	82.7343	CAD protein	0	0	0.887992	154117	3.65182	0.506948	1	0	0.993885	0	-1e+07
D:\groups_temp\schurgrp\LCMS_FlScJDatler1_p\S1_DIA.raw	S1_DIA	O75525;O75525-2;Q07666;Q07666-2;Q5VWX1;Q9H6N6;Q9UBC1;Q9UBC1-2;Q9UBC1-3	O75525;Q07666;Q5VWX1;Q9UBC1;Q9H6N6;A0A0A0MRT5;O75525-2;Q07666-2;Q5STV6;Q9UBC1-2;Q9UBC1-3;A0A6Q8PGH5;E5RG12;E5RJZ9;H0YAQ1;H0YAQ3	IKBL1_HUMAN;KHDR1_HUMAN;KHDR2_HUMAN;KHDR3_HUMAN;MYH16_HUMAN	KHDRBS1;KHDRBS2;KHDRBS3;MYH16;NFKBIL1	18931.1	18931.1	18931.1	18931.1	18931.1	18931.1		AKEEELR	AKEEELR	AKEEELR2	2	0.00581395	0.125659	0.00581395	0.0954861	0.00508906	0.00253807	0.00308642	0	0	18931.1	18931.1	18931.1		159725	0.840708	19.6632	19.4664	19.8634	-41.7512	20.6536	-45.5372	KH domain-containing, RNA-binding, signal transduction-associated protein 3	0	0	0.87093	159725	2.44249	0.871162	0.112884	0.273545	0.913374	0	-1e+07
D:\groups_temp\schurgrp\LCMS_FlScJDatler1_p\S1_DIA.raw	S1_DIA	P11021	P11021;A0A7P0TB36	BIP_HUMAN	HSPA5	1.82297e+06	1.82297e+06	1.82297e+06	1.82297e+06	1.82297e+06	1.82297e+06	1.82297e+06	AKFEELNM(UniMod:35)DLFR	AKFEELNMDLFR	AKFEELNM(UniMod:35)DLFR2	2	0.000106306	0.000106306	0.00010679	0.00184502	0.00168919	0.00136612	0.00167785	0	1	32281.3	32281.3	32281.3		1.05929e+06	0.895224	38.1519	37.958	38.3474	48.5331	39.2646	42.3845	Endoplasmic reticulum chaperone BiP	0	0	0.912221	1.05929e+06	4.81538	0.654135	1	1.30181	0.99992	0	-1e+07
D:\groups_temp\schurgrp\LCMS_FlScJDatler1_p\S1_DIA.raw	S1_DIA	P11021	P11021;A0A7P0TB36	BIP_HUMAN	HSPA5	1.82297e+06	1.82297e+06	1.82297e+06	1.82297e+06	1.82297e+06	1.82297e+06	1.82297e+06	AKFEELNM(UniMod:35)DLFR	AKFEELNMDLFR	AKFEELNM(UniMod:35)DLFR3	3	0.000349162	0.00374104	0.000350754	0.00184502	0.00168919	0.00136612	0.00167785	0	1	151477	151477	151477		2.94519e+06	0.9073	38.0855	37.8862	38.283	48.5331	39.2646	42.0754	Endoplasmic reticulum chaperone BiP	0	0	0.912628	2.94519e+06	3.84066	0.646875	1	0	0.997184	0	-1e+07
D:\groups_temp\schurgrp\LCMS_FlScJDatler1_p\S1_DIA.raw	S1_DIA	P16401	P16401	H15_HUMAN	H1-5	1.41443e+06	1.41443e+06	1.41442e+06	1.41443e+06	1.41443e+06	1.41442e+06	1.41442e+06	ALAAGGYDVEK	ALAAGGYDVEK	ALAAGGYDVEK2	2	0.000349162	0.000908649	0.000350754	0.00184502	0.00168919	0.00136612	0.00167785	0	1	236875	236875	236875		1.30394e+06	0.872427	29.5338	29.3383	29.7306	-0.561313	28.7997	4.04161	Histone H1.5	0	0	0.813532	1.30394e+06	4.31409	0.504234	1	1.64285	0.999315	0	-1e+07
D:\groups_temp\schurgrp\LCMS_FlScJDatler1_p\S1_DIA.raw	S1_DIA	P18206;P18206-2	P18206;P18206-2	VINC_HUMAN	VCL	59174.7	59174.7	59174.7	59174.7	59174.7	59174.7	59174.7	ALASQLQDSLK	ALASQLQDSLK	ALASQLQDSLK2	2	0.00701481	0.171779	0.00701481	0.00184502	0.00168919	0.00136612	0.00167785	0	1	59174.7	59174.7	59174.7		173089	0.816497	34.5059	34.308	34.7036	29.3331	35.0011	27.1216	Vinculin	0	0	0.804984	173089	3.28805	0.450129	0.30371	0.804984	0.885229	0	-1e+07
D:\groups_temp\schurgrp\LCMS_FlScJDatler1_p\S1_DIA.raw	S1_DIA	O43707	O43707;P12814;Q08043;F5GXS2;H7C144;P12814-2;P12814-3;P12814-4;A0A087WSZ2;A0A7I2V4Y4;A0A804HII9;A0A804HIN7;A0A804HIY0;A0A804HJN7;A0A804HJQ9;A0A804HK61;A0A804HKE2;A0A804HL31;A0A804HLD0;A0A804HLF4;A0A8V8TL71;G3V2E8;G3V2N5;G3V2W4;G3V2X9;G3V5M4;H9KV75	ACTN4_HUMAN	ACTN4	287640	287640	287640	287640	287640	287640		ALDFIASK	ALDFIASK	ALDFIASK1	1	0.000349162	0.00130354	0.000350754	0.00184502	0.00168919	0.00136612	0.00167785	0	0	31058.5	31058.5	31058.5		370286	0.837244	35.4604	35.267	35.6565	36.4471	36.4084	32.5827	Alpha-actinin-4	0	0	0.868076	370286	3.77575	0.545205	0.0930829	3.76251	0.999017	0	-1e+07
D:\groups_temp\schurgrp\LCMS_FlScJDatler1_p\S1_DIA.raw	S1_DIA	P26447	P26447	S10A4_HUMAN	S100A4	1.17165e+06	1.17165e+06	1.17165e+06	1.17165e+06	1.17165e+06	1.17165e+06	1.17165e+06	ALDVM(UniMod:35)VSTFHK	ALDVMVSTFHK	ALDVM(UniMod:35)VSTFHK2	2	0.000344015	0.000344015	0.000345583	0.00184502	0.00168919	0.00136612	0.00167785	0	1	184512	184512	184512		2.81095e+06	0.876167	31.981	31.7837	32.1718	18.9129	32.704	15.7222	Protein S100-A4	0	0	0.846635	2.81095e+06	4.41219	0.760983	1	1.5016	0.99974	0	-1e+07
D:\groups_temp\schurgrp\LCMS_FlScJDatler1_p\S1_DIA.raw	S1_DIA	P26447	P26447	S10A4_HUMAN	S100A4	1.17165e+06	1.17165e+06	1.17165e+06	1.17165e+06	1.17165e+06	1.17165e+06	1.17165e+06	ALDVM(UniMod:35)VSTFHK	ALDVMVSTFHK	ALDVM(UniMod:35)VSTFHK3	3	0.0021449	0.0368517	0.00217391	0.00184502	0.00168919	0.00136612	0.00167785	0	1	232146	232146	232146		7.51553e+06	0.88877	31.9136	31.7163	32.1102	18.9129	32.704	15.2822	Protein S100-A4	0	0	0.949332	7.51553e+06	3.31417	0.524546	1	0	0.972939	0	-1e+07
D:\groups_temp\schurgrp\LCMS_FlScJDatler1_p\S1_DIA.raw	S1_DIA	P07392	P07392	RP147_VACCW	RPO147	1.53953e+07	1.53953e+07	1.53953e+07	1.53953e+07	1.53953e+07	1.53953e+07	1.53953e+07	ALEADYVESMLSNLTNLNIR	ALEADYVESMLSNLTNLNIR	ALEADYVESMLSNLTNLNIR3	3	0.00034441	0.00034441	0.00034598	0.00184502	0.00168919	0.00136612	0.00167785	0	1	65108.4	65108.4	65108.4		479599	0.903471	62.1555	61.9552	62.3577	141.07	62.3844	138.243	DNA-directed RNA polymerase 147 kDa polypeptide	0	0	0.903837	479599	4.59119	0.787069	1	0	0.99974	0	-1e+07
D:\groups_temp\schurgrp\LCMS_FlScJDatler1_p\S1_DIA.raw	S1_DIA	P07392	P07392	RP147_VACCW	RPO147	1.53953e+07	1.53953e+07	1.53953e+07	1.53953e+07	1.53953e+07	1.53953e+07	1.53953e+07	ALEADYVESM(UniMod:35)LSNLTNLNIR	ALEADYVESMLSNLTNLNIR	ALEADYVESM(UniMod:35)LSNLTNLNIR3	3	0.000693722	0.00456831	0.000693722	0.00184502	0.00168919	0.00136612	0.00167785	0	1	4.47956e+06	4.47956e+06	4.47956e+06		3.77407e+07	0.967133	53.2297	53.0311	53.4267	118.1	56.1742	104.609	DNA-directed RNA polymerase 147 kDa polypeptide	0	0	0.972064	3.77407e+07	6.51671	0.616826	1	0	0.996564	0	-1e+07
D:\groups_temp\schurgrp\LCMS_FlScJDatler1_p\S1_DIA.raw	S1_DIA	P07392	P07392	RP147_VACCW	RPO147	1.53953e+07	1.53953e+07	1.53953e+07	1.53953e+07	1.53953e+07	1.53953e+07	1.53953e+07	ALEADYVESM(UniMod:35)LSNLTNLNIR	ALEADYVESMLSNLTNLNIR	ALEADYVESM(UniMod:35)LSNLTNLNIR4	4	0.0030871	0.0647577	0.0030871	0.00184502	0.00168919	0.00136612	0.00167785	0	1	24951.7	24951.7	24951.7		219115	0.927036	53.2643	53.0666	53.4619	118.1	56.1742	104.765	DNA-directed RNA polymerase 147 kDa polypeptide	0	0	0.729939	219115	3.48563	0.501897	0.0935433	0	0.953402	0	-1e+07
D:\groups_temp\schurgrp\LCMS_FlScJDatler1_p\S1_DIA.raw	S1_DIA	P02533	P02533;P08779;P13646;P19012;K7ERE3;P13646-2;P13646-3;K7EMD9;CON__cRAP040O77727	K1C14_HUMAN	KRT14	3.61483e+06	3.61483e+06	3.61483e+06	3.61483e+06	3.61483e+06	3.61483e+06		ALEEANADLEVK	ALEEANADLEVK	ALEEANADLEVK2	2	0.000257975	0.000257975	0.000259151	0.00184502	0.00168919	0.00136612	0.00167785	0	0	477587	477587	477587		1.17235e+07	0.913601	32.6573	32.463	32.855	17.141	32.5489	19.5512	Keratin, type I cytoskeletal 14	0	0	0.904083	1.17235e+07	5.33506	0.639679	1	2.67769	0.999805	0	-1e+07
D:\groups_temp\schurgrp\LCMS_FlScJDatler1_p\S1_DIA.raw	S1_DIA	Q04695	Q04695;K7EPJ9	K1C17_HUMAN	KRT17	195416	195416	195415	195416	195416	195415	195415	ALEEANTELEVK	ALEEANTELEVK	ALEEANTELEVK2	2	0.000349162	0.000455907	0.000350754	0.00184502	0.00168919	0.00136612	0.00167785	0	1	141860	141860	141860		1.57534e+06	0.840529	32.66	32.4691	32.8565	18.007	32.619	19.563	Keratin, type I cytoskeletal 17	0	0	0.837407	1.57534e+06	4.1587	0.553456	1	1.41614	0.999656	0	-1e+07
D:\groups_temp\schurgrp\LCMS_FlScJDatler1_p\S1_DIA.raw	S1_DIA	CON__cRAP039P13645;P13645	P13645;A0A1B0GVI3;CON__cRAP039P13645	K1C10_HUMAN	KRT10	6.27474e+06	6.27474e+06	6.27474e+06	6.27474e+06	6.27474e+06	6.27474e+06	6.27474e+06	ALEESNYELEGK	ALEESNYELEGK	ALEESNYELEGK2	2	0.000204333	0.000204333	0.000205265	0.00184502	0.00168919	0.00136612	0.00167785	0	1	1.90374e+06	1.90374e+06	1.90374e+06		3.89523e+07	0.894646	31.347	31.1532	31.5441	12.6714	31.2512	11.6455	Keratin, type I cytoskeletal 10	0	0	0.872541	3.89523e+07	4.98171	0.487801	1	1.51243	0.999846	0	-1e+07
D:\groups_temp\schurgrp\LCMS_FlScJDatler1_p\S1_DIA.raw	S1_DIA	P49748;P49748-2;P49748-3	P49748;P49748-2;P49748-3;G3V1M7;J3QRJ8;K7EMF8	ACADV_HUMAN	ACADVL	155067	155067	155067	155067	155067	155067	155067	ALEQFATVVEAK	ALEQFATVVEAK	ALEQFATVVEAK2	2	0.000109939	0.000109939	0.04	0.00184502	0.00168919	0.00136612	0.00167785	0	1	76959.2	76959.2	76959.2		1.00069e+06	0.868156	39.6057	39.4114	39.8028	46.6779	39.3357	48.3393	Very long-chain specific acyl-CoA dehydrogenase, mitochondrial	0	0	0.910008	1.00069e+06	4.34444	0.559127	0.268074	0	0.999917	0	-1e+07
D:\groups_temp\schurgrp\LCMS_FlScJDatler1_p\S1_DIA.raw	S1_DIA	P46940	P46940;A0A0J9YXZ5	IQGA1_HUMAN	IQGAP1	606572	606572	606572	606572	606572	606572	606572	ALESGDVNTVWK	ALESGDVNTVWK	ALESGDVNTVWK2	2	0.000349162	0.000722519	0.000350754	0.00184502	0.00168919	0.00136612	0.00167785	0	1	153281	153281	153281		2.17347e+06	0.893869	35.938	35.7391	36.1379	31.2204	35.6064	33.028	Ras GTPase-activating-like protein IQGAP1	0	0	0.821421	2.17347e+06	4.35678	0.579349	1	1.31561	0.999455	0	-1e+07
D:\groups_temp\schurgrp\LCMS_FlScJDatler1_p\S1_DIA.raw	S1_DIA	P00558;P00558-2	P00558;P00558-2	PGK1_HUMAN	PGK1	795262	795262	795262	795262	795262	795262	795262	ALESPERPFLAILGGAK	ALESPERPFLAILGGAK	ALESPERPFLAILGGAK3	3	0.0030871	0.0654417	0.0030871	0.00184502	0.00168919	0.00136612	0.00167785	0	1	29784	29784	29784		225152	0.911286	44.9574	44.7658	45.1533	79.8195	47.5115	67.9755	Phosphoglycerate kinase 1	0	0	0	225152	2.05027	0.519667	0.187701	0	0.952933	0	-1e+07
D:\groups_temp\schurgrp\LCMS_FlScJDatler1_p\S1_DIA.raw	S1_DIA	Q9Y490	Q9Y490	TLN1_HUMAN	TLN1	149237	149237	149237	149237	149237	149237	149237	ALGDLISATK	ALGDLISATK	ALGDLISATK2	2	0.00253398	0.0439782	0.00257009	0.00184502	0.00168919	0.00136612	0.00167785	0	1	28938.1	28938.1	28938.1		215497	0.816496	37.7374	37.5434	37.9343	37.7372	36.6881	40.298	Talin-1	0	0	0.841923	215497	2.40681	0.175018	0.0326985	0.312677	0.967874	0	-1e+07
D:\groups_temp\schurgrp\LCMS_FlScJDatler1_p\S1_DIA.raw	S1_DIA	Q14204	Q14204;A0A2R8Y5T0;A0A2R8Y6H2;A0A2R8Y706;A0A2R8YFZ7;A0A7P0T7V5;A0A7P0T825;A0A7P0T8N2;A0A7P0T8W5;A0A7P0T916;A0A7P0T934;A0A7P0T9C4;A0A7P0T9F1;A0A7P0T9K2;A0A7P0T9R4;A0A7P0T9S3;A0A7P0TA13;A0A7P0TAF3;A0A7P0TAM4;A0A7P0TAW9;A0A7P0TB64;A0A7P0TB75;A0A7P0TBJ7;A0A2R8YGC7;A0A7P0T942;A0A7P0T990;A0A7P0TAV5;A0A804HHY6	DYHC1_HUMAN	DYNC1H1	49823.2	49823.2	49823.2	49823.2	49823.2	49823.2	49823.2	ALGEYLER	ALGEYLER	ALGEYLER2	2	0.00909953	0.212942	0.00909953	0.00184502	0.00168919	0.00136612	0.00167785	0	1	49823.2	49823.2	49823.2		138011	0.804949	32.9391	32.7436	33.1337	21.8237	33.218	20.5815	Cytoplasmic dynein 1 heavy chain 1	0	0	0.873089	138011	2.71244	0.156192	0.0487105	1.25005	0.861536	0	-1e+07
D:\groups_temp\schurgrp\LCMS_FlScJDatler1_p\S1_DIA.raw	S1_DIA	P49327	A0A0U1RQF0;P49327	FAS_HUMAN	FASN	342118	342118	342118	342118	342118	342118	342118	ALGLGVEQLPVVFEDVVLHQATILPK	ALGLGVEQLPVVFEDVVLHQATILPK	ALGLGVEQLPVVFEDVVLHQATILPK3	3	0.00095057	0.00533801	0.000961538	0.00184502	0.00168919	0.00136612	0.00167785	0	1	77201.8	77201.8	77201.8		980843	0.962049	61.476	61.2774	61.6739	140.768	62.2968	135.93	Fatty acid synthase	0	0	0.908007	980843	4.58877	0.2759	1	0	0.995987	0	-1e+07
D:\groups_temp\schurgrp\LCMS_FlScJDatler1_p\S1_DIA.raw	S1_DIA	P60660;P60660-2	P14649;P60660;P60660-2;A0A8Q3SIC5;B7Z6Z4;F8VPF3;F8W1I5;F8W1R7;G3V1V0;G8JLA2;J3KND3	MYL6_HUMAN	MYL6	62094.8	62094.8	62094.8	62094.8	62094.8	62094.8		ALGQNPTNAEVLK	ALGQNPTNAEVLK	ALGQNPTNAEVLK2	2	0.00095057	0.00551007	0.000961538	0.00184502	0.00168919	0.00136612	0.00167785	0	0	62094.8	62094.8	62094.8		600879	0.888571	31.3949	31.2043	31.5905	10.7864	30.9351	11.9061	Myosin light polypeptide 6	0	0	0.804984	600879	3.32107	0.288696	0.0336425	2.23166	0.995858	0	-1e+07
D:\groups_temp\schurgrp\LCMS_FlScJDatler1_p\S1_DIA.raw	S1_DIA	O95831;O95831-3	O95831;O95831-3;A0A6Q8PFE1;A0A6Q8PFM5;A0A6Q8PFQ8;A0A6Q8PFS4;A0A6Q8PG15;A0A6Q8PHC0;A0A6Q8PHJ9;A0A7I2PK44;O95831-2;A0A6Q8PFA7;A0A6Q8PFW2;A0A7I2RLJ8	AIFM1_HUMAN	AIFM1	5.76256e+06	5.76256e+06	5.76256e+06	5.76256e+06	5.76256e+06	5.76256e+06	5.76256e+06	ALGTEVIQLFPEK	ALGTEVIQLFPEK	ALGTEVIQLFPEK2	2	0.000349162	0.00353133	0.000350754	0.00184502	0.00168919	0.00136612	0.00167785	0	1	5.76256e+06	5.76256e+06	5.76256e+06		5.38887e+07	0.91353	47.3179	47.1215	47.5097	86.8481	49.1238	79.3229	Apoptosis-inducing factor 1, mitochondrial	0	0	0.95865	5.38887e+07	5.37901	0.58157	1	2.70151	0.997342	3.36117	0.706628
D:\groups_temp\schurgrp\LCMS_FlScJDatler1_p\S1_DIA.raw	S1_DIA	O95831;O95831-3	O95831;O95831-3;A0A6Q8PFE1;A0A6Q8PFM5;A0A6Q8PFQ8;A0A6Q8PFS4;A0A6Q8PG15;A0A6Q8PHC0;A0A6Q8PHJ9;A0A7I2PK44;O95831-2;A0A6Q8PFA7;A0A6Q8PFW2;A0A7I2RLJ8	AIFM1_HUMAN	AIFM1	5.76256e+06	5.76256e+06	5.76256e+06	5.76256e+06	5.76256e+06	5.76256e+06	5.76256e+06	ALGTEVIQLFPEK	ALGTEVIQLFPEK	ALGTEVIQLFPEK3	3	0.00682527	0.164999	0.00682527	0.00184502	0.00168919	0.00136612	0.00167785	0	1	70540.2	70540.2	70540.2		984527	0.834755	47.2959	47.1013	47.4921	86.8481	49.1238	79.214	Apoptosis-inducing factor 1, mitochondrial	0	0	0.840126	984527	2.38604	0.58495	0.932115	0	0.889258	0	-1e+07
D:\groups_temp\schurgrp\LCMS_FlScJDatler1_p\S1_DIA.raw	S1_DIA	P05807	P05807	NTP1_VACCW	NPH1	2.84099e+06	2.84099e+06	2.84099e+06	2.84099e+06	2.84099e+06	2.84099e+06	2.84099e+06	ALIEDPWM(UniMod:35)NTILR	ALIEDPWMNTILR	ALIEDPWM(UniMod:35)NTILR2	2	0.000349162	0.000486017	0.000350754	0.00184502	0.00168919	0.00136612	0.00167785	0	1	1.09225e+06	1.09225e+06	1.09225e+06		9.8436e+06	0.952463	48.3561	48.1573	48.5499	81.4302	47.8286	83.8807	Nucleoside triphosphatase I	0	0	0.968078	9.8436e+06	6.24495	0.493428	1	1.91265	0.999633	0	-1e+07
D:\groups_temp\schurgrp\LCMS_FlScJDatler1_p\S1_DIA.raw	S1_DIA	P08133	P08133;A0A0S2Z377;E7EMC6;P08133-2;E5RK69	ANXA6_HUMAN	ANXA6	6.48235e+06	6.48235e+06	6.48235e+06	6.48235e+06	6.48235e+06	6.48235e+06	6.48235e+06	ALIEILATR	ALIEILATR	ALIEILATR1	1	0.00491703	0.113127	0.00491703	0.00184502	0.00168919	0.00136612	0.00167785	0	1	15360.4	15360.4	15360.4		778571	0.676845	43.0797	42.8812	43.2783	62.4619	43.1898	60.7779	Annexin A6	0	0	0.829242	778571	2.39413	0.0417542	0.369631	3.21994	0.921334	0	-1e+07
D:\groups_temp\schurgrp\LCMS_FlScJDatler1_p\S1_DIA.raw	S1_DIA	P08133	P08133;A0A0S2Z377;E7EMC6;P08133-2;E5RK69	ANXA6_HUMAN	ANXA6	6.48235e+06	6.48235e+06	6.48235e+06	6.48235e+06	6.48235e+06	6.48235e+06	6.48235e+06	ALIEILATR	ALIEILATR	ALIEILATR2	2	0.00095057	0.0055291	0.000961538	0.00184502	0.00168919	0.00136612	0.00167785	0	1	2.67666e+06	2.67666e+06	2.67666e+06		3.31817e+07	0.908721	43.0883	42.8914	43.2873	62.4619	43.1898	60.7976	Annexin A6	0	0	0.910634	3.31817e+07	5.20887	0.430818	1	2.68633	0.995844	2.9934	0.570153
D:\groups_temp\schurgrp\LCMS_FlScJDatler1_p\S1_DIA.raw	S1_DIA	P23381;P23381-2	P23381;P23381-2	SYWC_HUMAN	WARS1	112580	112580	112580	112580	112580	112580	112580	ALIEVLQPLIAEHQAR	ALIEVLQPLIAEHQAR	ALIEVLQPLIAEHQAR3	3	0.00268998	0.0569625	0.00272851	0.00184502	0.00168919	0.00136612	0.00167785	0	1	32642.2	32642.2	32642.2		210667	0.886252	45.6927	45.496	45.8902	81.4687	47.8366	71.1558	Tryptophan--tRNA ligase, cytoplasmic	0	0	0.766052	210667	2.82131	0.537866	0.187511	0	0.95878	0	-1e+07
D:\groups_temp\schurgrp\LCMS_FlScJDatler1_p\S1_DIA.raw	S1_DIA	Q13232	Q13232;H3BPR2	NDK3_HUMAN	NME3	39552	39552	39552	39552	39552	39552	39552	ALIGATNPADAPPGTIR	ALIGATNPADAPPGTIR	ALIGATNPADAPPGTIR2	2	6.61823e-05	6.61823e-05	6.64841e-05	0.00411523	0.00371747	0.0047619	0.00375235	0	1	39552	39552	39552		174520	0.862129	37.0268	36.8308	37.2228	30.4351	35.3574	38.1228	Nucleoside diphosphate kinase 3	0	0	0.804984	174520	4.13438	0.445579	0.205172	0.0838558	0.99995	0	-1e+07
D:\groups_temp\schurgrp\LCMS_FlScJDatler1_p\S1_DIA.raw	S1_DIA	Q13813;Q13813-2;Q13813-3	Q13813;A0A0D9SF54;A0A0D9SGF6;Q13813-2;Q13813-3	SPTN1_HUMAN	SPTAN1	104896	104896	104896	104896	104896	104896	104896	ALINADELASDVAGAEALLDR	ALINADELASDVAGAEALLDR	ALINADELASDVAGAEALLDR3	3	0.0021449	0.0313898	0.00217391	0.00184502	0.00168919	0.00136612	0.00167785	0	1	9520.04	9520.04	9520.04		61499.7	0.816497	58.5964	58.3985	58.791	116.541	55.7911	125.933	Spectrin alpha chain, non-erythrocytic 1	0	0	0.895139	61499.7	2.46003	0.477954	0.0578253	0	0.976857	0	-1e+07
D:\groups_temp\schurgrp\LCMS_FlScJDatler1_p\S1_DIA.raw	S1_DIA	P13639	P13639	EF2_HUMAN	EEF2	2.05299e+06	2.05299e+06	2.05299e+06	2.05299e+06	2.05299e+06	2.05299e+06	2.05299e+06	ALLELQLEPEELYQTFQR	ALLELQLEPEELYQTFQR	ALLELQLEPEELYQTFQR3	3	0.000278832	0.000278832	0.000280103	0.00184502	0.00168919	0.00136612	0.00167785	0	1	173720	173720	173720		2.27157e+06	0.877676	55.8834	55.6886	56.0813	116.681	55.8252	115.78	Elongation factor 2	0	0	0.825479	2.27157e+06	4.45217	0.646384	1	0.778553	0.99979	0	-1e+07
D:\groups_temp\schurgrp\LCMS_FlScJDatler1_p\S1_DIA.raw	S1_DIA	P07392	P07392	RP147_VACCW	RPO147	1.53953e+07	1.53953e+07	1.53953e+07	1.53953e+07	1.53953e+07	1.53953e+07	1.53953e+07	ALLNAALHK	ALLNAALHK	ALLNAALHK1	1	0.000349162	0.00071406	0.000350754	0.00184502	0.00168919	0.00136612	0.00167785	0	1	69170.8	69170.8	69170.8		1.52177e+06	0.816497	28.7358	28.5383	28.9272	6.11455	29.7281	0.906222	DNA-directed RNA polymerase 147 kDa polypeptide	0	0	0.833635	1.52177e+06	3.96341	0.557548	1	3.21994	0.999461	0	-1e+07
D:\groups_temp\schurgrp\LCMS_FlScJDatler1_p\S1_DIA.raw	S1_DIA	P07392	P07392	RP147_VACCW	RPO147	1.53953e+07	1.53953e+07	1.53953e+07	1.53953e+07	1.53953e+07	1.53953e+07	1.53953e+07	ALLNAALHK	ALLNAALHK	ALLNAALHK2	2	0.000349162	0.000598329	0.000350754	0.00184502	0.00168919	0.00136612	0.00167785	0	1	199036	199036	199036		8.48888e+06	0.916264	28.746	28.5485	28.9417	6.11455	29.7281	0.959148	DNA-directed RNA polymerase 147 kDa polypeptide	0	0	0.92036	8.48888e+06	5.36448	0.35574	1	1.63315	0.999549	0	-1e+07
D:\groups_temp\schurgrp\LCMS_FlScJDatler1_p\S1_DIA.raw	S1_DIA	P15924	P15924;P15924-2;P15924-3	DESP_HUMAN	DSP	83037.5	83037.5	83037.5	83037.5	83037.5	83037.5	83037.5	ALLQAILQTEDM(UniMod:35)LK	ALLQAILQTEDMLK	ALLQAILQTEDM(UniMod:35)LK2	2	0.00110742	0.00825222	0.00112108	0.00184502	0.00168919	0.00136612	0.00167785	0	1	58435.3	58435.3	58435.3		1.49525e+06	0.889064	50.3225	50.1247	50.5193	99.629	51.9715	90.7704	Desmoplakin	0	0	0.838661	1.49525e+06	3.22624	0.910751	1	2.73934	0.99381	0	-1e+07
D:\groups_temp\schurgrp\LCMS_FlScJDatler1_p\S1_DIA.raw	S1_DIA	P12429	P12429;D6RA82	ANXA3_HUMAN	ANXA3	428144	428144	428144	428144	428144	428144	428144	ALLTLADGR	ALLTLADGR	ALLTLADGR2	2	0.000349162	0.00128653	0.000350754	0.00184502	0.00168919	0.00136612	0.00167785	0	1	117728	117728	117728		1.29363e+06	0.863869	36.2215	36.0217	36.4143	35.1333	36.2227	34.595	Annexin A3	0	0	0.81564	1.29363e+06	3.73265	0.449937	1	1.60997	0.99903	0	-1e+07
D:\groups_temp\schurgrp\LCMS_FlScJDatler1_p\S1_DIA.raw	S1_DIA	P00558;P00558-2	P00558;P00558-2	PGK1_HUMAN	PGK1	795262	795262	795262	795262	795262	795262	795262	ALM(UniMod:35)DEVVK	ALMDEVVK	ALM(UniMod:35)DEVVK2	2	0.00095057	0.00520818	0.000961538	0.00184502	0.00168919	0.00136612	0.00167785	0	1	29972.2	29972.2	29972.2		582892	0.816497	27.4675	27.2695	27.6651	-8.03664	27.0896	-6.42635	Phosphoglycerate kinase 1	0	0	0.54204	582892	2.15266	0.254698	0.407931	0.31305	0.996085	0	-1e+07
D:\groups_temp\schurgrp\LCMS_FlScJDatler1_p\S1_DIA.raw	S1_DIA	P10809	P10809;A0A7I2V2X6;A0A7I2V369;A0A7I2V599;A0A7I2V5K3;A0A7I2V5M1;A0A7I2YQ71;A0A7I2YQK6;P10809-2;C9J0S9;C9JCQ4;C9JL19;C9JL25;E7ESH4;E7EXB4	CH60_HUMAN	HSPD1	371525	371525	371525	371525	371525	371525	371525	ALM(UniMod:35)LQGVDLLADAVAVTM(UniMod:35)GPK	ALMLQGVDLLADAVAVTMGPK	ALM(UniMod:35)LQGVDLLADAVAVTM(UniMod:35)GPK3	3	0.000349162	0.000452351	0.000350754	0.00184502	0.00168919	0.00136612	0.00167785	0	1	191631	191631	191631		3.34681e+06	0.943666	56.7709	56.5736	56.9654	112.104	54.729	119.216	60 kDa heat shock protein, mitochondrial	0	0	0.928034	3.34681e+06	5.99142	0.645082	1	0.85809	0.999659	0	-1e+07
D:\groups_temp\schurgrp\LCMS_FlScJDatler1_p\S1_DIA.raw	S1_DIA	P07612	P07612	L1_VACCW	VACWR088	375907	375907	375907	375907	375907	375907	375907	ALM(UniMod:35)QLTTK	ALMQLTTK	ALM(UniMod:35)QLTTK1	1	0.000349162	0.00148936	0.000350754	0.00184502	0.00168919	0.00136612	0.00167785	0	1	66176.6	66176.6	66176.6		3.7667e+06	0.868315	26.0265	25.8294	26.2241	-6.42302	27.3439	-11.8171	Protein L1	0	0	0.856304	3.7667e+06	4.25282	0.68193	1	4.07731	0.998877	0	-1e+07
D:\groups_temp\schurgrp\LCMS_FlScJDatler1_p\S1_DIA.raw	S1_DIA	P07612	P07612	L1_VACCW	VACWR088	375907	375907	375907	375907	375907	375907	375907	ALM(UniMod:35)QLTTK	ALMQLTTK	ALM(UniMod:35)QLTTK2	2	0.000349162	0.00334192	0.000350754	0.00184502	0.00168919	0.00136612	0.00167785	0	1	322910	322910	322910		7.58389e+06	0.84128	26.0441	25.8454	26.2373	-6.42302	27.3439	-11.6958	Protein L1	0	0	0.838361	7.58389e+06	4.11271	0.447614	1	1.60022	0.997484	0	-1e+07
D:\groups_temp\schurgrp\LCMS_FlScJDatler1_p\S1_DIA.raw	S1_DIA	P14923	P14923;C9J826;C9JK18;C9JKY1;C9JTX4	PLAK_HUMAN	JUP	57345.6	57345.6	57345.6	57345.6	57345.6	57345.6	57345.6	ALPELTK	ALPELTK	ALPELTK1	1	0.00472959	0.110858	0.00472959	0.00184502	0.00168919	0.00136612	0.00167785	0	1	18570.8	18570.8	18570.8		152395	0.887823	30.3884	30.1896	30.5805	12.2144	31.1352	9.12792	Junction plakoglobin	0	0	0.865941	152395	2.6154	0.729352	0.101443	1.60997	0.92279	0	-1e+07
D:\groups_temp\schurgrp\LCMS_FlScJDatler1_p\S1_DIA.raw	S1_DIA	Q04637;Q04637-3;Q04637-4;Q04637-5;Q04637-6;Q04637-7;Q04637-8;Q04637-9	Q04637;Q04637-9;Q04637-3;Q04637-4;Q04637-5;Q04637-6;Q04637-7;Q04637-8;E7EUU4;E7EX73;E9PGM1;A0A7I2Y1C3;H7C0V6	IF4G1_HUMAN	EIF4G1	144366	144366	144366	144366	144366	144366	144366	ALPSEELNR	ALPSEELNR	ALPSEELNR2	2	0.00095057	0.00633707	0.000961538	0.00184502	0.00168919	0.00136612	0.00167785	0	1	46016.8	46016.8	46016.8		7.38238e+06	0.922575	29.0882	28.8964	29.2864	1.9535	29.1395	2.37471	Eukaryotic translation initiation factor 4 gamma 1	0	0	0.750475	7.38238e+06	3.38674	0.628373	1	0.0392185	0.99524	0	-1e+07
D:\groups_temp\schurgrp\LCMS_FlScJDatler1_p\S1_DIA.raw	S1_DIA	Q9UJ83;Q9UJ83-2;Q9UJ83-3;Q9UJ83-4	Q9UJ83;Q9UJ83-2;Q9UJ83-3;Q9UJ83-4	HACL1_HUMAN	HACL1	13949.6	13949.6	13949.6	13949.6	13949.6	13949.6	13949.6	ALQFADVIVLFGAR	ALQFADVIVLFGAR	ALQFADVIVLFGAR2	2	0.000349162	0.000865314	0.000350754	0.00411523	0.00371747	0.00253807	0.00375235	0	1	13949.6	13949.6	13949.6		168837	0.847573	58.649	58.4501	58.8478	130.019	59.2676	126.121	2-hydroxyacyl-CoA lyase 1	0	0	0.893645	168837	3.16808	0.724171	0.0653973	0.344883	0.999347	0	-1e+07
D:\groups_temp\schurgrp\LCMS_FlScJDatler1_p\S1_DIA.raw	S1_DIA	P43155;P43155-2	P43155;P43155-2;P43155-3;A0A7P0T9E7;A0A7P0T9R9;A0A7P0TAQ4;A0A7P0TAR1;A0A7P0TBF3;A6PVN3;B7ZBP5	CACP_HUMAN	CRAT	197511	197511	197511	197511	197511	197511	197511	ALQPIVSEEEWAHTK	ALQPIVSEEEWAHTK	ALQPIVSEEEWAHTK2	2	0.000349162	0.00121429	0.000350754	0.00184502	0.00168919	0.00136612	0.00167785	0	1	31744.2	31744.2	31744.2		195902	0.92786	36.0021	35.8064	36.2005	38.0993	36.7823	33.2985	Carnitine O-acetyltransferase	0	0	0.901087	195902	4.25007	0.638923	0.997791	0.931023	0.999084	0	-1e+07
D:\groups_temp\schurgrp\LCMS_FlScJDatler1_p\S1_DIA.raw	S1_DIA	P43155;P43155-2	P43155;P43155-2;P43155-3;A0A7P0T9E7;A0A7P0T9R9;A0A7P0TAQ4;A0A7P0TAR1;A0A7P0TBF3;A6PVN3;B7ZBP5	CACP_HUMAN	CRAT	197511	197511	197511	197511	197511	197511	197511	ALQPIVSEEEWAHTK	ALQPIVSEEEWAHTK	ALQPIVSEEEWAHTK3	3	0.000349162	0.000432674	0.000350754	0.00184502	0.00168919	0.00136612	0.00167785	0	1	76377.5	76377.5	76377.5		1.34534e+06	0.84554	36.0291	35.8298	36.2283	38.0993	36.7823	33.4307	Carnitine O-acetyltransferase	0	0	0.869384	1.34534e+06	4.23916	0.511457	1	0.304545	0.999674	0	-1e+07
D:\groups_temp\schurgrp\LCMS_FlScJDatler1_p\S1_DIA.raw	S1_DIA	P46940	P46940;A0A0J9YXZ5	IQGA1_HUMAN	IQGAP1	606572	606572	606572	606572	606572	606572	606572	ALQSPALGLR	ALQSPALGLR	ALQSPALGLR2	2	0.000349162	0.000901927	0.000350754	0.00184502	0.00168919	0.00136612	0.00167785	0	1	94351.5	94351.5	94351.5		532414	0.858086	34.6512	34.4532	34.8442	29.9441	35.1899	27.8195	Ras GTPase-activating-like protein IQGAP1	0	0	0.789321	532414	4.05573	0.274714	0.358876	1.13233	0.99932	0	-1e+07
D:\groups_temp\schurgrp\LCMS_FlScJDatler1_p\S1_DIA.raw	S1_DIA	P62333	P62333;A0A087X2I1;H0YJC0;H0YJE9;H0YJT1	PRS10_HUMAN	PSMC6	88600.9	88600.9	88600.9	88600.9	88600.9	88600.9	88600.9	ALQSVGQIVGEVLK	ALQSVGQIVGEVLK	ALQSVGQIVGEVLK2	2	6.54715e-05	6.54715e-05	6.577e-05	0.00184502	0.00168919	0.00136612	0.00167785	0	1	88600.9	88600.9	88600.9		547600	0.856795	48.1035	47.9047	48.2977	84.4935	48.53	82.9023	26S proteasome regulatory subunit 10B	0	0	0.969172	547600	4.29373	0.752484	1	1.40002	0.999951	0	-1e+07
D:\groups_temp\schurgrp\LCMS_FlScJDatler1_p\S1_DIA.raw	S1_DIA	CON__cRAP003P00883;P04075;P04075-2	P04075;H3BQN4;H3BU78;J3KPS3;P04075-2;CON__cRAP003P00883	ALDOA_HUMAN;ALDOA_RABIT	ALDOA	65621	65621	65621	65621	65621	65621	65621	ALSDHHIYLEGTLLK	ALSDHHIYLEGTLLK	ALSDHHIYLEGTLLK3	3	0.00595356	0.145875	0.00595356	0.00184502	0.00168919	0.00136612	0.00167785	0	1	7197.01	7197.01	7197.01		313446	0.816497	36.2758	36.0764	36.4726	39.5927	37.2222	34.9698	Fructose-bisphosphate aldolase A	0	0	0.855193	313446	1.89845	0.301992	0.197411	0.299105	0.90082	0	-1e+07
D:\groups_temp\schurgrp\LCMS_FlScJDatler1_p\S1_DIA.raw	S1_DIA	Q14008;Q14008-2;Q14008-3	Q14008;Q14008-2;Q14008-3	CKAP5_HUMAN	CKAP5	241192	241192	241192	241192	241192	241192	241192	ALSEFGSK	ALSEFGSK	ALSEFGSK2	2	0.00268998	0.0538876	0.00272851	0.00184502	0.00168919	0.00136612	0.00167785	0	1	51104.4	51104.4	51104.4		588037	0.906104	27.3172	27.1235	27.513	-6.25188	27.3717	-7.31105	Cytoskeleton-associated protein 5	0	0	0.918935	588037	3.03175	0.185335	0.453036	0	0.960918	0	-1e+07
D:\groups_temp\schurgrp\LCMS_FlScJDatler1_p\S1_DIA.raw	S1_DIA	Q6PGP7	Q6PGP7;A0A8V8TLS3;A0A8V8TLT2;A0A8V8TLU2;A0A8V8TMA8;A0A8V8TMB2;A0A8V8TNJ4	SKI3_HUMAN	SKIC3	19216.6	19216.6	19216.6	19216.6	19216.6	19216.6	19216.6	ALSIVESEQDK	ALSIVESEQDK	ALSIVESEQDK2	2	0.00133369	0.0171952	0.00135099	0.00340136	0.00295858	0.00136612	0.00308642	0	1	19216.6	19216.6	19216.6		105631	0.874528	31.0994	30.9051	31.2949	9.27349	30.6809	10.6767	SKI3 subunit of superkiller complex protein	0	0	0.912435	105631	3.21826	0.482462	0.0332604	0	0.987188	0	-1e+07
D:\groups_temp\schurgrp\LCMS_FlScJDatler1_p\S1_DIA.raw	S1_DIA	P05187	P05187;P10696	PPB1_HUMAN	ALPP	216985	216985	216985	216985	216985	216985		ALTETIM(UniMod:35)FDDAIER	ALTETIMFDDAIER	ALTETIM(UniMod:35)FDDAIER2	2	0.000349162	0.000593112	0.000350754	0.00184502	0.00168919	0.00136612	0.00167785	0	0	107229	107229	107229		1.11492e+06	0.957717	42.7683	42.5777	42.9654	58.7805	42.7217	59.8862	Alkaline phosphatase, placental type	0	0	0.953973	1.11492e+06	4.37974	0.571381	0.0897649	1.55604	0.999553	0	-1e+07
D:\groups_temp\schurgrp\LCMS_FlScJDatler1_p\S1_DIA.raw	S1_DIA	Q9BSJ8;Q9BSJ8-2	Q9BSJ8;Q9BSJ8-2	ESYT1_HUMAN	ESYT1	77963.8	77963.8	77963.8	77963.8	77963.8	77963.8	77963.8	ALTLGALTLPLAR	ALTLGALTLPLAR	ALTLGALTLPLAR2	2	0.00789372	0.189719	0.00789372	0.00184502	0.00168919	0.00136612	0.00167785	0	1	12122.7	12122.7	12122.7		0	0.816497	51.1458	50.9476	51.3442	93.7717	50.7941	94.6323	Extended synaptotagmin-1	0	0	0	0	2.08678	0.412613	0.0335122	0	0.874745	0	-1e+07
D:\groups_temp\schurgrp\LCMS_FlScJDatler1_p\S1_DIA.raw	S1_DIA	P21333;P21333-2	P21333;P21333-2;Q60FE5	FLNA_HUMAN	FLNA	994178	994178	994178	994178	994178	994178	994178	ALTQTGGPHVK	ALTQTGGPHVK	ALTQTGGPHVK2	2	0.0021449	0.0312617	0.00217391	0.00184502	0.00168919	0.00136612	0.00167785	0	1	10537.7	10537.7	10537.7		115738	0.816497	22.5959	22.3974	22.7891	-30.5388	22.7716	-31.1998	Filamin-A	0	0	0.804984	115738	2.36987	0.506685	0.323268	0	0.976949	0	-1e+07
D:\groups_temp\schurgrp\LCMS_FlScJDatler1_p\S1_DIA.raw	S1_DIA	P02538	P02538;P04259;P48668	K2C6A_HUMAN	KRT6A	3.66958e+06	3.66958e+06	3.66958e+06	3.66958e+06	3.66958e+06	3.66958e+06		ALYDAELSQM(UniMod:35)QTHISDTSVVLSM(UniMod:35)DNNR	ALYDAELSQMQTHISDTSVVLSMDNNR	ALYDAELSQM(UniMod:35)QTHISDTSVVLSM(UniMod:35)DNNR4	4	0.00268998	0.0563559	0.00272851	0.00184502	0.00168919	0.00136612	0.00167785	0	0	34085.2	34085.2	34085.2		1.03823e+06	0.808572	40.6827	40.4871	40.8799	53.0711	40.9806	51.9505	Keratin, type II cytoskeletal 6A	0	0	0.947491	1.03823e+06	3.54494	0.46943	0.126741	0	0.959201	0	-1e+07
D:\groups_temp\schurgrp\LCMS_FlScJDatler1_p\S1_DIA.raw	S1_DIA	P04083	P04083	ANXA1_HUMAN	ANXA1	300453	300453	300453	300453	300453	300453	300453	ALYEAGER	ALYEAGER	ALYEAGER2	2	0.00156781	0.0185983	0.00158772	0.00184502	0.00168919	0.00136612	0.00167785	0	1	36055.2	36055.2	36055.2		295035	0.878408	25.797	25.5966	25.9905	-16.1669	25.5227	-13.643	Annexin A1	0	0	0.796937	295035	3.65731	0.505987	0.410458	0	0.986157	0	-1e+07
D:\groups_temp\schurgrp\LCMS_FlScJDatler1_p\S1_DIA.raw	S1_DIA	P20636	P20636	ETF2_VACCW	VETFL	1.2628e+07	1.2628e+07	1.2628e+07	1.2628e+07	1.2628e+07	1.2628e+07	1.2628e+07	ALYLTPYDYIDEK	ALYLTPYDYIDEK	ALYLTPYDYIDEK2	2	0.000349162	0.0021452	0.000350754	0.00184502	0.00168919	0.00136612	0.00167785	0	1	8.39148e+06	8.39148e+06	8.39148e+06		1.09194e+08	0.900306	47.0336	46.8365	47.224	74.9116	46.2957	77.8942	Early transcription factor 82 kDa subunit	0	0	0.913287	1.09194e+08	5.1468	0.374067	1	1.77829	0.998384	2.08784	0.514068
D:\groups_temp\schurgrp\LCMS_FlScJDatler1_p\S1_DIA.raw	S1_DIA	Q16531	Q16531;A0A7P0T870;A0A7P0TAK7;A0A7P0TB30;A0A7P0Z3Z5;A0A7P0Z4B9;F5GY55	DDB1_HUMAN	DDB1	197966	197966	197966	197966	197966	197966	197966	ALYYLQIHPQELR	ALYYLQIHPQELR	ALYYLQIHPQELR2	2	0.000349162	0.000447215	0.000350754	0.00184502	0.00168919	0.00136612	0.00167785	0	1	24583.4	24583.4	24583.4		395544	0.816497	39.3748	39.1785	39.5697	52.1823	40.6526	47.7391	DNA damage-binding protein 1	0	0	0.885184	395544	4.01496	0.625795	0.206217	1.01735	0.999663	0	-1e+07
D:\groups_temp\schurgrp\LCMS_FlScJDatler1_p\S1_DIA.raw	S1_DIA	Q16531	Q16531;A0A7P0T870;A0A7P0TAK7;A0A7P0TB30;A0A7P0Z3Z5;A0A7P0Z4B9;F5GY55	DDB1_HUMAN	DDB1	197966	197966	197966	197966	197966	197966	197966	ALYYLQIHPQELR	ALYYLQIHPQELR	ALYYLQIHPQELR3	3	0.000334533	0.000334533	0.000336059	0.00184502	0.00168919	0.00136612	0.00167785	0	1	124081	124081	124081		1.25779e+06	0.857662	39.4042	39.2066	39.5983	52.1823	40.6526	47.8397	DNA damage-binding protein 1	0	0	0.832728	1.25779e+06	4.13223	0.596282	1	0.0073392	0.999748	0	-1e+07
D:\groups_temp\schurgrp\LCMS_FlScJDatler1_p\S1_DIA.raw	S1_DIA	P43155;P43155-2	P43155;H0Y4Z7;P43155-2;P43155-3;A0A7P0T9E7;A0A7P0T9R9;A0A7P0TAR1	CACP_HUMAN	CRAT	197511	197511	197511	197511	197511	197511	197511	AM(UniMod:35)DDSSVTEHQK	AMDDSSVTEHQK	AM(UniMod:35)DDSSVTEHQK2	2	0.000349162	0.00105441	0.000350754	0.00184502	0.00168919	0.00136612	0.00167785	0	1	37546.6	37546.6	37546.6		508230	0.813591	19.833	19.6363	20.0321	-51.7318	18.9575	-44.7408	Carnitine O-acetyltransferase	0	0	0.920512	508230	3.99521	0.630965	1	1.44547	0.999205	0	-1e+07
D:\groups_temp\schurgrp\LCMS_FlScJDatler1_p\S1_DIA.raw	S1_DIA	P98160	P98160	PGBM_HUMAN	HSPG2	172899	172899	172899	172899	172899	172899	172899	AM(UniMod:35)DFNGILTIR	AMDFNGILTIR	AM(UniMod:35)DFNGILTIR2	2	0.00095057	0.00684068	0.000961538	0.00184502	0.00168919	0.00136612	0.00167785	0	1	9187.98	9187.98	9187.98		59995.1	0.816497	43.0981	42.905	43.2963	59.2924	42.8536	60.82	Basement membrane-specific heparan sulfate proteoglycan core protein	0	0	0.804984	59995.1	2.90592	0.460685	0.0720931	0.243403	0.994864	0	-1e+07
D:\groups_temp\schurgrp\LCMS_FlScJDatler1_p\S1_DIA.raw	S1_DIA	P08133	P08133;A0A0S2Z377;E7EMC6;P08133-2;E5RK69	ANXA6_HUMAN	ANXA6	6.48235e+06	6.48235e+06	6.48235e+06	6.48235e+06	6.48235e+06	6.48235e+06	6.48235e+06	AM(UniMod:35)EGAGTDEK	AMEGAGTDEK	AM(UniMod:35)EGAGTDEK2	2	0.00110742	0.0140672	0.00112108	0.00184502	0.00168919	0.00136612	0.00167785	0	1	13879.7	13879.7	13879.7		83962.9	0.816497	16.9032	16.702	17.1061	-53.7346	18.6088	-54.3116	Annexin A6	0	0	0.804984	83962.9	2.8915	0.23517	1	0	0.989494	0	-1e+07
D:\groups_temp\schurgrp\LCMS_FlScJDatler1_p\S1_DIA.raw	S1_DIA	O60814;P57053;P58876;P62807;Q5QNW6;Q5QNW6-2;Q93079;Q99877;Q99879;Q99880	O60814;P06899;P23527;P33778;P57053;P58876;P62807;Q16778;Q5QNW6;Q8N257;Q93079;Q99877;Q99879;Q99880;U3KQK0;Q5QNW6-2	H2B1C_HUMAN;H2B1D_HUMAN;H2B1H_HUMAN;H2B1K_HUMAN;H2B1L_HUMAN;H2B1M_HUMAN;H2B1N_HUMAN;H2B2F_HUMAN;H2BFS_HUMAN	H2BC10;H2BC12;H2BC12L;H2BC13;H2BC14;H2BC15;H2BC18;H2BC5;H2BC9	2.61199e+07	2.61199e+07	2.61199e+07	2.61199e+07	2.61199e+07	2.61199e+07		AM(UniMod:35)GIMNSFVNDIFER	AMGIMNSFVNDIFER	AM(UniMod:35)GIMNSFVNDIFER2	2	0.000130318	0.000130318	0.000130912	1	0.00168919	0.00136612	0.00167785	0	0	157620	157620	157620		845568	0.964883	51.8044	51.6054	52.0044	104.799	53.0726	97.9175	Histone H2B type 1-K	0	0	0.967196	845568	6.03695	0.635673	1	1.71407	0.999902	0	-1e+07
D:\groups_temp\schurgrp\LCMS_FlScJDatler1_p\S1_DIA.raw	S1_DIA	O60814;P57053;P58876;P62807;Q5QNW6;Q5QNW6-2;Q93079;Q99877;Q99879;Q99880	O60814;P06899;P23527;P33778;P57053;P58876;P62807;Q16778;Q5QNW6;Q8N257;Q93079;Q99877;Q99879;Q99880;U3KQK0;Q5QNW6-2	H2B1C_HUMAN;H2B1D_HUMAN;H2B1H_HUMAN;H2B1K_HUMAN;H2B1L_HUMAN;H2B1M_HUMAN;H2B1N_HUMAN;H2B2F_HUMAN;H2BFS_HUMAN	H2BC10;H2BC12;H2BC12L;H2BC13;H2BC14;H2BC15;H2BC18;H2BC5;H2BC9	2.61199e+07	2.61199e+07	2.61199e+07	2.61199e+07	2.61199e+07	2.61199e+07		AM(UniMod:35)GIM(UniMod:35)NSFVNDIFER	AMGIMNSFVNDIFER	AM(UniMod:35)GIM(UniMod:35)NSFVNDIFER2	2	0.000349162	0.0012745	0.000350754	1	0.00168919	0.00136612	0.00167785	0	0	1.2752e+07	1.2752e+07	1.2752e+07		1.9727e+08	0.937444	46.6935	46.5011	46.8903	80.5973	47.6607	76.1492	Histone H2B type 1-K	0	0	0.955106	1.9727e+08	5.81737	0.864846	1	1.86737	0.999039	3.12791	0.589827
D:\groups_temp\schurgrp\LCMS_FlScJDatler1_p\S1_DIA.raw	S1_DIA	O60814;P57053;P58876;P62807;Q5QNW6;Q5QNW6-2;Q93079;Q99877;Q99879;Q99880	O60814;P06899;P23527;P33778;P57053;P58876;P62807;Q16778;Q5QNW6;Q8N257;Q93079;Q99877;Q99879;Q99880;U3KQK0;Q5QNW6-2	H2B1C_HUMAN;H2B1D_HUMAN;H2B1H_HUMAN;H2B1K_HUMAN;H2B1L_HUMAN;H2B1M_HUMAN;H2B1N_HUMAN;H2B2F_HUMAN;H2BFS_HUMAN	H2BC10;H2BC12;H2BC12L;H2BC13;H2BC14;H2BC15;H2BC18;H2BC5;H2BC9	2.61199e+07	2.61199e+07	2.61199e+07	2.61199e+07	2.61199e+07	2.61199e+07		AM(UniMod:35)GIM(UniMod:35)NSFVNDIFER	AMGIMNSFVNDIFER	AM(UniMod:35)GIM(UniMod:35)NSFVNDIFER3	3	0.000190983	0.000190983	0.000191854	1	0.00168919	0.00136612	0.00167785	0	0	598668	598668	598668		1.06921e+07	0.973528	46.7204	46.5246	46.9177	80.5973	47.6607	76.2876	Histone H2B type 1-K	0	0	0.896927	1.06921e+07	6.44442	0.636009	1	1.91967	0.999856	0	-1e+07
D:\groups_temp\schurgrp\LCMS_FlScJDatler1_p\S1_DIA.raw	S1_DIA	P08133	P08133;A0A0S2Z377;P08133-2;E5RK69	ANXA6_HUMAN	ANXA6	6.48235e+06	6.48235e+06	6.48235e+06	6.48235e+06	6.48235e+06	6.48235e+06	6.48235e+06	AMKGLGTDEDTIIDIITHR	AMKGLGTDEDTIIDIITHR	AMKGLGTDEDTIIDIITHR3	3	0.00424989	0.0867138	0.00424989	0.00184502	0.00168919	0.00136612	0.00167785	0	1	52383.8	52383.8	52383.8		0	0.90628	49.7736	49.5741	49.973	83.5552	48.3037	88.7155	Annexin A6	0	0	0	0	3.61687	0.530792	0.0364671	0	0.938573	0	-1e+07
D:\groups_temp\schurgrp\LCMS_FlScJDatler1_p\S1_DIA.raw	S1_DIA	P08133	P08133;A0A0S2Z377;P08133-2;E5RK69	ANXA6_HUMAN	ANXA6	6.48235e+06	6.48235e+06	6.48235e+06	6.48235e+06	6.48235e+06	6.48235e+06	6.48235e+06	AM(UniMod:35)KGLGTDEDTIIDIITHR	AMKGLGTDEDTIIDIITHR	AM(UniMod:35)KGLGTDEDTIIDIITHR3	3	0.00440159	0.0909206	0.00440159	0.00184502	0.00168919	0.00136612	0.00167785	0	1	17711.2	17711.2	17711.2		0	0.816497	49.823	49.6247	50.0218	83.1962	48.2195	88.889	Annexin A6	0	0	0	0	2.60815	0.50728	0.0490651	0	0.935784	0	-1e+07
D:\groups_temp\schurgrp\LCMS_FlScJDatler1_p\S1_DIA.raw	S1_DIA	P16715	P16715	P4A_VACCW	VACWR129	4.62455e+08	4.62455e+08	4.62455e+08	4.62455e+08	4.62455e+08	4.62455e+08	4.62455e+08	AM(UniMod:35)LYIIR	AMLYIIR	AM(UniMod:35)LYIIR2	2	0.00110742	0.00772174	0.00112108	0.00184502	0.00168919	0.00136612	0.00167785	0	1	1.81735e+06	1.81735e+06	1.81735e+06		2.85191e+07	0.938849	35.2341	35.0354	35.431	36.4711	36.4127	31.6037	Major core protein 4a precursor	0	0	0.944977	2.85191e+07	5.02345	0.16663	1	1.85518	0.994206	0	-1e+07
D:\groups_temp\schurgrp\LCMS_FlScJDatler1_p\S1_DIA.raw	S1_DIA	P09874	P09874	PARP1_HUMAN	PARP1	582802	582802	582802	582802	582802	582802	582802	AM(UniMod:35)VEYEIDLQK	AMVEYEIDLQK	AM(UniMod:35)VEYEIDLQK2	2	0.00095057	0.00555554	0.000961538	0.00184502	0.00168919	0.00136612	0.00167785	0	1	105955	105955	105955		985262	0.931001	36.4801	36.283	36.6766	37.5668	36.6458	36.3971	Poly [ADP-ribose] polymerase 1	0	0	0.611117	985262	4.10886	0.618519	0.0336423	1.52504	0.995824	0	-1e+07
D:\groups_temp\schurgrp\LCMS_FlScJDatler1_p\S1_DIA.raw	S1_DIA	P13797;P13797-2;P13797-3	P13797;P13797-2;P13797-3	PLST_HUMAN	PLS3	338044	338044	338044	338044	338044	338044	165072	ANDDIIVNWVNR	ANDDIIVNWVNR	ANDDIIVNWVNR2	2	0.000349162	0.000403831	0.000350754	0.00184502	0.00168919	0.00136612	0.00167785	0	1	42854.5	42854.5	42854.5		201451	0.840274	44.4808	44.2825	44.6736	62.4865	43.1949	65.7672	Plastin-3	0	0	0.804984	201451	3.51145	0.366909	0.239065	1.60997	0.999695	0	-1e+07
D:\groups_temp\schurgrp\LCMS_FlScJDatler1_p\S1_DIA.raw	S1_DIA	P21607	P21607	E6_VACCW	VACWR062	701371	701371	701371	701371	701371	701371	701371	ANFINGNTFISDR	ANFINGNTFISDR	ANFINGNTFISDR2	2	8.56908e-05	8.56908e-05	8.60815e-05	0.00184502	0.00168919	0.00136612	0.00167785	0	1	114113	114113	114113		1.10698e+06	0.842508	39.9523	39.7596	40.1489	48.4201	39.2489	48.3808	Protein E6	0	0	0.826549	1.10698e+06	4.13348	0.38233	1	2.05827	0.999935	0	-1e+07
D:\groups_temp\schurgrp\LCMS_FlScJDatler1_p\S1_DIA.raw	S1_DIA	Q86X55;Q86X55-1;Q86X55-2	Q86X55;K7EQA8;Q86X55-1;Q86X55-2	CARM1_HUMAN	CARM1	35435.7	35435.7	35435.7	35435.7	35435.7	35435.7	35435.7	ANFWYQPSFHGVDLSALR	ANFWYQPSFHGVDLSALR	ANFWYQPSFHGVDLSALR3	3	0.00567376	0.12492	0.00567376	0.00184502	0.00168919	0.00136612	0.00167785	0	1	19402.3	19402.3	19402.3		110643	0.816655	48.1512	47.9523	48.3501	79.9489	47.5371	83.0932	Histone-arginine methyltransferase CARM1	0	0	0.375711	110643	2.46223	0.258656	0.161667	0	0.91384	0	-1e+07
D:\groups_temp\schurgrp\LCMS_FlScJDatler1_p\S1_DIA.raw	S1_DIA	P24358	P24358	F5_VACCW	VACWR044	16888.4	16888.4	16888.4	16888.4	16888.4	16888.4	16888.4	ANIIDLTGR	ANIIDLTGR	ANIIDLTGR2	2	0.0030871	0.0654223	0.0030871	0.0166667	0.0205066	0.0194175	0.0207065	0	1	16888.4	16888.4	16888.4		89268.2	0.928764	37.2971	37.1	37.4902	36.7215	36.4596	38.4668	36 kDa major membrane protein F5	0	0	0.738272	89268.2	3.01448	0.292868	0.0854611	0	0.952946	0	-1e+07
D:\groups_temp\schurgrp\LCMS_FlScJDatler1_p\S1_DIA.raw	S1_DIA	P61026	P61026	RAB10_HUMAN	RAB10	92753.2	92753.2	92753.2	92753.2	92753.2	92753.2	77554.7	ANINIEK	ANINIEK	ANINIEK1	1	0.00737721	0.176376	0.00737721	0.00184502	0.00168919	0.00136612	0.00167785	0	1	77554.7	77554.7	77554.7		5.33523e+06	0.816497	24.3909	24.1953	24.588	-13.9934	25.8149	-21.8483	Ras-related protein Rab-10	0	0	0.833413	5.33523e+06	2.65985	0.471869	1	2.40648	0.882519	0	-1e+07
D:\groups_temp\schurgrp\LCMS_FlScJDatler1_p\S1_DIA.raw	S1_DIA	Q14315;Q14315-2	Q14315;Q14315-2	FLNC_HUMAN	FLNC	1.08454e+06	1.08454e+06	1.08454e+06	1.08454e+06	1.08454e+06	1.08454e+06	1.08454e+06	ANIRDNGDGTYTVSYLPDM(UniMod:35)SGR	ANIRDNGDGTYTVSYLPDMSGR	ANIRDNGDGTYTVSYLPDM(UniMod:35)SGR3	3	0.000212944	0.000212944	0.000213915	0.00184502	0.00168919	0.00136612	0.00167785	0	1	68119.3	68119.3	68119.3		533151	0.922638	35.7008	35.5045	35.8988	33.3345	36.0123	32.7109	Filamin-C	0	0	0.929157	533151	4.91632	0.462168	1	0	0.999839	0	-1e+07
D:\groups_temp\schurgrp\LCMS_FlScJDatler1_p\S1_DIA.raw	S1_DIA	P21333;P21333-2	P21333;P21333-2;Q60FE5	FLNA_HUMAN	FLNA	994178	994178	994178	994178	994178	994178	994178	ANLPQSFQVDTSK	ANLPQSFQVDTSK	ANLPQSFQVDTSK2	2	0.000175184	0.000175184	0.000175983	0.00184502	0.00168919	0.00136612	0.00167785	0	1	59178.6	59178.6	59178.6		178603	0.852715	35.1078	34.9107	35.3004	26.5156	34.3112	30.8316	Filamin-A	0	0	0.804984	178603	3.55443	0.597317	0.965233	0.185389	0.999868	0	-1e+07
D:\groups_temp\schurgrp\LCMS_FlScJDatler1_p\S1_DIA.raw	S1_DIA	P06440	P06440	P4B_VACCW	VACWR122	7.72324e+06	7.72324e+06	7.72324e+06	7.72324e+06	7.72324e+06	7.72324e+06	7.72324e+06	ANM(UniMod:35)HTM(UniMod:35)IR	ANMHTMIR	ANM(UniMod:35)HTM(UniMod:35)IR2	2	0.000349162	0.000797945	0.000350754	0.00184502	0.00168919	0.00136612	0.00167785	0	1	179317	179317	179317		6.23665e+06	0.865799	19.1729	18.9712	19.3683	-41.0275	20.7736	-47.6779	Major core protein 4b	0	0	0.855824	6.23665e+06	4.29196	0.562801	1	3.25302	0.999398	0	-1e+07
D:\groups_temp\schurgrp\LCMS_FlScJDatler1_p\S1_DIA.raw	S1_DIA	P40926	P40926;G3XAL0	MDHM_HUMAN	MDH2	1.53729e+06	1.53729e+06	1.53729e+06	1.53729e+06	1.53729e+06	1.53729e+06	1.53729e+06	ANTFVAELK	ANTFVAELK	ANTFVAELK1	1	0.000349162	0.000461993	0.000350754	0.00184502	0.00168919	0.00136612	0.00167785	0	1	37126.7	37126.7	37126.7		470909	0.926317	33.906	33.7097	34.0988	27.3313	34.4918	25.278	Malate dehydrogenase, mitochondrial	0	0	0.938501	470909	4.34285	0.595341	0.373044	4.08411	0.999651	0	-1e+07
D:\groups_temp\schurgrp\LCMS_FlScJDatler1_p\S1_DIA.raw	S1_DIA	P40926	P40926;G3XAL0	MDHM_HUMAN	MDH2	1.53729e+06	1.53729e+06	1.53729e+06	1.53729e+06	1.53729e+06	1.53729e+06	1.53729e+06	ANTFVAELK	ANTFVAELK	ANTFVAELK2	2	0.000349162	0.00185355	0.000350754	0.00184502	0.00168919	0.00136612	0.00167785	0	1	176566	176566	176566		4.95446e+06	0.928449	33.8147	33.6221	34.0107	27.3313	34.4918	24.8224	Malate dehydrogenase, mitochondrial	0	0	0.89822	4.95446e+06	4.85363	0.488604	1	0.916915	0.998603	0	-1e+07
D:\groups_temp\schurgrp\LCMS_FlScJDatler1_p\S1_DIA.raw	S1_DIA	Q9Y4P3	Q9Y4P3;A0A087WXC6;E9PF19	TBL2_HUMAN	TBL2	196990	196990	196990	196990	196990	196990	196990	ANVELDHATLVR	ANVELDHATLVR	ANVELDHATLVR2	2	0.00110742	0.0110864	0.00112108	0.00184502	0.00168919	0.00136612	0.00167785	0	1	26619.5	26619.5	26619.5		113074	0.816497	30.961	30.7667	31.1517	14.493	31.8379	10.3335	Transducin beta-like protein 2	0	0	0	113074	2.80665	0.621263	0.259449	0	0.991702	0	-1e+07
D:\groups_temp\schurgrp\LCMS_FlScJDatler1_p\S1_DIA.raw	S1_DIA	Q9Y4P3	Q9Y4P3;A0A087WXC6;E9PF19	TBL2_HUMAN	TBL2	196990	196990	196990	196990	196990	196990	196990	ANVELDHATLVR	ANVELDHATLVR	ANVELDHATLVR3	3	0.000349162	0.000971126	0.000350754	0.00184502	0.00168919	0.00136612	0.00167785	0	1	57025.6	57025.6	57025.6		900976	0.816497	30.9417	30.7524	31.1359	14.493	31.8379	10.2927	Transducin beta-like protein 2	0	0	0.794248	900976	3.4024	0.649588	1	0	0.999268	0	-1e+07
D:\groups_temp\schurgrp\LCMS_FlScJDatler1_p\S1_DIA.raw	S1_DIA	Q92499;Q92499-2;Q92499-3	Q92499;A0A087WZ71;A0A087X2G1;A0A7I2V2M5;A0A7I2V421;A0A7I2V430;A0A7I2V4F0;A0A7I2V4J3;A0A7I2V5X8;A0A7I2YQ77;Q92499-2;Q92499-3	DDX1_HUMAN	DDX1	412036	412036	412035	412036	412036	412035	412035	APDGYIVK	APDGYIVK	APDGYIVK1	1	0.00095057	0.00472124	0.000961538	0.00184502	0.00168919	0.00136612	0.00167785	0	1	40076.1	40076.1	40076.1		524730	0.939789	28.5322	28.3339	28.7251	-1.48563	28.5248	-0.247493	ATP-dependent RNA helicase DDX1	0	0	0.930168	524730	3.85178	0.461616	0.439505	2.63063	0.996449	0	-1e+07
D:\groups_temp\schurgrp\LCMS_FlScJDatler1_p\S1_DIA.raw	S1_DIA	Q92499;Q92499-2;Q92499-3	Q92499;A0A087WZ71;A0A087X2G1;A0A7I2V2M5;A0A7I2V421;A0A7I2V430;A0A7I2V4F0;A0A7I2V4J3;A0A7I2V5X8;A0A7I2YQ77;Q92499-2;Q92499-3	DDX1_HUMAN	DDX1	412036	412036	412035	412036	412036	412035	412035	APDGYIVK	APDGYIVK	APDGYIVK2	2	0.000349162	0.00382555	0.000350754	0.00184502	0.00168919	0.00136612	0.00167785	0	1	195265	195265	195265		1.92864e+06	0.893866	28.5457	28.3475	28.743	-1.48563	28.5248	-0.169906	ATP-dependent RNA helicase DDX1	0	0	0.873047	1.92864e+06	3.78274	0.332875	0.994154	0	0.997121	0	-1e+07
D:\groups_temp\schurgrp\LCMS_FlScJDatler1_p\S1_DIA.raw	S1_DIA	P09543;P09543-2	P09543;P09543-2	CN37_HUMAN	CNP	156380	156380	156380	156380	156380	156380	156380	APGAEEYAQQDVLK	APGAEEYAQQDVLK	APGAEEYAQQDVLK2	2	2.46399e-05	2.46399e-05	2.47522e-05	0.00184502	0.00168919	0.00136612	0.00167785	0	1	23807	23807	23807		796050	0.931925	33.4435	33.2545	33.6398	20.6517	32.9756	22.7822	2',3'-cyclic-nucleotide 3'-phosphodiesterase	0	0	0.929765	796050	5.72706	0.798006	0.954656	3.27001	0.999981	0	-1e+07
D:\groups_temp\schurgrp\LCMS_FlScJDatler1_p\S1_DIA.raw	S1_DIA	P10809	P10809;A0A7I2V2X6;A0A7I2V599;A0A7I2V5M1;A0A7I2YQK6	CH60_HUMAN	HSPD1	371525	371525	371525	371525	371525	371525	371525	APGFGDNR	APGFGDNR	APGFGDNR2	2	0.00457	0.100902	0.00457	0.00184502	0.00168919	0.00136612	0.00167785	0	1	42871.3	42871.3	42871.3		227620	0.840115	24.557	24.3603	24.7552	-20.8562	24.5766	-21.0002	60 kDa heat shock protein, mitochondrial	0	0	0.924412	227620	2.88607	0.31796	0.445851	0	0.929234	0	-1e+07
D:\groups_temp\schurgrp\LCMS_FlScJDatler1_p\S1_DIA.raw	S1_DIA	O75369;O75369-2;O75369-8;O75369-9	O75369;O75369-2;O75369-3;O75369-6;O75369-4;O75369-5;O75369-7;O75369-8;O75369-9;A0A804HK76;A0A804HL72;E7EN95	FLNB_HUMAN	FLNB	141750	141750	141750	141750	141750	141750	141750	APLNVQFNSPLPGDAVK	APLNVQFNSPLPGDAVK	APLNVQFNSPLPGDAVK2	2	0.000349162	0.00416146	0.000350754	0.00184502	0.00168919	0.00136612	0.00167785	0	1	25534.8	25534.8	25534.8		291006	0.816497	43.4631	43.266	43.6605	58.7472	42.7122	61.6411	Filamin-B	0	0	0.827034	291006	2.94156	0.595619	1	0.892974	0.996869	0	-1e+07
D:\groups_temp\schurgrp\LCMS_FlScJDatler1_p\S1_DIA.raw	S1_DIA	Q14315;Q14315-2	Q14315;Q14315-2	FLNC_HUMAN	FLNC	1.08454e+06	1.08454e+06	1.08454e+06	1.08454e+06	1.08454e+06	1.08454e+06	1.08454e+06	APLQVAVLGPTGVAEPVEVR	APLQVAVLGPTGVAEPVEVR	APLQVAVLGPTGVAEPVEVR2	2	0.00133369	0.0150556	0.00135099	0.00184502	0.00168919	0.00136612	0.00167785	0	1	87487	87487	87487		0	0.816497	46.6582	46.4618	46.8511	66.4026	44.5721	75.967	Filamin-C	0	0	0	0	3.12978	0.484902	0.0360227	3.21994	0.988764	0	-1e+07
D:\groups_temp\schurgrp\LCMS_FlScJDatler1_p\S1_DIA.raw	S1_DIA	Q14315;Q14315-2	Q14315;Q14315-2	FLNC_HUMAN	FLNC	1.08454e+06	1.08454e+06	1.08454e+06	1.08454e+06	1.08454e+06	1.08454e+06	1.08454e+06	APLQVAVLGPTGVAEPVEVR	APLQVAVLGPTGVAEPVEVR	APLQVAVLGPTGVAEPVEVR3	3	0.00172541	0.0248785	0.00174869	0.00184502	0.00168919	0.00136612	0.00167785	0	1	39001.6	39001.6	39001.6		0	0.852878	46.6776	46.482	46.8751	66.4026	44.5721	76.067	Filamin-C	0	0	0	0	2.84758	0.590361	0.0360272	0	0.981569	0	-1e+07
D:\groups_temp\schurgrp\LCMS_FlScJDatler1_p\S1_DIA.raw	S1_DIA	P23371	P23371	PAP1_VACCW	PAPL	1.17729e+06	1.17729e+06	1.17729e+06	1.17729e+06	1.17729e+06	1.17729e+06	1.17729e+06	APNVISSK	APNVISSK	APNVISSK1	1	0.000349162	0.00114688	0.000350754	0.00184502	0.00168919	0.00136612	0.00167785	0	1	44534.7	44534.7	44534.7		700473	0.90079	24.1968	23.9989	24.3924	-22.782	24.2748	-22.9221	Poly(A) polymerase catalytic subunit	0	0	0.881162	700473	4.03804	0.632152	0.0972344	3.23715	0.999135	0	-1e+07
D:\groups_temp\schurgrp\LCMS_FlScJDatler1_p\S1_DIA.raw	S1_DIA	P23371	P23371	PAP1_VACCW	PAPL	1.17729e+06	1.17729e+06	1.17729e+06	1.17729e+06	1.17729e+06	1.17729e+06	1.17729e+06	APNVISSK	APNVISSK	APNVISSK2	2	0.000349162	0.00079755	0.000350754	0.00184502	0.00168919	0.00136612	0.00167785	0	1	136355	136355	136355		2.4635e+06	0.933486	24.1148	23.9166	24.313	-22.782	24.2748	-23.3951	Poly(A) polymerase catalytic subunit	0	0	0.919438	2.4635e+06	5.34635	0.753829	1	0	0.999398	0	-1e+07
D:\groups_temp\schurgrp\LCMS_FlScJDatler1_p\S1_DIA.raw	S1_DIA	P17980	P17980;E9PM69;R4GNH3;E9PKD5;E9PMD8;E9PN50	PRS6A_HUMAN	PSMC3	30774.7	30774.7	30774.7	30774.7	30774.7	30774.7	30774.7	APSIIFIDELDAIGTK	APSIIFIDELDAIGTK	APSIIFIDELDAIGTK2	2	0.0019656	0.0295647	0.00199203	0.00184502	0.00168919	0.00136612	0.00167785	0	1	27686.4	27686.4	27686.4		0	0.844038	53.9182	53.7235	54.1146	112.288	54.7721	107.655	26S proteasome regulatory subunit 6A	0	0	0	0	2.05645	0.469186	0.0348037	1.32504	0.978173	0	-1e+07
D:\groups_temp\schurgrp\LCMS_FlScJDatler1_p\S1_DIA.raw	S1_DIA	P08779	P08779	K1C16_HUMAN	KRT16	1.3676e+06	1.3676e+06	1.3676e+06	1.3676e+06	1.3676e+06	1.3676e+06	1.3676e+06	APSTYGGGLSVSSR	APSTYGGGLSVSSR	APSTYGGGLSVSSR2	2	9.32731e-05	9.32731e-05	9.36985e-05	0.00184502	0.00168919	0.00136612	0.00167785	0	1	114259	114259	114259		1.23763e+06	0.859981	30.2792	30.0821	30.4772	5.77405	29.634	8.7347	Keratin, type I cytoskeletal 16	0	0	0.81092	1.23763e+06	4.17569	0.634019	1	1.70973	0.99993	0	-1e+07
D:\groups_temp\schurgrp\LCMS_FlScJDatler1_p\S1_DIA.raw	S1_DIA	P02533	P02533	K1C14_HUMAN	KRT14	3.61483e+06	3.61483e+06	3.61483e+06	3.61483e+06	3.61483e+06	3.61483e+06	908396	APSTYGGGLSVSSSR	APSTYGGGLSVSSSR	APSTYGGGLSVSSSR2	2	0.000209389	0.000209389	0.000210344	0.00184502	0.00168919	0.00136612	0.00167785	0	1	59925.9	59925.9	59925.9		1.04118e+06	0.911018	30.185	29.9883	30.3838	4.89193	29.4317	8.30367	Keratin, type I cytoskeletal 14	0	0	0.940573	1.04118e+06	4.72446	0.493408	1	1.39096	0.999842	0	-1e+07
D:\groups_temp\schurgrp\LCMS_FlScJDatler1_p\S1_DIA.raw	S1_DIA	P39656;P39656-3	P39656;A0A0C4DGS1;P39656-2;P39656-3;U3KQ84	OST48_HUMAN	DDOST	364351	364351	364351	364351	364351	364351	364351	APTIVGK	APTIVGK	APTIVGK1	1	0.000349162	0.00183581	0.000350754	0.00184502	0.00168919	0.00136612	0.00167785	0	1	54522	54522	54522		788035	0.862372	24.6766	24.4785	24.8699	-19.1858	24.9211	-20.4302	Dolichyl-diphosphooligosaccharide--protein glycosyltransferase 48 kDa subunit	0	0	0.833331	788035	3.6067	0.620415	0.111331	2.88612	0.998616	0	-1e+07
D:\groups_temp\schurgrp\LCMS_FlScJDatler1_p\S1_DIA.raw	S1_DIA	P15927;P15927-2;P15927-3	P15927;P15927-2;P15927-3;Q5TEJ7	RFA2_HUMAN	RPA2	138789	138789	138789	138789	138789	138789	138789	APTNIVYK	APTNIVYK	APTNIVYK2	2	0.000293448	0.000293448	0.000294786	0.00184502	0.00168919	0.00136612	0.00167785	0	1	63220.5	63220.5	63220.5		809578	0.858035	27.5644	27.3722	27.7609	-4.95315	27.6008	-5.85805	Replication protein A 32 kDa subunit	0	0	0.804984	809578	4.0862	0.289539	0.416275	0.824806	0.999779	0	-1e+07
D:\groups_temp\schurgrp\LCMS_FlScJDatler1_p\S1_DIA.raw	S1_DIA	Q9Y4P3	Q9Y4P3;E9PF19	TBL2_HUMAN	TBL2	196990	196990	196990	196990	196990	196990	196990	APVIDIGIANTGK	APVIDIGIANTGK	APVIDIGIANTGK2	2	0.000235538	0.000235538	0.000236612	0.00184502	0.00168919	0.00136612	0.00167785	0	1	196990	196990	196990		1.43185e+06	0.870186	39.6993	39.506	39.8964	42.9595	38.38	48.4374	Transducin beta-like protein 2	0	0	0.860905	1.43185e+06	4.23782	0.809988	1	2.42704	0.999822	0	-1e+07
D:\groups_temp\schurgrp\LCMS_FlScJDatler1_p\S1_DIA.raw	S1_DIA	CON__cRAP112P00761	CON__cRAP112P00761	TRYP_PIG		2.00552e+09	2.00552e+09	2.00553e+09					APVLSDSSC(UniMod:4)K	APVLSDSSCK	APVLSDSSC(UniMod:4)K2	2	0.000349162	0.00417513	0.000350754	1	0.00168919	0.00136612	1	0	1	3.09606e+06	3.09606e+06	3.09606e+06		2.79491e+07	0.866422	25.056	24.8583	25.2559	-21.45	24.4689	-18.4894	Trypsin	0	0	0.880087	2.79491e+07	4.54402	0.552979	1	2.46526	0.996859	0	-1e+07
D:\groups_temp\schurgrp\LCMS_FlScJDatler1_p\S1_DIA.raw	S1_DIA	Q9Y3B7;Q9Y3B7-2	Q9Y3B7;H0YCD5;Q9Y3B7-2;Q9Y3B7-3	RM11_HUMAN	MRPL11	100421	100421	100421	100421	100421	100421	100421	AQDEAFALQDVPLSSVVR	AQDEAFALQDVPLSSVVR	AQDEAFALQDVPLSSVVR2	2	0.000275039	0.000275039	0.000276294	0.00184502	0.00168919	0.00136612	0.00167785	0	1	100421	100421	100421		329238	0.860119	49.0559	48.8608	49.2489	77.3531	46.936	86.31	39S ribosomal protein L11, mitochondrial	0	0	0.789237	329238	4.24845	0.676225	1	2.4337	0.999792	0	-1e+07
D:\groups_temp\schurgrp\LCMS_FlScJDatler1_p\S1_DIA.raw	S1_DIA	Q9Y3B7;Q9Y3B7-2	Q9Y3B7;H0YCD5;Q9Y3B7-2;Q9Y3B7-3	RM11_HUMAN	MRPL11	100421	100421	100421	100421	100421	100421	100421	AQDEAFALQDVPLSSVVR	AQDEAFALQDVPLSSVVR	AQDEAFALQDVPLSSVVR3	3	0.00133369	0.0143124	0.00135099	0.00184502	0.00168919	0.00136612	0.00167785	0	1	17793.8	17793.8	17793.8		171697	0.816497	49.0759	48.8811	49.2733	77.3531	46.936	86.3762	39S ribosomal protein L11, mitochondrial	0	0	0.804984	171697	2.8915	0.245475	0.173121	0	0.989313	0	-1e+07
D:\groups_temp\schurgrp\LCMS_FlScJDatler1_p\S1_DIA.raw	S1_DIA	P46940	P46940;A0A0J9YXZ5	IQGA1_HUMAN	IQGAP1	606572	606572	606572	606572	606572	606572	606572	AQEIQDESAVLWLDEIQGGIWQSNK	AQEIQDESAVLWLDEIQGGIWQSNK	AQEIQDESAVLWLDEIQGGIWQSNK3	3	0.000349162	0.00117782	0.000350754	0.00184502	0.00168919	0.00136612	0.00167785	0	1	75006.7	75006.7	75006.7		955782	0.875915	59.204	59.0074	59.403	127.089	58.4806	128.088	Ras GTPase-activating-like protein IQGAP1	0	0	0.890849	955782	3.20418	0.740553	1	0	0.999112	0	-1e+07
D:\groups_temp\schurgrp\LCMS_FlScJDatler1_p\S1_DIA.raw	S1_DIA	CON__cRAP053P35908;P35908	P12035;P35908;Q01546;Q14CN4;Q3SY84;Q7RTS7;Q86Y46;F8W1S1;Q14CN4-2;Q14CN4-3;Q86Y46-2;H0YHD9;CON__cRAP053P35908	K22E_HUMAN	KRT2	5.49842e+06	5.49842e+06	5.49842e+06	5.49842e+06	5.49842e+06	5.49842e+06		AQEREQIK	AQEREQIK	AQEREQIK2	2	0.000349162	0.00312432	0.000350754	0.00184502	0.00168919	0.00136612	0.00167785	0	0	25548	25548	25548		301242	0.816497	19.0687	18.8682	19.2703	-49.2166	19.3954	-48.0963	Keratin, type II cytoskeletal 2 epidermal	0	0	0.804984	301242	2.8915	0.438826	1	2.41495	0.997647	0	-1e+07
D:\groups_temp\schurgrp\LCMS_FlScJDatler1_p\S1_DIA.raw	S1_DIA	P38646	P38646;A0A7I2V2G2;A0A7I2V2S7;A0A7I2YQB2;D6RCD7;A0A7I2V3F7;H0Y8K0	GRP75_HUMAN	HSPA9	352102	352102	352102	352102	352102	352102	352102	AQFEGIVTDLIR	AQFEGIVTDLIR	AQFEGIVTDLIR2	2	0.000349162	0.000694928	0.000350754	0.00184502	0.00168919	0.00136612	0.00167785	0	1	327530	327530	327530		1.85656e+06	0.870473	48.1497	47.9508	48.3438	84.9815	48.6506	83.0873	Stress-70 protein, mitochondrial	0	0	0.863627	1.85656e+06	4.36517	0.573989	1	2.15434	0.999476	0	-1e+07
D:\groups_temp\schurgrp\LCMS_FlScJDatler1_p\S1_DIA.raw	S1_DIA	Q3ZCQ8;Q3ZCQ8-2	Q3ZCQ8;M0R003;M0R047;M0R1Y4;Q3ZCQ8-2;M0QXC3;M0R2D2;M0R2Z3;M0R303	TIM50_HUMAN	TIMM50	16923.1	16923.1	16923.1	16923.1	16923.1	16923.1	16923.1	AQGPQQQPGSEGPSYAK	AQGPQQQPGSEGPSYAK	AQGPQQQPGSEGPSYAK2	2	0.00268998	0.0529605	0.00272851	0.0177353	0.00410959	0.00136612	0.019084	0	1	16923.1	16923.1	16923.1		99383.2	0.840637	25.381	25.1815	25.577	-23.25	24.2109	-16.5721	Mitochondrial import inner membrane translocase subunit TIM50	0	0	0.758441	99383.2	2.82397	0.213114	0.192877	0.452385	0.961564	0	-1e+07
D:\groups_temp\schurgrp\LCMS_FlScJDatler1_p\S1_DIA.raw	S1_DIA	P05783	P05783;F8VZY9	K1C18_HUMAN	KRT18	2.26935e+06	2.26935e+06	2.26935e+06	2.26935e+06	2.26935e+06	2.26935e+06	2.24769e+06	AQIFANTVDNAR	AQIFANTVDNAR	AQIFANTVDNAR2	2	0.000349162	0.00107007	0.000350754	0.00184502	0.00168919	0.00136612	0.00167785	0	1	638403	638403	638403		7.90146e+06	0.881358	32.4154	32.2252	32.6103	14.5267	31.8494	18.3516	Keratin, type I cytoskeletal 18	0	0	0.871304	7.90146e+06	4.04797	0.555711	1	1.3477	0.999193	0	-1e+07
D:\groups_temp\schurgrp\LCMS_FlScJDatler1_p\S1_DIA.raw	S1_DIA	P05783	P05783;F8VZY9	K1C18_HUMAN	KRT18	2.26935e+06	2.26935e+06	2.26935e+06	2.26935e+06	2.26935e+06	2.26935e+06	2.24769e+06	AQIFANTVDNAR	AQIFANTVDNAR	AQIFANTVDNAR3	3	0.00682527	0.167181	0.00682527	0.00184502	0.00168919	0.00136612	0.00167785	0	1	46970.6	46970.6	46970.6		272558	0.866021	32.3999	32.2057	32.5956	14.5267	31.8494	18.2668	Keratin, type I cytoskeletal 18	0	0	0.879113	272558	2.57083	0.216991	0.0390597	0	0.887958	0	-1e+07
D:\groups_temp\schurgrp\LCMS_FlScJDatler1_p\S1_DIA.raw	S1_DIA	P0DMV8;P0DMV9	P0DMV8;P0DMV9;P0DMV8-2;A0A0G2JIW1;V9GZ37	HS71A_HUMAN;HS71B_HUMAN	HSPA1A;HSPA1B	5.22351e+06	5.22351e+06	5.22351e+06	5.22351e+06	5.22351e+06	5.22351e+06		AQIHDLVLVGGSTR	AQIHDLVLVGGSTR	AQIHDLVLVGGSTR2	2	7.59759e-05	7.59759e-05	7.63224e-05	1	0.00168919	0.00136612	0.00167785	0	0	81258.5	81258.5	81258.5		1.13957e+06	0.878137	34.0797	33.8825	34.2748	29.256	34.9786	26.0214	Heat shock 70 kDa protein 1A	0	0	0.898625	1.13957e+06	4.61894	0.752184	1	2.34872	0.999943	0	-1e+07
D:\groups_temp\schurgrp\LCMS_FlScJDatler1_p\S1_DIA.raw	S1_DIA	P0DMV8;P0DMV9	P0DMV8;P0DMV9;P0DMV8-2;A0A0G2JIW1;V9GZ37	HS71A_HUMAN;HS71B_HUMAN	HSPA1A;HSPA1B	5.22351e+06	5.22351e+06	5.22351e+06	5.22351e+06	5.22351e+06	5.22351e+06		AQIHDLVLVGGSTR	AQIHDLVLVGGSTR	AQIHDLVLVGGSTR3	3	0.000349162	0.00304101	0.000350754	1	0.00168919	0.00136612	0.00167785	0	0	879834	879834	879834		5.85918e+06	0.83434	34.0593	33.8664	34.2525	29.256	34.9786	25.9441	Heat shock 70 kDa protein 1A	0	0	0.829929	5.85918e+06	4.1196	0.74735	1	2.39978	0.99771	1.4192	0.469205
D:\groups_temp\schurgrp\LCMS_FlScJDatler1_p\S1_DIA.raw	S1_DIA	P54578	P54578;A6NJA2;P54578-2;P54578-3;J3KS55;J3QQT6	UBP14_HUMAN	USP14	136630	136630	136630	136630	136630	136630	136630	AQLFALTGVQPAR	AQLFALTGVQPAR	AQLFALTGVQPAR2	2	0.000125499	0.000125499	0.000126072	0.00184502	0.00168919	0.00136612	0.00167785	0	1	136630	136630	136630		824524	0.88126	42.0772	41.8872	42.2733	57.3027	42.2336	57.4042	Ubiquitin carboxyl-terminal hydrolase 14	0	0	0.781554	824524	4.49641	0.79884	1	2.15126	0.999905	0	-1e+07
D:\groups_temp\schurgrp\LCMS_FlScJDatler1_p\S1_DIA.raw	S1_DIA	P04792	P04792;A0A6Q8PGK1;A0A6Q8PFK8;C9J3N8	HSPB1_HUMAN	HSPB1	91750.9	91750.9	91750.9	91750.9	91750.9	91750.9	91750.9	AQLGGPEAAK	AQLGGPEAAK	AQLGGPEAAK2	2	0.000349162	0.00191437	0.000350754	0.00184502	0.00168919	0.00136612	0.00167785	0	1	53605	53605	53605		705129	0.883605	23.8718	23.6758	24.07	-25.2603	23.8835	-24.8335	Heat shock protein beta-1	0	0	0.719357	705129	3.02936	0.314012	0.396331	0	0.998557	0	-1e+07
D:\groups_temp\schurgrp\LCMS_FlScJDatler1_p\S1_DIA.raw	S1_DIA	P15924	P15924;P15924-2;P15924-3	DESP_HUMAN	DSP	83037.5	83037.5	83037.5	83037.5	83037.5	83037.5	83037.5	AQQIHSQTSQQYPLYDLDLGK	AQQIHSQTSQQYPLYDLDLGK	AQQIHSQTSQQYPLYDLDLGK3	3	0.000349162	0.00101945	0.000350754	0.00184502	0.00168919	0.00136612	0.00167785	0	1	47636.8	47636.8	47636.8		398234	0.876524	38.8359	38.6414	39.0316	54.9141	41.4106	45.2306	Desmoplakin	0	0	0.763719	398234	4.244	0.401344	1	1.60997	0.999231	0	-1e+07
D:\groups_temp\schurgrp\LCMS_FlScJDatler1_p\S1_DIA.raw	S1_DIA	Q92974;Q92974-2;Q92974-3	Q92974;A0A5F9ZI21;V9GYM8;A0A8Q3SIN5;Q92974-2;Q92974-3	ARHG2_HUMAN	ARHGEF2	36911	36911	36911	36911	36911	36911	36911	AQTPVPGK	AQTPVPGK	AQTPVPGK1	1	0.00995118	0.227751	0.00995118	0.00340136	0.00168919	0.00136612	0.00308642	0	1	18330.3	18330.3	18330.3		4.08946e+06	0.83314	22.4148	22.2214	22.6125	-31.3289	22.5944	-31.9616	Rho guanine nucleotide exchange factor 2	0	0	0.938024	4.08946e+06	2.46367	0.414972	0.479438	1.67427	0.853319	0	-1e+07
D:\groups_temp\schurgrp\LCMS_FlScJDatler1_p\S1_DIA.raw	S1_DIA	P49327	A0A0U1RQF0;P49327	FAS_HUMAN	FASN	342118	342118	342118	342118	342118	342118	342118	AQVADVVVSR	AQVADVVVSR	AQVADVVVSR2	2	0.00110742	0.00789002	0.00112108	0.00184502	0.00168919	0.00136612	0.00167785	0	1	76586.3	76586.3	76586.3		873539	0.893893	30.3177	30.1193	30.515	4.62888	29.3862	8.88519	Fatty acid synthase	0	0	0.919468	873539	3.90339	0.506192	1	0.763061	0.99408	0	-1e+07
D:\groups_temp\schurgrp\LCMS_FlScJDatler1_p\S1_DIA.raw	S1_DIA	P05787;P05787-2	O95678;P05787;P05787-2;F8VUG2	K2C8_HUMAN	KRT8	481798	481798	481798	481798	481798	481798		AQYEDIANR	AQYEDIANR	AQYEDIANR2	2	0.000349162	0.000773909	0.000350754	0.00184502	0.00168919	0.00136612	0.00167785	0	0	366841	366841	366841		3.60432e+06	0.839	27.0832	26.8838	27.2766	-9.2774	26.8541	-8.42991	Keratin, type II cytoskeletal 8	0	0	0.656458	3.60432e+06	3.54555	0.272413	1	0.660775	0.999416	2.47515	0.339234
D:\groups_temp\schurgrp\LCMS_FlScJDatler1_p\S1_DIA.raw	S1_DIA	CON__cRAP054P04264;P04264	P04264;CON__cRAP054P04264	K2C1_HUMAN	KRT1	1.66367e+07	1.66367e+07	1.66367e+07	1.66367e+07	1.66367e+07	1.66367e+07	1.66367e+07	AQYEDIAQK	AQYEDIAQK	AQYEDIAQK2	2	0.000349162	0.00300539	0.000350754	0.00184502	0.00168919	0.00136612	0.00167785	0	1	4.24474e+06	4.24474e+06	4.24474e+06		4.56444e+07	0.824762	26.2415	26.0486	26.4391	-12.9516	26.0091	-10.619	Keratin, type II cytoskeletal 1	0	0	0.815288	4.56444e+07	4.02085	0.304278	1	3.24516	0.997737	0	-1e+07
D:\groups_temp\schurgrp\LCMS_FlScJDatler1_p\S1_DIA.raw	S1_DIA	P13647	P13647;H0YI76;H0YIN9	K2C5_HUMAN	KRT5	427913	427913	427913	427913	427913	427913	427913	AQYEEIANR	AQYEEIANR	AQYEEIANR2	2	0.00095057	0.00649503	0.000961538	0.00184502	0.00168919	0.00136612	0.00167785	0	1	256225	256225	256225		4.01609e+06	0.938306	26.6855	26.4894	26.8838	-10.9682	26.4639	-9.4051	Keratin, type II cytoskeletal 5	0	0	0.932748	4.01609e+06	3.48007	0.29238	1	0.271198	0.995122	0	-1e+07
D:\groups_temp\schurgrp\LCMS_FlScJDatler1_p\S1_DIA.raw	S1_DIA	CON__cRAP053P35908;P35908	P02538;P04259;P19013;P35908;P48668;Q01546;CON__cRAP053P35908	K22E_HUMAN	KRT2	5.49842e+06	5.49842e+06	5.49842e+06	5.49842e+06	5.49842e+06	5.49842e+06		AQYEEIAQR	AQYEEIAQR	AQYEEIAQR2	2	0.000349162	0.00165607	0.000350754	0.00184502	0.00168919	0.00136612	0.00167785	0	0	2.31814e+06	2.31814e+06	2.31814e+06		2.2441e+07	0.830482	27.0307	26.8361	27.2278	-9.44392	26.8182	-8.60622	Keratin, type II cytoskeletal 2 epidermal	0	0	0.812455	2.2441e+07	4.06688	0.295779	1	2.92477	0.998752	0	-1e+07
D:\groups_temp\schurgrp\LCMS_FlScJDatler1_p\S1_DIA.raw	S1_DIA	P0DMV8;P0DMV9	P0DMV8;P0DMV9;P17066;P48741;P0DMV8-2;A0A0G2JIW1;V9GZ37	HS71A_HUMAN;HS71B_HUMAN	HSPA1A;HSPA1B	5.22351e+06	5.22351e+06	5.22351e+06	5.22351e+06	5.22351e+06	5.22351e+06		ARFEELC(UniMod:4)SDLFR	ARFEELCSDLFR	ARFEELC(UniMod:4)SDLFR3	3	0.0021449	0.032731	0.00217391	1	0.00168919	0.00136612	0.00167785	0	0	20882.3	20882.3	20882.3		396751	0.891219	40.2284	40.0342	40.422	55.0447	41.4485	49.1629	Heat shock 70 kDa protein 1A	0	0	0.696215	396751	3.15569	0.474882	0.0342392	0.691897	0.975892	0	-1e+07
D:\groups_temp\schurgrp\LCMS_FlScJDatler1_p\S1_DIA.raw	S1_DIA	P11142	P11142;P54652;P11142-2;A8K7Q2;E9PKE3;E9PN89;E9PNE6	HSP7C_HUMAN	HSPA8	1.58426e+07	1.58426e+07	1.58426e+07	1.58426e+07	1.58426e+07	1.58426e+07		ARFEELNADLFR	ARFEELNADLFR	ARFEELNADLFR2	2	0.000349162	0.000836848	0.000350754	0.00184502	0.00168919	0.00136612	0.00167785	0	0	415872	415872	415872		6.09167e+06	0.882354	39.6114	39.4186	39.8089	54.0828	41.2083	48.348	Heat shock cognate 71 kDa protein	0	0	0.885344	6.09167e+06	4.57124	0.367047	1	4.18166	0.999369	0	-1e+07
D:\groups_temp\schurgrp\LCMS_FlScJDatler1_p\S1_DIA.raw	S1_DIA	P11142	P11142;P54652;P11142-2;A8K7Q2;E9PKE3;E9PN89;E9PNE6	HSP7C_HUMAN	HSPA8	1.58426e+07	1.58426e+07	1.58426e+07	1.58426e+07	1.58426e+07	1.58426e+07		ARFEELNADLFR	ARFEELNADLFR	ARFEELNADLFR3	3	0.00110742	0.00782458	0.00112108	0.00184502	0.00168919	0.00136612	0.00167785	0	0	1.34799e+06	1.34799e+06	1.34799e+06		1.98597e+07	0.838848	39.5953	39.4012	39.7879	54.0828	41.2083	48.3227	Heat shock cognate 71 kDa protein	0	0	0.824989	1.98597e+07	4.19709	0.56555	1	2.44097	0.994129	0	-1e+07
D:\groups_temp\schurgrp\LCMS_FlScJDatler1_p\S1_DIA.raw	S1_DIA	O43813	O43813	LANC1_HUMAN	LANCL1	137037	137037	137037	137037	137037	137037	137037	ARFPAFEL	ARFPAFEL	ARFPAFEL2	2	0.00133369	0.0145866	0.00135099	0.00184502	0.00168919	0.00136612	0.00167785	0	1	30765	30765	30765		366808	0.884397	43.6768	43.484	43.8743	63.5135	43.4724	62.3216	Glutathione S-transferase LANCL1	0	0	0.858819	366808	3.07704	0.576836	0.975204	0.0556391	0.989111	0	-1e+07
D:\groups_temp\schurgrp\LCMS_FlScJDatler1_p\S1_DIA.raw	S1_DIA	P13639	P13639;M0R0I6	EF2_HUMAN	EEF2	2.05299e+06	2.05299e+06	2.05299e+06	2.05299e+06	2.05299e+06	2.05299e+06	2.05299e+06	ARPFPDGLAEDIDK	ARPFPDGLAEDIDK	ARPFPDGLAEDIDK2	2	0.000349162	0.00103211	0.000350754	0.00184502	0.00168919	0.00136612	0.00167785	0	1	29297.8	29297.8	29297.8		0	0.950251	36.7314	36.5358	36.9283	37.6732	36.6721	37.7842	Elongation factor 2	0	0	0	0	4.0976	0.524804	0.0342393	6.07619	0.999222	0	-1e+07
D:\groups_temp\schurgrp\LCMS_FlScJDatler1_p\S1_DIA.raw	S1_DIA	P13639	P13639;M0R0I6	EF2_HUMAN	EEF2	2.05299e+06	2.05299e+06	2.05299e+06	2.05299e+06	2.05299e+06	2.05299e+06	2.05299e+06	ARPFPDGLAEDIDK	ARPFPDGLAEDIDK	ARPFPDGLAEDIDK3	3	0.000349162	0.000746395	0.000350754	0.00184502	0.00168919	0.00136612	0.00167785	0	1	224926	224926	224926		3.08904e+06	0.976917	36.6121	36.417	36.8092	37.6732	36.6721	37.2127	Elongation factor 2	0	0	0.581981	3.08904e+06	5.34089	0.372232	0.0576174	3.01088	0.999437	0	-1e+07
D:\groups_temp\schurgrp\LCMS_FlScJDatler1_p\S1_DIA.raw	S1_DIA	P00505	P00505	AATM_HUMAN	GOT2	1.42247e+06	1.42247e+06	1.42247e+06	1.42247e+06	1.42247e+06	1.42247e+06	1.42247e+06	ASAELALGENSEVLK	ASAELALGENSEVLK	ASAELALGENSEVLK2	2	0.000349162	0.000814629	0.000350754	0.00184502	0.00168919	0.00136612	0.00167785	0	1	1.42247e+06	1.42247e+06	1.42247e+06		2.02843e+07	0.934725	37.8566	37.6633	38.0546	38.6156	36.9262	40.9147	Aspartate aminotransferase, mitochondrial	0	0	0.944501	2.02843e+07	5.89161	0.502451	1	2.80688	0.999386	0	-1e+07
D:\groups_temp\schurgrp\LCMS_FlScJDatler1_p\S1_DIA.raw	S1_DIA	P00505	P00505	AATM_HUMAN	GOT2	1.42247e+06	1.42247e+06	1.42247e+06	1.42247e+06	1.42247e+06	1.42247e+06	1.42247e+06	ASAELALGENSEVLK	ASAELALGENSEVLK	ASAELALGENSEVLK3	3	0.000349162	0.00153827	0.000350754	0.00184502	0.00168919	0.00136612	0.00167785	0	1	39148	39148	39148		661237	0.834835	37.7905	37.5925	37.9845	38.6156	36.9262	40.5707	Aspartate aminotransferase, mitochondrial	0	0	0.846444	661237	3.57808	0.629382	1	0.804984	0.99884	0	-1e+07
D:\groups_temp\schurgrp\LCMS_FlScJDatler1_p\S1_DIA.raw	S1_DIA	P56378;P56378-2	P56378;P56378-2	ATP68_HUMAN	ATP5MJ	18315.2	18315.2	18315.2	18315.2	18315.2	18315.2	18315.2	ASAPAPGHH	ASAPAPGHH	ASAPAPGHH2	2	0.0021449	0.0313121	0.00217391	0.0144092	0.00508906	0.00253807	0.0161074	0	1	18315.2	18315.2	18315.2		118725	0.895758	18.7152	18.5124	18.9121	-49.4059	19.3624	-49.4015	ATP synthase subunit ATP5MJ, mitochondrial	0	0	0.907283	118725	2.81944	0.451756	0.0946364	0	0.976913	0	-1e+07
D:\groups_temp\schurgrp\LCMS_FlScJDatler1_p\S1_DIA.raw	S1_DIA	P14618;P14618-2	P14618;P14618-2;A0A804F6T5;H3BTN5;P14618-3;A0A804F729;B4DNK4;H3BQ34;A0A8V8TMM5;A0A8V8TNX9	KPYM_HUMAN	PKM	373265	373265	373265	373265	373265	373265	373265	ASDVHEVR	ASDVHEVR	ASDVHEVR1	1	0.00424989	0.0831211	0.00424989	0.00184502	0.00168919	0.00136612	0.00167785	0	1	8535.41	8535.41	8535.41		205310	0.816497	19.5006	19.3047	19.7011	-43.0506	20.4393	-46.2758	Pyruvate kinase PKM	0	0	0.804984	205310	2.36987	0.336289	1	2.41495	0.940968	0	-1e+07
D:\groups_temp\schurgrp\LCMS_FlScJDatler1_p\S1_DIA.raw	S1_DIA	P14618;P14618-2	P14618;P14618-2;A0A804F6T5;H3BTN5;P14618-3;A0A804F729;B4DNK4;H3BQ34;A0A8V8TMM5;A0A8V8TNX9	KPYM_HUMAN	PKM	373265	373265	373265	373265	373265	373265	373265	ASDVHEVR	ASDVHEVR	ASDVHEVR2	2	0.000234432	0.000234432	0.000235501	0.00184502	0.00168919	0.00136612	0.00167785	0	1	88860.4	88860.4	88860.4		759621	0.845795	19.4678	19.2676	19.6647	-43.0506	20.4393	-46.4214	Pyruvate kinase PKM	0	0	0.850631	759621	4.03984	0.522544	1	1.58494	0.999823	0	-1e+07
D:\groups_temp\schurgrp\LCMS_FlScJDatler1_p\S1_DIA.raw	S1_DIA	P53804	P53804;A0A8Q3WLN3;E9PCE7;E9PMP8;E9PMS7;H7BZ57;A0A8Q3WLK8;A8MT23	TTC3_HUMAN	TTC3	209548	209548	209548	209548	209548	209548	209548	ASEINLK	ASEINLK	ASEINLK1	1	0.00268998	0.0485036	0.00272851	0.0177353	0.00410959	0.00136612	0.019084	0	1	209548	209548	209548		3.11469e+06	0.831352	24.1938	23.9959	24.3894	-7.82929	27.1224	-22.9394	E3 ubiquitin-protein ligase TTC3	0	0	0.801064	3.11469e+06	3.60336	0.423032	1	2.8835	0.964685	0	-1e+07
D:\groups_temp\schurgrp\LCMS_FlScJDatler1_p\S1_DIA.raw	S1_DIA	Q14315;Q14315-2	Q14315;Q14315-2	FLNC_HUMAN	FLNC	1.08454e+06	1.08454e+06	1.08454e+06	1.08454e+06	1.08454e+06	1.08454e+06	1.08454e+06	ASGPGLNASGIPASLPVEFTIDAR	ASGPGLNASGIPASLPVEFTIDAR	ASGPGLNASGIPASLPVEFTIDAR3	3	0.000349162	0.000468552	0.000350754	0.00184502	0.00168919	0.00136612	0.00167785	0	1	176579	176579	176579		3.21527e+06	0.872848	52.1438	51.9442	52.3437	93.7736	50.7945	99.5611	Filamin-C	0	0	0.734761	3.21527e+06	4.21016	0.403827	1	0.779228	0.999646	0	-1e+07
D:\groups_temp\schurgrp\LCMS_FlScJDatler1_p\S1_DIA.raw	S1_DIA	P10412	P10412;P16402;P16403	H14_HUMAN	H1-4	1.9415e+06	1.9415e+06	1.9415e+06	1.9415e+06	1.9415e+06	1.9415e+06		ASGPPVSELITK	ASGPPVSELITK	ASGPPVSELITK2	2	0.000349162	0.000837638	0.000350754	0.00340136	0.00168919	0.00136612	0.00167785	0	0	1.9415e+06	1.9415e+06	1.9415e+06		1.65451e+07	0.934464	35.5371	35.34	35.7346	34.6787	36.1705	32.745	Histone H1.4	0	0	0.922521	1.65451e+07	5.69229	0.822054	1	0.887138	0.999368	0	-1e+07
D:\groups_temp\schurgrp\LCMS_FlScJDatler1_p\S1_DIA.raw	S1_DIA	P19367;P19367-2;P19367-3;P19367-4	P19367;P19367-2;P19367-3;P19367-4	HXK1_HUMAN	HK1	1.13911e+06	1.13911e+06	1.13911e+06	1.13911e+06	1.13911e+06	1.13911e+06	1.13911e+06	ASGVEGADVVK	ASGVEGADVVK	ASGVEGADVVK2	2	0.000349162	0.00248986	0.000350754	0.00184502	0.00168919	0.00136612	0.00167785	0	1	47872.7	47872.7	47872.7		1.71313e+06	0.929772	26.5882	26.3911	26.7813	-13.099	25.979	-9.59705	Hexokinase-1	0	0	0.82554	1.71313e+06	3.73305	0.319324	1	0.643567	0.998124	0	-1e+07
D:\groups_temp\schurgrp\LCMS_FlScJDatler1_p\S1_DIA.raw	S1_DIA	P11182	P11182;A0A7P0Z494;A0A7P0T9W1	ODB2_HUMAN	DBT	39005.2	39005.2	39005.2	39005.2	39005.2	39005.2	39005.2	ASHNIGIAM(UniMod:35)DTEQGLIVPNVK	ASHNIGIAMDTEQGLIVPNVK	ASHNIGIAM(UniMod:35)DTEQGLIVPNVK3	3	0.000349162	0.000400907	0.000350754	0.00184502	0.00168919	0.00136612	0.00167785	0	1	10669.5	10669.5	10669.5		120617	0.816497	38.0531	37.855	38.2508	43.2974	38.5122	41.9186	Lipoamide acyltransferase component of branched-chain alpha-keto acid dehydrogenase complex, mitochondrial	0	0	0.8411	120617	3.44925	0.515943	0.154231	0	0.999698	0	-1e+07
D:\groups_temp\schurgrp\LCMS_FlScJDatler1_p\S1_DIA.raw	S1_DIA	Q15019;Q15019-2;Q15019-3	Q15019;B5MCX3;Q15019-3;Q15019-2;H7C2Y0	SEPT2_HUMAN	SEPTIN2	40284.7	40284.7	40284.8	40284.7	40284.7	40284.8	40284.8	ASIPFSVVGSNQLIEAK	ASIPFSVVGSNQLIEAK	ASIPFSVVGSNQLIEAK2	2	0.000349162	0.000453774	0.000350754	0.00184502	0.00168919	0.00136612	0.00167785	0	1	40284.7	40284.7	40284.7		169188	0.851759	46.0082	45.8143	46.2063	71.7988	45.59	72.6695	Septin-2	0	0	0.886006	169188	3.66407	0.575465	0.0350201	0	0.999658	0	-1e+07
D:\groups_temp\schurgrp\LCMS_FlScJDatler1_p\S1_DIA.raw	S1_DIA	P12429	P12429;D6RAZ8;D6RCA8;D6RFG5	ANXA3_HUMAN	ANXA3	428144	428144	428144	428144	428144	428144	428144	(UniMod:1)ASIWVGHR	ASIWVGHR	(UniMod:1)ASIWVGHR2	2	0.0030871	0.0639661	0.04	0.00184502	0.00168919	0.00136612	0.00167785	0	1	14170.6	14170.6	14170.6		127609	0.816497	37.0047	36.8077	37.1959	33.0343	35.971	38.1337	Annexin A3	0	0	0.804984	127609	2.8915	0.306891	0.0857716	0.804984	0.953945	0	-1e+07
D:\groups_temp\schurgrp\LCMS_FlScJDatler1_p\S1_DIA.raw	S1_DIA	P05787;P05787-2	P05787;P05787-2	K2C8_HUMAN	KRT8	481798	481798	481798	481798	481798	481798	481798	ASLEAAIADAEQR	ASLEAAIADAEQR	ASLEAAIADAEQR3	3	0.0021449	0.0350602	0.00217391	0.00184502	0.00168919	0.00136612	0.00167785	0	1	32236.6	32236.6	32236.6		851819	0.854748	38.4693	38.2743	38.6635	48.3685	39.2427	43.559	Keratin, type II cytoskeletal 8	0	0	0.859418	851819	2.62107	0.588568	0.941465	0	0.97422	0	-1e+07
D:\groups_temp\schurgrp\LCMS_FlScJDatler1_p\S1_DIA.raw	S1_DIA	Q04695	Q04695	K1C17_HUMAN	KRT17	195416	195416	195415	195416	195416	195415	195415	ASLEGNLAETENR	ASLEGNLAETENR	ASLEGNLAETENR2	2	0.000104884	0.000104884	0.000105362	0.00184502	0.00168919	0.00136612	0.00167785	0	1	51121.7	51121.7	51121.7		421534	0.816497	30.5262	30.3306	30.7218	9.85094	30.8078	9.50057	Keratin, type I cytoskeletal 17	0	0	0.447601	421534	3.57738	0.674653	0.246192	0	0.999921	0	-1e+07
D:\groups_temp\schurgrp\LCMS_FlScJDatler1_p\S1_DIA.raw	S1_DIA	P02533	P02533;P08779;K7ENW6	K1C14_HUMAN	KRT14	3.61483e+06	3.61483e+06	3.61483e+06	3.61483e+06	3.61483e+06	3.61483e+06		ASLENSLEETK	ASLENSLEETK	ASLENSLEETK2	2	0.000349162	0.0011298	0.000350754	0.00184502	0.00168919	0.00136612	0.00167785	0	0	793944	793944	793944		1.33599e+07	0.833987	30.3234	30.126	30.5207	12.3865	31.1766	8.9063	Keratin, type I cytoskeletal 14	0	0	0.832981	1.33599e+07	4.12609	0.391354	1	1.5855	0.999148	0	-1e+07
D:\groups_temp\schurgrp\LCMS_FlScJDatler1_p\S1_DIA.raw	S1_DIA	P05783	P05783;F8VZY9	K1C18_HUMAN	KRT18	2.26935e+06	2.26935e+06	2.26935e+06	2.26935e+06	2.26935e+06	2.26935e+06	2.24769e+06	ASLENSLR	ASLENSLR	ASLENSLR2	2	0.00133369	0.0149354	0.00135099	0.00184502	0.00168919	0.00136612	0.00167785	0	1	92547	92547	92547		1.50503e+06	0.884124	27.6167	27.419	27.8082	-1.7947	28.4155	-5.55201	Keratin, type I cytoskeletal 18	0	0	0.89742	1.50503e+06	3.73769	0.336193	0.424403	0	0.988853	0	-1e+07
D:\groups_temp\schurgrp\LCMS_FlScJDatler1_p\S1_DIA.raw	S1_DIA	Q09666	Q09666	AHNK_HUMAN	AHNAK	309985	309985	309985	309985	309985	309985	309985	ASLGSLEGEAEAEASSPK	ASLGSLEGEAEAEASSPK	ASLGSLEGEAEAEASSPK2	2	0.00595356	0.147284	0.00595356	0.00184502	0.00168919	0.00136612	0.00167785	0	1	14811	14811	14811		182716	0.85897	37.3238	37.1311	37.5198	36.07	36.3464	38.542	Neuroblast differentiation-associated protein AHNAK	0	0	0.804984	182716	2.99956	0.444863	0.0617305	0	0.899958	0	-1e+07
D:\groups_temp\schurgrp\LCMS_FlScJDatler1_p\S1_DIA.raw	S1_DIA	P38646	P38646;A0A7I2V2G2;A0A7I2V2S7;A0A7I2YQB2;D6RCD7;A0A3B3ITI4;A0A7I2V3F7;H0Y8K0	GRP75_HUMAN	HSPA9	352102	352102	352102	352102	352102	352102	352102	ASNGDAWVEAHGK	ASNGDAWVEAHGK	ASNGDAWVEAHGK3	3	0.00529208	0.118982	0.00529208	0.00184502	0.00168919	0.00136612	0.00167785	0	1	13532.5	13532.5	13532.5		325445	0.816497	25.3465	25.147	25.5473	-13.6829	25.8678	-16.7896	Stress-70 protein, mitochondrial	0	0	0.885101	325445	1.92836	0.561495	0.0947308	0	0.917598	0	-1e+07
D:\groups_temp\schurgrp\LCMS_FlScJDatler1_p\S1_DIA.raw	S1_DIA	P16913	P16913	B1_VACCW	VPK1	141164	141164	141164	141164	141164	141164	141164	ASNIVLDQIDK	ASNIVLDQIDK	ASNIVLDQIDK2	2	0.000349162	0.00227008	0.000350754	0.00184502	0.00168919	0.00136612	0.00167785	0	1	141164	141164	141164		2.46912e+06	0.87131	36.9642	36.7679	37.1563	31.6579	35.7175	38.1706	B1 kinase	0	0	0.860036	2.46912e+06	4.54581	0.348647	1	2.52611	0.99829	0	-1e+07
D:\groups_temp\schurgrp\LCMS_FlScJDatler1_p\S1_DIA.raw	S1_DIA	Q99986	Q99986;A0A7P0T838;A0A7P0T952;A0A7P0T9E5;A0A7P0T9T1;A0A7P0TAA6;A0A7P0TB15;A0A7P0TBE4;A0A7P0Z3Z7;A0A7P0Z4A4;H0YJF7;H0YJJ9;A0A7P0T814;A0A7P0T824;A0A7P0T8N0;A0A7P0T925;A0A7P0T977;A0A7P0T9C6;A0A7P0T9I1;A0A7P0TA16;A0A7P0TA65;A0A7P0TAS8;A0A7P0TB08;A0A7P0TBB8;A0A7P0TBI6;A0A7P0Z445;A0A7P0Z462;H0YJ50	VRK1_HUMAN	VRK1	126378	126378	126378	126378	126378	126378	126378	ASNLLLNYK	ASNLLLNYK	ASNLLLNYK2	2	0.000349162	0.00119791	0.000350754	0.00184502	0.00168919	0.00136612	0.00167785	0	1	86958.4	86958.4	86958.4		916244	0.841378	35.191	34.9935	35.3829	33.6575	36.0533	31.3533	Serine/threonine-protein kinase VRK1	0	0	0.827625	916244	3.66471	0.497193	1	1.90403	0.999097	0	-1e+07
D:\groups_temp\schurgrp\LCMS_FlScJDatler1_p\S1_DIA.raw	S1_DIA	P49748;P49748-2;P49748-3	P49748;P49748-2;P49748-3	ACADV_HUMAN	ACADVL	155067	155067	155067	155067	155067	155067	155067	ASNTAEVFFDGVR	ASNTAEVFFDGVR	ASNTAEVFFDGVR2	2	6.30231e-05	6.30231e-05	6.33105e-05	0.00184502	0.00168919	0.00136612	0.00167785	0	1	61716.3	61716.3	61716.3		622346	0.946644	40.8281	40.6308	41.0209	55.5336	41.6015	52.9655	Very long-chain specific acyl-CoA dehydrogenase, mitochondrial	0	0	0.938605	622346	5.74413	0.621454	0.242057	1.75262	0.999952	0	-1e+07
D:\groups_temp\schurgrp\LCMS_FlScJDatler1_p\S1_DIA.raw	S1_DIA	P49748;P49748-2;P49748-3	P49748;P49748-2;P49748-3	ACADV_HUMAN	ACADVL	155067	155067	155067	155067	155067	155067	155067	ASNTAEVFFDGVRVPSENVLGEVGSGFK	ASNTAEVFFDGVRVPSENVLGEVGSGFK	ASNTAEVFFDGVRVPSENVLGEVGSGFK3	3	0.00529208	0.118884	0.00529208	0.00184502	0.00168919	0.00136612	0.00167785	0	1	86468.7	86468.7	86468.7		151683	0.894667	50.3405	50.1415	50.5326	96.4568	51.3258	90.8437	Very long-chain specific acyl-CoA dehydrogenase, mitochondrial	0	0	0.804984	151683	3.13738	0.618323	1	0	0.917661	0	-1e+07
D:\groups_temp\schurgrp\LCMS_FlScJDatler1_p\S1_DIA.raw	S1_DIA	O95696-2	O95696-2	BRD1_HUMAN	BRD1	49214.3	49214.3	49214.3	49214.3	49214.3	49214.3	49214.3	ASSGDVPAAAASAVAEPASDVNR	ASSGDVPAAAASAVAEPASDVNR	ASSGDVPAAAASAVAEPASDVNR4	4	0.00666014	0.162894	0.00666014	0.0344444	0.0379098	0.0330578	0.0382627	0	1	49214.3	49214.3	49214.3		23312.5	0.846824	34.946	34.748	35.1437	28.0359	34.6566	29.7317	Isoform 2 of Bromodomain-containing protein 1	0	0	0.804984	23312.5	3.09272	0.579394	0.0579101	0	0.890516	0	-1e+07
D:\groups_temp\schurgrp\LCMS_FlScJDatler1_p\S1_DIA.raw	S1_DIA	Q08945	Q08945	SSRP1_HUMAN	SSRP1	1.62535e+06	1.62535e+06	1.62535e+06	1.62535e+06	1.62535e+06	1.62535e+06	1.62535e+06	ASSGLLYPLER	ASSGLLYPLER	ASSGLLYPLER2	2	0.000225979	0.000225979	0.000227009	0.00184502	0.00168919	0.00136612	0.00167785	0	1	703796	703796	703796		6.75541e+06	0.897224	39.8467	39.649	40.0402	49.2814	39.4366	48.3837	FACT complex subunit SSRP1	0	0	0.918116	6.75541e+06	5.08194	0.936157	1	3.02483	0.999829	0	-1e+07
D:\groups_temp\schurgrp\LCMS_FlScJDatler1_p\S1_DIA.raw	S1_DIA	Q9Y490	Q9Y490	TLN1_HUMAN	TLN1	149237	149237	149237	149237	149237	149237	149237	ASSLIEEAK	ASSLIEEAK	ASSLIEEAK2	2	0.00095057	0.00476856	0.000961538	0.00184502	0.00168919	0.00136612	0.00167785	0	1	29061.5	29061.5	29061.5		649364	0.845335	27.8633	27.6666	28.0569	-1.85935	28.3934	-4.11409	Talin-1	0	0	0.564321	649364	3.29968	0.452658	0.383047	0.31305	0.996414	0	-1e+07
D:\groups_temp\schurgrp\LCMS_FlScJDatler1_p\S1_DIA.raw	S1_DIA	Q8TEA8	Q8TEA8;A0A2R8Y6X2;A0A2R8YCT7	DTD1_HUMAN	DTD1	20366.9	20366.9	20366.9	20366.9	20366.9	20366.9	20366.9	ASVTVGGEQISAIGR	ASVTVGGEQISAIGR	ASVTVGGEQISAIGR2	2	0.00027978	0.00027978	0.000281056	0.00411523	0.00371747	0.00136612	0.00375235	0	1	20366.9	20366.9	20366.9		217238	0.816497	35.9903	35.7915	36.1899	28.5319	34.7807	33.2441	D-aminoacyl-tRNA deacylase 1	0	0	0.813071	217238	3.68724	0.415796	1	0.858878	0.999789	0	-1e+07
D:\groups_temp\schurgrp\LCMS_FlScJDatler1_p\S1_DIA.raw	S1_DIA	P13073	P13073;H3BN72;H3BNV9;H3BPG0;Q86WV2	COX41_HUMAN	COX4I1	301989	301989	301989	301989	301989	301989	301989	ASWSSLSM(UniMod:35)DEK	ASWSSLSMDEK	ASWSSLSM(UniMod:35)DEK2	2	0.0021449	0.0361388	0.00217391	0.00184502	0.00168919	0.00136612	0.00167785	0	1	50388.7	50388.7	50388.7		851572	0.844212	31.3919	31.2013	31.5875	11.3465	30.9803	11.889	Cytochrome c oxidase subunit 4 isoform 1, mitochondrial	0	0	0.87739	851572	2.5294	0.54838	0.0724323	0	0.973448	0	-1e+07
D:\groups_temp\schurgrp\LCMS_FlScJDatler1_p\S1_DIA.raw	S1_DIA	P0DMV8;P0DMV9	P0DMV8;P0DMV9;P17066;P34931;P48741;P0DMV8-2;A0A0G2JIW1;Q53FA3;V9GZ37	HS71A_HUMAN;HS71B_HUMAN	HSPA1A;HSPA1B	5.22351e+06	5.22351e+06	5.22351e+06	5.22351e+06	5.22351e+06	5.22351e+06		ATAGDTHLGGEDFDNR	ATAGDTHLGGEDFDNR	ATAGDTHLGGEDFDNR3	3	0.000349162	0.000607182	0.000350754	1	0.00168919	0.00136612	0.00167785	0	0	283188	283188	283188		5.71371e+06	0.931552	28.3081	28.1157	28.5057	-1.87825	28.387	-1.53846	Heat shock 70 kDa protein 1A	0	0	0.94557	5.71371e+06	4.91845	0.551261	1	0	0.999542	0	-1e+07
D:\groups_temp\schurgrp\LCMS_FlScJDatler1_p\S1_DIA.raw	S1_DIA	Q9BY44;Q9BY44-3	Q9BY44;F8WAE5;Q9BY44-2;Q9BY44-3;Q9BY44-4;H7C5R5	EIF2A_HUMAN	EIF2A	76173.9	76173.9	76173.8	76173.9	76173.9	76173.8	76173.8	ATAVLVIASTDVDK	ATAVLVIASTDVDK	ATAVLVIASTDVDK2	2	0.000349162	0.00059414	0.000350754	0.00184502	0.00168919	0.00136612	0.00167785	0	1	65857.7	65857.7	65857.7		335663	0.816497	39.6084	39.4144	39.8058	46.0794	39.309	48.3434	Eukaryotic translation initiation factor 2A	0	0	0.856577	335663	3.98636	0.685227	0.903365	0.804984	0.999552	0	-1e+07
D:\groups_temp\schurgrp\LCMS_FlScJDatler1_p\S1_DIA.raw	S1_DIA	CON__cRAP095Q06830;Q06830	Q06830;A0A0A0MSI0;CON__cRAP095Q06830	PRDX1_HUMAN	PRDX1	804198	804198	804198	804198	804198	804198	362632	ATAVM(UniMod:35)PDGQFK	ATAVMPDGQFK	ATAVM(UniMod:35)PDGQFK2	2	0.000229771	0.000229771	0.000230819	0.00184502	0.00168919	0.00136612	0.00167785	0	1	143436	143436	143436		1.86214e+06	0.879795	27.9663	27.7705	28.1659	-7.0266	27.2479	-3.51573	Peroxiredoxin-1	0	0	0.860014	1.86214e+06	4.14981	0.290224	1	2.30842	0.999827	0	-1e+07
D:\groups_temp\schurgrp\LCMS_FlScJDatler1_p\S1_DIA.raw	S1_DIA	P35555	P35555	FBN1_HUMAN	FBN1	76521.4	76521.4	76521.4	76521.4	76521.4	76521.4	76521.4	ATEDFNK	ATEDFNK	ATEDFNK1	1	0.000349162	0.00130196	0.000350754	0.00184502	0.00168919	0.00136612	0.00167785	0	1	10258.8	10258.8	10258.8		185103	0.816497	21.8742	21.6794	22.0725	-30.9811	22.6722	-34.439	Fibrillin-1	0	0	0.880674	185103	4.01045	0.566671	0.0964398	2.41495	0.999018	0	-1e+07
D:\groups_temp\schurgrp\LCMS_FlScJDatler1_p\S1_DIA.raw	S1_DIA	P35555	P35555	FBN1_HUMAN	FBN1	76521.4	76521.4	76521.4	76521.4	76521.4	76521.4	76521.4	ATEDFNK	ATEDFNK	ATEDFNK2	2	0.00110742	0.00951638	0.00112108	0.00184502	0.00168919	0.00136612	0.00167785	0	1	76521.4	76521.4	76521.4		1.16441e+06	0.899761	21.8451	21.645	22.0394	-30.9811	22.6722	-34.5795	Fibrillin-1	0	0	0.786848	1.16441e+06	3.78611	0.451286	0.995579	0	0.992869	0	-1e+07
D:\groups_temp\schurgrp\LCMS_FlScJDatler1_p\S1_DIA.raw	S1_DIA	P07392	P07392	RP147_VACCW	RPO147	1.53953e+07	1.53953e+07	1.53953e+07	1.53953e+07	1.53953e+07	1.53953e+07	1.53953e+07	ATEGDTIK	ATEGDTIK	ATEGDTIK1	1	0.000349162	0.0013966	0.000350754	0.00184502	0.00168919	0.00136612	0.00167785	0	1	117871	117871	117871		1.40684e+06	0.816497	20.9853	20.7877	21.185	-37.3988	21.3951	-38.9222	DNA-directed RNA polymerase 147 kDa polypeptide	0	0	0.815957	1.40684e+06	3.42411	0.754884	1	2.41495	0.998947	0	-1e+07
D:\groups_temp\schurgrp\LCMS_FlScJDatler1_p\S1_DIA.raw	S1_DIA	P07392	P07392	RP147_VACCW	RPO147	1.53953e+07	1.53953e+07	1.53953e+07	1.53953e+07	1.53953e+07	1.53953e+07	1.53953e+07	ATEGDTIK	ATEGDTIK	ATEGDTIK2	2	0.00095057	0.00510097	0.000961538	0.00184502	0.00168919	0.00136612	0.00167785	0	1	263732	263732	263732		6.58722e+06	0.876225	21.0016	20.8086	21.1998	-37.3988	21.3951	-38.8377	DNA-directed RNA polymerase 147 kDa polypeptide	0	0	0.901986	6.58722e+06	4.3849	0.544126	0.989202	0	0.996165	0	-1e+07
D:\groups_temp\schurgrp\LCMS_FlScJDatler1_p\S1_DIA.raw	S1_DIA	P31942;P31942-2;P31942-3;P31942-4;P31942-5;P31942-6	P31942;P31942-2;P31942-3;P31942-4;P31942-5;P31942-6	HNRH3_HUMAN	HNRNPH3	38722.2	38722.2	38722.2	38722.2	38722.2	38722.2	38722.2	ATENDIANFFSPLNPIR	ATENDIANFFSPLNPIR	ATENDIANFFSPLNPIR2	2	0.000157332	0.000157332	0.000158049	0.00411523	0.00371747	0.00374065	0.00375235	0	1	38722.2	38722.2	38722.2		110216	0.816497	53.9258	53.7323	54.1222	106.988	53.5566	107.688	Heterogeneous nuclear ribonucleoprotein H3	0	0	0.804984	110216	3.93476	0.746628	0.035663	0.31305	0.999881	0	-1e+07
D:\groups_temp\schurgrp\LCMS_FlScJDatler1_p\S1_DIA.raw	S1_DIA	P52597	P31943;P52597;E9PCY7;G8JLB6;H0YB39;H0YBD7;H0YBG7	HNRPF_HUMAN	HNRNPF	86557.2	86557.2	86557.2	86557.2	86557.2	86557.2		ATENDIYNFFSPLNPVR	ATENDIYNFFSPLNPVR	ATENDIYNFFSPLNPVR2	2	0.000349162	0.000837164	0.000350754	0.00184502	0.00168919	0.00136612	0.00167785	0	0	43823.7	43823.7	43823.7		0	0.852783	53.8818	53.6868	54.0767	104.977	53.1116	107.496	Heterogeneous nuclear ribonucleoprotein F	0	0	0	0	3.49577	0.703074	0.036	0.804984	0.999369	0	-1e+07
D:\groups_temp\schurgrp\LCMS_FlScJDatler1_p\S1_DIA.raw	S1_DIA	P52597	P31943;P52597;E9PCY7;G8JLB6;H0YB39;H0YBD7;H0YBG7	HNRPF_HUMAN	HNRNPF	86557.2	86557.2	86557.2	86557.2	86557.2	86557.2		ATENDIYNFFSPLNPVR	ATENDIYNFFSPLNPVR	ATENDIYNFFSPLNPVR3	3	0.000349162	0.00123201	0.000350754	0.00184502	0.00168919	0.00136612	0.00167785	0	0	30133.1	30133.1	30133.1		151422	0.852589	53.8544	53.6629	54.0485	104.977	53.1116	107.377	Heterogeneous nuclear ribonucleoprotein F	0	0	0.800115	151422	3.59211	0.552865	0.058788	0	0.999071	0	-1e+07
D:\groups_temp\schurgrp\LCMS_FlScJDatler1_p\S1_DIA.raw	S1_DIA	P21603;P21603-2	P21603;P21603-2	RP30_VACCW	RPO30	3.11446e+06	3.11446e+06	3.11446e+06	3.11446e+06	3.11446e+06	3.11446e+06	3.11446e+06	ATFDRNDEPPEDDE	ATFDRNDEPPEDDE	ATFDRNDEPPEDDE2	2	0.000339353	0.000339353	0.0003409	0.00184502	0.00168919	0.00136612	0.00167785	0	1	609245	609245	609245		3.49336e+06	0.98373	28.9664	28.7752	29.163	-7.46279	27.1797	1.93145	DNA-directed RNA polymerase 30 kDa polypeptide	0	0	0.982409	3.49336e+06	5.51788	0.156385	1	3.77372	0.999744	0	-1e+07
D:\groups_temp\schurgrp\LCMS_FlScJDatler1_p\S1_DIA.raw	S1_DIA	P07392	P07392;Q4J6C6;Q4J6C6-2;Q4J6C6-3;Q4J6C6-4	RP147_VACCW	RPO147	1.53953e+07	1.53953e+07	1.53953e+07	1.53953e+07	1.53953e+07	1.53953e+07		ATFGDNK	ATFGDNK	ATFGDNK1	1	0.00095057	0.00647908	0.000961538	0.00184502	0.00168919	0.00136612	0.00167785	0	0	39279.3	39279.3	39279.3		850848	0.830288	21.5219	21.3235	21.7228	-29.9322	22.9079	-36.176	DNA-directed RNA polymerase 147 kDa polypeptide	0	0	0.763866	850848	3.59492	0.38148	1	2.41495	0.995134	0	-1e+07
D:\groups_temp\schurgrp\LCMS_FlScJDatler1_p\S1_DIA.raw	S1_DIA	P04259	P04259	K2C6B_HUMAN	KRT6B	380471	380471	380471	380471	380471	380471	380471	ATGGGLSSVGGGSSTIK	ATGGGLSSVGGGSSTIK	ATGGGLSSVGGGSSTIK2	2	8.22945e-05	8.22945e-05	8.26698e-05	0.00184502	0.00168919	0.00136612	0.00167785	0	1	103210	103210	103210		1.18004e+06	0.919961	28.8629	28.6665	29.0542	-1.20332	28.621	1.51054	Keratin, type II cytoskeletal 6B	0	0	0.938271	1.18004e+06	5.1174	0.421466	0.0672841	1.08213	0.999938	0	-1e+07
D:\groups_temp\schurgrp\LCMS_FlScJDatler1_p\S1_DIA.raw	S1_DIA	P16401	P16401	H15_HUMAN	H1-5	1.41443e+06	1.41443e+06	1.41442e+06	1.41443e+06	1.41443e+06	1.41442e+06	1.41442e+06	ATGPPVSELITK	ATGPPVSELITK	ATGPPVSELITK2	2	0.000349162	0.000469579	0.000350754	0.00184502	0.00168919	0.00136612	0.00167785	0	1	1.41443e+06	1.41443e+06	1.41443e+06		8.7434e+06	0.925967	36.1826	35.9828	36.376	36.5747	36.4316	34.3356	Histone H1.5	0	0	0.951573	8.7434e+06	5.5501	0.538845	1	0	0.999646	0	-1e+07
D:\groups_temp\schurgrp\LCMS_FlScJDatler1_p\S1_DIA.raw	S1_DIA	Q71UI9-3;Q71UI9-4	P0C0S5;Q71UI9;Q71UI9-3;Q71UI9-4	H2AV_HUMAN	H2AZ2	24162.8	24162.8	24162.8	24162.8	24162.8	24162.8		ATIAGGGVIPHIHK	ATIAGGGVIPHIHK	ATIAGGGVIPHIHK2	2	0.000349162	0.00287244	0.000350754	1	0.00168919	0.00136612	0.00167785	0	0	14798	14798	14798		67830.5	0.816497	29.2996	29.105	29.4957	10.379	30.8933	3.10576	Isoform 3 of Histone H2A.V	0	0	0.804984	67830.5	2.8915	0.35258	0.0689537	0.804984	0.997837	0	-1e+07
D:\groups_temp\schurgrp\LCMS_FlScJDatler1_p\S1_DIA.raw	S1_DIA	Q71UI9-3;Q71UI9-4	P0C0S5;Q71UI9;Q71UI9-3;Q71UI9-4	H2AV_HUMAN	H2AZ2	24162.8	24162.8	24162.8	24162.8	24162.8	24162.8		ATIAGGGVIPHIHK	ATIAGGGVIPHIHK	ATIAGGGVIPHIHK3	3	0.00156781	0.018898	0.00158772	1	0.00168919	0.00136612	0.00167785	0	0	23968.7	23968.7	23968.7		650574	0.85551	29.2346	29.0354	29.4284	10.379	30.8933	2.87826	Isoform 3 of Histone H2A.V	0	0	0.936312	650574	2.46642	0.219092	0.252184	0	0.985937	0	-1e+07
D:\groups_temp\schurgrp\LCMS_FlScJDatler1_p\S1_DIA.raw	S1_DIA	P22314;P22314-2	P22314;P22314-2;Q5JRR6	UBA1_HUMAN	UBA1	40833.1	40833.1	40833.1	40833.1	40833.1	40833.1	40833.1	ATLPSPDK	ATLPSPDK	ATLPSPDK1	1	0.00610236	0.14929	0.00610236	0.00184502	0.00168919	0.00136612	0.00167785	0	1	17383.1	17383.1	17383.1		86746.9	0.707263	25.5248	25.3251	25.7255	-15.9076	25.5632	-15.6275	Ubiquitin-like modifier-activating enzyme 1	0	0	0.879344	86746.9	2.05355	0.578971	0.0960834	0	0.898733	0	-1e+07
D:\groups_temp\schurgrp\LCMS_FlScJDatler1_p\S1_DIA.raw	S1_DIA	P22314;P22314-2	P22314;P22314-2;Q5JRR6	UBA1_HUMAN	UBA1	40833.1	40833.1	40833.1	40833.1	40833.1	40833.1	40833.1	ATLPSPDK	ATLPSPDK	ATLPSPDK2	2	0.0030871	0.0654587	0.0030871	0.00184502	0.00168919	0.00136612	0.00167785	0	1	32975.8	32975.8	32975.8		339669	0.823731	25.4918	25.2964	25.6915	-15.9076	25.5632	-15.8501	Ubiquitin-like modifier-activating enzyme 1	0	0	0.827226	339669	2.45859	0.382584	1	0	0.952921	0	-1e+07
D:\groups_temp\schurgrp\LCMS_FlScJDatler1_p\S1_DIA.raw	S1_DIA	Q04695	Q04695;Q9C075;J3QR55;K7EPJ9	K1C17_HUMAN	KRT17	195416	195416	195415	195416	195416	195415		ATM(UniMod:35)QNLNDR	ATMQNLNDR	ATM(UniMod:35)QNLNDR2	2	0.00110742	0.00902051	0.00112108	0.00184502	0.00168919	0.00136612	0.00167785	0	0	43829.3	43829.3	43829.3		691179	0.844457	20.9618	20.7685	21.1596	-41.9309	20.6239	-39.0441	Keratin, type I cytoskeletal 17	0	0	0.832663	691179	3.80377	0.491981	0.337481	0	0.993238	0	-1e+07
D:\groups_temp\schurgrp\LCMS_FlScJDatler1_p\S1_DIA.raw	S1_DIA	CON__cRAP079P61626;P61626	P61626;A0A0B4J259;F8VV32;CON__cRAP079P61626	LYSC_HUMAN	LYZ	125015	125015	125015	125015	125015	125015	125015	ATNYNAGDR	ATNYNAGDR	ATNYNAGDR2	2	0.00529208	0.119722	0.00529208	0.00184502	0.00168919	0.00136612	0.00167785	0	1	8241.52	8241.52	8241.52		207335	0.816497	20.6137	20.4131	20.8128	-40.8627	20.8011	-40.843	Lysozyme C	0	0	0.696365	207335	2.26125	0.213513	0.049226	0.804984	0.917128	0	-1e+07
D:\groups_temp\schurgrp\LCMS_FlScJDatler1_p\S1_DIA.raw	S1_DIA	P04843	P04843;F8WF32	RPN1_HUMAN	RPN1	38549.4	38549.4	38549.4	38549.4	38549.4	38549.4	38549.4	ATSFLLALEPELEAR	ATSFLLALEPELEAR	ATSFLLALEPELEAR2	2	0.00172541	0.0241153	0.00174869	0.00184502	0.00168919	0.00136612	0.00167785	0	1	26594.7	26594.7	26594.7		0	0.921654	52.4434	52.2504	52.6409	102.145	52.4998	100.985	Dolichyl-diphosphooligosaccharide--protein glycosyltransferase subunit 1	0	0	0	0	4.00454	0.64712	0.0591184	0	0.982124	0	-1e+07
D:\groups_temp\schurgrp\LCMS_FlScJDatler1_p\S1_DIA.raw	S1_DIA	P51659	P51659;A0A2R8Y7L2;A0A2R8YD50;E7ET17;P51659-2;P51659-3;A0A804HIR1;A0A804HK65;A0A804HKU2;E7EPL9;E7ER27	DHB4_HUMAN	HSD17B4	582730	582730	582730	582730	582730	582730	582730	ATSTATSGFAGAIGQK	ATSTATSGFAGAIGQK	ATSTATSGFAGAIGQK2	2	5.60729e-05	5.60729e-05	5.63286e-05	0.00184502	0.00168919	0.00136612	0.00167785	0	1	68337.5	68337.5	68337.5		972722	0.82503	31.94	31.7427	32.1313	14.2351	31.7497	15.4551	Peroxisomal multifunctional enzyme type 2	0	0	0.821534	972722	3.78219	0.690601	1	0	0.999958	0	-1e+07
D:\groups_temp\schurgrp\LCMS_FlScJDatler1_p\S1_DIA.raw	S1_DIA	P07612	P07612	L1_VACCW	VACWR088	375907	375907	375907	375907	375907	375907	375907	ATTQIAPK	ATTQIAPK	ATTQIAPK1	1	0.000349162	0.000842541	0.000350754	0.00184502	0.00168919	0.00136612	0.00167785	0	1	208351	208351	208351		4.33097e+06	0.933237	22.6637	22.4698	22.861	-32.1654	22.4118	-30.9248	Protein L1	0	0	0.94957	4.33097e+06	5.81119	0.656145	0.457626	3.48265	0.999364	0	-1e+07
D:\groups_temp\schurgrp\LCMS_FlScJDatler1_p\S1_DIA.raw	S1_DIA	P07612	P07612	L1_VACCW	VACWR088	375907	375907	375907	375907	375907	375907	375907	ATTQIAPK	ATTQIAPK	ATTQIAPK2	2	0.000349162	0.00313892	0.000350754	0.00184502	0.00168919	0.00136612	0.00167785	0	1	375907	375907	375907		8.27801e+06	0.827446	22.635	22.4361	22.828	-32.1654	22.4118	-31.0406	Protein L1	0	0	0.842802	8.27801e+06	4.00109	0.501739	1	1.60076	0.997636	0	-1e+07
D:\groups_temp\schurgrp\LCMS_FlScJDatler1_p\S1_DIA.raw	S1_DIA	P18206;P18206-2	P18206;P18206-2	VINC_HUMAN	VCL	59174.7	59174.7	59174.7	59174.7	59174.7	59174.7	59174.7	AVAGNISDPGLQK	AVAGNISDPGLQK	AVAGNISDPGLQK2	2	0.000349162	0.00305053	0.000350754	0.00184502	0.00168919	0.00136612	0.00167785	0	1	28220.5	28220.5	28220.5		252073	0.816497	30.1275	29.9347	30.3249	2.62691	29.1854	7.99115	Vinculin	0	0	0.717967	252073	2.80932	0.388182	0.276551	0.165219	0.997703	0	-1e+07
D:\groups_temp\schurgrp\LCMS_FlScJDatler1_p\S1_DIA.raw	S1_DIA	P11387	P11387;Q969P6;E5RIC7;A0A7P0T852;Q969P6-2	TOP1_HUMAN	TOP1	506643	506643	506643	3.09766e+06	3.09766e+06	3.09766e+06		AVALYFIDK	AVALYFIDK	AVALYFIDK2	2	0.00253398	0.0449005	0.00257009	0.00184502	0.00168919	0.00136612	0.00167785	0	0	193374	193374	193374		3.47936e+06	0.84177	42.0181	41.825	42.2144	61.4471	43.055	57.2072	DNA topoisomerase 1	0	0	0.805538	3.47936e+06	2.96945	0.665547	0.352849	0.105279	0.967222	0	-1e+07
D:\groups_temp\schurgrp\LCMS_FlScJDatler1_p\S1_DIA.raw	S1_DIA	P51659	P51659;A0A2R8YD50;P51659-2;P51659-3;A0A2R8YDT8;A0A2R8YF45;A0A804HK65;A0A804HK88;A0A804HKB5;A0A804HKU2;E7EPL9;E7ER27	DHB4_HUMAN	HSD17B4	582730	582730	582730	582730	582730	582730	582730	AVANYDSVEEGEK	AVANYDSVEEGEK	AVANYDSVEEGEK2	2	0.000254656	0.000254656	0.000255818	0.00184502	0.00168919	0.00136612	0.00167785	0	1	46166.5	46166.5	46166.5		621234	0.885796	28.0285	27.8308	28.2224	-7.27313	27.2093	-3.15483	Peroxisomal multifunctional enzyme type 2	0	0	0.91463	621234	4.62132	0.760937	1	2.0707	0.999808	0	-1e+07
D:\groups_temp\schurgrp\LCMS_FlScJDatler1_p\S1_DIA.raw	S1_DIA	Q9Y490	Q9Y490	TLN1_HUMAN	TLN1	149237	149237	149237	149237	149237	149237	149237	AVASAAAALVLK	AVASAAAALVLK	AVASAAAALVLK2	2	0.00095057	0.00535648	0.000961538	0.00184502	0.00168919	0.00136612	0.00167785	0	1	32550.5	32550.5	32550.5		257654	0.816497	38.3334	38.1361	38.5291	42.326	38.1351	43.1061	Talin-1	0	0	0.804984	257654	2.8955	0.404807	0.0793772	0.952427	0.995973	0	-1e+07
D:\groups_temp\schurgrp\LCMS_FlScJDatler1_p\S1_DIA.raw	S1_DIA	P26669	P26669	SODL_VACCW	VACWR171	5.93227e+07	5.93227e+07	5.93227e+07	5.93227e+07	5.93227e+07	5.93227e+07	5.93227e+07	AVC(UniMod:4)IIDHDNIR	AVCIIDHDNIR	AVC(UniMod:4)IIDHDNIR2	2	0.00172541	0.0232855	0.04	0.00184502	0.00168919	0.00136612	0.00167785	0	1	21068	21068	21068		0	0.816497	29.7862	29.5906	29.9853	10.5368	30.9122	5.46369	Cu-Zn superoxide dismutase-like protein A45R	0	0	0	0	2.90665	0.764861	0.0545717	0.804984	0.982729	0	-1e+07
D:\groups_temp\schurgrp\LCMS_FlScJDatler1_p\S1_DIA.raw	S1_DIA	P26669	P26669	SODL_VACCW	VACWR171	5.93227e+07	5.93227e+07	5.93227e+07	5.93227e+07	5.93227e+07	5.93227e+07	5.93227e+07	(UniMod:1)AVC(UniMod:4)IIDHDNIR	AVCIIDHDNIR	(UniMod:1)AVC(UniMod:4)IIDHDNIR2	2	0.00110742	0.00913147	0.04	0.00184502	0.00168919	0.00136612	0.00167785	0	1	1.48069e+07	1.48069e+07	1.48069e+07		1.84367e+08	0.915366	39.5606	39.3657	39.7519	48.9321	39.3426	48.2593	Cu-Zn superoxide dismutase-like protein A45R	0	0	0.901483	1.84367e+08	5.31249	0.691788	1	2.53308	0.993155	0	-1e+07
D:\groups_temp\schurgrp\LCMS_FlScJDatler1_p\S1_DIA.raw	S1_DIA	P26669	P26669	SODL_VACCW	VACWR171	5.93227e+07	5.93227e+07	5.93227e+07	5.93227e+07	5.93227e+07	5.93227e+07	5.93227e+07	(UniMod:1)AVC(UniMod:4)IIDHDNIR	AVCIIDHDNIR	(UniMod:1)AVC(UniMod:4)IIDHDNIR3	3	0.000349162	0.000862151	0.04	0.00184502	0.00168919	0.00136612	0.00167785	0	1	64987.4	64987.4	64987.4		1.85669e+06	0.896176	39.4932	39.2984	39.6874	48.9321	39.3426	48.1037	Cu-Zn superoxide dismutase-like protein A45R	0	0	0.863011	1.85669e+06	4.54668	0.626434	1	0	0.99935	0	-1e+07
D:\groups_temp\schurgrp\LCMS_FlScJDatler1_p\S1_DIA.raw	S1_DIA	P50990;P50990-2	P50990;P50990-2;P50990-3	TCPQ_HUMAN	CCT8	252504	252504	252504	252504	252504	252504	252504	AVDDGVNTFK	AVDDGVNTFK	AVDDGVNTFK2	2	0.00095057	0.00483833	0.000961538	0.00184502	0.00168919	0.00136612	0.00167785	0	1	41896.2	41896.2	41896.2		731072	0.816497	29.7775	29.5804	29.9763	-0.260325	28.8666	5.40405	T-complex protein 1 subunit theta	0	0	0.894535	731072	3.0164	0.317228	1	0.285928	0.996362	0	-1e+07
D:\groups_temp\schurgrp\LCMS_FlScJDatler1_p\S1_DIA.raw	S1_DIA	Q16891;Q16891-2;Q16891-4	Q16891;B9A067;C9J406;H7C463;Q16891-2;Q16891-3;Q16891-4	MIC60_HUMAN	IMMT	119494	119494	119494	119494	119494	119494	119494	AVDEAADALLK	AVDEAADALLK	AVDEAADALLK2	2	0.0021449	0.0341872	0.00217391	0.00184502	0.00168919	0.00136612	0.00167785	0	1	35227.9	35227.9	35227.9		697040	0.871067	36.42	36.2271	36.6151	31.5466	35.6909	35.9862	MICOS complex subunit MIC60	0	0	0.241493	697040	3.24431	0.556727	0.077942	0.589473	0.974846	0	-1e+07
D:\groups_temp\schurgrp\LCMS_FlScJDatler1_p\S1_DIA.raw	S1_DIA	P62906	P62906	RL10A_HUMAN	RPL10A	877843	877843	877844	877843	877843	877844	877844	AVDIPHM(UniMod:35)DIEALK	AVDIPHMDIEALK	AVDIPHM(UniMod:35)DIEALK2	2	0.000228112	0.000228112	0.000229152	0.00184502	0.00168919	0.00136612	0.00167785	0	1	270496	270496	270496		3.55515e+06	0.926615	35.1566	34.9591	35.3538	36.2794	36.3796	31.1426	60S ribosomal protein L10a	0	0	0.93461	3.55515e+06	5.49518	0.663624	1	1.34059	0.999828	0	-1e+07
D:\groups_temp\schurgrp\LCMS_FlScJDatler1_p\S1_DIA.raw	S1_DIA	P62906	P62906	RL10A_HUMAN	RPL10A	877843	877843	877844	877843	877843	877844	877844	AVDIPHM(UniMod:35)DIEALK	AVDIPHMDIEALK	AVDIPHM(UniMod:35)DIEALK3	3	0.000349162	0.00054964	0.000350754	0.00184502	0.00168919	0.00136612	0.00167785	0	1	877843	877843	877843		2.10286e+07	0.935005	35.2366	35.0384	35.4336	36.2794	36.3796	31.6175	60S ribosomal protein L10a	0	0	0.940541	2.10286e+07	5.10006	0.367889	1	0.221773	0.999585	0	-1e+07
D:\groups_temp\schurgrp\LCMS_FlScJDatler1_p\S1_DIA.raw	S1_DIA	P62906	P62906	RL10A_HUMAN	RPL10A	877843	877843	877844	877843	877843	877844	877844	AVDIPHM(UniMod:35)DIEALKK	AVDIPHMDIEALKK	AVDIPHM(UniMod:35)DIEALKK3	3	0.000349162	0.00207057	0.000350754	0.00184502	0.00168919	0.00136612	0.00167785	0	1	163648	163648	163648		1.87076e+06	0.857297	31.5336	31.3368	31.7249	22.4698	33.3654	12.7791	60S ribosomal protein L10a	0	0	0.792099	1.87076e+06	4.04902	0.325913	0.212793	0.827982	0.99844	0	-1e+07
D:\groups_temp\schurgrp\LCMS_FlScJDatler1_p\S1_DIA.raw	S1_DIA	P62906	P62906	RL10A_HUMAN	RPL10A	877843	877843	877844	877843	877843	877844	877844	AVDIPHM(UniMod:35)DIEALKK	AVDIPHMDIEALKK	AVDIPHM(UniMod:35)DIEALKK4	4	0.00875357	0.204467	0.00875357	0.00184502	0.00168919	0.00136612	0.00167785	0	1	84496.7	84496.7	84496.7		0	0.816497	31.5205	31.3291	31.7151	22.4698	33.3654	12.6936	60S ribosomal protein L10a	0	0	0	0	3.01254	0.442053	0.0344247	0	0.86631	0	-1e+07
D:\groups_temp\schurgrp\LCMS_FlScJDatler1_p\S1_DIA.raw	S1_DIA	P25705;P25705-2	P25705;P25705-2;P25705-3;K7EK77;K7ENJ4;K7ERX7	ATPA_HUMAN	ATP5F1A	85233	85233	85233	85233	85233	85233	85233	AVDSLVPIGR	AVDSLVPIGR	AVDSLVPIGR2	2	0.000349162	0.000923912	0.000350754	0.00184502	0.00168919	0.00136612	0.00167785	0	1	41005.4	41005.4	41005.4		232161	0.847714	37.8862	37.6901	38.0855	33.1226	35.9835	41.0693	ATP synthase subunit alpha, mitochondrial	0	0	0.842135	232161	4.17157	0.500749	0.0823417	2.41495	0.999303	0	-1e+07
D:\groups_temp\schurgrp\LCMS_FlScJDatler1_p\S1_DIA.raw	S1_DIA	Q00610;Q00610-2	Q00610;A0A087WVQ6;K7EJJ5;Q00610-2;A0A8V8TQ14;A0A8V8TQ18;A0A8V8TQK1;A0A8V8TR47;A0A8V8TRF0	CLH1_HUMAN	CLTC	265632	265632	265632	265632	265632	265632	265632	AVDVFFPPEAQNDFPVAM(UniMod:35)QISEK	AVDVFFPPEAQNDFPVAMQISEK	AVDVFFPPEAQNDFPVAM(UniMod:35)QISEK3	3	0.00172541	0.023732	0.00174869	0.00184502	0.00168919	0.00136612	0.00167785	0	1	137478	137478	137478		468530	0.96466	51.4082	51.2144	51.6042	94.6894	50.976	95.9568	Clathrin heavy chain 1	0	0	0.588821	468530	4.36412	0.569122	0.144604	0	0.982403	0	-1e+07
D:\groups_temp\schurgrp\LCMS_FlScJDatler1_p\S1_DIA.raw	S1_DIA	P06733	P06733;A0A2R8YEM5;K7EM90;A0A2R8Y6I8;A0A2R8Y879;K7ERS8	ENOA_HUMAN	ENO1	24050.2	24050.2	24050.1	24050.2	24050.2	24050.1	24050.1	AVEHINK	AVEHINK	AVEHINK1	1	0.00581395	0.128965	0.00581395	0.0296128	0.00508906	0.00253807	0.0338983	0	1	24050.2	24050.2	24050.2		79242.2	0.816497	19.2972	19.096	19.493	-44.5667	20.1891	-47.1609	Alpha-enolase	0	0	0.804984	79242.2	2.76956	0.493991	0.0976896	2.34658	0.911298	0	-1e+07
D:\groups_temp\schurgrp\LCMS_FlScJDatler1_p\S1_DIA.raw	S1_DIA	P29401;P29401-2	P29401;P29401-2	TKT_HUMAN	TKT	205998	205998	205998	205998	205998	205998	205998	AVELAANTK	AVELAANTK	AVELAANTK1	1	0.0021449	0.0330108	0.00217391	0.00184502	0.00168919	0.00136612	0.00167785	0	1	11196.9	11196.9	11196.9		313980	0.816497	25.3359	25.1364	25.532	-19.2544	24.9063	-16.8555	Transketolase	0	0	0.891845	313980	2.45674	0.51228	0.410671	0.804984	0.975691	0	-1e+07
D:\groups_temp\schurgrp\LCMS_FlScJDatler1_p\S1_DIA.raw	S1_DIA	P29401;P29401-2	P29401;P29401-2	TKT_HUMAN	TKT	205998	205998	205998	205998	205998	205998	205998	AVELAANTK	AVELAANTK	AVELAANTK2	2	0.000349162	0.00153368	0.000350754	0.00184502	0.00168919	0.00136612	0.00167785	0	1	52902	52902	52902		620583	0.840797	25.3961	25.1975	25.5966	-19.2544	24.9063	-16.4759	Transketolase	0	0	0.83282	620583	4.00737	0.537748	1	1.54775	0.998844	0	-1e+07
D:\groups_temp\schurgrp\LCMS_FlScJDatler1_p\S1_DIA.raw	S1_DIA	P33908;P33908-2	P33908;P33908-2	MA1A1_HUMAN	MAN1A1	13760.7	13760.7	13760.7	13760.7	13760.7	13760.7	13760.7	AVELGVK	AVELGVK	AVELGVK1	1	0.00472959	0.105988	0.00472959	0.0272835	0.0286659	0.025584	0.0289532	0	1	13760.7	13760.7	13760.7		396019	0.87267	31.1079	30.9169	31.3024	-3.40177	27.9413	10.7013	Mannosyl-oligosaccharide 1,2-alpha-mannosidase IA	0	0	0.873089	396019	3.67896	0.623068	0.107599	2.57885	0.92593	0	-1e+07
D:\groups_temp\schurgrp\LCMS_FlScJDatler1_p\S1_DIA.raw	S1_DIA	Q09666	Q09666	AHNK_HUMAN	AHNAK	309985	309985	309985	309985	309985	309985	309985	AVEVQGPSLESGDHGK	AVEVQGPSLESGDHGK	AVEVQGPSLESGDHGK2	2	0.000349162	0.000724574	0.000350754	0.00184502	0.00168919	0.00136612	0.00167785	0	1	37175.2	37175.2	37175.2		166263	0.861453	27.8858	27.6899	28.0842	-4.34616	27.7232	-3.98309	Neuroblast differentiation-associated protein AHNAK	0	0	0.804984	166263	3.20275	0.44952	1	1.48268	0.999453	0	-1e+07
D:\groups_temp\schurgrp\LCMS_FlScJDatler1_p\S1_DIA.raw	S1_DIA	Q09666	Q09666	AHNK_HUMAN	AHNAK	309985	309985	309985	309985	309985	309985	309985	AVEVQGPSLESGDHGK	AVEVQGPSLESGDHGK	AVEVQGPSLESGDHGK3	3	2.51137e-05	2.51137e-05	2.52283e-05	0.00184502	0.00168919	0.00136612	0.00167785	0	1	45501.1	45501.1	45501.1		1.01814e+06	0.891712	27.9144	27.7184	28.1142	-4.34616	27.7232	-3.81702	Neuroblast differentiation-associated protein AHNAK	0	0	0.874336	1.01814e+06	4.00594	0.695024	1	0.691972	0.999981	0	-1e+07
D:\groups_temp\schurgrp\LCMS_FlScJDatler1_p\S1_DIA.raw	S1_DIA	P60709;P63261	P60709;P62736;P63261;P63267;P68032;P68133;A5A3E0;Q6S8J3;P0CG38;P63267-2;A0A2R8Y793;A0A2R8YGF8;A0A6Q8PH58;A0A804GS07;A6NL76;B8ZZJ2;C9JFL5;C9JTX5;C9JUM1;C9JZR7;E7EVS6;F6QUT6;F6UVQ4;F8WB63;F8WCH0;G5E9R0;I3L1U9;I3L3I0;I3L3R2;I3L4N8;J3KT65;K7EM38	ACTB_HUMAN;ACTG_HUMAN	ACTB;ACTG1	2.94302e+06	2.94302e+06	2.94302e+06	2.94302e+06	2.94302e+06	2.94302e+06		AVFPSIVGR	AVFPSIVGR	AVFPSIVGR2	2	0.00268998	0.0506405	0.00272851	1	0.00168919	0.00136612	0.00167785	0	0	86932.1	86932.1	86932.1		542241	0.910886	38.9088	38.7127	39.1059	43.2775	38.5045	45.6033	Actin, cytoplasmic 1	0	0	0.780384	542241	2.89734	0.283937	0.394067	0	0.963186	0	-1e+07
D:\groups_temp\schurgrp\LCMS_FlScJDatler1_p\S1_DIA.raw	S1_DIA	P68363;Q9BQE3	P68363;Q71U36;Q9BQE3;F5H5D3;F8VQQ4;F8VRZ4;F8VS66;F8VVB9;F8VWV9;F8VX09;P68363-2;Q71U36-2;F8VRK0	TBA1B_HUMAN;TBA1C_HUMAN	TUBA1B;TUBA1C	514080	514080	514080	514080	514080	514080		AVFVDLEPTVIDEVR	AVFVDLEPTVIDEVR	AVFVDLEPTVIDEVR2	2	0.000334138	0.000334138	0.000335662	1	0.00168919	0.00136612	0.00167785	0	0	137198	137198	137198		1.63297e+06	0.877413	49.8866	49.6876	50.081	88.3324	49.5051	89.1148	Tubulin alpha-1B chain	0	0	0	1.63297e+06	3.73251	0.361635	1	2.40142	0.999748	0	-1e+07
D:\groups_temp\schurgrp\LCMS_FlScJDatler1_p\S1_DIA.raw	S1_DIA	P07614	P07614	L3_VACCW	VACWR090	5.93559e+06	5.93559e+06	5.93559e+06	5.93559e+06	5.93559e+06	5.93559e+06	5.93559e+06	AVGFPLLK	AVGFPLLK	AVGFPLLK1	1	0.00110742	0.0107791	0.00112108	0.00184502	0.00168919	0.00136612	0.00167785	0	1	329818	329818	329818		3.12184e+06	0.932282	41.1286	40.9348	41.3223	59.0941	42.8056	54.8226	Protein L3	0	0	0.899598	3.12184e+06	3.58445	0.265551	0.451501	3.16136	0.99193	2.43532	0.490988
D:\groups_temp\schurgrp\LCMS_FlScJDatler1_p\S1_DIA.raw	S1_DIA	P07614	P07614	L3_VACCW	VACWR090	5.93559e+06	5.93559e+06	5.93559e+06	5.93559e+06	5.93559e+06	5.93559e+06	5.93559e+06	AVGFPLLK	AVGFPLLK	AVGFPLLK2	2	0.00095057	0.00637463	0.000961538	0.00184502	0.00168919	0.00136612	0.00167785	0	1	1.98787e+06	1.98787e+06	1.98787e+06		3.33048e+07	0.947152	41.1952	41.0009	41.3849	59.0941	42.8056	55.1454	Protein L3	0	0	0.922532	3.33048e+07	5.49161	0.0929137	0.999427	1.47452	0.995212	0	-1e+07
D:\groups_temp\schurgrp\LCMS_FlScJDatler1_p\S1_DIA.raw	S1_DIA	P81605;P81605-2	P81605;P81605-2	DCD_HUMAN	DCD	464651	464651	464651	464651	464651	464651	464651	AVGGLGK	AVGGLGK	AVGGLGK1	1	0.00682527	0.165186	0.00682527	0.00184502	0.00168919	0.00136612	0.00167785	0	1	464651	464651	464651		3.3892e+06	0.833335	25.357	25.1586	25.5578	-28.7082	23.1803	-16.724	Dermcidin	0	0	0.832182	3.3892e+06	3.4949	0.677714	0.999903	3.23286	0.889146	0	-1e+07
D:\groups_temp\schurgrp\LCMS_FlScJDatler1_p\S1_DIA.raw	S1_DIA	P61457	P61457	PHS_HUMAN	PCBD1	68741.3	68741.3	68741.4	68741.3	68741.3	68741.4	68741.4	AVGWNELEGR	AVGWNELEGR	AVGWNELEGR2	2	0.00875357	0.207162	0.00875357	0.0244845	0.0489716	0.0426165	0.0337602	0	1	68741.3	68741.3	68741.3		105590	0.515669	35.6846	35.487	35.8774	33.0352	35.9711	32.7371	Pterin-4-alpha-carbinolamine dehydratase	0	0	0.581957	105590	1.82684	0.501222	0.317883	0	0.864786	0	-1e+07
D:\groups_temp\schurgrp\LCMS_FlScJDatler1_p\S1_DIA.raw	S1_DIA	Q8TED0;Q8TED0-3	Q8TED0;H0Y8P4;Q8TED0-3	UTP15_HUMAN	UTP15	67049.8	67049.8	67049.8	67049.8	67049.8	67049.8	67049.8	AVHTVDFTADK	AVHTVDFTADK	AVHTVDFTADK2	2	0.00110742	0.0137556	0.00112108	0.00184502	0.00168919	0.00136612	0.00167785	0	1	11839.2	11839.2	11839.2		46105.2	0.816497	27.2316	27.0384	27.4285	-6.19279	27.3815	-7.7911	U3 small nucleolar RNA-associated protein 15 homolog	0	0	0.804984	46105.2	2.40055	0.278412	0.979577	0	0.989725	0	-1e+07
D:\groups_temp\schurgrp\LCMS_FlScJDatler1_p\S1_DIA.raw	S1_DIA	Q6UB35;Q6UB35-2	Q6UB35;B7ZM99;A0A087WVM4;Q6UB35-2;H0Y327;Q5JYA3;Q5JYA8	C1TM_HUMAN	MTHFD1L	44207.1	44207.1	44207.1	44207.1	44207.1	44207.1	44207.1	AVIELLEK	AVIELLEK	AVIELLEK1	1	0.00268998	0.0588769	0.00272851	0.0177353	0.00410959	0.00136612	0.019084	0	1	44207.1	44207.1	44207.1		933129	0.832315	37.2792	37.0874	37.4755	46.4679	39.3349	38.4201	Monofunctional C1-tetrahydrofolate synthase, mitochondrial	0	0	0.865278	933129	3.03424	0.510727	1	4.02492	0.957453	0	-1e+07
D:\groups_temp\schurgrp\LCMS_FlScJDatler1_p\S1_DIA.raw	S1_DIA	P07392	P07392	RP147_VACCW	RPO147	1.53953e+07	1.53953e+07	1.53953e+07	1.53953e+07	1.53953e+07	1.53953e+07	1.53953e+07	AVIEQSILMYPTTLLK	AVIEQSILMYPTTLLK	AVIEQSILMYPTTLLK2	2	0.00095057	0.00475703	0.000961538	0.00184502	0.00168919	0.00136612	0.00167785	0	1	15269.9	15269.9	15269.9		108218	0.871741	52.8949	52.6956	53.0936	94.6582	50.9699	103.086	DNA-directed RNA polymerase 147 kDa polypeptide	0	0	0.889282	108218	3.6972	0.583276	0.185493	0	0.996422	0	-1e+07
D:\groups_temp\schurgrp\LCMS_FlScJDatler1_p\S1_DIA.raw	S1_DIA	P07392	P07392	RP147_VACCW	RPO147	1.53953e+07	1.53953e+07	1.53953e+07	1.53953e+07	1.53953e+07	1.53953e+07	1.53953e+07	AVIEQSILM(UniMod:35)YPTTLLK	AVIEQSILMYPTTLLK	AVIEQSILM(UniMod:35)YPTTLLK2	2	0.000349162	0.0032274	0.000350754	0.00184502	0.00168919	0.00136612	0.00167785	0	1	3.77289e+06	3.77289e+06	3.77289e+06		4.80501e+07	0.874873	50.0852	49.8911	50.2823	94.7519	50.9882	89.8439	DNA-directed RNA polymerase 147 kDa polypeptide	0	0	0.904103	4.80501e+07	4.72327	0.613165	1	2.59114	0.99757	1.96577	0.513944
D:\groups_temp\schurgrp\LCMS_FlScJDatler1_p\S1_DIA.raw	S1_DIA	P07392	P07392	RP147_VACCW	RPO147	1.53953e+07	1.53953e+07	1.53953e+07	1.53953e+07	1.53953e+07	1.53953e+07	1.53953e+07	AVIEQSILM(UniMod:35)YPTTLLK	AVIEQSILMYPTTLLK	AVIEQSILM(UniMod:35)YPTTLLK3	3	0.000349162	0.000468157	0.000350754	0.00184502	0.00168919	0.00136612	0.00167785	0	1	273765	273765	273765		3.35464e+06	0.87094	50.0632	49.8644	50.2615	94.7519	50.9882	89.7613	DNA-directed RNA polymerase 147 kDa polypeptide	0	0	0.878605	3.35464e+06	4.45873	0.486312	1	1.56142	0.999647	0	-1e+07
D:\groups_temp\schurgrp\LCMS_FlScJDatler1_p\S1_DIA.raw	S1_DIA	P07392	P07392	RP147_VACCW	RPO147	1.53953e+07	1.53953e+07	1.53953e+07	1.53953e+07	1.53953e+07	1.53953e+07	1.53953e+07	AVIEYDDIK	AVIEYDDIK	AVIEYDDIK2	2	0.000349162	0.0013234	0.000350754	0.00184502	0.00168919	0.00136612	0.00167785	0	1	758296	758296	758296		2.78078e+07	0.925948	34.0622	33.8694	34.2555	21.8603	33.2262	25.9556	DNA-directed RNA polymerase 147 kDa polypeptide	0	0	0.931421	2.78078e+07	5.55615	0.272381	1	1.44709	0.999002	0	-1e+07
D:\groups_temp\schurgrp\LCMS_FlScJDatler1_p\S1_DIA.raw	S1_DIA	Q96DG6	Q96DG6	CMBL_HUMAN	CMBL	44422.9	44422.9	44422.9	44422.9	44422.9	44422.9	44422.9	AVIVIQDIFGWQLPNTR	AVIVIQDIFGWQLPNTR	AVIVIQDIFGWQLPNTR2	2	0.000349162	0.00165148	0.000350754	0.00184502	0.00168919	0.00136612	0.00167785	0	1	8051.3	8051.3	8051.3		83282.4	0.85884	58.369	58.1716	58.5672	126.714	58.3809	125.118	Carboxymethylenebutenolidase homolog	0	0	0.88887	83282.4	3.66281	0.580719	0.0590311	0	0.998755	0	-1e+07
D:\groups_temp\schurgrp\LCMS_FlScJDatler1_p\S1_DIA.raw	S1_DIA	Q9Y2C4	Q9Y2C4;F8WE28;F8WE38;H7C0W6	EXOG_HUMAN	EXOG	147445	147445	147445	147445	147445	147445	147445	AVLEQFGFPLTGTEAR	AVLEQFGFPLTGTEAR	AVLEQFGFPLTGTEAR2	2	0.000349162	0.00380204	0.000350754	0.00184502	0.00168919	0.00136612	0.00167785	0	1	30733.4	30733.4	30733.4		385064	0.932464	48.5078	48.3127	48.7029	82.2764	48.0105	84.4353	Nuclease EXOG, mitochondrial	0	0	0.617951	385064	4.3848	0.190333	0.192889	0.676358	0.997139	0	-1e+07
D:\groups_temp\schurgrp\LCMS_FlScJDatler1_p\S1_DIA.raw	S1_DIA	P01009	P01009;A0A024R6I7	A1AT_HUMAN	SERPINA1	836957	836957	836957	836957	836957	836957	836957	AVLTIDEK	AVLTIDEK	AVLTIDEK1	1	0.000349162	0.000388264	0.000350754	0.00184502	0.00168919	0.00136612	0.00167785	0	1	59036.9	59036.9	59036.9		1.05103e+06	0.938348	30.5927	30.3959	30.782	8.94021	30.5948	9.64508	Alpha-1-antitrypsin	0	0	0.698015	1.05103e+06	5.46708	0.747326	0.0912285	4.149	0.999707	0	-1e+07
D:\groups_temp\schurgrp\LCMS_FlScJDatler1_p\S1_DIA.raw	S1_DIA	P01009	P01009;A0A024R6I7	A1AT_HUMAN	SERPINA1	836957	836957	836957	836957	836957	836957	836957	AVLTIDEK	AVLTIDEK	AVLTIDEK2	2	0.00133369	0.0159966	0.00135099	0.00184502	0.00168919	0.00136612	0.00167785	0	1	836957	836957	836957		1.27141e+07	0.878211	30.6521	30.4576	30.8458	8.94021	30.5948	9.76115	Alpha-1-antitrypsin	0	0	0.896386	1.27141e+07	4.0106	0.233265	0.416796	1.19037	0.988071	0	-1e+07
D:\groups_temp\schurgrp\LCMS_FlScJDatler1_p\S1_DIA.raw	S1_DIA	P68371	P04350;P68371;Q3ZCM7;A0A075B724;M0QX14;M0QY37;M0QY85;M0QZL7;M0R0X0;M0R278	TBB4B_HUMAN	TUBB4B	366345	366345	366345	366345	366345	366345		AVLVDLEPGTM(UniMod:35)DSVR	AVLVDLEPGTMDSVR	AVLVDLEPGTM(UniMod:35)DSVR2	2	0.0021449	0.036103	0.00217391	1	0.00168919	0.00136612	0.00167785	0	0	30392.7	30392.7	30392.7		219463	0.884888	40.3939	40.2018	40.5896	46.0128	39.3017	50.0377	Tubulin beta-4B chain	0	0	0.267718	219463	2.52717	0.407281	0.058577	0	0.973474	0	-1e+07
D:\groups_temp\schurgrp\LCMS_FlScJDatler1_p\S1_DIA.raw	S1_DIA	Q14008;Q14008-2;Q14008-3	Q14008;Q14008-2;Q14008-3	CKAP5_HUMAN	CKAP5	241192	241192	241192	241192	241192	241192	241192	AVNPFLADVDK	AVNPFLADVDK	AVNPFLADVDK2	2	0.00133369	0.0167528	0.00135099	0.00184502	0.00168919	0.00136612	0.00167785	0	1	22028.9	22028.9	22028.9		183490	0.843767	40.0402	39.8467	40.234	46.5896	39.3365	48.5172	Cytoskeleton-associated protein 5	0	0	0.804984	183490	3.03779	0.381116	0.0748941	0.70621	0.987514	0	-1e+07
D:\groups_temp\schurgrp\LCMS_FlScJDatler1_p\S1_DIA.raw	S1_DIA	P31327;P31327-3	P31327;P31327-2;P31327-3;A0A669KBF2	CPSM_HUMAN	CPS1	152819	152819	152819	152819	152819	152819	152819	AVNTLNEALEFAK	AVNTLNEALEFAK	AVNTLNEALEFAK2	2	0.00110742	0.00708967	0.00112108	0.00184502	0.00168919	0.00136612	0.00167785	0	1	58540	58540	58540		1.12294e+06	0.932059	42.2759	42.0833	42.4711	61.6856	43.072	58.11	Carbamoyl-phosphate synthase [ammonia], mitochondrial	0	0	0.189247	1.12294e+06	3.91592	0.440951	0.24053	0.849351	0.994678	0	-1e+07
D:\groups_temp\schurgrp\LCMS_FlScJDatler1_p\S1_DIA.raw	S1_DIA	P21333;P21333-2	P21333;P21333-2;Q60FE5	FLNA_HUMAN	FLNA	994178	994178	994178	994178	994178	994178	994178	AVPTGDASK	AVPTGDASK	AVPTGDASK2	2	0.000349162	0.00284825	0.000350754	0.00184502	0.00168919	0.00136612	0.00167785	0	1	34652.1	34652.1	34652.1		750539	0.882528	20.7065	20.507	20.9048	-42.2489	20.5714	-40.3645	Filamin-A	0	0	0.215795	750539	2.62794	0.53622	0.449701	0.694007	0.997855	0	-1e+07
D:\groups_temp\schurgrp\LCMS_FlScJDatler1_p\S1_DIA.raw	S1_DIA	CON__cRAP015P02666	CON__cRAP015P02666	CASB_BOVIN	CSN2	22332.7	22332.7	22332.7	22332.7	22332.7	22332.7	22332.7	AVPYPQR	AVPYPQR	AVPYPQR2	2	0.00324957	0.066528	0.00324957	0.00184502	0.00168919	0.00136612	0.00167785	0	1	17692.7	17692.7	17692.7		154289	0.816496	25.594	25.3932	25.7943	-12.9827	26.0027	-15.1483	Beta-casein	0	0	0.919377	154289	2.51495	0.33318	0.0903057	0.282636	0.952189	0	-1e+07
D:\groups_temp\schurgrp\LCMS_FlScJDatler1_p\S1_DIA.raw	S1_DIA	P27348	P27348;E9PG15	1433T_HUMAN	YWHAQ	12800.9	12800.9	12800.9	12800.9	12800.9	12800.9	12800.9	AVTEQGAELSNEER	AVTEQGAELSNEER	AVTEQGAELSNEER2	2	0.00156781	0.0185862	0.00158772	0.0106383	0.00918484	0.00580046	0.0126939	0	1	12800.9	12800.9	12800.9		77624.7	0.816496	27.1954	27.0015	27.3926	-11.3108	26.3818	-7.96832	14-3-3 protein theta	0	0	0.804984	77624.7	2.8915	0.43581	1	0	0.986166	0	-1e+07
D:\groups_temp\schurgrp\LCMS_FlScJDatler1_p\S1_DIA.raw	S1_DIA	O95182	O95182;M0R0N0	NDUA7_HUMAN	NDUFA7	27745	27745	27745	27745	27745	27745	27745	AVTPAPPIK	AVTPAPPIK	AVTPAPPIK2	2	0.00133369	0.0161088	0.00135099	0.00184502	0.0118694	0.00997783	0.00167785	0	1	27745	27745	27745		310785	0.816497	29.1853	28.9871	29.3796	-2.30585	28.2483	2.70918	NADH dehydrogenase [ubiquinone] 1 alpha subcomplex subunit 7	0	0	0.893808	310785	2.98033	0.486806	1	0	0.987988	0	-1e+07
D:\groups_temp\schurgrp\LCMS_FlScJDatler1_p\S1_DIA.raw	S1_DIA	P62917	P62917;E9PKU4;E9PKZ0;E9PP36	RL8_HUMAN	RPL8	83643.6	83643.6	83643.7	83643.6	83643.6	83643.7	83643.7	AVVGVVAGGGR	AVVGVVAGGGR	AVVGVVAGGGR2	2	0.000693722	0.0045392	0.000693722	0.00184502	0.00168919	0.00136612	0.00167785	0	1	13912.5	13912.5	13912.5		101391	0.816497	28.3016	28.105	28.4997	-7.82813	27.1226	-1.57582	60S ribosomal protein L8	0	0	0.804984	101391	2.8915	0.518667	0.0874305	0.804984	0.996586	0	-1e+07
D:\groups_temp\schurgrp\LCMS_FlScJDatler1_p\S1_DIA.raw	S1_DIA	P23246;P23246-2;Q15233;Q15233-2	P23246;Q15233;P23246-2;Q15233-2;A0A7I2V464;A0A7I2V4J2;A0A7I2V4N2;A0A7I2V535;A0A7I2V5Y7;A0A7P0MRW0;A0A8Q3WMA7;C9IZL7;H7C367	NONO_HUMAN;SFPQ_HUMAN	NONO;SFPQ	60141.9	60141.9	60141.9	60141.9	60141.9	60141.9		AVVIVDDR	AVVIVDDR	AVVIVDDR2	2	0.00365042	0.0803243	0.00365042	0.071636	0.00508906	0.00253807	0.00308642	0	0	60141.9	60141.9	60141.9		265721	0.84593	29.6715	29.4796	29.8678	1.06559	29.0643	4.74612	Splicing factor, proline- and glutamine-rich	0	0	0.633345	265721	3.43593	0.51998	0.420962	0.804984	0.94284	0	-1e+07
D:\groups_temp\schurgrp\LCMS_FlScJDatler1_p\S1_DIA.raw	S1_DIA	Q02790	Q02790;F5H1U3	FKBP4_HUMAN	FKBP4	93357.9	93357.9	93357.9	93357.9	93357.9	93357.9	93357.9	AWDIAIATM(UniMod:35)K	AWDIAIATMK	AWDIAIATM(UniMod:35)K2	2	0.000349162	0.000603467	0.000350754	0.00184502	0.00168919	0.00136612	0.00167785	0	1	93357.9	93357.9	93357.9		1.05976e+06	0.896193	39.4057	39.2081	39.5998	44.6267	38.9907	47.8446	Peptidyl-prolyl cis-trans isomerase FKBP4	0	0	0.638223	1.05976e+06	4.09328	0.536232	0.315618	1.46487	0.999545	0	-1e+07
D:\groups_temp\schurgrp\LCMS_FlScJDatler1_p\S1_DIA.raw	S1_DIA	Q13451;Q13451-2	Q13451;Q13451-2	FKBP5_HUMAN	FKBP5	31890.2	31890.2	31890.2	31890.2	31890.2	31890.2	31890.2	AWDIGVATM(UniMod:35)K	AWDIGVATMK	AWDIGVATM(UniMod:35)K2	2	0.00424989	0.0835997	0.00424989	0.025	0.0264977	0.0232288	0.0267442	0	1	31890.2	31890.2	31890.2		104884	0.857763	36.3232	36.1256	36.5206	30.6231	35.4233	35.3041	Peptidyl-prolyl cis-trans isomerase FKBP5	0	0	0.415251	104884	3.2214	0.474902	0.725862	0.804984	0.940648	1.51915	0.478858
D:\groups_temp\schurgrp\LCMS_FlScJDatler1_p\S1_DIA.raw	S1_DIA	P21333;P21333-2	P21333;P21333-2;Q60FE5;A0A7P0NMY4	FLNA_HUMAN	FLNA	994178	994178	994178	994178	994178	994178	994178	AWGPGLEGGVVGK	AWGPGLEGGVVGK	AWGPGLEGGVVGK2	2	0.000349162	0.000557465	0.000350754	0.00184502	0.00168919	0.00136612	0.00167785	0	1	355700	355700	355700		5.16555e+06	0.832957	37.6483	37.4547	37.8449	37.447	36.6171	39.8528	Filamin-A	0	0	0.857881	5.16555e+06	4.11482	0.550606	1	0.820108	0.999579	0	-1e+07
D:\groups_temp\schurgrp\LCMS_FlScJDatler1_p\S1_DIA.raw	S1_DIA	Q14315;Q14315-2	Q14315;Q14315-2	FLNC_HUMAN	FLNC	1.08454e+06	1.08454e+06	1.08454e+06	1.08454e+06	1.08454e+06	1.08454e+06	1.08454e+06	AWGPGLETGQVGK	AWGPGLETGQVGK	AWGPGLETGQVGK2	2	0.000349162	0.00079415	0.000350754	0.00184502	0.00168919	0.00136612	0.00167785	0	1	299911	299911	299911		6.12467e+06	0.938214	35.1997	35.0023	35.3963	27.6431	34.5633	31.4049	Filamin-C	0	0	0.927466	6.12467e+06	5.64289	0.615321	1	0.372193	0.999401	0	-1e+07
D:\groups_temp\schurgrp\LCMS_FlScJDatler1_p\S1_DIA.raw	S1_DIA	P09669	P09669	COX6C_HUMAN	COX6C	84310.6	84310.6	84310.6	84310.6	84310.6	84310.6	84310.6	AYADFYR	AYADFYR	AYADFYR2	2	0.00095057	0.00606915	0.000961538	0.00184502	0.00168919	0.00136612	0.00167785	0	1	84310.6	84310.6	84310.6		596926	0.851898	32.3537	32.1592	32.5443	19.9295	32.8477	18.0093	Cytochrome c oxidase subunit 6C	0	0	0.860958	596926	3.15619	0.226701	0.982186	0	0.99544	0	-1e+07
D:\groups_temp\schurgrp\LCMS_FlScJDatler1_p\S1_DIA.raw	S1_DIA	P51659	P51659;A0A2R8YD50;A0A2R8YDT8;A0A2R8YEG2;A0A2R8YF45;A0A804HIR1;A0A804HK65;A0A804HKT2;A0A804HKU2;A0A804HLJ0;E7EPL9;E7ER27	DHB4_HUMAN	HSD17B4	582730	582730	582730	582730	582730	582730	582730	AYALAFAER	AYALAFAER	AYALAFAER2	2	0.00268998	0.059103	0.00272851	0.00184502	0.00168919	0.00136612	0.00167785	0	1	104752	104752	104752		0	0.880338	36.6121	36.417	36.8092	38.426	36.8722	37.2127	Peroxisomal multifunctional enzyme type 2	0	0	0	0	3.37042	0.607338	0.0327502	0.880504	0.957297	0	-1e+07
D:\groups_temp\schurgrp\LCMS_FlScJDatler1_p\S1_DIA.raw	S1_DIA	P13928;Q5VT79	P13928;Q5VT79;P13928-3;A0A075B752;A0A087WTN9;A0A087WUP0	ANXA8_HUMAN;AXA81_HUMAN	ANXA8;ANXA8L1	253500	253500	253500	253500	253500	253500		AYEEDYGSSLEEDIQADTSGYLER	AYEEDYGSSLEEDIQADTSGYLER	AYEEDYGSSLEEDIQADTSGYLER3	3	0.00927679	0.216863	0.00927679	1	0.00168919	0.00136612	0.00167785	0	0	61169.6	61169.6	61169.6		174158	0.816497	50.0852	49.8911	50.2823	79.2742	47.3974	89.8439	Annexin A8	0	0	0.76182	174158	1.7231	0.463779	1	0	0.859344	0	-1e+07
D:\groups_temp\schurgrp\LCMS_FlScJDatler1_p\S1_DIA.raw	S1_DIA	P13797;P13797-2;P13797-3	P13797;Q14651;C9JAM8;H7C4N2;P13797-2;P13797-3	PLST_HUMAN	PLS3	338044	338044	338044	338044	338044	338044		AYFHLLNQIAPK	AYFHLLNQIAPK	AYFHLLNQIAPK2	2	0.00268998	0.0578747	0.00272851	0.00184502	0.00168919	0.00136612	0.00167785	0	0	20005.5	20005.5	20005.5		0	0.816496	38.5866	38.3927	38.7816	53.618	41.1232	44.0343	Plastin-3	0	0	0	0	2.60815	0.60689	0.0338236	2.09046	0.958147	0	-1e+07
D:\groups_temp\schurgrp\LCMS_FlScJDatler1_p\S1_DIA.raw	S1_DIA	P21333;P21333-2	P21333;P21333-2;Q60FE5;A0A087WWY3;A0A7I2V3E6;A0A7P0NMY4;F8WE98	FLNA_HUMAN	FLNA	994178	994178	994178	994178	994178	994178	994178	AYGPGIEPTGNM(UniMod:35)VK	AYGPGIEPTGNMVK	AYGPGIEPTGNM(UniMod:35)VK2	2	0.00133369	0.0172661	0.00135099	0.00184502	0.00168919	0.00136612	0.00167785	0	1	209803	209803	209803		5.40873e+06	0.933165	30.7712	30.5775	30.9655	6.77054	29.9258	9.9747	Filamin-A	0	0	0.904299	5.40873e+06	4.14719	0.313277	0.0669505	0.235578	0.987136	0	-1e+07
D:\groups_temp\schurgrp\LCMS_FlScJDatler1_p\S1_DIA.raw	S1_DIA	P29401;P29401-2	P29401;P29401-2	TKT_HUMAN	TKT	205998	205998	205998	205998	205998	205998	205998	AYGQALAK	AYGQALAK	AYGQALAK1	1	0.000349162	0.00125314	0.000350754	0.00184502	0.00168919	0.00136612	0.00167785	0	1	25211.7	25211.7	25211.7		578212	0.893199	24.4872	24.2935	24.6857	-21.4056	24.4765	-21.3471	Transketolase	0	0	0.788397	578212	3.78722	0.741538	0.46561	2.29374	0.999055	0	-1e+07
D:\groups_temp\schurgrp\LCMS_FlScJDatler1_p\S1_DIA.raw	S1_DIA	P29401;P29401-2	P29401;P29401-2	TKT_HUMAN	TKT	205998	205998	205998	205998	205998	205998	205998	AYGQALAK	AYGQALAK	AYGQALAK2	2	0.000349162	0.00158149	0.000350754	0.00184502	0.00168919	0.00136612	0.00167785	0	1	100013	100013	100013		1.01439e+06	0.825247	24.5082	24.313	24.702	-21.4056	24.4765	-21.2412	Transketolase	0	0	0.792458	1.01439e+06	3.35719	0.172018	0.996423	0.785116	0.998808	0	-1e+07
D:\groups_temp\schurgrp\LCMS_FlScJDatler1_p\S1_DIA.raw	S1_DIA	P68438	P68438	RAP94_VACCW	RAP94	5.96998e+06	5.96998e+06	5.96998e+06	5.96998e+06	5.96998e+06	5.96998e+06	5.96998e+06	AYLLDANISPK	AYLLDANISPK	AYLLDANISPK2	2	0.000349162	0.000855825	0.000350754	0.00184502	0.00168919	0.00136612	0.00167785	0	1	73634.7	73634.7	73634.7		1.17528e+06	0.915953	38.8696	38.6734	39.0659	43.2576	38.4967	45.4027	RNA polymerase-associated transcription-specificity factor RAP94	0	0	0.933241	1.17528e+06	3.94091	0.449662	1	0.378454	0.999354	0	-1e+07
D:\groups_temp\schurgrp\LCMS_FlScJDatler1_p\S1_DIA.raw	S1_DIA	P13639	P13639	EF2_HUMAN	EEF2	2.05299e+06	2.05299e+06	2.05299e+06	2.05299e+06	2.05299e+06	2.05299e+06	2.05299e+06	AYLPVNESFGFTADLR	AYLPVNESFGFTADLR	AYLPVNESFGFTADLR2	2	0.000349162	0.00110227	0.000350754	0.00184502	0.00168919	0.00136612	0.00167785	0	1	1.21399e+06	1.21399e+06	1.21399e+06		8.81131e+06	0.867965	49.2911	49.098	49.4902	84.1509	48.4465	87.0868	Elongation factor 2	0	0	0.871922	8.81131e+06	4.58753	0.663062	1	0.854158	0.999169	0	-1e+07
D:\groups_temp\schurgrp\LCMS_FlScJDatler1_p\S1_DIA.raw	S1_DIA	P13639	P13639	EF2_HUMAN	EEF2	2.05299e+06	2.05299e+06	2.05299e+06	2.05299e+06	2.05299e+06	2.05299e+06	2.05299e+06	AYLPVNESFGFTADLR	AYLPVNESFGFTADLR	AYLPVNESFGFTADLR3	3	0.000349162	0.00103108	0.000350754	0.00184502	0.00168919	0.00136612	0.00167785	0	1	162651	162651	162651		1.62838e+06	0.865453	49.318	49.1214	49.5184	84.1509	48.4465	87.1756	Elongation factor 2	0	0	0.867748	1.62838e+06	3.64997	0.466838	1	1.55155	0.999222	0	-1e+07
D:\groups_temp\schurgrp\LCMS_FlScJDatler1_p\S1_DIA.raw	S1_DIA	P68698	P68698	TOP1_VACCW	TOP1	3.09766e+06	3.09766e+06	3.09766e+06	3.09766e+06	3.09766e+06	3.09766e+06	3.09766e+06	AYM(UniMod:35)ATTILEM(UniMod:35)VK	AYMATTILEMVK	AYM(UniMod:35)ATTILEM(UniMod:35)VK2	2	0.00172541	0.0241244	0.00174869	0.00184502	0.00168919	0.00136612	0.00167785	0	1	135138	135138	135138		2.46221e+06	0.873615	38.5387	38.3432	38.7325	55.319	41.5323	43.831	DNA topoisomerase 1B	0	0	0.58551	2.46221e+06	2.66801	0.719603	0.245087	2.06131	0.982118	0	-1e+07
D:\groups_temp\schurgrp\LCMS_FlScJDatler1_p\S1_DIA.raw	S1_DIA	P43155;P43155-2	P43155;H0Y4Z7;P43155-2;P43155-3;A0A7P0T9E7;A0A7P0T9R9;A0A7P0TAR1;A0A7P0TBF3	CACP_HUMAN	CRAT	197511	197511	197511	197511	197511	197511	197511	AYNTLIK	AYNTLIK	AYNTLIK1	1	0.000349162	0.00112196	0.000350754	0.00184502	0.00168919	0.00136612	0.00167785	0	1	41907.5	41907.5	41907.5		899833	0.816497	29.2109	29.0132	29.4097	5.71012	29.6171	2.79668	Carnitine O-acetyltransferase	0	0	0.82789	899833	3.81465	0.669211	1	3.21994	0.999154	0	-1e+07
D:\groups_temp\schurgrp\LCMS_FlScJDatler1_p\S1_DIA.raw	S1_DIA	Q03692	Q03692	COAA1_HUMAN	COL10A1	27464.8	27464.8	27464.8	27464.8	27464.8	27464.8	27464.8	AYPAIGTPIPFDK	AYPAIGTPIPFDK	AYPAIGTPIPFDK2	2	0.000349162	0.000365902	0.000350754	0.00411523	0.00371747	0.00706714	0.00375235	0	1	27464.8	27464.8	27464.8		677969	0.844523	43.6964	43.4984	43.8901	64.0808	43.667	62.3911	Collagen alpha-1(X) chain	0	0	0.416674	677969	3.54645	0.786042	0.249132	0	0.999724	0	-1e+07
D:\groups_temp\schurgrp\LCMS_FlScJDatler1_p\S1_DIA.raw	S1_DIA	P61981	P61981	1433G_HUMAN	YWHAG	22418.3	22418.3	22418.3	22418.3	22418.3	22418.3	22418.3	AYSEAHEISK	AYSEAHEISK	AYSEAHEISK2	2	0.0021449	0.0360316	0.00217391	0.00184502	0.00168919	0.00136612	0.00167785	0	1	10739.7	10739.7	10739.7		109000	0.816497	22.0545	21.8552	22.2497	-33.7866	22.0757	-33.5835	14-3-3 protein gamma	0	0	0.285984	109000	1.85087	0.33154	0.316692	0	0.973525	0	-1e+07
D:\groups_temp\schurgrp\LCMS_FlScJDatler1_p\S1_DIA.raw	S1_DIA	P07355;P07355-2	A6NMY6;P07355;A0A7I2V4P4;H0YKL9;H0YKS4;H0YKV8;H0YKX9;H0YKZ7;H0YLV6;H0YMD0;H0YMD9;H0YMM1;H0YMT9;H0YMU9;H0YMW4;H0YN42;H0YNB8;P07355-2;H0YKN4	ANXA2_HUMAN	ANXA2	2.32921e+06	2.32921e+06	2.32921e+06	2.32921e+06	2.32921e+06	2.32921e+06		AYTNFDAER	AYTNFDAER	AYTNFDAER2	2	0.00095057	0.0068852	0.000961538	0.00184502	0.00168919	0.00136612	0.00167785	0	0	26966.6	26966.6	26966.6		189509	0.816497	28.8463	28.6545	29.0413	-1.26764	28.6001	1.43762	Annexin A2	0	0	0.804984	189509	3.24377	0.64794	0.842226	0	0.99483	0	-1e+07
D:\groups_temp\schurgrp\LCMS_FlScJDatler1_p\S1_DIA.raw	S1_DIA	P07355;P07355-2	A6NMY6;P07355;A0A7I2V4P4;H0YKL9;H0YKS4;H0YKV8;H0YKX9;H0YKZ7;H0YLV6;H0YMD0;H0YMD9;H0YMM1;H0YMT9;H0YMU9;H0YMW4;H0YN42;H0YNB8;P07355-2;H0YKN4	ANXA2_HUMAN	ANXA2	2.32921e+06	2.32921e+06	2.32921e+06	2.32921e+06	2.32921e+06	2.32921e+06		AYTNFDAERDALNIETAIK	AYTNFDAERDALNIETAIK	AYTNFDAERDALNIETAIK3	3	0.000349162	0.000373329	0.000350754	0.00184502	0.00168919	0.00136612	0.00167785	0	0	71443.3	71443.3	71443.3		1.0101e+06	0.838156	43.1038	42.911	43.3023	60.2207	43.015	60.8327	Annexin A2	0	0	0.871852	1.0101e+06	3.60348	0.513886	0.0923674	0.804984	0.999718	0	-1e+07
D:\groups_temp\schurgrp\LCMS_FlScJDatler1_p\S1_DIA.raw	S1_DIA	P05187	P05187;P10696	PPB1_HUMAN	ALPP	216985	216985	216985	216985	216985	216985		AYTVLLYGNGPGYVLK	AYTVLLYGNGPGYVLK	AYTVLLYGNGPGYVLK2	2	5.32296e-05	5.32296e-05	5.34724e-05	0.00184502	0.00168919	0.00136612	0.00167785	0	0	85396	85396	85396		472167	0.950011	46.399	46.2048	46.5951	73.0804	45.8501	74.6353	Alkaline phosphatase, placental type	0	0	0.74823	472167	5.63627	0.69398	1	1.53339	0.99996	0	-1e+07
D:\groups_temp\schurgrp\LCMS_FlScJDatler1_p\S1_DIA.raw	S1_DIA	O75531	O75531	BAF_HUMAN	BANF1	1.14943e+06	1.14943e+06	1.14943e+06	1.14943e+06	1.14943e+06	1.14943e+06	1.14943e+06	AYVVLGQFLVLK	AYVVLGQFLVLK	AYVVLGQFLVLK2	2	0.000693722	0.00452656	0.000693722	0.00184502	0.00168919	0.00136612	0.00167785	0	1	1.14943e+06	1.14943e+06	1.14943e+06		7.27411e+06	0.909967	52.1362	51.9354	52.3362	104.365	52.9779	99.5249	Barrier-to-autointegration factor	0	0	0.875621	7.27411e+06	5.14025	0.682271	1	1.78255	0.996595	0	-1e+07
D:\groups_temp\schurgrp\LCMS_FlScJDatler1_p\S1_DIA.raw	S1_DIA	Q96EY1	Q96EY1;Q96EY1-2;I3L1T6	DNJA3_HUMAN	DNAJA3	258872	258872	258872	258872	258872	258872	258872	AYYQLAK	AYYQLAK	AYYQLAK1	1	0.000349162	0.000629394	0.000350754	0.00184502	0.00168919	0.00136612	0.00167785	0	1	156734	156734	156734		1.1373e+06	0.816496	28.6756	28.479	28.872	1.60028	29.1128	0.576431	DnaJ homolog subfamily A member 3, mitochondrial	0	0	0.819198	1.1373e+06	3.94898	0.532492	1	3.21994	0.999525	0	-1e+07
D:\groups_temp\schurgrp\LCMS_FlScJDatler1_p\S1_DIA.raw	S1_DIA	Q96EY1	Q96EY1;Q96EY1-2;I3L1T6	DNJA3_HUMAN	DNAJA3	258872	258872	258872	258872	258872	258872	258872	AYYQLAK	AYYQLAK	AYYQLAK2	2	0.000349162	0.00382713	0.000350754	0.00184502	0.00168919	0.00136612	0.00167785	0	1	155600	155600	155600		2.43949e+06	0.850657	28.6426	28.4493	28.838	1.60028	29.1128	0.386878	DnaJ homolog subfamily A member 3, mitochondrial	0	0	0.840025	2.43949e+06	4.16121	0.234866	1	0.804984	0.99712	0	-1e+07
D:\groups_temp\schurgrp\LCMS_FlScJDatler1_p\S1_DIA.raw	S1_DIA	P30086	P30086	PEBP1_HUMAN	PEBP1	440119	440119	440119	440119	440119	440119	440119	C(UniMod:4)DEPILSNR	CDEPILSNR	C(UniMod:4)DEPILSNR2	2	0.0030871	0.0654452	0.0030871	0.00184502	0.00168919	0.00136612	0.00167785	0	1	20253.2	20253.2	20253.2		93343.9	0.832953	29.1928	28.9943	29.387	0.929693	29.0497	2.73474	Phosphatidylethanolamine-binding protein 1	0	0	0.93077	93343.9	2.75725	0.247506	0.0512035	0.702742	0.95293	0	-1e+07
D:\groups_temp\schurgrp\LCMS_FlScJDatler1_p\S1_DIA.raw	S1_DIA	P07612	P07612	L1_VACCW	VACWR088	375907	375907	375907	375907	375907	375907	375907	C(UniMod:4)DIEIGNFYIR	CDIEIGNFYIR	C(UniMod:4)DIEIGNFYIR2	2	0.000349162	0.00223458	0.000350754	0.00184502	0.00168919	0.00136612	0.00167785	0	1	58211.4	58211.4	58211.4		395623	0.864385	46.1396	45.9446	46.3382	70.1401	45.3522	73.3219	Protein L1	0	0	0.860095	395623	4.02055	0.597674	1	1.57197	0.998316	0	-1e+07
D:\groups_temp\schurgrp\LCMS_FlScJDatler1_p\S1_DIA.raw	S1_DIA	P51659	P51659;A0A2R8Y7L2;A0A2R8YD50;E7ET17;P51659-2;P51659-3;A0A804HIR1;A0A804HKU2;E7EPL9;E7ER27	DHB4_HUMAN	HSD17B4	582730	582730	582730	582730	582730	582730	582730	C(UniMod:4)EAVVADVLDK	CEAVVADVLDK	C(UniMod:4)EAVVADVLDK2	2	0.00095057	0.00640421	0.000961538	0.00184502	0.00168919	0.00136612	0.00167785	0	1	25571.7	25571.7	25571.7		158268	0.886246	37.3534	37.1563	37.5508	37.6432	36.6646	38.6322	Peroxisomal multifunctional enzyme type 2	0	0	0.804984	158268	3.13012	0.784158	0.290298	1.60997	0.99519	0	-1e+07
D:\groups_temp\schurgrp\LCMS_FlScJDatler1_p\S1_DIA.raw	S1_DIA	P10809	P10809;A0A7I2V2X6;A0A7I2V369;A0A7I2V599;A0A7I2V5K3;A0A7I2V5M1;A0A7I2YQ71;A0A7I2YQK6	CH60_HUMAN	HSPD1	371525	371525	371525	371525	371525	371525	371525	C(UniMod:4)EFQDAYVLLSEK	CEFQDAYVLLSEK	C(UniMod:4)EFQDAYVLLSEK2	2	0.00840176	0.199573	0.00840176	0.00184502	0.00168919	0.00136612	0.00167785	0	1	8176.6	8176.6	8176.6		0	0.816497	45.6094	45.4137	45.8086	68.2998	45.1523	70.7711	60 kDa heat shock protein, mitochondrial	0	0	0	0	2.36084	0.628863	0.0347132	0.804984	0.869091	0	-1e+07
D:\groups_temp\schurgrp\LCMS_FlScJDatler1_p\S1_DIA.raw	S1_DIA	Q6PI47-3	Q6PI47-3	KCD18_HUMAN	KCTD18	27392.5	27392.5	27392.5	27392.5	27392.5	27392.5	27392.5	C(UniMod:4)FHELLK	CFHELLK	C(UniMod:4)FHELLK1	1	0.00701481	0.172047	0.00701481	0.0364641	0.0397554	0.0339856	0.0401235	0	1	27392.5	27392.5	27392.5		689600	0.816497	29.4188	29.2212	29.6147	5.18912	29.492	3.55156	Isoform 3 of BTB/POZ domain-containing protein KCTD18	0	0	0.804984	689600	2.36987	0.545627	0.997245	2.41495	0.885071	0	-1e+07
D:\groups_temp\schurgrp\LCMS_FlScJDatler1_p\S1_DIA.raw	S1_DIA	P12927	P12927	NPH2_VACCW	NPH2	3.97063e+06	3.97063e+06	3.97063e+06	3.97063e+06	3.97063e+06	3.97063e+06	3.97063e+06	C(UniMod:4)ITNTEINSFDEYILR	CITNTEINSFDEYILR	C(UniMod:4)ITNTEINSFDEYILR2	2	0.000349162	0.0006622	0.000350754	0.00184502	0.00168919	0.00136612	0.00167785	0	1	51924.9	51924.9	51924.9		368094	0.871355	48.6631	48.4676	48.8623	80.7603	47.6926	84.9836	RNA helicase NPH-II	0	0	0.520935	368094	3.57232	0.598822	0.101497	0.804984	0.9995	0	-1e+07
D:\groups_temp\schurgrp\LCMS_FlScJDatler1_p\S1_DIA.raw	S1_DIA	P11142	P11142;A8K7Q2;E9PKE3;E9PM13;E9PNE6;E9PS65	HSP7C_HUMAN	HSPA8	1.58426e+07	1.58426e+07	1.58426e+07	1.58426e+07	1.58426e+07	1.58426e+07	1.58426e+07	C(UniMod:4)NEIINWLDK	CNEIINWLDK	C(UniMod:4)NEIINWLDK2	2	0.000349162	0.00087164	0.000350754	0.00184502	0.00168919	0.00136612	0.00167785	0	1	586749	586749	586749		5.16176e+06	0.935682	44.4762	44.2783	44.6691	72.3846	45.702	65.7459	Heat shock cognate 71 kDa protein	0	0	0.920352	5.16176e+06	5.96058	0.593431	1	1.94194	0.999343	0	-1e+07
D:\groups_temp\schurgrp\LCMS_FlScJDatler1_p\S1_DIA.raw	S1_DIA	P07617	P07617	MCE_VACCW	PAPS	1.01328e+08	1.01328e+08	1.01328e+08	1.01328e+08	1.01328e+08	1.01328e+08	1.01328e+08	C(UniMod:4)PFPDQWIK	CPFPDQWIK	C(UniMod:4)PFPDQWIK2	2	0.000349162	0.00201108	0.000350754	0.00184502	0.00168919	0.00136612	0.00167785	0	1	1.95458e+06	1.95458e+06	1.95458e+06		2.77209e+07	0.915398	41.4009	41.2066	41.5915	57.7301	42.3859	55.8268	Cap-specific mRNA (nucleoside-2'-O-)-methyltransferase	0	0	0.915444	2.77209e+07	5.13194	0.301475	1	2.70697	0.998484	0	-1e+07
D:\groups_temp\schurgrp\LCMS_FlScJDatler1_p\S1_DIA.raw	S1_DIA	P0DMV8;P0DMV9	P0DMV8;P0DMV9;P0DMV8-2;A0A0G2JIW1;V9GZ37	HS71A_HUMAN;HS71B_HUMAN	HSPA1A;HSPA1B	5.22351e+06	5.22351e+06	5.22351e+06	5.22351e+06	5.22351e+06	5.22351e+06		C(UniMod:4)QEVISWLDANTLAEK	CQEVISWLDANTLAEK	C(UniMod:4)QEVISWLDANTLAEK2	2	0.000349162	0.00429379	0.000350754	1	0.00168919	0.00136612	0.00167785	0	0	60104.3	60104.3	60104.3		176288	0.918928	48.0216	47.8239	48.2165	79.4553	47.4364	82.5682	Heat shock 70 kDa protein 1A	0	0	0.78357	176288	3.35983	0.559429	0.165132	0.784918	0.99677	0	-1e+07
D:\groups_temp\schurgrp\LCMS_FlScJDatler1_p\S1_DIA.raw	S1_DIA	P08583	P08583	H2_VACCW	VACWR100	220916	220916	220916	220916	220916	220916	220916	C(UniMod:4)VDFGAYFIAM(UniMod:35)R	CVDFGAYFIAMR	C(UniMod:4)VDFGAYFIAM(UniMod:35)R2	2	0.0030871	0.0606997	0.0030871	0.00184502	0.00168919	0.00136612	0.00167785	0	1	20679.5	20679.5	20679.5		1.28862e+06	0.800779	46.8796	46.6821	47.0745	77.2962	46.9214	77.1069	Protein H2	0	0	0.584315	1.28862e+06	2.47801	0.609437	0.230176	0.727362	0.956194	0	-1e+07
D:\groups_temp\schurgrp\LCMS_FlScJDatler1_p\S1_DIA.raw	S1_DIA	P04318	P04318	MCES_VACCW	VACWR117	5.88976e+06	5.88976e+06	5.88976e+06	5.88976e+06	5.88976e+06	5.88976e+06	5.88976e+06	C(UniMod:4)VSDSWLK	CVSDSWLK	C(UniMod:4)VSDSWLK1	1	0.000349162	0.00376772	0.000350754	0.00184502	0.00168919	0.00136612	0.00167785	0	1	17075.6	17075.6	17075.6		198111	0.816497	34.0022	33.8049	34.1976	24.8899	33.9507	25.713	mRNA-capping enzyme regulatory subunit	0	0	0.871344	198111	3.47949	0.571296	0.37303	2.41495	0.997164	0	-1e+07
D:\groups_temp\schurgrp\LCMS_FlScJDatler1_p\S1_DIA.raw	S1_DIA	P04318	P04318	MCES_VACCW	VACWR117	5.88976e+06	5.88976e+06	5.88976e+06	5.88976e+06	5.88976e+06	5.88976e+06	5.88976e+06	C(UniMod:4)VSDSWLK	CVSDSWLK	C(UniMod:4)VSDSWLK2	2	0.00133369	0.0145975	0.00135099	0.00184502	0.00168919	0.00136612	0.00167785	0	1	82703.7	82703.7	82703.7		1.02059e+06	0.843354	34.0107	33.8147	34.2056	24.8899	33.9507	25.749	mRNA-capping enzyme regulatory subunit	0	0	0.817445	1.02059e+06	3.14706	0.181149	0.983478	0	0.989103	0	-1e+07
D:\groups_temp\schurgrp\LCMS_FlScJDatler1_p\S1_DIA.raw	S1_DIA	Q14008;Q14008-2;Q14008-3	Q14008;Q14008-2;Q14008-3	CKAP5_HUMAN	CKAP5	241192	241192	241192	241192	241192	241192	241192	DAAFEALGTALK	DAAFEALGTALK	DAAFEALGTALK2	2	0.00324957	0.0733069	0.00324957	0.00184502	0.00168919	0.00136612	0.00167785	0	1	24942	24942	24942		285298	0.816497	44.8146	44.6157	45.0111	59.536	42.9066	67.3303	Cytoskeleton-associated protein 5	0	0	0.186426	285298	2.06834	0.673939	0.284136	0.605608	0.947572	0	-1e+07
D:\groups_temp\schurgrp\LCMS_FlScJDatler1_p\S1_DIA.raw	S1_DIA	Q08188	Q08188;A0A494C0J7	TGM3_HUMAN	TGM3	15568.2	15568.2	15568.2	15568.2	15568.2	15568.2	15568.2	DAATDVASR	DAATDVASR	DAATDVASR2	2	0.00324957	0.073266	0.00324957	0.00184502	0.00168919	0.00136612	0.00167785	0	1	15137.6	15137.6	15137.6		148254	0.85876	23.7233	23.5242	23.9196	-28.772	23.1663	-25.7195	Protein-glutamine gamma-glutamyltransferase E	0	0	0.820704	148254	2.62479	0.531333	0.416139	0	0.9476	0	-1e+07
D:\groups_temp\schurgrp\LCMS_FlScJDatler1_p\S1_DIA.raw	S1_DIA	P53621;P53621-2	P53621;A0A3B3IS84;A0A3B3ISC6;A0A3B3ISK1;A0A3B3IT15;A0A3B3ITV3;A0A3B3IU89;P53621-2	COPA_HUMAN	COPA	282794	282794	282794	282794	282794	282794	282794	DADSQNPDAPEGK	DADSQNPDAPEGK	DADSQNPDAPEGK2	2	0.00666014	0.163969	0.00666014	0.00184502	0.00168919	0.00136612	0.00167785	0	1	12261.7	12261.7	12261.7		144256	0.816497	22.3574	22.1586	22.556	-38.7273	21.1625	-32.2109	Coatomer subunit alpha	0	0	0.804984	144256	2.40165	0.446188	0.0697157	0	0.889873	0	-1e+07
D:\groups_temp\schurgrp\LCMS_FlScJDatler1_p\S1_DIA.raw	S1_DIA	Q8WWQ0	Q8WWQ0;A0A8V8TPK0;A0A8V8TPV5;A0A8V8TQM4;A0A8V8TQZ3	PHIP_HUMAN	PHIP	53578	53578	53578	53578	53578	53578	53578	DADVPGTSTR	DADVPGTSTR	DADVPGTSTR2	2	0.0030871	0.0656549	0.0030871	0.0195567	0.00410959	0.00136612	0.0207065	0	1	53578	53578	53578		186283	0.883096	25.1526	24.9584	25.351	-28.8067	23.1586	-17.948	PH-interacting protein	0	0	0.929936	186283	2.74087	0.354406	1	0	0.952786	0	-1e+07
D:\groups_temp\schurgrp\LCMS_FlScJDatler1_p\S1_DIA.raw	S1_DIA	CON__cRAP039P13645;P13645	P13645;Q7Z3Y7;Q7Z3Y8;Q7Z3Z0;A0A1B0GVI3;CON__cRAP039P13645	K1C10_HUMAN	KRT10	6.27474e+06	6.27474e+06	6.27474e+06	6.27474e+06	6.27474e+06	6.27474e+06		DAEAWFNEK	DAEAWFNEK	DAEAWFNEK2	2	0.00110742	0.00717157	0.00112108	0.00184502	0.00168919	0.00136612	0.00167785	0	0	1.88123e+06	1.88123e+06	1.88123e+06		3.18831e+07	0.857763	38.5767	38.3813	38.7665	36.6795	36.4514	43.9916	Keratin, type I cytoskeletal 10	0	0	0.867912	3.18831e+07	4.42967	0.648446	1	2.5005	0.994616	0	-1e+07
D:\groups_temp\schurgrp\LCMS_FlScJDatler1_p\S1_DIA.raw	S1_DIA	Q04695	Q04695;K7ESE1	K1C17_HUMAN	KRT17	195416	195416	195415	195416	195416	195415	195415	DAEDWFFSK	DAEDWFFSK	DAEDWFFSK2	2	0.00424989	0.0856642	0.00424989	0.00184502	0.00168919	0.00136612	0.00167785	0	1	195416	195416	195416		2.6385e+06	0.866007	48.3363	48.1422	48.5339	74.055	46.0793	83.8067	Keratin, type I cytoskeletal 17	0	0	0.899789	2.6385e+06	4.18915	0.462611	1	0.773738	0.939271	0	-1e+07
D:\groups_temp\schurgrp\LCMS_FlScJDatler1_p\S1_DIA.raw	S1_DIA	P02533	P02533	K1C14_HUMAN	KRT14	3.61483e+06	3.61483e+06	3.61483e+06	3.61483e+06	3.61483e+06	3.61483e+06	908396	DAEEWFFTK	DAEEWFFTK	DAEEWFFTK2	2	0.00110742	0.00992731	0.00112108	0.00184502	0.00168919	0.00136612	0.00167785	0	1	668329	668329	668329		1.14725e+07	0.885705	47.2078	47.0131	47.4035	72.8513	45.7997	78.7746	Keratin, type I cytoskeletal 14	0	0	0.857875	1.14725e+07	4.77626	0.799643	1	2.39179	0.992563	0	-1e+07
D:\groups_temp\schurgrp\LCMS_FlScJDatler1_p\S1_DIA.raw	S1_DIA	P08779	P08779;K7ENW6	K1C16_HUMAN	KRT16	1.3676e+06	1.3676e+06	1.3676e+06	1.3676e+06	1.3676e+06	1.3676e+06	1.3676e+06	DAETWFLSK	DAETWFLSK	DAETWFLSK2	2	0.000349162	0.00321041	0.000350754	0.00184502	0.00168919	0.00136612	0.00167785	0	1	402043	402043	402043		1.50703e+07	0.936966	44.9544	44.7628	45.1506	61.804	43.084	67.9622	Keratin, type I cytoskeletal 16	0	0	0.926111	1.50703e+07	5.98177	0.598107	1	1.58385	0.997583	0	-1e+07
D:\groups_temp\schurgrp\LCMS_FlScJDatler1_p\S1_DIA.raw	S1_DIA	CON__cRAP087P02769	CON__cRAP087P02769	ALBU_BOVIN	ALB	958585	958585	958585	958585	958585	958585	958585	DAFLGSFLYEYSR	DAFLGSFLYEYSR	DAFLGSFLYEYSR2	2	0.000349162	0.000891805	0.000350754	0.00184502	0.00168919	0.00136612	0.00167785	0	1	357523	357523	357523		1.53979e+06	0.870404	55.1947	54.9949	55.3893	104.834	53.0803	113.02	Albumin	0	0	0.8539	1.53979e+06	4.46857	0.567159	1	2.39365	0.999327	0	-1e+07
D:\groups_temp\schurgrp\LCMS_FlScJDatler1_p\S1_DIA.raw	S1_DIA	P54725;P54725-2;P54725-3;P54727	P54725;P54727;A0A494C0B4;K7ELW1;K7ENJ0;P54725-2;P54725-3;Q5W0S4;Q5W0S5	RD23A_HUMAN;RD23B_HUMAN	RAD23A;RAD23B	21949.6	21949.6	21949.6	21949.6	21949.6	21949.6		DAFPVAGQK	DAFPVAGQK	DAFPVAGQK1	1	0.00682527	0.169154	0.00682527	0.061	0.00168919	0.00136612	0.00167785	0	0	7907.02	7907.02	7907.02		85042.5	0.816497	30.3032	30.1049	30.4965	1.29501	29.0866	8.83006	UV excision repair protein RAD23 homolog A	0	0	0.804984	85042.5	1.84824	0.709484	0.0881019	0	0.886785	0	-1e+07
D:\groups_temp\schurgrp\LCMS_FlScJDatler1_p\S1_DIA.raw	S1_DIA	P08133	P08133;A0A0S2Z377;E7EMC6;P08133-2;E5RK69	ANXA6_HUMAN	ANXA6	6.48235e+06	6.48235e+06	6.48235e+06	6.48235e+06	6.48235e+06	6.48235e+06	6.48235e+06	DAFVAIVQSVK	DAFVAIVQSVK	DAFVAIVQSVK2	2	0.00156781	0.0198242	0.00158772	0.00184502	0.00168919	0.00136612	0.00167785	0	1	6.48235e+06	6.48235e+06	6.48235e+06		7.36564e+07	0.846972	45.3512	45.1533	45.548	65.6621	44.2834	69.6303	Annexin A6	0	0	0.843747	7.36564e+07	4.29497	0.461787	1	3.30782	0.985258	0	-1e+07
D:\groups_temp\schurgrp\LCMS_FlScJDatler1_p\S1_DIA.raw	S1_DIA	P21333;P21333-2	P21333;P21333-2;Q60FE5	FLNA_HUMAN	FLNA	994178	994178	994178	994178	994178	994178	994178	DAGEGGLSLAIEGPSK	DAGEGGLSLAIEGPSK	DAGEGGLSLAIEGPSK2	2	0.000299927	0.000299927	0.000301294	0.00184502	0.00168919	0.00136612	0.00167785	0	1	101296	101296	101296		884065	0.863542	41.9858	41.7939	42.1815	46.2728	39.3257	57.1026	Filamin-A	0	0	0.799429	884065	4.00832	0.641645	0.998307	0.754133	0.999774	0	-1e+07
D:\groups_temp\schurgrp\LCMS_FlScJDatler1_p\S1_DIA.raw	S1_DIA	Q14315;Q14315-2	Q14315;Q14315-2	FLNC_HUMAN	FLNC	1.08454e+06	1.08454e+06	1.08454e+06	1.08454e+06	1.08454e+06	1.08454e+06	1.08454e+06	DAGEGGLSLAVEGPSK	DAGEGGLSLAVEGPSK	DAGEGGLSLAVEGPSK2	2	0.000349162	0.000461597	0.000350754	0.00184502	0.00168919	0.00136612	0.00167785	0	1	226480	226480	226480		2.25385e+06	0.847657	39.2259	39.0271	39.4186	34.726	36.1758	47.1475	Filamin-C	0	0	0.796755	2.25385e+06	4.08267	0.602542	1	0.790925	0.999652	0	-1e+07
D:\groups_temp\schurgrp\LCMS_FlScJDatler1_p\S1_DIA.raw	S1_DIA	P21333;P21333-2	P21333;P21333-2;Q60FE5	FLNA_HUMAN	FLNA	994178	994178	994178	994178	994178	994178	994178	DAGEGLLAVQITDPEGKPK	DAGEGLLAVQITDPEGKPK	DAGEGLLAVQITDPEGKPK2	2	8.94819e-05	8.94819e-05	8.989e-05	0.00184502	0.00168919	0.00136612	0.00167785	0	1	42132.9	42132.9	42132.9		149952	0.843693	41.2368	41.0432	41.4273	47.1943	39.2947	55.3244	Filamin-A	0	0	0.804984	149952	4.08706	0.589877	0.0464651	2.41495	0.999932	0	-1e+07
D:\groups_temp\schurgrp\LCMS_FlScJDatler1_p\S1_DIA.raw	S1_DIA	P21333;P21333-2	P21333;P21333-2;Q60FE5	FLNA_HUMAN	FLNA	994178	994178	994178	994178	994178	994178	994178	DAGEGLLAVQITDPEGKPK	DAGEGLLAVQITDPEGKPK	DAGEGLLAVQITDPEGKPK3	3	0.00110742	0.0120057	0.00112108	0.00184502	0.00168919	0.00136612	0.00167785	0	1	107561	107561	107561		1.17506e+06	0.861204	41.2095	41.0167	41.4038	47.1943	39.2947	55.2095	Filamin-A	0	0	0.889731	1.17506e+06	3.20135	0.340482	1	0.738145	0.99102	0	-1e+07
D:\groups_temp\schurgrp\LCMS_FlScJDatler1_p\S1_DIA.raw	S1_DIA	Q14315;Q14315-2	Q14315;Q14315-2	FLNC_HUMAN	FLNC	1.08454e+06	1.08454e+06	1.08454e+06	1.08454e+06	1.08454e+06	1.08454e+06	1.08454e+06	DAGEGLLTVQILDPEGKPK	DAGEGLLTVQILDPEGKPK	DAGEGLLTVQILDPEGKPK2	2	0.000138216	0.000138216	0.000138847	0.00184502	0.00168919	0.00136612	0.00167785	0	1	71873.6	71873.6	71873.6		114750	0.927125	46.1128	45.922	46.3103	70.8959	45.4444	73.1879	Filamin-C	0	0	0.70647	114750	4.06993	0.644079	0.0359257	1.59931	0.999896	0	-1e+07
D:\groups_temp\schurgrp\LCMS_FlScJDatler1_p\S1_DIA.raw	S1_DIA	Q14315;Q14315-2	Q14315;Q14315-2	FLNC_HUMAN	FLNC	1.08454e+06	1.08454e+06	1.08454e+06	1.08454e+06	1.08454e+06	1.08454e+06	1.08454e+06	DAGEGLLTVQILDPEGKPK	DAGEGLLTVQILDPEGKPK	DAGEGLLTVQILDPEGKPK3	3	0.000202359	0.000202359	0.000203281	0.00184502	0.00168919	0.00136612	0.00167785	0	1	162430	162430	162430		1.65416e+06	0.904126	46.0892	45.8944	46.2879	70.8959	45.4444	73.0704	Filamin-C	0	0	0.866854	1.65416e+06	4.41862	0.593127	1	0.804984	0.999847	0	-1e+07
D:\groups_temp\schurgrp\LCMS_FlScJDatler1_p\S1_DIA.raw	S1_DIA	P00505	P00505;P00505-2	AATM_HUMAN	GOT2	1.42247e+06	1.42247e+06	1.42247e+06	1.42247e+06	1.42247e+06	1.42247e+06	1.42247e+06	DAGM(UniMod:35)QLQGYR	DAGMQLQGYR	DAGM(UniMod:35)QLQGYR2	2	0.000349162	0.0014334	0.000350754	0.00184502	0.00168919	0.00136612	0.00167785	0	1	1.02248e+06	1.02248e+06	1.02248e+06		1.63369e+07	0.93895	28.5071	28.3096	28.7046	-4.91547	27.6081	-0.391926	Aspartate aminotransferase, mitochondrial	0	0	0.956795	1.63369e+07	5.99509	0.745222	1	3.78239	0.998919	0	-1e+07
D:\groups_temp\schurgrp\LCMS_FlScJDatler1_p\S1_DIA.raw	S1_DIA	P38646	P38646;A0A7I2V2G2;A0A7I2V2S7;A0A7I2YQB2;D6RCD7;A0A7I2V3F7;H0Y8K0	GRP75_HUMAN	HSPA9	352102	352102	352102	352102	352102	352102	352102	DAGQISGLNVLR	DAGQISGLNVLR	DAGQISGLNVLR2	2	0.000349162	0.00103677	0.000350754	0.00184502	0.00168919	0.00136612	0.00167785	0	1	270369	270369	270369		2.79982e+06	0.943785	41.692	41.4975	41.883	50.0541	39.7111	56.2981	Stress-70 protein, mitochondrial	0	0	0.92692	2.79982e+06	4.9495	0.375699	1	1.63672	0.999218	0	-1e+07
D:\groups_temp\schurgrp\LCMS_FlScJDatler1_p\S1_DIA.raw	S1_DIA	P11142	P11142;P11142-2;E9PI65;E9PK54;E9PKE3;E9PLF4;E9PN89;E9PQK7;E9PQQ4	HSP7C_HUMAN	HSPA8	1.58426e+07	1.58426e+07	1.58426e+07	1.58426e+07	1.58426e+07	1.58426e+07	1.58426e+07	DAGTIAGLNVLR	DAGTIAGLNVLR	DAGTIAGLNVLR2	2	0.000349162	0.00418752	0.000350754	0.00184502	0.00168919	0.00136612	0.00167785	0	1	1.58426e+07	1.58426e+07	1.58426e+07		1.62729e+08	0.886224	44.1245	43.9307	44.3227	57.8528	42.4284	64.1252	Heat shock cognate 71 kDa protein	0	0	0.916913	1.62729e+08	4.91756	0.35189	1	3.49315	0.996849	0	-1e+07
D:\groups_temp\schurgrp\LCMS_FlScJDatler1_p\S1_DIA.raw	S1_DIA	P11142	P11142;P11142-2;E9PI65;E9PK54;E9PKE3;E9PLF4;E9PN89;E9PQK7;E9PQQ4	HSP7C_HUMAN	HSPA8	1.58426e+07	1.58426e+07	1.58426e+07	1.58426e+07	1.58426e+07	1.58426e+07	1.58426e+07	DAGTIAGLNVLR	DAGTIAGLNVLR	DAGTIAGLNVLR3	3	0.000349162	0.000482461	0.000350754	0.00184502	0.00168919	0.00136612	0.00167785	0	1	117523	117523	117523		1.53733e+06	0.828522	44.112	43.9164	44.3096	57.8528	42.4284	64.0698	Heat shock cognate 71 kDa protein	0	0	0.940841	1.53733e+06	4.07062	0.521596	1	0.804984	0.999636	0	-1e+07
D:\groups_temp\schurgrp\LCMS_FlScJDatler1_p\S1_DIA.raw	S1_DIA	P0DMV8;P0DMV9	P0DMV8;P0DMV9;P34931;P0DMV8-2;A0A0G2JIW1;Q53FA3	HS71A_HUMAN;HS71B_HUMAN	HSPA1A;HSPA1B	5.22351e+06	5.22351e+06	5.22351e+06	5.22351e+06	5.22351e+06	5.22351e+06		DAGVIAGLNVLR	DAGVIAGLNVLR	DAGVIAGLNVLR2	2	0.000349162	0.00157793	0.000350754	1	0.00168919	0.00136612	0.00167785	0	0	5.22351e+06	5.22351e+06	5.22351e+06		3.06607e+07	0.921298	46.8707	46.6731	47.0614	70.1379	45.352	77.0607	Heat shock 70 kDa protein 1A	0	0	0.925417	3.06607e+07	5.47905	0.592308	1	3.6433	0.99881	0	-1e+07
D:\groups_temp\schurgrp\LCMS_FlScJDatler1_p\S1_DIA.raw	S1_DIA	P21333;P21333-2	P21333;P21333-2;Q60FE5;H0Y5C6	FLNA_HUMAN	FLNA	994178	994178	994178	994178	994178	994178	994178	DAGYGGLSLSIEGPSK	DAGYGGLSLSIEGPSK	DAGYGGLSLSIEGPSK2	2	0.000349162	0.000430224	0.000350754	0.00184502	0.00168919	0.00136612	0.00167785	0	1	994178	994178	994178		7.81026e+06	0.889357	44.2382	44.0416	44.4362	54.6425	41.3367	64.6377	Filamin-A	0	0	0.869375	7.81026e+06	4.64057	0.60878	1	0.525821	0.999675	0	-1e+07
D:\groups_temp\schurgrp\LCMS_FlScJDatler1_p\S1_DIA.raw	S1_DIA	P31948;P31948-2;P31948-3	P31948;P31948-2;P31948-3	STIP1_HUMAN	STIP1	17125.4	17125.4	17125.4	17125.4	17125.4	17125.4	17125.4	DAIHFYNK	DAIHFYNK	DAIHFYNK1	1	0.0030871	0.0648344	0.0030871	0.00340136	0.00168919	0.00136612	0.00308642	0	1	17125.4	17125.4	17125.4		0	0.816497	29.2778	29.0787	29.4761	3.57213	29.2579	3.02874	Stress-induced-phosphoprotein 1	0	0	0	0	2.60815	0.621439	0.0327387	2.41495	0.953349	0	-1e+07
D:\groups_temp\schurgrp\LCMS_FlScJDatler1_p\S1_DIA.raw	S1_DIA	P31948;P31948-2;P31948-3	P31948;P31948-2;P31948-3	STIP1_HUMAN	STIP1	17125.4	17125.4	17125.4	17125.4	17125.4	17125.4	17125.4	DAIHFYNK	DAIHFYNK	DAIHFYNK2	2	0.00440159	0.0963316	0.00440159	0.00340136	0.00168919	0.00136612	0.00308642	0	1	11051.1	11051.1	11051.1		1.11952e+06	0.816497	29.2376	29.0384	29.4361	3.57213	29.2579	2.88849	Stress-induced-phosphoprotein 1	0	0	0.608246	1.11952e+06	2.17314	0.386544	0.36668	1.76066	0.932222	0	-1e+07
D:\groups_temp\schurgrp\LCMS_FlScJDatler1_p\S1_DIA.raw	S1_DIA	Q96P63;Q96P63-2	Q96P63;Q96P63-2	SPB12_HUMAN	SERPINB12	41602.7	41602.7	41602.7	41602.7	41602.7	41602.7	41602.7	DAINAETVLVLVNAVYFK	DAINAETVLVLVNAVYFK	DAINAETVLVLVNAVYFK2	2	0.000349162	0.00284825	0.000350754	0.00184502	0.00168919	0.00136612	0.00167785	0	1	7349.25	7349.25	7349.25		46686.5	0.84656	66.9487	66.7486	67.1452	144.335	63.331	154.571	Serpin B12	0	0	0.804984	46686.5	4.02154	0.747021	0.171268	0	0.997855	0	-1e+07
D:\groups_temp\schurgrp\LCMS_FlScJDatler1_p\S1_DIA.raw	S1_DIA	CON__cRAP087P02769	CON__cRAP087P02769	ALBU_BOVIN	ALB	958585	958585	958585	958585	958585	958585	958585	DAIPENLPPLTADFAEDK	DAIPENLPPLTADFAEDK	DAIPENLPPLTADFAEDK2	2	0.000349162	0.000549403	0.000350754	0.00184502	0.00168919	0.00136612	0.00167785	0	1	141594	141594	141594		286523	0.936381	50.879	50.6814	51.0732	82.3388	48.0244	93.2702	Albumin	0	0	0.650775	286523	4.65951	0.28567	1	2.18383	0.999586	0	-1e+07
D:\groups_temp\schurgrp\LCMS_FlScJDatler1_p\S1_DIA.raw	S1_DIA	P08133	P08133;A0A0S2Z377;E5RI05;E5RJF5;E5RK63;P08133-2	ANXA6_HUMAN	ANXA6	6.48235e+06	6.48235e+06	6.48235e+06	6.48235e+06	6.48235e+06	6.48235e+06	6.48235e+06	DAISGIGTDEK	DAISGIGTDEK	DAISGIGTDEK2	2	0.000349162	0.00125084	0.000350754	0.00184502	0.00168919	0.00136612	0.00167785	0	1	582108	582108	582108		1.39409e+07	0.856285	30.9492	30.7595	31.143	2.56862	29.1815	10.3083	Annexin A6	0	0	0.853363	1.39409e+07	4.30884	0.351574	1	2.39691	0.999057	0	-1e+07
D:\groups_temp\schurgrp\LCMS_FlScJDatler1_p\S1_DIA.raw	S1_DIA	Q8NGZ6	Q8NGZ6	OR6F1_HUMAN	OR6F1	19934.6	19934.6	19934.6	19934.6	19934.6	19934.6	19934.6	DALDLIK	DALDLIK	DALDLIK1	1	0.00234522	0.0402354	0.00237812	0.00783699	0.0131868	0.00997783	0.00985915	0	1	19934.6	19934.6	19934.6		93713.3	0.861371	39.0301	38.8344	39.229	44.9922	39.0977	46.2196	Olfactory receptor 6F1	0	0	0.804984	93713.3	3.06274	0.508024	0.0998555	3.21994	0.970527	0	-1e+07
D:\groups_temp\schurgrp\LCMS_FlScJDatler1_p\S1_DIA.raw	S1_DIA	P07355;P07355-2	A6NMY6;P07355;A0A7I2V4P4;H0YKL9;H0YKS4;H0YKV8;H0YKX9;H0YKZ7;H0YLV6;H0YMD0;H0YMD9;H0YMM1;H0YMT9;H0YMU9;H0YMW4;H0YN42;H0YNB8;P07355-2;H0YKN4	ANXA2_HUMAN	ANXA2	2.32921e+06	2.32921e+06	2.32921e+06	2.32921e+06	2.32921e+06	2.32921e+06		DALNIETAIK	DALNIETAIK	DALNIETAIK2	2	0.000248731	0.000248731	0.000249865	0.00184502	0.00168919	0.00136612	0.00167785	0	0	200615	200615	200615		3.67335e+06	0.891361	39.6933	39.5	39.8911	43.5152	38.5965	48.434	Annexin A2	0	0	0.915644	3.67335e+06	4.82311	0.507811	1	2.45707	0.999812	0	-1e+07
D:\groups_temp\schurgrp\LCMS_FlScJDatler1_p\S1_DIA.raw	S1_DIA	P49406	P49406;S4R3W9;S4R455	RM19_HUMAN	MRPL19	82175.9	82175.9	82175.9	82175.9	82175.9	82175.9	82175.9	DALPEYSTFDVNM(UniMod:35)K	DALPEYSTFDVNMK	DALPEYSTFDVNM(UniMod:35)K2	2	0.000133319	0.000133319	0.000133927	0.00184502	0.00168919	0.00136612	0.00167785	0	1	64526.2	64526.2	64526.2		1.26898e+06	0.871592	41.803	41.6104	41.9915	46.608	39.3365	56.5671	39S ribosomal protein L19, mitochondrial	0	0	0.804984	1.26898e+06	4.16667	0.714338	0.205032	0.554529	0.999899	0	-1e+07
D:\groups_temp\schurgrp\LCMS_FlScJDatler1_p\S1_DIA.raw	S1_DIA	P21333;P21333-2	P21333;P21333-2;Q60FE5;A0A7P0NMY4	FLNA_HUMAN	FLNA	994178	994178	994178	994178	994178	994178	994178	DAPQDFHPDR	DAPQDFHPDR	DAPQDFHPDR2	2	4.97546e-05	4.97546e-05	4.99814e-05	0.00184502	0.00168919	0.00136612	0.00167785	0	1	58230.5	58230.5	58230.5		384372	0.936672	25.7582	25.5578	25.9514	-18.2503	25.1224	-13.9426	Filamin-A	0	0	0.900943	384372	4.54467	0.349443	0.297493	0	0.999962	0	-1e+07
D:\groups_temp\schurgrp\LCMS_FlScJDatler1_p\S1_DIA.raw	S1_DIA	Q9UL16;Q9UL16-2	Q9UL16;A0A087WUV1;A0A087X182;Q9UL16-2	CFA45_HUMAN	CFAP45	354524	354524	354524	354524	354524	354524	354524	DAQILEK	DAQILEK	DAQILEK1	1	0.00440159	0.091058	0.00440159	0.0258621	0.0272109	0.024	0.02746	0	1	354524	354524	354524		4.96485e+06	0.838839	27.0534	26.8542	27.2514	-8.39984	27.0275	-8.53254	Cilia- and flagella-associated protein 45	0	0	0.84871	4.96485e+06	3.59746	0.534638	1	2.46891	0.935693	1.91922	0.556827
D:\groups_temp\schurgrp\LCMS_FlScJDatler1_p\S1_DIA.raw	S1_DIA	CON__cRAP097P15252	CON__cRAP097P15252	REF_HEVBR		650533	650533	650533					DASIQVVSAIR	DASIQVVSAIR	DASIQVVSAIR2	2	0.000349162	0.00215138	0.000350754	1	0.00168919	0.00136612	1	0	1	443047	443047	443047		8.52307e+06	0.868326	39.0644	38.8684	39.2581	39.2605	37.1187	46.3901	Rubber elongation factor protein	0	0	0.865302	8.52307e+06	4.60656	0.548051	1	3.21975	0.998379	0	-1e+07
D:\groups_temp\schurgrp\LCMS_FlScJDatler1_p\S1_DIA.raw	S1_DIA	P81605;P81605-2	P81605;P81605-2	DCD_HUMAN	DCD	464651	464651	464651	464651	464651	464651	464651	DAVEDLESVGK	DAVEDLESVGK	DAVEDLESVGK2	2	0.000349162	0.000679512	0.000350754	0.00184502	0.00168919	0.00136612	0.00167785	0	1	171419	171419	171419		3.34108e+06	0.924089	38.2875	38.09	38.4787	27.0917	34.438	42.9441	Dermcidin	0	0	0.971283	3.34108e+06	5.13695	0.47306	1	1.34366	0.999487	0	-1e+07
D:\groups_temp\schurgrp\LCMS_FlScJDatler1_p\S1_DIA.raw	S1_DIA	P62805	P62805	H4_HUMAN	H4C16	1.52173e+08	1.52173e+08	1.52173e+08	1.52173e+08	1.52173e+08	1.52173e+08	1.52173e+08	DAVTYTEHAK	DAVTYTEHAK	DAVTYTEHAK2	2	0.0021449	0.0295933	0.00217391	0.00184502	0.00168919	0.00136612	0.00167785	0	1	1.43971e+07	1.43971e+07	1.43971e+07		4.47336e+08	0.909094	23.3338	23.1397	23.5316	-30.0853	22.8735	-27.948	Histone H4	0	0	0.933879	4.47336e+08	5.1766	0.425407	1	1.79019	0.978152	0	-1e+07
D:\groups_temp\schurgrp\LCMS_FlScJDatler1_p\S1_DIA.raw	S1_DIA	P62805	P62805	H4_HUMAN	H4C16	1.52173e+08	1.52173e+08	1.52173e+08	1.52173e+08	1.52173e+08	1.52173e+08	1.52173e+08	DAVTYTEHAKR	DAVTYTEHAKR	DAVTYTEHAKR2	2	0.000158201	0.000158201	0.000158922	0.00184502	0.00168919	0.00136612	0.00167785	0	1	82099.2	82099.2	82099.2		839985	0.875989	21.908	21.7107	22.108	-37.1129	21.4463	-34.2767	Histone H4	0	0	0.882591	839985	4.51569	0.596595	1	1.25327	0.999881	0	-1e+07
D:\groups_temp\schurgrp\LCMS_FlScJDatler1_p\S1_DIA.raw	S1_DIA	P62805	P62805	H4_HUMAN	H4C16	1.52173e+08	1.52173e+08	1.52173e+08	1.52173e+08	1.52173e+08	1.52173e+08	1.52173e+08	DAVTYTEHAKR	DAVTYTEHAKR	DAVTYTEHAKR3	3	0.000349162	0.00080767	0.000350754	0.00184502	0.00168919	0.00136612	0.00167785	0	1	233739	233739	233739		4.24046e+06	0.860071	21.9425	21.744	22.1426	-37.1129	21.4463	-34.1118	Histone H4	0	0	0.872078	4.24046e+06	4.41609	0.552063	1	0.533994	0.999391	0	-1e+07
D:\groups_temp\schurgrp\LCMS_FlScJDatler1_p\S1_DIA.raw	S1_DIA	P08133	P08133;A0A0S2Z377;E5RJF5;E5RK63;P08133-2	ANXA6_HUMAN	ANXA6	6.48235e+06	6.48235e+06	6.48235e+06	6.48235e+06	6.48235e+06	6.48235e+06	6.48235e+06	DAYERDLEADIIGDTSGHFQK	DAYERDLEADIIGDTSGHFQK	DAYERDLEADIIGDTSGHFQK3	3	0.000132292	0.000132292	0.000132895	0.00184502	0.00168919	0.00136612	0.00167785	0	1	378102	378102	378102		7.36794e+06	0.911367	41.8015	41.6089	41.99	60.0002	42.9872	56.5631	Annexin A6	0	0	0.942731	7.36794e+06	5.23646	0.59161	1	0.900489	0.9999	0	-1e+07
D:\groups_temp\schurgrp\LCMS_FlScJDatler1_p\S1_DIA.raw	S1_DIA	P08133	P08133;A0A0S2Z377;E5RJF5;E5RK63;P08133-2	ANXA6_HUMAN	ANXA6	6.48235e+06	6.48235e+06	6.48235e+06	6.48235e+06	6.48235e+06	6.48235e+06	6.48235e+06	DAYERDLEADIIGDTSGHFQK	DAYERDLEADIIGDTSGHFQK	DAYERDLEADIIGDTSGHFQK4	4	0.000275514	0.000275514	0.00027677	0.00184502	0.00168919	0.00136612	0.00167785	0	1	352289	352289	352289		3.4807e+06	0.941058	41.7822	41.5915	41.9756	60.0002	42.9872	56.513	Annexin A6	0	0	0.976791	3.4807e+06	5.64901	0.53092	1	0	0.999792	0	-1e+07
D:\groups_temp\schurgrp\LCMS_FlScJDatler1_p\S1_DIA.raw	S1_DIA	P05807	P05807	NTP1_VACCW	NPH1	2.84099e+06	2.84099e+06	2.84099e+06	2.84099e+06	2.84099e+06	2.84099e+06	2.84099e+06	DC(UniMod:4)IFINYDDQNFR	DCIFINYDDQNFR	DC(UniMod:4)IFINYDDQNFR2	2	0.000349162	0.000701806	0.000350754	0.00184502	0.00168919	0.00136612	0.00167785	0	1	87242	87242	87242		507900	0.859398	45.8128	45.6145	46.0067	63.0862	43.3433	71.7221	Nucleoside triphosphatase I	0	0	0.809867	507900	3.5795	0.537785	0.196159	1.59972	0.999471	0	-1e+07
D:\groups_temp\schurgrp\LCMS_FlScJDatler1_p\S1_DIA.raw	S1_DIA	P10809	P10809;A0A7I2V2X6;A0A7I2V599;A0A7I2YQK6	CH60_HUMAN	HSPD1	371525	371525	371525	371525	371525	371525	371525	DDAM(UniMod:35)LLK	DDAMLLK	DDAM(UniMod:35)LLK1	1	0.00440159	0.0978156	0.00440159	0.00184502	0.00168919	0.00136612	0.00167785	0	1	36226	36226	36226		738961	0.905463	29.798	29.6056	29.9959	-2.60734	28.1573	5.54499	60 kDa heat shock protein, mitochondrial	0	0	0.867442	738961	3.82019	0.313532	0.115422	2.40211	0.931249	0	-1e+07
D:\groups_temp\schurgrp\LCMS_FlScJDatler1_p\S1_DIA.raw	S1_DIA	P10809	P10809;A0A7I2V2X6;A0A7I2V599;A0A7I2YQK6	CH60_HUMAN	HSPD1	371525	371525	371525	371525	371525	371525	371525	DDAM(UniMod:35)LLK	DDAMLLK	DDAM(UniMod:35)LLK2	2	0.00095057	0.00678618	0.000961538	0.00184502	0.00168919	0.00136612	0.00167785	0	1	58565.2	58565.2	58565.2		1.62533e+06	0.939063	29.7221	29.5258	29.9151	-2.60734	28.1573	5.04588	60 kDa heat shock protein, mitochondrial	0	0	0.934029	1.62533e+06	4.42692	0.43861	1	1.51185	0.994904	0	-1e+07
D:\groups_temp\schurgrp\LCMS_FlScJDatler1_p\S1_DIA.raw	S1_DIA	P54578	P54578;P54578-2	UBP14_HUMAN	USP14	136630	136630	136630	136630	136630	136630	136630	DDDWGNIK	DDDWGNIK	DDDWGNIK1	1	0.00110742	0.0110657	0.00112108	0.00184502	0.00168919	0.00136612	0.00167785	0	1	22538	22538	22538		214202	0.816497	33.6593	33.4619	33.8513	14.7085	31.9111	23.9845	Ubiquitin carboxyl-terminal hydrolase 14	0	0	0.804984	214202	3.41313	0.25707	0.0861523	2.78945	0.991717	0	-1e+07
D:\groups_temp\schurgrp\LCMS_FlScJDatler1_p\S1_DIA.raw	S1_DIA	P54578	P54578;P54578-2	UBP14_HUMAN	USP14	136630	136630	136630	136630	136630	136630	136630	DDDWGNIK	DDDWGNIK	DDDWGNIK2	2	0.00156781	0.019341	0.00158772	0.00184502	0.00168919	0.00136612	0.00167785	0	1	53917	53917	53917		946478	0.929846	33.6206	33.4235	33.8132	14.7085	31.9111	23.7689	Ubiquitin carboxyl-terminal hydrolase 14	0	0	0.895571	946478	4.02651	0.602883	1	0.941913	0.985612	0	-1e+07
D:\groups_temp\schurgrp\LCMS_FlScJDatler1_p\S1_DIA.raw	S1_DIA	P61254	P61254;J3QQQ9;J3QRC4;Q9UNX3;E5RIT6;J3QQV1;J3QRI7	RL26_HUMAN	RPL26	27493.3	27493.3	27493.3	27493.3	27493.3	27493.3		DDEVQVVR	DDEVQVVR	DDEVQVVR2	2	0.00110742	0.00889436	0.00112108	0.00783699	0.00168919	0.00136612	0.00167785	0	0	14091.4	14091.4	14091.4		336940	0.858239	28.6504	28.4523	28.8421	-8.87846	26.9366	0.431453	60S ribosomal protein L26	0	0	0.97693	336940	3.77139	0.688342	0.378313	0.804984	0.993332	0	-1e+07
D:\groups_temp\schurgrp\LCMS_FlScJDatler1_p\S1_DIA.raw	S1_DIA	P38646	P38646;A0A7I2V2G2;A0A7I2V2S7;A0A7I2YQB2;D6RCD7;A0A7I2V3F7;H0Y8S0	GRP75_HUMAN	HSPA9	352102	352102	352102	352102	352102	352102	352102	DDIENM(UniMod:35)VK	DDIENMVK	DDIENM(UniMod:35)VK2	2	0.00110742	0.00842032	0.00112108	0.00184502	0.00168919	0.00136612	0.00167785	0	1	70527.4	70527.4	70527.4		1.07002e+06	0.9462	26.5335	26.3403	26.7295	-18.8717	24.9889	-9.71416	Stress-70 protein, mitochondrial	0	0	0.892059	1.07002e+06	3.15044	0.331185	0.379327	0.452948	0.993685	0	-1e+07
D:\groups_temp\schurgrp\LCMS_FlScJDatler1_p\S1_DIA.raw	S1_DIA	P08583	P08583	H2_VACCW	VACWR100	220916	220916	220916	220916	220916	220916	220916	DDIFEFK	DDIFEFK	DDIFEFK1	1	0.000349162	0.00343122	0.000350754	0.00184502	0.00168919	0.00136612	0.00167785	0	1	47746.6	47746.6	47746.6		386349	0.873099	43.8094	43.6146	44.0034	58.7035	42.6997	62.8102	Protein H2	0	0	0.796492	386349	4.19911	0.627947	0.404739	2.7623	0.997417	2.42907	0.411387
D:\groups_temp\schurgrp\LCMS_FlScJDatler1_p\S1_DIA.raw	S1_DIA	P08583	P08583	H2_VACCW	VACWR100	220916	220916	220916	220916	220916	220916	220916	DDIFEFK	DDIFEFK	DDIFEFK2	2	0.00110742	0.0121067	0.00112108	0.00184502	0.00168919	0.00136612	0.00167785	0	1	70373.1	70373.1	70373.1		996139	0.891597	43.7769	43.5782	43.9679	58.7035	42.6997	62.6865	Protein H2	0	0	0.836268	996139	3.09337	0.231948	1	0.760779	0.990945	0	-1e+07
D:\groups_temp\schurgrp\LCMS_FlScJDatler1_p\S1_DIA.raw	S1_DIA	P20636	P20636	ETF2_VACCW	VETFL	1.2628e+07	1.2628e+07	1.2628e+07	1.2628e+07	1.2628e+07	1.2628e+07	1.2628e+07	DDIIIYSHK	DDIIIYSHK	DDIIIYSHK2	2	0.000349162	0.00282311	0.000350754	0.00184502	0.00168919	0.00136612	0.00167785	0	1	535539	535539	535539		1.2079e+07	0.855989	30.9492	30.7595	31.143	10.5801	30.9168	10.3083	Early transcription factor 82 kDa subunit	0	0	0	1.2079e+07	3.42541	0.488494	1	2.41202	0.997874	0	-1e+07
D:\groups_temp\schurgrp\LCMS_FlScJDatler1_p\S1_DIA.raw	S1_DIA	O75367-1;O75367-3	A0A8I5KRC6;O75367-1;O75367-3	H2AY_HUMAN	MACROH2A1	734804	734804	734804	734804	734804	734804	676248	DDLGNTLEK	DDLGNTLEK	DDLGNTLEK1	1	0.00110742	0.00878576	0.00112108	0.00184502	0.00168919	0.00136612	0.00167785	0	1	9932.07	9932.07	9932.07		0	0.816497	30.1579	29.9616	30.3565	-0.150067	28.8888	8.16152	Isoform 2 of Core histone macro-H2A.1	0	0	0.000545769	0	2.82737	0.508818	0.0836297	2.41495	0.993413	0	-1e+07
D:\groups_temp\schurgrp\LCMS_FlScJDatler1_p\S1_DIA.raw	S1_DIA	P12814;P12814-2;P12814-3;P12814-4	P12814;P12814-2;P12814-3;P12814-4;A0A7I2V4Y4;A0A804HII9;A0A804HIN7;A0A804HJN7;A0A804HJQ9;A0A804HJU8;A0A804HK61;A0A804HKE2;A0A804HL31;A0A804HLD0;A0A804HLF4;G3V2N5;G3V2W4;H9KV75	ACTN1_HUMAN	ACTN1	45399.1	45399.1	45399.1	45399.1	45399.1	45399.1	45399.1	DDPLTNLNTAFDVAEK	DDPLTNLNTAFDVAEK	DDPLTNLNTAFDVAEK2	2	0.00253398	0.0473288	0.00257009	0.00184502	0.00168919	0.00136612	0.00167785	0	1	18711.1	18711.1	18711.1		253852	0.868227	50.9203	50.7225	51.1144	81.6072	47.8657	93.4783	Alpha-actinin-1	0	0	0.940461	253852	3.14228	0.60476	0.962416	0	0.965511	0	-1e+07
D:\groups_temp\schurgrp\LCMS_FlScJDatler1_p\S1_DIA.raw	S1_DIA	P29401;P29401-2	P29401;P29401-2	TKT_HUMAN	TKT	205998	205998	205998	205998	205998	205998	205998	DDQVTVIGAGVTLHEALAAAELLK	DDQVTVIGAGVTLHEALAAAELLK	DDQVTVIGAGVTLHEALAAAELLK3	3	0.000349162	0.000624256	0.000350754	0.00184502	0.00168919	0.00136612	0.00167785	0	1	22101.5	22101.5	22101.5		230824	0.895098	58.0625	57.8655	58.2558	124.866	57.8948	124.01	Transketolase	0	0	0.882975	230824	3.92106	0.422746	1	0.319403	0.999529	0	-1e+07
D:\groups_temp\schurgrp\LCMS_FlScJDatler1_p\S1_DIA.raw	S1_DIA	P07814	P07814;V9GYZ6;V9GZ76	SYEP_HUMAN	EPRS1	74395.9	74395.9	74395.9	74395.9	74395.9	74395.9	74395.9	DDVSISVEEGK	DDVSISVEEGK	DDVSISVEEGK2	2	0.00424989	0.086082	0.00424989	0.00184502	0.00168919	0.00136612	0.00167785	0	1	18241.8	18241.8	18241.8		297300	0.816497	32.267	32.0733	32.4585	8.58922	30.4963	17.5067	Bifunctional glutamate/proline--tRNA ligase	0	0	0.396556	297300	2.33789	0.35851	0.0331527	0.701874	0.938993	0	-1e+07
D:\groups_temp\schurgrp\LCMS_FlScJDatler1_p\S1_DIA.raw	S1_DIA	Q08945	Q08945	SSRP1_HUMAN	SSRP1	1.62535e+06	1.62535e+06	1.62535e+06	1.62535e+06	1.62535e+06	1.62535e+06	1.62535e+06	DEDISLTLNM(UniMod:35)NEEEVEK	DEDISLTLNMNEEEVEK	DEDISLTLNM(UniMod:35)NEEEVEK2	2	0.00234522	0.041575	0.00237812	0.00184502	0.00168919	0.00136612	0.00167785	0	1	34145.2	34145.2	34145.2		0	0.841848	41.7244	41.5299	41.9108	46.3701	39.3312	56.3715	FACT complex subunit SSRP1	0	0	0	0	3.20564	0.420971	0.0361195	1.60997	0.969576	0	-1e+07
D:\groups_temp\schurgrp\LCMS_FlScJDatler1_p\S1_DIA.raw	S1_DIA	O75531	O75531	BAF_HUMAN	BANF1	1.14943e+06	1.14943e+06	1.14943e+06	1.14943e+06	1.14943e+06	1.14943e+06	1.14943e+06	DEDLFREWLK	DEDLFREWLK	DEDLFREWLK2	2	0.000117995	0.000117995	0.000118534	0.00184502	0.00168919	0.00136612	0.00167785	0	1	40991.7	40991.7	40991.7		610102	0.872506	47.4095	47.2138	47.608	81.951	47.9393	79.7734	Barrier-to-autointegration factor	0	0	0.82137	610102	4.003	0.79519	1	3.26461	0.999911	0	-1e+07
D:\groups_temp\schurgrp\LCMS_FlScJDatler1_p\S1_DIA.raw	S1_DIA	O75531	O75531	BAF_HUMAN	BANF1	1.14943e+06	1.14943e+06	1.14943e+06	1.14943e+06	1.14943e+06	1.14943e+06	1.14943e+06	DEDLFREWLK	DEDLFREWLK	DEDLFREWLK3	3	0.00156781	0.0190381	0.00158772	0.00184502	0.00168919	0.00136612	0.00167785	0	1	27236.8	27236.8	27236.8		691348	0.816497	47.3905	47.1995	47.5872	81.951	47.9393	79.6805	Barrier-to-autointegration factor	0	0	0.833524	691348	2.39841	0.478981	1	0.258596	0.985834	0	-1e+07
D:\groups_temp\schurgrp\LCMS_FlScJDatler1_p\S1_DIA.raw	S1_DIA	Q9NZ01	Q9NZ01;M0R2N5	TECR_HUMAN	TECR	30866.5	30866.5	30866.5	30866.5	30866.5	30866.5	30866.5	DEDVLQK	DEDVLQK	DEDVLQK1	1	0.0021449	0.0359532	0.00217391	0.00184502	0.00168919	0.00136612	0.00167785	0	1	17622.7	17622.7	17622.7		105376	0.929914	26.2196	26.022	26.4186	-16.8759	25.3992	-10.7156	Very-long-chain enoyl-CoA reductase	0	0	0.860287	105376	3.62651	0.6634	0.0945524	1.75943	0.973581	0	-1e+07
D:\groups_temp\schurgrp\LCMS_FlScJDatler1_p\S1_DIA.raw	S1_DIA	Q9NZ01	Q9NZ01;M0R2N5	TECR_HUMAN	TECR	30866.5	30866.5	30866.5	30866.5	30866.5	30866.5	30866.5	DEDVLQK	DEDVLQK	DEDVLQK2	2	0.00268998	0.0551841	0.00272851	0.00184502	0.00168919	0.00136612	0.00167785	0	1	30866.5	30866.5	30866.5		426561	0.859084	26.2332	26.0367	26.4316	-16.8759	25.3992	-10.655	Very-long-chain enoyl-CoA reductase	0	0	0.880113	426561	2.97225	0.520945	0.0944688	0.682339	0.960015	0	-1e+07
D:\groups_temp\schurgrp\LCMS_FlScJDatler1_p\S1_DIA.raw	S1_DIA	CON__cRAP100P00441;P00441	P00441;H7BYH4;CON__cRAP100P00441	SODC_HUMAN	SOD1	1.07188e+06	1.07188e+06	1.07188e+06	1.07188e+06	1.07188e+06	1.07188e+06	1.07188e+06	DEERHVGDLGNVTADK	DEERHVGDLGNVTADK	DEERHVGDLGNVTADK3	3	0.000202833	0.000202833	0.000203757	0.00184502	0.00168919	0.00136612	0.00167785	0	1	35827.2	35827.2	35827.2		583083	0.911451	27.1825	26.9848	27.3806	-10.5219	26.5707	-8.02783	Superoxide dismutase [Cu-Zn]	0	0	0.89609	583083	3.97179	0.707345	1	2.161	0.999847	0	-1e+07
D:\groups_temp\schurgrp\LCMS_FlScJDatler1_p\S1_DIA.raw	S1_DIA	P09525;P09525-3	P09525;P09525-2;P09525-3;Q6P452	ANXA4_HUMAN	ANXA4	4.74749e+06	4.74749e+06	4.74749e+06	4.74749e+06	4.74749e+06	4.74749e+06	4.74749e+06	DEGNYLDDALVR	DEGNYLDDALVR	DEGNYLDDALVR2	2	0.000349162	0.000674611	0.000350754	0.00184502	0.00168919	0.00136612	0.00167785	0	1	95401.5	95401.5	95401.5		579406	0.816497	43.3493	43.1546	43.5457	53.983	41.1893	61.3419	Annexin A4	0	0	0.850507	579406	3.48147	0.475562	1	1.89359	0.999491	0	-1e+07
D:\groups_temp\schurgrp\LCMS_FlScJDatler1_p\S1_DIA.raw	S1_DIA	P09525;P09525-3	P09525;P09525-2;P09525-3;Q6P452	ANXA4_HUMAN	ANXA4	4.74749e+06	4.74749e+06	4.74749e+06	4.74749e+06	4.74749e+06	4.74749e+06	4.74749e+06	DEGNYLDDALVRQDAQDLYEAGEK	DEGNYLDDALVRQDAQDLYEAGEK	DEGNYLDDALVRQDAQDLYEAGEK3	3	0.000349162	0.0006173	0.000350754	0.00184502	0.00168919	0.00136612	0.00167785	0	1	52989.6	52989.6	52989.6		252834	0.870413	46.7955	46.5981	46.993	64.0755	43.6651	76.6745	Annexin A4	0	0	0.863025	252834	3.79687	0.517698	0.155383	1.60997	0.999534	0	-1e+07
D:\groups_temp\schurgrp\LCMS_FlScJDatler1_p\S1_DIA.raw	S1_DIA	P06748;P06748-2;P06748-3	P06748;A0A7I2V5S2;A0A7I2YQC0;P06748-2;P06748-3;A0A7I2V2X9;A0A7I2V3G5;A0A7I2V3U2;A0A7I2V433;A0A7I2V4G8;A0A7I2V579	NPM_HUMAN	NPM1	1.38235e+06	1.38235e+06	1.38235e+06	1.38235e+06	1.38235e+06	1.38235e+06	1.38235e+06	DELHIVEAEAM(UniMod:35)NYEGSPIK	DELHIVEAEAMNYEGSPIK	DELHIVEAEAM(UniMod:35)NYEGSPIK3	3	0.000117048	0.000117048	0.000117581	0.00184502	0.00168919	0.00136612	0.00167785	0	1	635568	635568	635568		7.69995e+06	0.921542	43.5967	43.4046	43.7949	64.1001	43.674	62.0497	Nucleophosmin	0	0	0.910458	7.69995e+06	4.73557	0.798731	1	0	0.999912	0	-1e+07
D:\groups_temp\schurgrp\LCMS_FlScJDatler1_p\S1_DIA.raw	S1_DIA	P23371	P23371	PAP1_VACCW	PAPL	1.17729e+06	1.17729e+06	1.17729e+06	1.17729e+06	1.17729e+06	1.17729e+06	1.17729e+06	DENDNHIIDSFNIR	DENDNHIIDSFNIR	DENDNHIIDSFNIR2	2	0.000349162	0.00150218	0.000350754	0.00184502	0.00168919	0.00136612	0.00167785	0	1	102900	102900	102900		504906	0.891255	40.5926	40.3969	40.7897	51.0356	40.1398	51.3243	Poly(A) polymerase catalytic subunit	0	0	0.624078	504906	2.35428	0.607543	1	2.71538	0.998868	0	-1e+07
D:\groups_temp\schurgrp\LCMS_FlScJDatler1_p\S1_DIA.raw	S1_DIA	P23371	P23371	PAP1_VACCW	PAPL	1.17729e+06	1.17729e+06	1.17729e+06	1.17729e+06	1.17729e+06	1.17729e+06	1.17729e+06	DENDNHIIDSFNIR	DENDNHIIDSFNIR	DENDNHIIDSFNIR3	3	0.000349162	0.00065635	0.000350754	0.00184502	0.00168919	0.00136612	0.00167785	0	1	168687	168687	168687		3.76446e+06	0.940483	40.5684	40.378	40.7654	51.0356	40.1398	51.1588	Poly(A) polymerase catalytic subunit	0	0	0.808768	3.76446e+06	4.19552	0.437053	1	1.58196	0.999505	0	-1e+07
D:\groups_temp\schurgrp\LCMS_FlScJDatler1_p\S1_DIA.raw	S1_DIA	P68438	P68438	RAP94_VACCW	RAP94	5.96998e+06	5.96998e+06	5.96998e+06	5.96998e+06	5.96998e+06	5.96998e+06	5.96998e+06	DEPVFVK	DEPVFVK	DEPVFVK1	1	0.000349162	0.00241551	0.000350754	0.00184502	0.00168919	0.00136612	0.00167785	0	1	519407	519407	519407		5.09428e+06	0.886031	32.4797	32.2832	32.6753	12.5527	31.2192	18.6942	RNA polymerase-associated transcription-specificity factor RAP94	0	0	0.873181	5.09428e+06	4.56144	0.611735	1	3.39022	0.99818	0	-1e+07
D:\groups_temp\schurgrp\LCMS_FlScJDatler1_p\S1_DIA.raw	S1_DIA	P05198	P05198;G3V4T5;H0YJS4	IF2A_HUMAN	EIF2S1	98159.5	98159.5	98159.5	98159.5	98159.5	98159.5	98159.5	DEQLESLFQR	DEQLESLFQR	DEQLESLFQR2	2	0.00110742	0.0104356	0.00112108	0.00184502	0.00168919	0.00136612	0.00167785	0	1	98159.5	98159.5	98159.5		633921	0.884049	44.373	44.1763	44.5706	60.4068	43.0328	65.2613	Eukaryotic translation initiation factor 2 subunit 1	0	0	0.862966	633921	4.15289	0.640386	1	1.65504	0.992185	0	-1e+07
D:\groups_temp\schurgrp\LCMS_FlScJDatler1_p\S1_DIA.raw	S1_DIA	P50552	P50552;K7EM16	VASP_HUMAN	VASP	9287.56	9287.56	9287.56	9287.56	9287.56	9287.56	9287.56	DESANQEEPEAR	DESANQEEPEAR	DESANQEEPEAR2	2	0.00345946	0.0773216	0.00345946	0.0205656	0.0225922	0.0186528	0.0228091	0	1	9287.56	9287.56	9287.56		24125.2	0.816497	22.8997	22.7008	23.0991	-35.8411	21.6787	-30.0096	Vasodilator-stimulated phosphoprotein	0	0	0.804984	24125.2	2.36987	0.629859	0.0337015	0	0.944859	0	-1e+07
D:\groups_temp\schurgrp\LCMS_FlScJDatler1_p\S1_DIA.raw	S1_DIA	P12923	P12923	I3_VACCW	VACWR072	692257	692257	692257	692257	692257	692257	692257	DESIFINK	DESIFINK	DESIFINK1	1	0.000349162	0.000370801	0.000350754	0.00184502	0.00168919	0.00136612	0.00167785	0	1	88899.2	88899.2	88899.2		835351	0.951962	35.8125	35.6155	36.0129	26.564	34.3218	32.7079	Protein I3	0	0	0.800041	835351	5.61602	0.70883	0.384339	3.47674	0.99972	0	-1e+07
D:\groups_temp\schurgrp\LCMS_FlScJDatler1_p\S1_DIA.raw	S1_DIA	P12923	P12923	I3_VACCW	VACWR072	692257	692257	692257	692257	692257	692257	692257	DESIFINK	DESIFINK	DESIFINK2	2	0.00581395	0.126915	0.00581395	0.00184502	0.00168919	0.00136612	0.00167785	0	1	198747	198747	198747		4.67799e+06	0.925783	35.7275	35.5299	35.9211	26.564	34.3218	32.6823	Protein I3	0	0	0.817729	4.67799e+06	4.00885	0.369494	0.999808	0.869735	0.912584	0	-1e+07
D:\groups_temp\schurgrp\LCMS_FlScJDatler1_p\S1_DIA.raw	S1_DIA	P16714	P16714	I1_VACCW	VACWR070	580707	580707	580707	580707	580707	580707	580707	DESIQLDEK	DESIQLDEK	DESIQLDEK2	2	0.00440159	0.0975814	0.00440159	0.00184502	0.00168919	0.00136612	0.00167785	0	1	356407	356407	356407		5.12412e+06	0.836801	30.712	30.5162	30.9006	2.96927	29.2092	9.87035	Telomere-binding protein I1	0	0	0.886357	5.12412e+06	3.43233	0.382505	0.0797719	0.934823	0.931403	0	-1e+07
D:\groups_temp\schurgrp\LCMS_FlScJDatler1_p\S1_DIA.raw	S1_DIA	Q92900;Q92900-2	Q92900;Q92900-2	RENT1_HUMAN	UPF1	131503	131503	131503	131503	131503	131503	131503	DETGELSSADEK	DETGELSSADEK	DETGELSSADEK2	2	0.000349162	0.000682042	0.000350754	0.00184502	0.00168919	0.00136612	0.00167785	0	1	31571.9	31571.9	31571.9		313045	0.816497	26.6439	26.4477	26.8421	-19.6544	24.8207	-9.48568	Regulator of nonsense transcripts 1	0	0	0.846462	313045	3.97624	0.908866	0.0716374	0	0.999485	0	-1e+07
D:\groups_temp\schurgrp\LCMS_FlScJDatler1_p\S1_DIA.raw	S1_DIA	Q15181	Q15181	IPYR_HUMAN	PPA1	43192.3	43192.3	43192.3	43192.3	43192.3	43192.3	43192.3	DFAIDIIK	DFAIDIIK	DFAIDIIK2	2	0.00110742	0.0103059	0.00112108	0.00991736	0.0106061	0.00914634	0.0107034	0	1	43192.3	43192.3	43192.3		241804	0.922929	46.857	46.6641	47.0518	70.0162	45.3399	76.9905	Inorganic pyrophosphatase	0	0	0.737885	241804	3.82185	0.356443	0.385678	0.737885	0.992282	0	-1e+07
D:\groups_temp\schurgrp\LCMS_FlScJDatler1_p\S1_DIA.raw	S1_DIA	P24759	P24759	ATI_VACCW	VACWR148	1.04914e+06	1.04914e+06	1.04914e+06	1.04914e+06	1.04914e+06	1.04914e+06	1.04914e+06	DFATEVK	DFATEVK	DFATEVK1	1	0.000349162	0.000980379	0.000350754	0.00184502	0.00168919	0.00136612	0.00167785	0	1	82286.9	82286.9	82286.9		2.38366e+06	0.85443	29.4565	29.2595	29.6525	-0.292038	28.86	3.7046	A-type inclusion protein A25	0	0	0.682142	2.38366e+06	4.00136	0.598571	0.995924	3.23702	0.999261	0	-1e+07
D:\groups_temp\schurgrp\LCMS_FlScJDatler1_p\S1_DIA.raw	S1_DIA	P24759	P24759	ATI_VACCW	VACWR148	1.04914e+06	1.04914e+06	1.04914e+06	1.04914e+06	1.04914e+06	1.04914e+06	1.04914e+06	DFATEVKK	DFATEVKK	DFATEVKK2	2	0.000349162	0.00208372	0.000350754	0.00184502	0.00168919	0.00136612	0.00167785	0	1	44294.1	44294.1	44294.1		323890	0.816497	25.0521	24.8538	25.2515	-18.9945	24.9624	-18.5105	A-type inclusion protein A25	0	0	0.681605	323890	3.28975	0.233113	0.399254	0.804984	0.99843	0	-1e+07
D:\groups_temp\schurgrp\LCMS_FlScJDatler1_p\S1_DIA.raw	S1_DIA	P07612	P07612	L1_VACCW	VACWR088	375907	375907	375907	375907	375907	375907	375907	DFENYVK	DFENYVK	DFENYVK1	1	0.000349162	0.000876859	0.000350754	0.00184502	0.00168919	0.00136612	0.00167785	0	1	121082	121082	121082		1.15495e+06	0.898092	33.7521	33.5542	33.9489	18.3315	32.6443	24.492	Protein L1	0	0	0.897745	1.15495e+06	4.54659	0.643228	0.395046	3.43367	0.999339	0	-1e+07
D:\groups_temp\schurgrp\LCMS_FlScJDatler1_p\S1_DIA.raw	S1_DIA	P07612	P07612	L1_VACCW	VACWR088	375907	375907	375907	375907	375907	375907	375907	DFENYVK	DFENYVK	DFENYVK2	2	0.000349162	0.00220732	0.000350754	0.00184502	0.00168919	0.00136612	0.00167785	0	1	205044	205044	205044		5.02197e+06	0.882179	33.8117	33.6194	34.0078	18.3315	32.6443	24.807	Protein L1	0	0	0.898546	5.02197e+06	4.32135	0.128461	1	1.55047	0.998337	0	-1e+07
D:\groups_temp\schurgrp\LCMS_FlScJDatler1_p\S1_DIA.raw	S1_DIA	P23284	P23284;A0A7P0T7U3;A0A7P0TB45;A0A7P0Z497	PPIB_HUMAN	PPIB	8.66819e+06	8.66819e+06	8.66819e+06	8.66819e+06	8.66819e+06	8.66819e+06	8.66819e+06	DFM(UniMod:35)IQGGDFTR	DFMIQGGDFTR	DFM(UniMod:35)IQGGDFTR2	2	0.000349162	0.00318089	0.000350754	0.00184502	0.00168919	0.00136612	0.00167785	0	1	5.37505e+06	5.37505e+06	5.37505e+06		4.62858e+07	0.911047	40.2849	40.0965	40.4784	42.1107	38.0549	49.4344	Peptidyl-prolyl cis-trans isomerase B	0	0	0.93341	4.62858e+07	5.26767	0.682079	1	2.23798	0.997605	0	-1e+07
D:\groups_temp\schurgrp\LCMS_FlScJDatler1_p\S1_DIA.raw	S1_DIA	P23284	P23284;A0A7P0TB45;A0A7P0Z497	PPIB_HUMAN	PPIB	8.66819e+06	8.66819e+06	8.66819e+06	8.66819e+06	8.66819e+06	8.66819e+06	8.66819e+06	DFM(UniMod:35)IQGGDFTRGDGTGGK	DFMIQGGDFTRGDGTGGK	DFM(UniMod:35)IQGGDFTRGDGTGGK2	2	0.000178581	0.000178581	0.000179395	0.00184502	0.00168919	0.00136612	0.00167785	0	1	119174	119174	119174		1.51867e+06	0.900172	35.614	35.4171	35.811	30.2268	35.2845	32.7977	Peptidyl-prolyl cis-trans isomerase B	0	0	0.0557303	1.51867e+06	3.08874	0.663253	1	1.69256	0.999865	0	-1e+07
D:\groups_temp\schurgrp\LCMS_FlScJDatler1_p\S1_DIA.raw	S1_DIA	P23284	P23284;A0A7P0TB45;A0A7P0Z497	PPIB_HUMAN	PPIB	8.66819e+06	8.66819e+06	8.66819e+06	8.66819e+06	8.66819e+06	8.66819e+06	8.66819e+06	DFM(UniMod:35)IQGGDFTRGDGTGGK	DFMIQGGDFTRGDGTGGK	DFM(UniMod:35)IQGGDFTRGDGTGGK3	3	7.72397e-05	7.72397e-05	7.75919e-05	0.00184502	0.00168919	0.00136612	0.00167785	0	1	324854	324854	324854		6.35878e+06	0.912624	35.6402	35.4426	35.8328	30.2268	35.2845	32.788	Peptidyl-prolyl cis-trans isomerase B	0	0	0.934059	6.35878e+06	5.22006	0.614375	1	0.885704	0.999942	0	-1e+07
D:\groups_temp\schurgrp\LCMS_FlScJDatler1_p\S1_DIA.raw	S1_DIA	Q9Y3C6	Q9Y3C6	PPIL1_HUMAN	PPIL1	20699.8	20699.8	20699.8	20699.8	20699.8	20699.8	20699.8	DFM(UniMod:35)IQGGDPTGTGR	DFMIQGGDPTGTGR	DFM(UniMod:35)IQGGDPTGTGR2	2	0.0021449	0.0355867	0.00217391	0.00184502	0.00168919	0.00136612	0.00167785	0	1	20699.8	20699.8	20699.8		585750	0.855576	35.3538	35.1566	35.5473	19.1146	32.7287	32.2023	Peptidyl-prolyl cis-trans isomerase-like 1	0	0	0	585750	2.28184	0.70809	0.231562	0	0.973843	0	-1e+07
D:\groups_temp\schurgrp\LCMS_FlScJDatler1_p\S1_DIA.raw	S1_DIA	Q96HC4;Q96HC4-4;Q96HC4-6;Q96HC4-7	Q96HC4;Q96HC4-3;Q96HC4-2;Q96HC4-4;Q96HC4-6;Q96HC4-7	PDLI5_HUMAN	PDLIM5	66774.4	66774.4	66774.4	66774.4	66774.4	66774.4	66774.4	DFNM(UniMod:35)PLTISSLK	DFNMPLTISSLK	DFNM(UniMod:35)PLTISSLK2	2	0.00440159	0.0939496	0.00440159	0.00184502	0.00168919	0.00136612	0.00167785	0	1	66774.4	66774.4	66774.4		388843	0.923	44.3287	44.1317	44.5262	68.6283	45.2132	65.0547	PDZ and LIM domain protein 5	0	0	0.691576	388843	3.03041	0.212057	0.964161	0	0.933787	0	-1e+07
D:\groups_temp\schurgrp\LCMS_FlScJDatler1_p\S1_DIA.raw	S1_DIA	P19367;P19367-2;P19367-3;P19367-4	P19367;B1AR62;P19367-2;P19367-3;P19367-4	HXK1_HUMAN	HK1	1.13911e+06	1.13911e+06	1.13911e+06	1.13911e+06	1.13911e+06	1.13911e+06	1.13911e+06	DFNPTATVK	DFNPTATVK	DFNPTATVK1	1	0.000216894	0.000216894	0.000217883	0.00184502	0.00168919	0.00136612	0.00167785	0	1	47985.7	47985.7	47985.7		355079	0.873243	32.0543	31.8621	32.2476	8.25341	30.3961	16.1943	Hexokinase-1	0	0	0.804984	355079	4.19568	0.318362	0.372078	3.33839	0.999836	0	-1e+07
D:\groups_temp\schurgrp\LCMS_FlScJDatler1_p\S1_DIA.raw	S1_DIA	P19367;P19367-2;P19367-3;P19367-4	P19367;B1AR62;P19367-2;P19367-3;P19367-4	HXK1_HUMAN	HK1	1.13911e+06	1.13911e+06	1.13911e+06	1.13911e+06	1.13911e+06	1.13911e+06	1.13911e+06	DFNPTATVK	DFNPTATVK	DFNPTATVK2	2	0.000349162	0.00224702	0.000350754	0.00184502	0.00168919	0.00136612	0.00167785	0	1	188928	188928	188928		3.04602e+06	0.855709	32.0673	31.8704	32.2567	8.25341	30.3961	16.2772	Hexokinase-1	0	0	0.849597	3.04602e+06	3.94353	0.169791	1	0.770346	0.998307	0	-1e+07
D:\groups_temp\schurgrp\LCMS_FlScJDatler1_p\S1_DIA.raw	S1_DIA	O75489	O75489	NDUS3_HUMAN	NDUFS3	183584	183584	183584	183584	183584	183584	183584	DFPLSGYVELR	DFPLSGYVELR	DFPLSGYVELR2	2	0.000349162	0.00129262	0.000350754	0.00184502	0.00168919	0.00136612	0.00167785	0	1	60573.7	60573.7	60573.7		298265	0.841958	49.97	49.771	50.1634	78.8702	47.3072	89.4166	NADH dehydrogenase [ubiquinone] iron-sulfur protein 3, mitochondrial	0	0	0.804984	298265	4.02048	0.511927	1	0.596633	0.999025	0	-1e+07
D:\groups_temp\schurgrp\LCMS_FlScJDatler1_p\S1_DIA.raw	S1_DIA	Q9UG63;Q9UG63-2	Q9UG63;C9JHK9;C9JZV3;Q9UG63-2	ABCF2_HUMAN	ABCF2	218682	218682	218682	218682	218682	218682	218682	DFSGGWR	DFSGGWR	DFSGGWR2	2	0.00581395	0.13054	0.00581395	0.00184502	0.00168919	0.00136612	0.00167785	0	1	157738	157738	157738		1.78148e+06	0.829533	34.005	33.809	34.2003	20.1233	32.8801	25.725	ATP-binding cassette sub-family F member 2	0	0	0.840268	1.78148e+06	2.45331	0.0644413	1	0	0.910311	0	-1e+07
D:\groups_temp\schurgrp\LCMS_FlScJDatler1_p\S1_DIA.raw	S1_DIA	P05807	P05807	NTP1_VACCW	NPH1	2.84099e+06	2.84099e+06	2.84099e+06	2.84099e+06	2.84099e+06	2.84099e+06	2.84099e+06	DFSPIDNESGWK	DFSPIDNESGWK	DFSPIDNESGWK2	2	0.000349162	0.00435881	0.000350754	0.00184502	0.00168919	0.00136612	0.00167785	0	1	2.84099e+06	2.84099e+06	2.84099e+06		4.14317e+07	0.884797	41.7443	41.5512	41.9352	46.7029	39.3352	56.4188	Nucleoside triphosphatase I	0	0	0.891376	4.14317e+07	4.86053	0.577609	1	0.865624	0.996721	0	-1e+07
D:\groups_temp\schurgrp\LCMS_FlScJDatler1_p\S1_DIA.raw	S1_DIA	P42765	P42765;A0A0B4J2A4	THIM_HUMAN	ACAA2	39508.2	39508.2	39508.3	39508.2	39508.2	39508.3	39508.3	DFTATDLSEFAAK	DFTATDLSEFAAK	DFTATDLSEFAAK2	2	0.000293369	0.000293369	0.000294707	0.00184502	0.00168919	0.00136612	0.00167785	0	1	38627.4	38627.4	38627.4		322990	0.911419	46.2909	46.0922	46.485	65.0804	44.0509	74.0847	3-ketoacyl-CoA thiolase, mitochondrial	0	0	0.867782	322990	4.32909	0.610675	0.979169	0.74689	0.999779	0	-1e+07
D:\groups_temp\schurgrp\LCMS_FlScJDatler1_p\S1_DIA.raw	S1_DIA	P68448	P68448	E11_VACCW	VACWR067	829450	829450	829450	829450	829450	829450	829450	DFTNVTGVEFIVTETM(UniMod:35)PC(UniMod:4)R	DFTNVTGVEFIVTETMPCR	DFTNVTGVEFIVTETM(UniMod:35)PC(UniMod:4)R3	3	0.000349162	0.000803954	0.000350754	0.00184502	0.00168919	0.00136612	0.00167785	0	1	173704	173704	173704		2.04045e+06	0.930306	53.9109	53.7159	54.1073	92.3562	50.4889	107.623	Core protein E11	0	0	0.864718	2.04045e+06	5.26428	0.670757	1	0	0.999394	0	-1e+07
D:\groups_temp\schurgrp\LCMS_FlScJDatler1_p\S1_DIA.raw	S1_DIA	Q9Y4W6	Q9Y4W6;A0A8I5KVV1;A0A8I5KYF5;A0A8I5QJR7;K7EP56	AFG32_HUMAN	AFG3L2	42571.4	42571.4	42571.4	42571.4	42571.4	42571.4	42571.4	DFVNNYLSK	DFVNNYLSK	DFVNNYLSK2	2	0.00529208	0.117776	0.00529208	0.00184502	0.00168919	0.00136612	0.00167785	0	1	42571.4	42571.4	42571.4		45936.9	0.491026	38.9619	38.7665	39.1595	41.7762	37.9357	45.8744	AFG3-like protein 2	0	0	0.804984	45936.9	1.89851	0.384549	0.0597884	0.323469	0.918365	0	-1e+07
D:\groups_temp\schurgrp\LCMS_FlScJDatler1_p\S1_DIA.raw	S1_DIA	P07617	P07617	MCE_VACCW	PAPS	1.01328e+08	1.01328e+08	1.01328e+08	1.01328e+08	1.01328e+08	1.01328e+08	1.01328e+08	DFYIPHGNK	DFYIPHGNK	DFYIPHGNK2	2	0.000349162	0.000695165	0.000350754	0.00184502	0.00168919	0.00136612	0.00167785	0	1	6.29248e+06	6.29248e+06	6.29248e+06		9.00868e+07	0.848326	30.712	30.5162	30.9006	11.3155	30.9767	9.87035	Cap-specific mRNA (nucleoside-2'-O-)-methyltransferase	0	0	0.870959	9.00868e+07	4.31857	0.320171	1	0.875428	0.999476	0	-1e+07
D:\groups_temp\schurgrp\LCMS_FlScJDatler1_p\S1_DIA.raw	S1_DIA	CON__cRAP003P00883;P04075;P04075-2	P04075;P09972;A8MVZ9;C9J8F3;H3BMQ8;H3BPS8;H3BQN4;H3BR04;H3BU78;H3BUH7;J3KPS3;J3KSV6;J3QKP5;K7EKH5;P04075-2;CON__cRAP003P00883	ALDOA_HUMAN;ALDOA_RABIT	ALDOA	65621	65621	65621	65621	65621	65621		DGADFAK	DGADFAK	DGADFAK1	1	0.000349162	0.00310194	0.000350754	0.00184502	0.00168919	0.00136612	0.00167785	0	0	22829.2	22829.2	22829.2		479599	0.927041	24.5288	24.3336	24.7273	-23.4479	24.1824	-21.139	Fructose-bisphosphate aldolase A	0	0	0.938908	479599	3.70151	0.664239	0.528695	2.41097	0.997664	0	-1e+07
D:\groups_temp\schurgrp\LCMS_FlScJDatler1_p\S1_DIA.raw	S1_DIA	P05187	P05187;P10696	PPB1_HUMAN	ALPP	216985	216985	216985	216985	216985	216985		DGARPDVTESESGSPEYR	DGARPDVTESESGSPEYR	DGARPDVTESESGSPEYR3	3	0.000199673	0.000199673	0.000200583	0.00184502	0.00168919	0.00136612	0.00167785	0	0	38295.4	38295.4	38295.4		442590	0.816497	27.8752	27.6782	28.0737	-11.6984	26.2897	-4.04448	Alkaline phosphatase, placental type	0	0	0.804984	442590	3.93476	0.530053	1	0.804984	0.999849	0	-1e+07
D:\groups_temp\schurgrp\LCMS_FlScJDatler1_p\S1_DIA.raw	S1_DIA	P68460	P68460	GLRX2_VACCW	VACWR081	38271.8	38271.8	38271.8	38271.8	38271.8	38271.8	38271.8	DGDSSM(UniMod:35)LGDVK	DGDSSMLGDVK	DGDSSM(UniMod:35)LGDVK2	2	0.00268998	0.0500705	0.00272851	0.00184502	0.00168919	0.00136612	0.00167785	0	1	22916.6	22916.6	22916.6		468172	0.910526	27.4744	27.2781	27.6722	-11.6661	26.2973	-6.3862	Glutaredoxin-2	0	0	0.749621	468172	3.6878	0.72339	0.0330557	0.844791	0.963585	0	-1e+07
D:\groups_temp\schurgrp\LCMS_FlScJDatler1_p\S1_DIA.raw	S1_DIA	P07392	P07392	RP147_VACCW	RPO147	1.53953e+07	1.53953e+07	1.53953e+07	1.53953e+07	1.53953e+07	1.53953e+07	1.53953e+07	DGEIIANDVDSNFVVAM(UniMod:35)R	DGEIIANDVDSNFVVAMR	DGEIIANDVDSNFVVAM(UniMod:35)R2	2	0.000349162	0.00109499	0.000350754	0.00184502	0.00168919	0.00136612	0.00167785	0	1	50625.9	50625.9	50625.9		596559	0.929896	45.1391	44.9419	45.332	56.6633	41.9997	68.7545	DNA-directed RNA polymerase 147 kDa polypeptide	0	0	0.674504	596559	4.83449	0.389244	0.100961	0.633401	0.999174	0	-1e+07
D:\groups_temp\schurgrp\LCMS_FlScJDatler1_p\S1_DIA.raw	S1_DIA	P07392	P07392	RP147_VACCW	RPO147	1.53953e+07	1.53953e+07	1.53953e+07	1.53953e+07	1.53953e+07	1.53953e+07	1.53953e+07	DGEIIANDVDSNFVVAM(UniMod:35)R	DGEIIANDVDSNFVVAMR	DGEIIANDVDSNFVVAM(UniMod:35)R3	3	0.00629178	0.159001	0.00629178	0.00184502	0.00168919	0.00136612	0.00167785	0	1	46238.2	46238.2	46238.2		291032	0.88794	45.1112	44.9149	45.3085	56.6633	41.9997	68.6386	DNA-directed RNA polymerase 147 kDa polypeptide	0	0	0.91474	291032	2.9053	0.279792	0.0589262	0	0.892852	0	-1e+07
D:\groups_temp\schurgrp\LCMS_FlScJDatler1_p\S1_DIA.raw	S1_DIA	O95831;O95831-3	O95831;O95831-3;O95831-5;A0A6Q8PFE1;A0A6Q8PFM5;A0A6Q8PG15;A0A6Q8PHC0;A0A6Q8PHJ4;A0A6Q8PHJ9;A0A7I2PK44;E9PMA0;O95831-2	AIFM1_HUMAN	AIFM1	5.76256e+06	5.76256e+06	5.76256e+06	5.76256e+06	5.76256e+06	5.76256e+06	5.76256e+06	DGEQHEDLNEVAK	DGEQHEDLNEVAK	DGEQHEDLNEVAK2	2	4.75432e-05	4.75432e-05	4.776e-05	0.00184502	0.00168919	0.00136612	0.00167785	0	1	66358.4	66358.4	66358.4		767945	0.816497	25.7195	25.5187	25.918	-17.7271	25.2319	-14.2361	Apoptosis-inducing factor 1, mitochondrial	0	0	0.873484	767945	4.00326	0.78187	1	4.02492	0.999964	0	-1e+07
D:\groups_temp\schurgrp\LCMS_FlScJDatler1_p\S1_DIA.raw	S1_DIA	O95831;O95831-3	O95831;O95831-3;O95831-5;A0A6Q8PFE1;A0A6Q8PFM5;A0A6Q8PG15;A0A6Q8PHC0;A0A6Q8PHJ4;A0A6Q8PHJ9;A0A7I2PK44;E9PMA0;O95831-2	AIFM1_HUMAN	AIFM1	5.76256e+06	5.76256e+06	5.76256e+06	5.76256e+06	5.76256e+06	5.76256e+06	5.76256e+06	DGEQHEDLNEVAK	DGEQHEDLNEVAK	DGEQHEDLNEVAK3	3	0.000349162	0.000365744	0.000350754	0.00184502	0.00168919	0.00136612	0.00167785	0	1	34459.4	34459.4	34459.4		1.97005e+06	0.915775	25.6986	25.5024	25.8963	-17.7271	25.2319	-14.3918	Apoptosis-inducing factor 1, mitochondrial	0	0	0.927332	1.97005e+06	4.7238	0.601565	1	0.750275	0.999724	0	-1e+07
D:\groups_temp\schurgrp\LCMS_FlScJDatler1_p\S1_DIA.raw	S1_DIA	Q92499;Q92499-2;Q92499-3	Q92499;A0A087WZ71;A0A087X2G1;A0A7I2V2M5;A0A7I2V421;A0A7I2V430;A0A7I2V4F0;A0A7I2V4J3;A0A7I2V5X8;A0A7I2YQ77;Q92499-2;Q92499-3	DDX1_HUMAN	DDX1	412036	412036	412035	412036	412036	412035	412035	DGFVALSK	DGFVALSK	DGFVALSK1	1	0.000349162	0.00240909	0.000350754	0.00184502	0.00168919	0.00136612	0.00167785	0	1	119509	119509	119509		606054	0.899395	34.871	34.674	35.0683	20.8308	33.0101	29.2138	ATP-dependent RNA helicase DDX1	0	0	0.832277	606054	4.45639	0.616471	0.455206	4.06052	0.998185	0	-1e+07
D:\groups_temp\schurgrp\LCMS_FlScJDatler1_p\S1_DIA.raw	S1_DIA	Q92499;Q92499-2;Q92499-3	Q92499;A0A087WZ71;A0A087X2G1;A0A7I2V2M5;A0A7I2V421;A0A7I2V430;A0A7I2V4F0;A0A7I2V4J3;A0A7I2V5X8;A0A7I2YQ77;Q92499-2;Q92499-3	DDX1_HUMAN	DDX1	412036	412036	412035	412036	412036	412035	412035	DGFVALSK	DGFVALSK	DGFVALSK2	2	0.00440159	0.0907927	0.00440159	0.00184502	0.00168919	0.00136612	0.00167785	0	1	114516	114516	114516		1.9185e+06	0.869519	34.8374	34.6406	35.0343	20.8308	33.0101	28.9851	ATP-dependent RNA helicase DDX1	0	0	0.89298	1.9185e+06	2.70403	0.439979	1	0.389011	0.935869	0	-1e+07
D:\groups_temp\schurgrp\LCMS_FlScJDatler1_p\S1_DIA.raw	S1_DIA	P09382	P09382	LEG1_HUMAN	LGALS1	85840.6	85840.6	85840.5	85840.6	85840.6	85840.5	85840.5	DGGAWGTEQR	DGGAWGTEQR	DGGAWGTEQR2	2	0.00268998	0.0524789	0.00272851	0.0177353	0.0188917	0.0177891	0.019084	0	1	85840.6	85840.6	85840.6		295362	0.880721	27.2766	27.0832	27.4729	-13.3084	25.9375	-7.54845	Galectin-1	0	0	0.769952	295362	3.0872	0.54453	0.338186	0.769952	0.961901	0	-1e+07
D:\groups_temp\schurgrp\LCMS_FlScJDatler1_p\S1_DIA.raw	S1_DIA	P48444	P48444;B0YIW6;P48444-2	COPD_HUMAN	ARCN1	350621	350621	350621	350621	350621	350621	350621	DGGLQNM(UniMod:35)ELHGM(UniMod:35)IM(UniMod:35)LR	DGGLQNMELHGMIMLR	DGGLQNM(UniMod:35)ELHGM(UniMod:35)IM(UniMod:35)LR3	3	0.000349162	0.00295105	0.000350754	0.00184502	0.00168919	0.00136612	0.00167785	0	1	24914.8	24914.8	24914.8		686193	0.816497	34.5578	34.3632	34.754	33.3675	36.0167	27.3426	Coatomer subunit delta	0	0	0.804984	686193	3.8472	0.439592	1	0	0.997778	0	-1e+07
D:\groups_temp\schurgrp\LCMS_FlScJDatler1_p\S1_DIA.raw	S1_DIA	P68593	P68593	A17_VACCW	VACWR137	887899	887899	887899	887899	887899	887899	887899	DGGMM(UniMod:35)QNDYGGM(UniMod:35)NDYLGIFK	DGGMMQNDYGGMNDYLGIFK	DGGMM(UniMod:35)QNDYGGM(UniMod:35)NDYLGIFK3	3	0.00771903	0.186889	0.00771903	0.00184502	0.00168919	0.00136612	0.00167785	0	1	13244.9	13244.9	13244.9		0	0.816497	48.3531	48.1543	48.5469	83.886	48.3826	83.8694	Virion membrane protein A17 precursor	0	0	0	0	2.41309	0.555028	0.0372354	0	0.876382	0	-1e+07
D:\groups_temp\schurgrp\LCMS_FlScJDatler1_p\S1_DIA.raw	S1_DIA	P68593	P68593	A17_VACCW	VACWR137	887899	887899	887899	887899	887899	887899	887899	DGGM(UniMod:35)M(UniMod:35)QNDYGGM(UniMod:35)NDYLGIFK	DGGMMQNDYGGMNDYLGIFK	DGGM(UniMod:35)M(UniMod:35)QNDYGGM(UniMod:35)NDYLGIFK3	3	0.000141771	0.000141771	0.000142417	0.00184502	0.00168919	0.00136612	0.00167785	0	1	251006	251006	251006		4.88209e+06	0.856319	47.7099	47.5128	47.9077	77.9342	47.0831	81.2032	Virion membrane protein A17 precursor	0	0	0.594366	4.88209e+06	3.52172	0.707343	1	0.751866	0.999893	0	-1e+07
D:\groups_temp\schurgrp\LCMS_FlScJDatler1_p\S1_DIA.raw	S1_DIA	Q13224	Q13224;A0A0D9SFK0	NMDE2_HUMAN	GRIN2B	56463.1	56463.1	56463.1	56463.1	56463.1	56463.1	56463.1	DGIAIITTAASDM(UniMod:35)LSEHSFIPEPK	DGIAIITTAASDMLSEHSFIPEPK	DGIAIITTAASDM(UniMod:35)LSEHSFIPEPK3	3	0.00771903	0.183579	0.00771903	0.0398707	0.0428287	0.0372233	0.0432161	0	1	56463.1	56463.1	56463.1		0	0.944041	52.7401	52.5459	52.9396	102.85	52.6505	102.371	Glutamate receptor ionotropic, NMDA 2B	0	0	0	0	2.7806	0.499706	0.0388546	0	0.878305	0	-1e+07
D:\groups_temp\schurgrp\LCMS_FlScJDatler1_p\S1_DIA.raw	S1_DIA	O43707	O43707;Q9H254;F5GXS2;H7C144;M0QZQ3;Q9H254-2;Q9H254-4;A0A8V8TL71	ACTN4_HUMAN	ACTN4	287640	287640	287640	287640	287640	287640		DGLAFNALIHR	DGLAFNALIHR	DGLAFNALIHR2	2	0.00095057	0.00504638	0.000961538	0.00184502	0.00168919	0.00136612	0.00167785	0	0	48459.4	48459.4	48459.4		3.9056e+06	0.848831	41.1606	40.9662	41.3547	54.8302	41.3871	54.9831	Alpha-actinin-4	0	0	0.553475	3.9056e+06	2.25569	0.58397	0.288797	0.81436	0.996206	0	-1e+07
D:\groups_temp\schurgrp\LCMS_FlScJDatler1_p\S1_DIA.raw	S1_DIA	O43707	O43707;Q9H254;F5GXS2;H7C144;M0QZQ3;Q9H254-2;Q9H254-4;A0A8V8TL71	ACTN4_HUMAN	ACTN4	287640	287640	287640	287640	287640	287640		DGLAFNALIHR	DGLAFNALIHR	DGLAFNALIHR3	3	0.0021449	0.0357661	0.00217391	0.00184502	0.00168919	0.00136612	0.00167785	0	0	35513.7	35513.7	35513.7		446123	0.816497	41.1432	40.9531	41.3357	54.8302	41.3871	54.8967	Alpha-actinin-4	0	0	0.79533	446123	2.36022	0.49249	0.28542	0	0.973715	0	-1e+07
D:\groups_temp\schurgrp\LCMS_FlScJDatler1_p\S1_DIA.raw	S1_DIA	Q99497	K7EN27;Q99497;K7ELW0	PARK7_HUMAN	PARK7	42288.7	42288.7	42288.7	42288.7	42288.7	42288.7	42288.7	DGLILTSR	DGLILTSR	DGLILTSR2	2	0.00547556	0.12285	0.00547556	0.00184502	0.00168919	0.00136612	0.00167785	0	1	42288.7	42288.7	42288.7		425709	0.900102	35.7709	35.5745	35.9712	23.5903	33.6348	32.6739	Parkinson disease protein 7	0	0	0.879783	425709	3.42038	0.545563	0.0922182	0.90189	0.915147	0	-1e+07
D:\groups_temp\schurgrp\LCMS_FlScJDatler1_p\S1_DIA.raw	S1_DIA	O60884	O60884	DNJA2_HUMAN	DNAJA2	322828	322828	322828	322828	322828	322828	322828	DGNDLHM(UniMod:35)TYK	DGNDLHMTYK	DGNDLHM(UniMod:35)TYK2	2	0.000349162	0.000473768	0.000350754	0.00184502	0.00168919	0.00136612	0.00167785	0	1	56866.6	56866.6	56866.6		990535	0.827747	23.0417	22.8459	23.2392	-22.5442	24.3052	-29.4052	DnaJ homolog subfamily A member 2	0	0	0.831934	990535	3.5341	0.57726	0.293783	3.1382	0.999643	0	-1e+07
D:\groups_temp\schurgrp\LCMS_FlScJDatler1_p\S1_DIA.raw	S1_DIA	Q9P258	Q9P258	RCC2_HUMAN	RCC2	123464	123464	123465	123464	123464	123465	123465	DGQILPVPNVVVR	DGQILPVPNVVVR	DGQILPVPNVVVR2	2	0.00172541	0.0261161	0.00174869	0.00184502	0.00168919	0.00136612	0.00167785	0	1	123464	123464	123464		640558	0.944032	47.1688	46.9748	47.3646	65.3583	44.1619	78.5785	Protein RCC2	0	0	0.849584	640558	4.23874	0.305394	0.241459	1.82619	0.98067	0	-1e+07
D:\groups_temp\schurgrp\LCMS_FlScJDatler1_p\S1_DIA.raw	S1_DIA	P25685;P25685-2	P25685;P25685-2;A0A7I2V3K7;M0QXK0;M0R080	DNJB1_HUMAN	DNAJB1	93976.9	93976.9	93976.9	93976.9	93976.9	93976.9	93976.9	DGSDVIYPAR	DGSDVIYPAR	DGSDVIYPAR2	2	0.000331531	0.000331531	0.000333042	0.00184502	0.00168919	0.00136612	0.00167785	0	1	60089.1	60089.1	60089.1		459804	0.947344	32.7481	32.5549	32.9433	9.19252	30.6607	19.9314	DnaJ homolog subfamily B member 1	0	0	0.839866	459804	5.21878	0.569558	0.982071	2.55958	0.99975	0	-1e+07
D:\groups_temp\schurgrp\LCMS_FlScJDatler1_p\S1_DIA.raw	S1_DIA	CON__cRAP100P00441;P00441	P00441;H7BYH4;CON__cRAP100P00441	SODC_HUMAN	SOD1	1.07188e+06	1.07188e+06	1.07188e+06	1.07188e+06	1.07188e+06	1.07188e+06	1.07188e+06	DGVADVSIEDSVISLSGDHC(UniMod:4)IIGR	DGVADVSIEDSVISLSGDHCIIGR	DGVADVSIEDSVISLSGDHC(UniMod:4)IIGR3	3	0.000178423	0.000178423	0.000179237	0.00184502	0.00168919	0.00136612	0.00167785	0	1	91581	91581	91581		682184	0.933344	50.4266	50.2291	50.6198	87.7301	49.3505	91.2002	Superoxide dismutase [Cu-Zn]	0	0	0.94327	682184	4.44491	0.613857	1	0.525461	0.999865	0	-1e+07
D:\groups_temp\schurgrp\LCMS_FlScJDatler1_p\S1_DIA.raw	S1_DIA	P10809	P10809;A0A7I2V2X6;A0A7I2V369;A0A7I2V599;A0A7I2V5K3;A0A7I2V5M1;A0A7I2YQ71;A0A7I2YQK6;P10809-2;C9JCQ4;C9JL19;C9JL25;E7ESH4;E7EXB4	CH60_HUMAN	HSPD1	371525	371525	371525	371525	371525	371525	371525	DGVTVAK	DGVTVAK	DGVTVAK1	1	0.000349162	0.00377273	0.000350754	0.00184502	0.00168919	0.00136612	0.00167785	0	1	66585.4	66585.4	66585.4		1.51776e+06	0.855854	22.8026	22.6049	22.9982	-35.8075	21.685	-30.3812	60 kDa heat shock protein, mitochondrial	0	0	0.83751	1.51776e+06	4.1308	0.649553	0.55399	3.25802	0.997161	0	-1e+07
D:\groups_temp\schurgrp\LCMS_FlScJDatler1_p\S1_DIA.raw	S1_DIA	P04792	P04792;A0A6Q8PFK8;A0A6Q8PHJ6	HSPB1_HUMAN	HSPB1	91750.9	91750.9	91750.9	91750.9	91750.9	91750.9	91750.9	DGVVEITGK	DGVVEITGK	DGVVEITGK1	1	0.000349162	0.000957365	0.000350754	0.00184502	0.00168919	0.00136612	0.00167785	0	1	29943	29943	29943		459793	0.915848	31.3172	31.1261	31.5117	4.32871	29.3422	11.4972	Heat shock protein beta-1	0	0	0.730052	459793	4.467	0.648725	0.406696	4.89095	0.999278	0	-1e+07
D:\groups_temp\schurgrp\LCMS_FlScJDatler1_p\S1_DIA.raw	S1_DIA	P04792	P04792;A0A6Q8PFK8;A0A6Q8PHJ6	HSPB1_HUMAN	HSPB1	91750.9	91750.9	91750.9	91750.9	91750.9	91750.9	91750.9	DGVVEITGK	DGVVEITGK	DGVVEITGK2	2	0.0021449	0.0330115	0.00217391	0.00184502	0.00168919	0.00136612	0.00167785	0	1	91750.9	91750.9	91750.9		2.1219e+06	0.914846	31.3793	31.1844	31.5762	4.32871	29.3422	11.8186	Heat shock protein beta-1	0	0	0.923979	2.1219e+06	3.82994	0.482402	0.993018	1.31865	0.97569	0	-1e+07
D:\groups_temp\schurgrp\LCMS_FlScJDatler1_p\S1_DIA.raw	S1_DIA	P31949	P31949	S10AB_HUMAN	S100A11	693703	693703	693703	693703	693703	693703	693703	DGYNYTLSK	DGYNYTLSK	DGYNYTLSK2	2	0.000349162	0.00107403	0.000350754	0.00184502	0.00168919	0.00136612	0.00167785	0	1	92706.6	92706.6	92706.6		1.84658e+06	0.927467	31.8249	31.6289	32.0221	6.59211	29.8704	14.6977	Protein S100-A11	0	0	0.759464	1.84658e+06	4.66378	0.452563	0.987477	0.759464	0.99919	0	-1e+07
D:\groups_temp\schurgrp\LCMS_FlScJDatler1_p\S1_DIA.raw	S1_DIA	Q76ZP7	Q76ZP7	RP132_VACCW	RPO132	7.18869e+06	7.18869e+06	7.18869e+06	7.18869e+06	7.18869e+06	7.18869e+06	7.18869e+06	DGYVASSLVGINHNSGPR	DGYVASSLVGINHNSGPR	DGYVASSLVGINHNSGPR2	2	2.47978e-05	2.47978e-05	2.49109e-05	0.00184502	0.00168919	0.00136612	0.00167785	0	1	85356.7	85356.7	85356.7		650568	0.829466	35.1214	34.9256	35.3187	28.2795	34.7166	30.92	DNA-directed RNA polymerase 133 kDa polypeptide	0	0	0.857325	650568	3.8769	0.555344	1	0.592862	0.999981	0	-1e+07
D:\groups_temp\schurgrp\LCMS_FlScJDatler1_p\S1_DIA.raw	S1_DIA	Q76ZP7	Q76ZP7	RP132_VACCW	RPO132	7.18869e+06	7.18869e+06	7.18869e+06	7.18869e+06	7.18869e+06	7.18869e+06	7.18869e+06	DGYVASSLVGINHNSGPR	DGYVASSLVGINHNSGPR	DGYVASSLVGINHNSGPR3	3	0.000243675	0.000243675	0.000244786	0.00184502	0.00168919	0.00136612	0.00167785	0	1	234907	234907	234907		2.91338e+06	0.836444	35.1006	34.9032	35.2929	28.2795	34.7166	30.7847	DNA-directed RNA polymerase 133 kDa polypeptide	0	0	0.847085	2.91338e+06	3.52905	0.560552	1	0.795595	0.999816	0	-1e+07
D:\groups_temp\schurgrp\LCMS_FlScJDatler1_p\S1_DIA.raw	S1_DIA	P31689	P31689;P31689-2	DNJA1_HUMAN	DNAJA1	473808	473808	473808	473808	473808	473808	473808	DHAVFTR	DHAVFTR	DHAVFTR2	2	0.00095057	0.00548602	0.000961538	0.00184502	0.00168919	0.00136612	0.00167785	0	1	121397	121397	121397		8.04296e+06	0.844639	23.8677	23.6681	24.0674	-20.6913	24.6083	-24.8583	DnaJ homolog subfamily A member 1	0	0	0.945637	8.04296e+06	3.65835	0.416584	1	0.788559	0.995876	0	-1e+07
D:\groups_temp\schurgrp\LCMS_FlScJDatler1_p\S1_DIA.raw	S1_DIA	D6RHV3	D6RHV3	D6RHV3_HUMAN	CKMT2	13007.7	13007.7	13007.7	13007.7	13007.7	13007.7	13007.7	DHFLFDK	DHFLFDK	DHFLFDK2	2	0.00789372	0.189367	0.00789372	0.0351262	0.0170576	0.0139335	0.0441324	0	1	13007.7	13007.7	13007.7		460239	0.816496	33.3756	33.1814	33.5672	27.3543	34.497	22.4151	Creatine kinase S-type, mitochondrial (Fragment)	0	0	0.861863	460239	2.42675	0.414494	0.0887862	0.804984	0.874948	0	-1e+07
D:\groups_temp\schurgrp\LCMS_FlScJDatler1_p\S1_DIA.raw	S1_DIA	P07617	P07617	MCE_VACCW	PAPS	1.01328e+08	1.01328e+08	1.01328e+08	1.01328e+08	1.01328e+08	1.01328e+08	1.01328e+08	DHFYNLGVIIK	DHFYNLGVIIK	DHFYNLGVIIK2	2	0.000311146	0.000311146	0.000312565	0.00184502	0.00168919	0.00136612	0.00167785	0	1	2.02852e+06	2.02852e+06	2.02852e+06		5.22202e+07	0.912722	41.5005	41.3059	41.695	61.5058	43.0583	55.9625	Cap-specific mRNA (nucleoside-2'-O-)-methyltransferase	0	0	0.909691	5.22202e+07	5.29677	0.643592	1	4.4929	0.999765	0	-1e+07
D:\groups_temp\schurgrp\LCMS_FlScJDatler1_p\S1_DIA.raw	S1_DIA	P07617	P07617	MCE_VACCW	PAPS	1.01328e+08	1.01328e+08	1.01328e+08	1.01328e+08	1.01328e+08	1.01328e+08	1.01328e+08	DHFYNLGVIIK	DHFYNLGVIIK	DHFYNLGVIIK3	3	0.000349162	0.00111136	0.000350754	0.00184502	0.00168919	0.00136612	0.00167785	0	1	257975	257975	257975		9.40825e+06	0.929181	41.5808	41.3861	41.7733	61.5058	43.0583	56.0814	Cap-specific mRNA (nucleoside-2'-O-)-methyltransferase	0	0	0.957476	9.40825e+06	5.70051	0.58904	1	1.12445	0.999162	0	-1e+07
D:\groups_temp\schurgrp\LCMS_FlScJDatler1_p\S1_DIA.raw	S1_DIA	Q76ZP7	Q76ZP7	RP132_VACCW	RPO132	7.18869e+06	7.18869e+06	7.18869e+06	7.18869e+06	7.18869e+06	7.18869e+06	7.18869e+06	DHM(UniMod:35)NEIR	DHMNEIR	DHM(UniMod:35)NEIR2	2	0.000349162	0.000512809	0.000350754	0.00184502	0.00168919	0.00136612	0.00167785	0	1	152630	152630	152630		2.29519e+06	0.832078	19.5176	19.3165	19.7191	-42.725	20.493	-46.2	DNA-directed RNA polymerase 133 kDa polypeptide	0	0	0.843658	2.29519e+06	4.02643	0.309395	1	3.19255	0.999613	0	-1e+07
D:\groups_temp\schurgrp\LCMS_FlScJDatler1_p\S1_DIA.raw	S1_DIA	CON__cRAP115P63279;P63279	P63279;B0QYN7;H3BPC4;H3BQQ9;CON__cRAP115P63279	UBC9_HUMAN	UBE2I	63943.3	63943.3	63943.3	63943.3	63943.3	63943.3	63943.3	DHPFGFVAVPTK	DHPFGFVAVPTK	DHPFGFVAVPTK3	3	0.000349162	0.0035472	0.000350754	0.00184502	0.00168919	0.00136612	0.00167785	0	1	20724.3	20724.3	20724.3		529681	0.816496	38.5174	38.3259	38.7098	47.6938	39.2264	43.7445	SUMO-conjugating enzyme UBC9	0	0	0.804984	529681	2.8915	0.404789	0.0705376	0	0.99733	0	-1e+07
D:\groups_temp\schurgrp\LCMS_FlScJDatler1_p\S1_DIA.raw	S1_DIA	P13073	P13073;H3BN72;H3BNV9;H3BPG0;Q86WV2	COX41_HUMAN	COX4I1	301989	301989	301989	301989	301989	301989	301989	DHPLPEVAHVK	DHPLPEVAHVK	DHPLPEVAHVK3	3	0.00095057	0.00608127	0.000961538	0.00184502	0.00168919	0.00136612	0.00167785	0	1	37497.1	37497.1	37497.1		746325	0.84107	26.3839	26.1846	26.5813	-5.69708	27.4652	-10.1025	Cytochrome c oxidase subunit 4 isoform 1, mitochondrial	0	0	0.832647	746325	3.01375	0.595654	1	0.804984	0.995431	0	-1e+07
D:\groups_temp\schurgrp\LCMS_FlScJDatler1_p\S1_DIA.raw	S1_DIA	Q08257	Q08257;Q08257-3;A6NP24;C9JH92	QOR_HUMAN	CRYZ	567597	567597	567597	567597	567597	567597	567597	DHQVLIK	DHQVLIK	DHQVLIK1	1	0.000349162	0.00342526	0.000350754	0.00184502	0.00168919	0.00136612	0.00167785	0	1	40854.5	40854.5	40854.5		241807	0.830845	24.6399	24.4416	24.8376	-19.7156	24.8077	-20.6056	Quinone oxidoreductase	0	0	0.845208	241807	3.48531	0.548336	0.44673	3.07148	0.997421	0	-1e+07
D:\groups_temp\schurgrp\LCMS_FlScJDatler1_p\S1_DIA.raw	S1_DIA	Q08257	Q08257;Q08257-3;A6NP24;C9JH92	QOR_HUMAN	CRYZ	567597	567597	567597	567597	567597	567597	567597	DHQVLIK	DHQVLIK	DHQVLIK2	2	0.00095057	0.00507567	0.000961538	0.00184502	0.00168919	0.00136612	0.00167785	0	1	19979.7	19979.7	19979.7		682340	0.816497	24.6532	24.4561	24.8511	-19.7156	24.8077	-20.5422	Quinone oxidoreductase	0	0	0.927018	682340	3.53517	0.740417	0.444379	2.41495	0.996184	0	-1e+07
D:\groups_temp\schurgrp\LCMS_FlScJDatler1_p\S1_DIA.raw	S1_DIA	Q7Z6Z7;Q7Z6Z7-2;Q7Z6Z7-3	Q7Z6Z7;Q7Z6Z7-2;Q7Z6Z7-3;H0Y659	HUWE1_HUMAN	HUWE1	88485.5	88485.5	88485.5	88485.5	88485.5	88485.5	88485.5	DHVFEDSYR	DHVFEDSYR	DHVFEDSYR2	2	0.00095057	0.00615882	0.000961538	0.00184502	0.00168919	0.00136612	0.00167785	0	1	8406.5	8406.5	8406.5		55577.4	0.816497	27.9663	27.7705	28.1659	-2.95333	28.0592	-3.51573	E3 ubiquitin-protein ligase HUWE1	0	0	0.804984	55577.4	2.36987	0.586701	0.306476	0.804984	0.995373	0	-1e+07
D:\groups_temp\schurgrp\LCMS_FlScJDatler1_p\S1_DIA.raw	S1_DIA	Q76ZJ3	Q76ZJ3	C22L_VACCW	B28R	30218.2	30218.2	30218.2	30218.2	30218.2	30218.2	30218.2	DIAPHAPSDGK	DIAPHAPSDGK	DIAPHAPSDGK2	2	0.000177949	0.000177949	0.00017876	0.00340136	0.00371747	0.0047619	0.00308642	0	1	30218.2	30218.2	30218.2		327316	0.834414	24.2746	24.0757	24.4695	-27.2085	23.502	-22.4827	Truncated CrmB protein	0	0	0.804984	327316	3.7537	0.582582	0.310306	0.428729	0.999866	0	-1e+07
D:\groups_temp\schurgrp\LCMS_FlScJDatler1_p\S1_DIA.raw	S1_DIA	Q9Y3A5	Q9Y3A5;A0A8V8TLA5;A0A8V8TLC6;A0A8V8TLR8;A0A8V8TMS1	SBDS_HUMAN	SBDS	294956	294956	294956	294956	294956	294956	294956	DIATIVADK	DIATIVADK	DIATIVADK2	2	0.00682527	0.168703	0.00682527	0.00184502	0.00168919	0.00136612	0.00167785	0	1	57187	57187	57187		11805.4	0.843792	36.467	36.2698	36.6585	26.6611	34.343	36.3086	Ribosome maturation protein SBDS	0	0	0	11805.4	2.7176	0.283062	0.0326041	1.14787	0.887053	0	-1e+07
D:\groups_temp\schurgrp\LCMS_FlScJDatler1_p\S1_DIA.raw	S1_DIA	O75083	O75083;A0A8V8TNT7;A0A8V8TNU2;A0A8V8TP22;A0A8V8TP31;A0A8V8TQ74;A0A8V8TQK0;D6RD66	WDR1_HUMAN	WDR1	291145	291145	291145	291145	291145	291145	291145	DIAWTEDSK	DIAWTEDSK	DIAWTEDSK2	2	0.0021449	0.0360828	0.00217391	0.00184502	0.00168919	0.00136612	0.00167785	0	1	61540.2	61540.2	61540.2		624655	0.911637	33.8694	33.6724	34.0622	12.5258	31.2121	25.0995	WD repeat-containing protein 1	0	0	0.852818	624655	4.30375	0.256249	0.341244	0.35385	0.973488	0	-1e+07
D:\groups_temp\schurgrp\LCMS_FlScJDatler1_p\S1_DIA.raw	S1_DIA	P50990;P50990-2	P50990;H7C4C8;P50990-2;P50990-3	TCPQ_HUMAN	CCT8	252504	252504	252504	252504	252504	252504	252504	DIDEVSSLLR	DIDEVSSLLR	DIDEVSSLLR2	2	0.0021449	0.0312918	0.00217391	0.00184502	0.00168919	0.00136612	0.00167785	0	1	57889	57889	57889		381873	0.816497	45.6912	45.4945	45.8887	65.5902	44.2547	71.1488	T-complex protein 1 subunit theta	0	0	0.848391	381873	3.35696	0.237325	0.313592	1.55509	0.976927	0	-1e+07
D:\groups_temp\schurgrp\LCMS_FlScJDatler1_p\S1_DIA.raw	S1_DIA	Q00839;Q00839-2	Q00839;Q00839-2;A0A1W2PP34;A0A1W2PP35;A0A1W2PPH7;A0A1W2PPL4;A0A1W2PPS1;A0A1W2PQ74;A0A1W2PQL0;A0A1W2PRZ7;A0A1X7SBS1;Q5RI18	HNRPU_HUMAN	HNRNPU	136802	136802	136802	136802	136802	136802	136802	DIDIHEVR	DIDIHEVR	DIDIHEVR2	2	9.42999e-05	9.42999e-05	9.47299e-05	0.00184502	0.00168919	0.00136612	0.00167785	0	1	79901.1	79901.1	79901.1		401573	0.855395	29.136	28.943	29.3341	0.292587	28.966	2.54013	Heterogeneous nuclear ribonucleoprotein U	0	0	0.90362	401573	3.85054	0.561956	0.995368	0.84389	0.999929	0	-1e+07
D:\groups_temp\schurgrp\LCMS_FlScJDatler1_p\S1_DIA.raw	S1_DIA	P19404	P19404;E7EPT4	NDUV2_HUMAN	NDUFV2	117644	117644	117644	117644	117644	117644	117644	DIEEIIDELK	DIEEIIDELK	DIEEIIDELK2	2	0.000349162	0.00159226	0.000350754	0.00184502	0.00168919	0.00136612	0.00167785	0	1	105580	105580	105580		1.08213e+06	0.876393	54.3879	54.1933	54.5849	95.2797	51.092	109.669	NADH dehydrogenase [ubiquinone] flavoprotein 2, mitochondrial	0	0	0.834575	1.08213e+06	4.2293	0.6099	1	2.39325	0.9988	0	-1e+07
D:\groups_temp\schurgrp\LCMS_FlScJDatler1_p\S1_DIA.raw	S1_DIA	CON__cRAP041P35527;P35527	P35527;K7EQQ3;CON__cRAP041P35527	K1C9_HUMAN	KRT9	8.79239e+06	8.79239e+06	8.79239e+06	8.79239e+06	8.79239e+06	8.79239e+06	8.79239e+06	DIENQYETQITQIEHEVSSSGQEVQSSAK	DIENQYETQITQIEHEVSSSGQEVQSSAK	DIENQYETQITQIEHEVSSSGQEVQSSAK4	4	0.000349162	0.00134239	0.000350754	0.00184502	0.00168919	0.00136612	0.00167785	0	1	127124	127124	127124		2.05711e+06	0.952794	48.257	48.062	48.4543	80.8688	47.7141	83.5056	Keratin, type I cytoskeletal 9	0	0	0.910471	2.05711e+06	5.57009	0.607897	1	0	0.998988	0	-1e+07
D:\groups_temp\schurgrp\LCMS_FlScJDatler1_p\S1_DIA.raw	S1_DIA	P09525;P09525-3	P09525;P09525-2;P09525-3;Q6P452	ANXA4_HUMAN	ANXA4	4.74749e+06	4.74749e+06	4.74749e+06	4.74749e+06	4.74749e+06	4.74749e+06	4.74749e+06	DIEQSIK	DIEQSIK	DIEQSIK1	1	0.000349162	0.00255011	0.000350754	0.00184502	0.00168919	0.00136612	0.00167785	0	1	370898	370898	370898		9.41392e+06	0.924076	27.7918	27.5943	27.9884	-7.83567	27.1214	-4.53026	Annexin A4	0	0	0.935718	9.41392e+06	5.59494	0.608927	1	3.6687	0.998079	0	-1e+07
D:\groups_temp\schurgrp\LCMS_FlScJDatler1_p\S1_DIA.raw	S1_DIA	P09525;P09525-3	P09525;P09525-2;P09525-3;Q6P452	ANXA4_HUMAN	ANXA4	4.74749e+06	4.74749e+06	4.74749e+06	4.74749e+06	4.74749e+06	4.74749e+06	4.74749e+06	DIEQSIK	DIEQSIK	DIEQSIK2	2	0.00581395	0.133175	0.00581395	0.00184502	0.00168919	0.00136612	0.00167785	0	1	1.37901e+06	1.37901e+06	1.37901e+06		2.1149e+07	0.848613	27.8545	27.6628	28.0513	-7.83567	27.1214	-4.16537	Annexin A4	0	0	0.88701	2.1149e+07	4.33304	0.0607793	1	1.18829	0.908666	2.41372	0.308004
D:\groups_temp\schurgrp\LCMS_FlScJDatler1_p\S1_DIA.raw	S1_DIA	P25205;P25205-2	P25205;A0A499FHX9;J3KQ69;P25205-2	MCM3_HUMAN	MCM3	25172.3	25172.3	25172.3	25172.3	25172.3	25172.3	25172.3	DIFDQLAK	DIFDQLAK	DIFDQLAK2	2	0.00581395	0.128783	0.00581395	0.00184502	0.00168919	0.00136612	0.00167785	0	1	20673	20673	20673		363615	0.836456	44.1647	43.9694	44.3625	56.6656	42.0006	64.3045	DNA replication licensing factor MCM3	0	0	0.83571	363615	2.54277	0.133486	0.393635	0	0.911411	0	-1e+07
D:\groups_temp\schurgrp\LCMS_FlScJDatler1_p\S1_DIA.raw	S1_DIA	Q9UBL3;Q9UBL3-3	Q9UBL3;Q9UBL3-3;F5H8F7;H0YAQ0;H0YBF6	ASH2L_HUMAN	ASH2L	12123.7	12123.7	12123.7	12123.7	12123.7	12123.7	12123.7	DIFEGVYFPAISLYK	DIFEGVYFPAISLYK	DIFEGVYFPAISLYK2	2	0.00110742	0.00838001	0.00112108	0.00991736	0.00295858	0.00136612	0.0107034	0	1	12123.7	12123.7	12123.7		124302	0.932697	60.6807	60.4819	60.875	123.256	57.4769	133.212	Set1/Ash2 histone methyltransferase complex subunit ASH2	0	0	0.929055	124302	3.73153	0.477726	0.0613312	0	0.993715	0	-1e+07
D:\groups_temp\schurgrp\LCMS_FlScJDatler1_p\S1_DIA.raw	S1_DIA	P23371	P23371	PAP1_VACCW	PAPL	1.17729e+06	1.17729e+06	1.17729e+06	1.17729e+06	1.17729e+06	1.17729e+06	1.17729e+06	DIFVSLVK	DIFVSLVK	DIFVSLVK1	1	0.000308381	0.000308381	0.000309787	0.00184502	0.00168919	0.00136612	0.00167785	0	1	93605.5	93605.5	93605.5		1.54442e+06	0.846366	45.5703	45.3741	45.7685	67.7231	45.012	70.5936	Poly(A) polymerase catalytic subunit	0	0	0.858545	1.54442e+06	4.14298	0.596787	1	4.05965	0.999767	0	-1e+07
D:\groups_temp\schurgrp\LCMS_FlScJDatler1_p\S1_DIA.raw	S1_DIA	P23371	P23371	PAP1_VACCW	PAPL	1.17729e+06	1.17729e+06	1.17729e+06	1.17729e+06	1.17729e+06	1.17729e+06	1.17729e+06	DIFVSLVK	DIFVSLVK	DIFVSLVK2	2	0.000349162	0.00328922	0.000350754	0.00184502	0.00168919	0.00136612	0.00167785	0	1	74280.7	74280.7	74280.7		1.48829e+07	0.940883	45.5345	45.3426	45.7314	67.7231	45.012	70.4321	Poly(A) polymerase catalytic subunit	0	0	0.89091	1.48829e+07	5.46695	0.223297	1	0.926979	0.997524	0	-1e+07
D:\groups_temp\schurgrp\LCMS_FlScJDatler1_p\S1_DIA.raw	S1_DIA	Q9BPU6	Q9BPU6;E7EWB4	DPYL5_HUMAN	DPYSL5	3.60382e+06	3.60382e+06	3.60382e+06	3.60382e+06	3.60382e+06	3.60382e+06	3.60382e+06	DIGAIAR	DIGAIAR	DIGAIAR1	1	0.00771903	0.187453	0.00771903	0.0398707	0.0428287	0.0372233	0.0432161	0	1	3.60382e+06	3.60382e+06	3.60382e+06		1.38357e+08	0.847125	29.1554	28.9577	29.355	-0.620277	28.7854	2.60685	Dihydropyrimidinase-related protein 5	0	0	0.85572	1.38357e+08	3.73672	0.380107	1	2.49822	0.876055	0	-1e+07
D:\groups_temp\schurgrp\LCMS_FlScJDatler1_p\S1_DIA.raw	S1_DIA	O60869	O60869	EDF1_HUMAN	EDF1	33797.6	33797.6	33797.6	33797.6	33797.6	33797.6	33797.6	DIGKPIEK	DIGKPIEK	DIGKPIEK2	2	0.00234522	0.0376049	0.00237812	0.015493	0.00827423	0.00580046	0.0170604	0	1	33797.6	33797.6	33797.6		392727	0.816497	23.7233	23.5242	23.9196	-27.1296	23.5184	-25.7195	Endothelial differentiation-related factor 1	0	0	0.826037	392727	2.20344	0.678671	0.967714	0	0.972401	0	-1e+07
D:\groups_temp\schurgrp\LCMS_FlScJDatler1_p\S1_DIA.raw	S1_DIA	Q9Y3A5	Q9Y3A5;A0A8V8TLA5;A0A8V8TLC6;A0A8V8TLR8;A0A8V8TMS1	SBDS_HUMAN	SBDS	294956	294956	294956	294956	294956	294956	294956	DIHYSVK	DIHYSVK	DIHYSVK2	2	0.00110742	0.00812734	0.00112108	0.00184502	0.00168919	0.00136612	0.00167785	0	1	20385.8	20385.8	20385.8		363931	0.846097	25.098	24.9	25.2978	-19.4439	24.8656	-18.2565	Ribosome maturation protein SBDS	0	0	0.782224	363931	3.08231	0.480648	0.43829	0.926468	0.993903	0	-1e+07
D:\groups_temp\schurgrp\LCMS_FlScJDatler1_p\S1_DIA.raw	S1_DIA	P62917	P62917;E9PKU4;E9PKZ0;G3V1A1	RL8_HUMAN	RPL8	83643.6	83643.6	83643.7	83643.6	83643.6	83643.7	83643.7	DIIHDPGR	DIIHDPGR	DIIHDPGR2	2	0.000349162	0.00105061	0.000350754	0.00184502	0.00168919	0.00136612	0.00167785	0	1	83643.6	83643.6	83643.6		452737	0.835174	26.1398	25.9413	26.3388	-17.605	25.2569	-11.1122	60S ribosomal protein L8	0	0	0.808278	452737	3.47919	0.445442	0.887997	0.804984	0.999208	0	-1e+07
D:\groups_temp\schurgrp\LCMS_FlScJDatler1_p\S1_DIA.raw	S1_DIA	Q96CW1;Q96CW1-2	Q96CW1;A0A087WY71;A0A8I5KWD3;C9JGT8;C9JJD3;C9JPV8;C9JTK4;E9PFW3;H7C4C3;Q96CW1-2	AP2M1_HUMAN	AP2M1	74817.8	74817.8	74817.8	74817.8	74817.8	74817.8	74817.8	DIILPFR	DIILPFR	DIILPFR2	2	0.00110742	0.0134852	0.00112108	0.00340136	0.00295858	0.00136612	0.00308642	0	1	74817.8	74817.8	74817.8		1.89044e+06	0.940339	47.1981	47.0036	47.389	72.7029	45.7679	78.7261	AP-2 complex subunit mu	0	0	0.895683	1.89044e+06	3.85253	0.344998	0.112189	0.711076	0.989925	0	-1e+07
D:\groups_temp\schurgrp\LCMS_FlScJDatler1_p\S1_DIA.raw	S1_DIA	P07355;P07355-2	A6NMY6;P07355;H0YKS4;H0YL33;H0YM50;H0YMD0;H0YMU9;H0YMW4;H0YN28;H0YN42;H0YNA0;H0YNB8;H0YNP5;P07355-2	ANXA2_HUMAN	ANXA2	2.32921e+06	2.32921e+06	2.32921e+06	2.32921e+06	2.32921e+06	2.32921e+06		DIISDTSGDFR	DIISDTSGDFR	DIISDTSGDFR2	2	0.00110742	0.0113448	0.00112108	0.00184502	0.00168919	0.00136612	0.00167785	0	0	2.32921e+06	2.32921e+06	2.32921e+06		1.9916e+07	0.909074	39.9922	39.8001	40.1874	35.9965	36.3354	48.428	Annexin A2	0	0	0.932836	1.9916e+07	3.90149	0.319808	1	0.825711	0.99151	0	-1e+07
D:\groups_temp\schurgrp\LCMS_FlScJDatler1_p\S1_DIA.raw	S1_DIA	P07355;P07355-2	A6NMY6;P07355;H0YKS4;H0YL33;H0YM50;H0YMD0;H0YMU9;H0YMW4;H0YN28;H0YN42;H0YNA0;H0YNB8;H0YNP5;P07355-2	ANXA2_HUMAN	ANXA2	2.32921e+06	2.32921e+06	2.32921e+06	2.32921e+06	2.32921e+06	2.32921e+06		DIISDTSGDFRK	DIISDTSGDFRK	DIISDTSGDFRK2	2	0.000349162	0.000689473	0.000350754	0.00184502	0.00168919	0.00136612	0.00167785	0	0	626213	626213	626213		8.55505e+06	0.942995	33.9263	33.7308	34.123	18.9766	32.7116	25.3741	Annexin A2	0	0	0.5961	8.55505e+06	5.55454	0.563456	1	1.83354	0.99948	0	-1e+07
D:\groups_temp\schurgrp\LCMS_FlScJDatler1_p\S1_DIA.raw	S1_DIA	P07355;P07355-2	A6NMY6;P07355;H0YKS4;H0YL33;H0YM50;H0YMD0;H0YMU9;H0YMW4;H0YN28;H0YN42;H0YNA0;H0YNB8;H0YNP5;P07355-2	ANXA2_HUMAN	ANXA2	2.32921e+06	2.32921e+06	2.32921e+06	2.32921e+06	2.32921e+06	2.32921e+06		DIISDTSGDFRK	DIISDTSGDFRK	DIISDTSGDFRK3	3	0.000345674	0.000345674	0.00034725	0.00184502	0.00168919	0.00136612	0.00167785	0	0	497922	497922	497922		1.50409e+07	0.896068	34.0078	33.8117	34.2027	18.9766	32.7116	25.7366	Annexin A2	0	0	0.900864	1.50409e+07	4.86453	0.617111	1	0	0.999739	0	-1e+07
D:\groups_temp\schurgrp\LCMS_FlScJDatler1_p\S1_DIA.raw	S1_DIA	P12956	P12956;B1AHC9;P12956-2	XRCC6_HUMAN	XRCC6	124811	124811	124811	124811	124811	124811	124811	DIISIAEDEDLR	DIISIAEDEDLR	DIISIAEDEDLR2	2	0.00345946	0.0766969	0.00345946	0.00184502	0.00168919	0.00136612	0.00167785	0	1	69363.4	69363.4	69363.4		158978	0.82871	46.6318	46.4352	46.8293	64.2142	43.7158	75.8312	X-ray repair cross-complementing protein 6	0	0	0.428458	158978	2.43609	0.620502	0.033744	0.634214	0.94528	0	-1e+07
D:\groups_temp\schurgrp\LCMS_FlScJDatler1_p\S1_DIA.raw	S1_DIA	P16713	P16713	G1_VACCW	VACWR078	498669	498669	498669	498669	498669	498669	498669	DIIVIYPNFSK	DIIVIYPNFSK	DIIVIYPNFSK2	2	0.000349162	0.00139597	0.000350754	0.00184502	0.00168919	0.00136612	0.00167785	0	1	318400	318400	318400		2.21179e+06	0.923324	48.7848	48.588	48.9807	76.8508	46.8056	85.4017	Metalloendopeptidase G1	0	0	0.914802	2.21179e+06	5.41742	0.706568	1	2.49554	0.998948	0	-1e+07
D:\groups_temp\schurgrp\LCMS_FlScJDatler1_p\S1_DIA.raw	S1_DIA	O75390	O75390;B4DJV2;F8W031;F8VP03;F8VR34;F8VTT8;F8VU34;F8VWQ5;F8W0J2;F8W4S1	CISY_HUMAN	CS	202856	202856	202856	202856	202856	202856	202856	DILADLIPK	DILADLIPK	DILADLIPK2	2	0.000349162	0.00122655	0.000350754	0.00184502	0.00168919	0.00136612	0.00167785	0	1	72578.1	72578.1	72578.1		1.57617e+06	0.964894	52.614	52.4207	52.8126	89.7306	49.8599	101.785	Citrate synthase, mitochondrial	0	0	0.880013	1.57617e+06	4.59688	0.303314	1	1.66786	0.999075	0	-1e+07
D:\groups_temp\schurgrp\LCMS_FlScJDatler1_p\S1_DIA.raw	S1_DIA	P49327	A0A0U1RQF0;P49327	FAS_HUMAN	FASN	342118	342118	342118	342118	342118	342118	342118	DIM(UniMod:35)LATGK	DIMLATGK	DIM(UniMod:35)LATGK1	1	0.00945895	0.21896	0.00945895	0.00184502	0.00168919	0.00136612	0.00167785	0	1	14714.8	14714.8	14714.8		1.68483e+06	0.612077	26.1725	25.9742	26.367	-1.92676	28.3707	-10.9409	Fatty acid synthase	0	0	0.871241	1.68483e+06	1.94518	0.214208	1	3.21994	0.858177	0	-1e+07
D:\groups_temp\schurgrp\LCMS_FlScJDatler1_p\S1_DIA.raw	S1_DIA	P16272	P16272	DNLI_VACCW	LIG	91601.9	91601.9	91601.9	91601.9	91601.9	91601.9	91601.9	DINGVYEPGK	DINGVYEPGK	DINGVYEPGK2	2	0.00133369	0.0155849	0.00135099	0.00184502	0.00168919	0.00136612	0.00167785	0	1	58951.2	58951.2	58951.2		640213	0.93156	32.0703	31.8734	32.2643	5.29653	29.5159	16.2963	DNA ligase	0	0	0.918328	640213	4.20193	0.640243	0.578694	0.649918	0.988374	0	-1e+07
D:\groups_temp\schurgrp\LCMS_FlScJDatler1_p\S1_DIA.raw	S1_DIA	P23372	P23372	E8_VACCW	VACWR064	831021	831021	831021	831021	831021	831021	831021	DINHPNLSR	DINHPNLSR	DINHPNLSR2	2	0.000146747	0.000146747	0.000147416	0.00184502	0.00168919	0.00136612	0.00167785	0	1	577777	577777	577777		3.16261e+06	0.831925	25.4514	25.2559	25.6507	-20.2816	24.6899	-16.1177	Protein E8	0	0	0.841084	3.16261e+06	4.04122	0.916454	1	1.98598	0.999889	0	-1e+07
D:\groups_temp\schurgrp\LCMS_FlScJDatler1_p\S1_DIA.raw	S1_DIA	P04300	P04300	D2_VACCW	VACWR107	763934	763934	763934	763934	763934	763934	763934	DINNIVTK	DINNIVTK	DINNIVTK1	1	0.000349162	0.00206424	0.000350754	0.00184502	0.00168919	0.00136612	0.00167785	0	1	393950	393950	393950		3.18336e+06	0.839097	31.0268	30.8355	31.2207	5.99215	29.6934	10.484	Core protein D2	0	0	0.831099	3.18336e+06	4.05526	0.51716	1	4.01997	0.998444	0	-1e+07
D:\groups_temp\schurgrp\LCMS_FlScJDatler1_p\S1_DIA.raw	S1_DIA	P04300	P04300	D2_VACCW	VACWR107	763934	763934	763934	763934	763934	763934	763934	DINNIVTK	DINNIVTK	DINNIVTK2	2	0.000349162	0.00169613	0.000350754	0.00184502	0.00168919	0.00136612	0.00167785	0	1	713392	713392	713392		1.37609e+07	0.917173	30.9903	30.7995	31.1844	5.99215	29.6934	10.398	Core protein D2	0	0	0.9172	1.37609e+07	4.69104	0.192721	1	1.99534	0.998721	0	-1e+07
D:\groups_temp\schurgrp\LCMS_FlScJDatler1_p\S1_DIA.raw	S1_DIA	P04302	P04302	D3_VACCW	VACWR108	934787	934787	934787	934787	934787	934787	934787	DIPEDM(UniMod:35)HTDK	DIPEDMHTDK	DIPEDM(UniMod:35)HTDK2	2	0.000349162	0.000797154	0.000350754	0.00184502	0.00168919	0.00136612	0.00167785	0	1	176534	176534	176534		799822	0.959922	22.1545	21.9556	22.3529	-39.119	21.0952	-33.1204	Core protein D3	0	0	0.93904	799822	4.53034	0.110719	0.289178	0	0.999399	0	-1e+07
D:\groups_temp\schurgrp\LCMS_FlScJDatler1_p\S1_DIA.raw	S1_DIA	P04302	P04302	D3_VACCW	VACWR108	934787	934787	934787	934787	934787	934787	934787	DIPEDM(UniMod:35)HTDK	DIPEDMHTDK	DIPEDM(UniMod:35)HTDK3	3	0.000349162	0.000371591	0.000350754	0.00184502	0.00168919	0.00136612	0.00167785	0	1	29919.6	29919.6	29919.6		2.44144e+06	0.90953	22.1411	21.941	22.3355	-39.119	21.0952	-33.182	Core protein D3	0	0	0.941604	2.44144e+06	4.57881	0.525753	1	0	0.99972	0	-1e+07
D:\groups_temp\schurgrp\LCMS_FlScJDatler1_p\S1_DIA.raw	S1_DIA	P63010;P63010-2;P63010-3	P63010;P63010-2;A0A087X253;P63010-3	AP2B1_HUMAN	AP2B1	117429	117429	117429	117429	117429	117429	117429	DIPNENELQFQIK	DIPNENELQFQIK	DIPNENELQFQIK2	2	0.00324957	0.0730631	0.00324957	0.00184502	0.00168919	0.00136612	0.00167785	0	1	48018.3	48018.3	48018.3		748089	0.915617	43.948	43.7516	44.1439	58.6204	42.6754	63.3656	AP-2 complex subunit beta	0	0	0.765548	748089	3.04683	0.281798	0.212877	0	0.947738	0	-1e+07
D:\groups_temp\schurgrp\LCMS_FlScJDatler1_p\S1_DIA.raw	S1_DIA	P24759	P24759	ATI_VACCW	VACWR148	1.04914e+06	1.04914e+06	1.04914e+06	1.04914e+06	1.04914e+06	1.04914e+06	1.04914e+06	DIQNGTDDGSDLLEIDKK	DIQNGTDDGSDLLEIDKK	DIQNGTDDGSDLLEIDKK2	2	0.000349162	0.000446582	0.000350754	0.00184502	0.00168919	0.00136612	0.00167785	0	1	21414.1	21414.1	21414.1		157708	0.816497	38.3682	38.1718	38.559	34.7388	36.1772	43.2185	A-type inclusion protein A25	0	0	0.804984	157708	2.94026	0.774242	1	0.490186	0.999663	0	-1e+07
D:\groups_temp\schurgrp\LCMS_FlScJDatler1_p\S1_DIA.raw	S1_DIA	P24759	P24759	ATI_VACCW	VACWR148	1.04914e+06	1.04914e+06	1.04914e+06	1.04914e+06	1.04914e+06	1.04914e+06	1.04914e+06	DIQNGTDDGSDLLEIDKK	DIQNGTDDGSDLLEIDKK	DIQNGTDDGSDLLEIDKK3	3	0.00172541	0.0236412	0.00174869	0.00184502	0.00168919	0.00136612	0.00167785	0	1	58425.8	58425.8	58425.8		3.56453e+06	0.816497	38.3885	38.1936	38.5836	34.7388	36.1772	43.2812	A-type inclusion protein A25	0	0	0.865098	3.56453e+06	2.99658	0.437954	1	0	0.98247	2.62029	0.51486
D:\groups_temp\schurgrp\LCMS_FlScJDatler1_p\S1_DIA.raw	S1_DIA	P68716	P68716	G7_VACCW	VACWR085	2.08932e+06	2.08932e+06	2.08932e+06	2.08932e+06	2.08932e+06	2.08932e+06	2.08932e+06	DISINSEYIESK	DISINSEYIESK	DISINSEYIESK2	2	0.000349162	0.00416551	0.000350754	0.00184502	0.00168919	0.00136612	0.00167785	0	1	217944	217944	217944		4.37042e+06	0.919681	38.7325	38.5387	38.9244	35.1076	36.2196	44.7138	Assembly protein G7	0	0	0.833412	4.37042e+06	4.56871	0.382163	0.80659	0.725075	0.996866	0	-1e+07
D:\groups_temp\schurgrp\LCMS_FlScJDatler1_p\S1_DIA.raw	S1_DIA	CON__cRAP095Q06830;Q06830	Q06830;A0A0A0MSI0;CON__cRAP095Q06830	PRDX1_HUMAN	PRDX1	804198	804198	804198	804198	804198	804198	362632	DISLSDYK	DISLSDYK	DISLSDYK2	2	0.0030871	0.0657104	0.0030871	0.00184502	0.00168919	0.00136612	0.00167785	0	1	139018	139018	139018		2.09296e+06	0.859498	35.2353	35.0369	35.4324	23.1115	33.5182	31.6103	Peroxiredoxin-1	0	0	0.847326	2.09296e+06	2.99024	0.165989	1	0.671894	0.952748	0	-1e+07
D:\groups_temp\schurgrp\LCMS_FlScJDatler1_p\S1_DIA.raw	S1_DIA	P12429	P12429;D6RA82;D6RFG5	ANXA3_HUMAN	ANXA3	428144	428144	428144	428144	428144	428144	428144	DISQAYYTVYK	DISQAYYTVYK	DISQAYYTVYK2	2	0.000349162	0.000860411	0.000350754	0.00184502	0.00168919	0.00136612	0.00167785	0	1	178320	178320	178320		2.35181e+06	0.897919	39.7035	39.5136	39.8991	36.8857	36.4925	48.4395	Annexin A3	0	0	0.829968	2.35181e+06	4.77259	0.504081	1	2.57705	0.999351	0	-1e+07
D:\groups_temp\schurgrp\LCMS_FlScJDatler1_p\S1_DIA.raw	S1_DIA	P04083	P04083;Q5T3N1	ANXA1_HUMAN	ANXA1	300453	300453	300453	300453	300453	300453	300453	DITSDTSGDFR	DITSDTSGDFR	DITSDTSGDFR2	2	0.000349162	0.00140744	0.000350754	0.00184502	0.00168919	0.00136612	0.00167785	0	1	114022	114022	114022		3.42325e+06	0.90663	33.2397	33.0475	33.4322	7.93864	30.2983	21.7266	Annexin A1	0	0	0.92688	3.42325e+06	5.11919	0.418951	1	0.792062	0.998939	0	-1e+07
D:\groups_temp\schurgrp\LCMS_FlScJDatler1_p\S1_DIA.raw	S1_DIA	P12429	P12429;D6RA82	ANXA3_HUMAN	ANXA3	428144	428144	428144	428144	428144	428144	428144	DIVDSIK	DIVDSIK	DIVDSIK1	1	0.00095057	0.00634807	0.000961538	0.00184502	0.00168919	0.00136612	0.00167785	0	1	47337.7	47337.7	47337.7		656468	0.834017	33.743	33.5454	33.935	16.2964	32.3874	24.4431	Annexin A3	0	0	0.80516	656468	3.50142	0.770305	0.486056	2.41495	0.995232	0	-1e+07
D:\groups_temp\schurgrp\LCMS_FlScJDatler1_p\S1_DIA.raw	S1_DIA	P12956	P12956;B1AHC9;P12956-2	XRCC6_HUMAN	XRCC6	124811	124811	124811	124811	124811	124811	124811	DIVISVGIYNLVQK	DIVISVGIYNLVQK	DIVISVGIYNLVQK2	2	0.00095057	0.00617117	0.000961538	0.00184502	0.00168919	0.00136612	0.00167785	0	1	85863.5	85863.5	85863.5		825002	0.943767	53.3321	53.1342	53.5249	98.1536	51.6683	105.069	X-ray repair cross-complementing protein 6	0	0	0.947164	825002	4.68682	0.470853	0.217566	0.911736	0.995364	0	-1e+07
D:\groups_temp\schurgrp\LCMS_FlScJDatler1_p\S1_DIA.raw	S1_DIA	P07392	P07392	RP147_VACCW	RPO147	1.53953e+07	1.53953e+07	1.53953e+07	1.53953e+07	1.53953e+07	1.53953e+07	1.53953e+07	DIYTYLIGEK	DIYTYLIGEK	DIYTYLIGEK2	2	0.000349162	0.00399348	0.000350754	0.00184502	0.00168919	0.00136612	0.00167785	0	1	6.36356e+06	6.36356e+06	6.36356e+06		7.85202e+07	0.935498	48.6848	48.4885	48.8783	72.6583	45.7585	85.0589	DNA-directed RNA polymerase 147 kDa polypeptide	0	0	0.94623	7.85202e+07	5.84988	0.453022	1	3.7073	0.996995	0	-1e+07
D:\groups_temp\schurgrp\LCMS_FlScJDatler1_p\S1_DIA.raw	S1_DIA	P07900;P07900-2	P07900;P07900-2;G3V2J8	HS90A_HUMAN	HSP90AA1	902799	902799	902800	902799	902799	902800	93836.9	DKEVSDDEAEEK	DKEVSDDEAEEK	DKEVSDDEAEEK2	2	0.00172541	0.0211229	0.00174869	0.00184502	0.00168919	0.00136612	0.00167785	0	1	14572.8	14572.8	14572.8		84701.6	0.816497	20.6823	20.4816	20.8759	-44.9585	20.1241	-40.4896	Heat shock protein HSP 90-alpha	0	0	0.804984	84701.6	2.8915	0.627499	0.248325	0.804984	0.984308	0	-1e+07
D:\groups_temp\schurgrp\LCMS_FlScJDatler1_p\S1_DIA.raw	S1_DIA	P21333;P21333-2	P21333;P21333-2;Q60FE5;A0A7P0NMY4	FLNA_HUMAN	FLNA	994178	994178	994178	994178	994178	994178	994178	DKGEYTLVVK	DKGEYTLVVK	DKGEYTLVVK2	2	0.00156781	0.0191311	0.00158772	0.00184502	0.00168919	0.00136612	0.00167785	0	1	27954	27954	27954		412489	0.816496	30.176	29.9793	30.3702	7.25015	30.0782	8.25747	Filamin-A	0	0	0.841902	412489	2.92842	0.274768	0.991476	0	0.985766	0	-1e+07
D:\groups_temp\schurgrp\LCMS_FlScJDatler1_p\S1_DIA.raw	S1_DIA	Q96AG4	Q96AG4;I3L223	LRC59_HUMAN	LRRC59	846560	846560	846560	846560	846560	846560	846560	DKLDGNELDLSLSDLNEVPVK	DKLDGNELDLSLSDLNEVPVK	DKLDGNELDLSLSDLNEVPVK3	3	0.0021449	0.0343116	0.00217391	0.00184502	0.00168919	0.00136612	0.00167785	0	1	285114	285114	285114		7.79207e+06	0.76777	48.5484	48.3546	48.7442	80.7632	47.6932	84.5806	Leucine-rich repeat-containing protein 59	0	0	0.648721	7.79207e+06	2.93501	0.360953	0.149955	0	0.974757	0	-1e+07
D:\groups_temp\schurgrp\LCMS_FlScJDatler1_p\S1_DIA.raw	S1_DIA	P07611	P07611	G9_VACCW	VACWR087	858863	858863	858863	858863	858863	858863	858863	DKLEESLK	DKLEESLK	DKLEESLK2	2	0.000349162	0.00216953	0.000350754	0.00184502	0.00168919	0.00136612	0.00167785	0	1	52343.6	52343.6	52343.6		649987	0.925694	25.3976	25.199	25.5981	-16.1604	25.5238	-16.4664	Myristoylated protein G9	0	0	0.723628	649987	4.21005	0.352029	0.38547	2.25873	0.998365	0	-1e+07
D:\groups_temp\schurgrp\LCMS_FlScJDatler1_p\S1_DIA.raw	S1_DIA	P07242	P07242	H5_VACCW	VACWR103	6.86678e+06	6.86678e+06	6.86679e+06	6.86678e+06	6.86678e+06	6.86679e+06	6.86679e+06	DKNEDIFPEDVIIPSTK	DKNEDIFPEDVIIPSTK	DKNEDIFPEDVIIPSTK2	2	0.000349162	0.00036843	0.000350754	0.00184502	0.00168919	0.00136612	0.00167785	0	1	2.22846e+06	2.22846e+06	2.22846e+06		9.48145e+06	0.969915	45.4786	45.282	45.6764	69.6322	45.3075	70.1832	Late transcription elongation factor H5	0	0	0.979972	9.48145e+06	6.54933	0.476114	1	4.86432	0.999722	0	-1e+07
D:\groups_temp\schurgrp\LCMS_FlScJDatler1_p\S1_DIA.raw	S1_DIA	P07242	P07242	H5_VACCW	VACWR103	6.86678e+06	6.86678e+06	6.86679e+06	6.86678e+06	6.86678e+06	6.86679e+06	6.86679e+06	DKNEDIFPEDVIIPSTK	DKNEDIFPEDVIIPSTK	DKNEDIFPEDVIIPSTK3	3	0.000349162	0.000381547	0.000350754	0.00184502	0.00168919	0.00136612	0.00167785	0	1	6.86678e+06	6.86678e+06	6.86678e+06		5.40559e+07	0.971832	45.5522	45.3554	45.746	69.6322	45.3075	70.5117	Late transcription elongation factor H5	0	0	0.986395	5.40559e+07	6.65178	0.793833	1	1.95637	0.999712	0	-1e+07
D:\groups_temp\schurgrp\LCMS_FlScJDatler1_p\S1_DIA.raw	S1_DIA	O43747;O43747-2	O43747;O43747-2;B4DGE1;H3BN71;H3BNR4;H3BR36;H3BUN9	AP1G1_HUMAN	AP1G1	112615	112615	112615	112615	112615	112615	112615	DLAGEVEK	DLAGEVEK	DLAGEVEK2	2	0.00472959	0.107145	0.00472959	0.00184502	0.00168919	0.00136612	0.00167785	0	1	112615	112615	112615		214660	0.850609	28.6426	28.4493	28.838	-7.55596	27.1652	0.386878	AP-1 complex subunit gamma-1	0	0	0.874843	214660	2.67325	0.232897	0.946435	2.07181	0.925182	0	-1e+07
D:\groups_temp\schurgrp\LCMS_FlScJDatler1_p\S1_DIA.raw	S1_DIA	Q13813;Q13813-2;Q13813-3	Q13813;A0A0D9SF54;A0A0D9SGF6;Q13813-2;Q13813-3	SPTN1_HUMAN	SPTAN1	104896	104896	104896	104896	104896	104896	104896	DLASVNNLLK	DLASVNNLLK	DLASVNNLLK2	2	0.000349162	0.00326279	0.000350754	0.00184502	0.00168919	0.00136612	0.00167785	0	1	81117.5	81117.5	81117.5		968002	0.868983	42.7011	42.5069	42.8943	53.5929	41.1179	59.6593	Spectrin alpha chain, non-erythrocytic 1	0	0	0.896254	968002	4.3516	0.374666	0.333245	0.865233	0.997543	0	-1e+07
D:\groups_temp\schurgrp\LCMS_FlScJDatler1_p\S1_DIA.raw	S1_DIA	Q9NV70;Q9NV70-2	Q9NV70;Q9NV70-2	EXOC1_HUMAN	EXOC1	404923	404923	404923	404923	404923	404923	404923	DLAVVDAK	DLAVVDAK	DLAVVDAK1	1	0.00365042	0.080092	0.00365042	0.0218509	0.0237812	0.0215827	0.0240096	0	1	404923	404923	404923		5.15874e+06	0.923114	28.7752	28.5776	28.9664	4.30009	29.3384	1.10602	Exocyst complex component 1	0	0	0.937362	5.15874e+06	4.3836	0.43141	1	3.44061	0.942996	2.45137	0.260285
D:\groups_temp\schurgrp\LCMS_FlScJDatler1_p\S1_DIA.raw	S1_DIA	Q01082;Q01082-2;Q01082-3	Q01082;A0A087WUZ3;Q01082-2;Q01082-3	SPTB2_HUMAN	SPTBN1	57176.1	57176.1	57176.1	57176.1	57176.1	57176.1	57176.1	DLDDFQSWLSR	DLDDFQSWLSR	DLDDFQSWLSR2	2	0.000349162	0.00105694	0.000350754	0.00184502	0.00168919	0.00136612	0.00167785	0	1	20112.2	20112.2	20112.2		288989	0.816497	53.4692	53.2712	53.6644	93.1778	50.6697	105.681	Spectrin beta chain, non-erythrocytic 1	0	0	0.804984	288989	3.41313	0.589769	0.0940536	0	0.999203	0	-1e+07
D:\groups_temp\schurgrp\LCMS_FlScJDatler1_p\S1_DIA.raw	S1_DIA	Q14165	Q14165;F5H1S8;H0YG07	MLEC_HUMAN	MLEC	46720.5	46720.5	46720.5	46720.5	46720.5	46720.5	46720.5	DLDIFDR	DLDIFDR	DLDIFDR2	2	0.00268998	0.0505512	0.00272851	0.00184502	0.00168919	0.00136612	0.00167785	0	1	46720.5	46720.5	46720.5		343109	0.889862	44.2117	44.0197	44.4088	56.3793	41.8961	64.5169	Malectin	0	0	0.832563	343109	3.03942	0.401432	0.0907866	0.736793	0.963249	0	-1e+07
D:\groups_temp\schurgrp\LCMS_FlScJDatler1_p\S1_DIA.raw	S1_DIA	P04021	P04021	F13_VACCW	VACWR052	52811.9	52811.9	52811.9	52811.9	52811.9	52811.9	52811.9	DLDTDVVIDK	DLDTDVVIDK	DLDTDVVIDK2	2	0.00156781	0.0200182	0.00158772	0.00184502	0.00168919	0.00136612	0.00167785	0	1	52811.9	52811.9	52811.9		447950	0.816497	38.3349	38.1376	38.5306	29.0853	34.9299	43.1112	Envelope phospholipase F13	0	0	0.8187	447950	3.94848	0.459674	0.312592	1.48423	0.985116	0	-1e+07
D:\groups_temp\schurgrp\LCMS_FlScJDatler1_p\S1_DIA.raw	S1_DIA	P40925;P40925-3	P40925;A0A5K1VW95;C9JLV6;C9JF79;C9JRL4;P40925-3	MDHC_HUMAN	MDH1	78049.5	78049.5	78049.6	78049.5	78049.5	78049.6	78049.6	DLDVAILVGSM(UniMod:35)PR	DLDVAILVGSMPR	DLDVAILVGSM(UniMod:35)PR2	2	0.000349162	0.00112869	0.000350754	0.00184502	0.00168919	0.00136612	0.00167785	0	1	21403.9	21403.9	21403.9		371020	0.816497	49.0796	48.8887	49.2763	71.2847	45.5027	86.3887	Malate dehydrogenase, cytoplasmic	0	0	0.891231	371020	3.78746	0.65714	0.246642	2.41495	0.999149	0	-1e+07
D:\groups_temp\schurgrp\LCMS_FlScJDatler1_p\S1_DIA.raw	S1_DIA	Q10567;Q10567-2;Q10567-3;Q10567-4	Q10567;Q10567-3;Q10567-2;Q10567-4;C9J1E7	AP1B1_HUMAN	AP1B1	138799	138799	138799	138799	138799	138799	138799	DLDYYGTLLK	DLDYYGTLLK	DLDYYGTLLK2	2	0.000349162	0.0033343	0.000350754	0.00184502	0.00168919	0.00136612	0.00167785	0	1	85851	85851	85851		844760	0.862777	46.2787	46.0847	46.4764	63.851	43.5854	74.0232	AP-1 complex subunit beta-1	0	0	0.879871	844760	3.59452	0.500703	0.294919	0.646796	0.99749	0	-1e+07
D:\groups_temp\schurgrp\LCMS_FlScJDatler1_p\S1_DIA.raw	S1_DIA	P08133	P08133;A0A0S2Z377;E5RJF5;E5RK63;P08133-2	ANXA6_HUMAN	ANXA6	6.48235e+06	6.48235e+06	6.48235e+06	6.48235e+06	6.48235e+06	6.48235e+06	6.48235e+06	DLEADIIGDTSGHFQK	DLEADIIGDTSGHFQK	DLEADIIGDTSGHFQK2	2	0.000105753	0.000105753	0.000106235	0.00184502	0.00168919	0.00136612	0.00167785	0	1	331693	331693	331693		1.53853e+06	0.85405	42.534	42.3393	42.7244	53.9458	41.1825	59.0635	Annexin A6	0	0	0.784223	1.53853e+06	4.26538	0.410013	1	3.23096	0.99992	0	-1e+07
D:\groups_temp\schurgrp\LCMS_FlScJDatler1_p\S1_DIA.raw	S1_DIA	P08133	P08133;A0A0S2Z377;E5RJF5;E5RK63;P08133-2	ANXA6_HUMAN	ANXA6	6.48235e+06	6.48235e+06	6.48235e+06	6.48235e+06	6.48235e+06	6.48235e+06	6.48235e+06	DLEADIIGDTSGHFQK	DLEADIIGDTSGHFQK	DLEADIIGDTSGHFQK3	3	0.000349162	0.000571218	0.000350754	0.00184502	0.00168919	0.00136612	0.00167785	0	1	153199	153199	153199		5.83372e+06	0.894852	42.5099	42.3143	42.7041	53.9458	41.1825	58.9754	Annexin A6	0	0	0.913149	5.83372e+06	4.12487	0.577768	1	0.757415	0.999569	0	-1e+07
D:\groups_temp\schurgrp\LCMS_FlScJDatler1_p\S1_DIA.raw	S1_DIA	P55060;P55060-3;P55060-4	P55060;P55060-3;P55060-4	XPO2_HUMAN	CSE1L	48630.9	48630.9	48630.9	48630.9	48630.9	48630.9	48630.9	DLEGSDIDTR	DLEGSDIDTR	DLEGSDIDTR2	2	0.00172541	0.0208369	0.00174869	0.00184502	0.00295858	0.00136612	0.00167785	0	1	48630.9	48630.9	48630.9		351323	0.862043	30.123	29.9302	30.3204	-0.0809817	28.902	7.965	Exportin-2	0	0	0.336558	351323	2.93947	0.246562	0.321451	0	0.984517	0	-1e+07
D:\groups_temp\schurgrp\LCMS_FlScJDatler1_p\S1_DIA.raw	S1_DIA	P12277	P12277;A0A0S2Z471;G3V461;G3V4N7	KCRB_HUMAN	CKB	70066.6	70066.6	70066.6	70066.6	70066.6	70066.6	70066.6	DLFDPIIEDR	DLFDPIIEDR	DLFDPIIEDR2	2	0.000349162	0.00130805	0.000350754	0.00411523	0.00295858	0.00136612	0.00375235	0	1	70066.6	70066.6	70066.6		256621	0.874747	50.2094	50.0158	50.4061	77.197	46.8957	90.3204	Creatine kinase B-type	0	0	0.925199	256621	4.02231	0.36569	0.957242	0	0.999014	0	-1e+07
D:\groups_temp\schurgrp\LCMS_FlScJDatler1_p\S1_DIA.raw	S1_DIA	P21754;P21754-2;P21754-3	P21754;P21754-2;P21754-3	ZP3_HUMAN	ZP3	119874	119874	119874	119874	119874	119874	119874	DLFGTGK	DLFGTGK	DLFGTGK1	1	0.00789372	0.190094	0.00789372	0.0319635	0.0437376	0.0381526	0.0441324	0	1	119874	119874	119874		1.56859e+06	0.873686	32.3735	32.1839	32.5684	13.2733	31.4297	18.1201	Zona pellucida sperm-binding protein 3	0	0	0.871474	1.56859e+06	2.78419	0.3415	1	1.72096	0.874528	0	-1e+07
D:\groups_temp\schurgrp\LCMS_FlScJDatler1_p\S1_DIA.raw	S1_DIA	P68440	P68440	D13_VACCW	VACWR118	78634.8	78634.8	78634.8	78634.8	78634.8	78634.8	78634.8	DLFINDPFIK	DLFINDPFIK	DLFINDPFIK2	2	0.000349162	0.00126437	0.000350754	0.00184502	0.00168919	0.00136612	0.00167785	0	1	63428.6	63428.6	63428.6		299381	0.883159	52.0297	51.8343	52.2294	89.6491	49.8395	99.0121	Scaffold protein D13	0	0	0.887758	299381	4.43135	0.548143	1	0.832726	0.999047	0	-1e+07
D:\groups_temp\schurgrp\LCMS_FlScJDatler1_p\S1_DIA.raw	S1_DIA	P68593	P68593	A17_VACCW	VACWR137	887899	887899	887899	887899	887899	887899	887899	DLFTEEQQQSFM(UniMod:35)PK	DLFTEEQQQSFMPK	DLFTEEQQQSFM(UniMod:35)PK2	2	0.000349162	0.00358937	0.000350754	0.00184502	0.00168919	0.00136612	0.00167785	0	1	887899	887899	887899		2.09065e+07	0.921771	41.5677	41.3718	41.7607	43.3956	38.5504	56.0597	Virion membrane protein A17 precursor	0	0	0.939907	2.09065e+07	5.5256	0.825817	1	2.72844	0.997298	0	-1e+07
D:\groups_temp\schurgrp\LCMS_FlScJDatler1_p\S1_DIA.raw	S1_DIA	P68593	P68593	A17_VACCW	VACWR137	887899	887899	887899	887899	887899	887899	887899	DLFTEEQQQSFM(UniMod:35)PK	DLFTEEQQQSFMPK	DLFTEEQQQSFM(UniMod:35)PK3	3	0.00472959	0.104059	0.00472959	0.00184502	0.00168919	0.00136612	0.00167785	0	1	70419.6	70419.6	70419.6		6.33792e+06	0.816497	41.59	41.3993	41.781	43.3956	38.5504	56.0971	Virion membrane protein A17 precursor	0	0	0.850234	6.33792e+06	3.21824	0.498126	1	0	0.927181	0	-1e+07
D:\groups_temp\schurgrp\LCMS_FlScJDatler1_p\S1_DIA.raw	S1_DIA	CON__cRAP087P02769	CON__cRAP087P02769	ALBU_BOVIN	ALB	958585	958585	958585	958585	958585	958585	958585	DLGEEHFK	DLGEEHFK	DLGEEHFK2	2	0.00440159	0.0881283	0.00440159	0.00184502	0.00168919	0.00136612	0.00167785	0	1	48236.8	48236.8	48236.8		487982	0.834599	26.3403	26.1413	26.5335	-8.79676	26.9528	-10.2423	Albumin	0	0	0.555574	487982	2.14327	0.144471	1	0.458168	0.937633	0	-1e+07
D:\groups_temp\schurgrp\LCMS_FlScJDatler1_p\S1_DIA.raw	S1_DIA	P18384	P18384	SPI3_VACCW	SPI-3	366143	366143	366143	366143	366143	366143	366143	DLGPAFTELISGLAK	DLGPAFTELISGLAK	DLGPAFTELISGLAK2	2	0.000133951	0.000133951	0.000134562	0.00184502	0.00168919	0.00136612	0.00167785	0	1	356939	356939	356939		4.43732e+06	0.963074	59.829	59.6354	60.0269	125.857	58.1547	130.273	Protein K2	0	0	0.948175	4.43732e+06	6.06407	0.644172	1	0	0.999899	0	-1e+07
D:\groups_temp\schurgrp\LCMS_FlScJDatler1_p\S1_DIA.raw	S1_DIA	P08133	P08133;A0A0S2Z377;E5RI05;E5RJF5;E5RJR0;E5RK63;P08133-2;E5RFF0;E5RIU8	ANXA6_HUMAN	ANXA6	6.48235e+06	6.48235e+06	6.48235e+06	6.48235e+06	6.48235e+06	6.48235e+06	6.48235e+06	DLIADLK	DLIADLK	DLIADLK1	1	0.00095057	0.00460727	0.000961538	0.00184502	0.00168919	0.00136612	0.00167785	0	1	209284	209284	209284		3.29613e+06	0.885224	39.8119	39.6145	40.0089	44.4504	38.9341	48.4199	Annexin A6	0	0	0.886159	3.29613e+06	4.64787	0.576048	1	3.39626	0.996535	0	-1e+07
D:\groups_temp\schurgrp\LCMS_FlScJDatler1_p\S1_DIA.raw	S1_DIA	P16715	P16715	P4A_VACCW	VACWR129	4.62455e+08	4.62455e+08	4.62455e+08	4.62455e+08	4.62455e+08	4.62455e+08	4.62455e+08	DLIAMENLK	DLIAMENLK	DLIAMENLK2	2	0.00133369	0.018112	0.00135099	0.00184502	0.00168919	0.00136612	0.00167785	0	1	120915	120915	120915		875962	0.868626	41.5388	41.3443	41.7333	49.5269	39.515	56.0151	Major core protein 4a precursor	0	0	0.811218	875962	3.97047	0.278146	0.350294	0.641166	0.986514	0	-1e+07
D:\groups_temp\schurgrp\LCMS_FlScJDatler1_p\S1_DIA.raw	S1_DIA	P16715	P16715	P4A_VACCW	VACWR129	4.62455e+08	4.62455e+08	4.62455e+08	4.62455e+08	4.62455e+08	4.62455e+08	4.62455e+08	DLIAM(UniMod:35)ENLK	DLIAMENLK	DLIAM(UniMod:35)ENLK2	2	0.00110742	0.00917935	0.00112108	0.00184502	0.00168919	0.00136612	0.00167785	0	1	1.29044e+07	1.29044e+07	1.29044e+07		1.70785e+08	0.923113	34.6524	34.4547	34.8455	20.6772	32.9804	27.8261	Major core protein 4a precursor	0	0	0.928462	1.70785e+08	5.60124	0.21669	1	1.83804	0.99312	1.96304	0.453391
D:\groups_temp\schurgrp\LCMS_FlScJDatler1_p\S1_DIA.raw	S1_DIA	P09525;P09525-3	P09525;P09525-3;Q6P452;B4E1S2	ANXA4_HUMAN	ANXA4	4.74749e+06	4.74749e+06	4.74749e+06	4.74749e+06	4.74749e+06	4.74749e+06	4.74749e+06	DLIDDLK	DLIDDLK	DLIDDLK1	1	0.00110742	0.0074012	0.00112108	0.00184502	0.00168919	0.00136612	0.00167785	0	1	135437	135437	135437		2.15799e+06	0.91108	41.8501	41.6589	42.0437	46.5901	39.3365	56.6951	Annexin A4	0	0	0.918606	2.15799e+06	4.49387	0.622839	0.095823	3.28918	0.994445	0	-1e+07
D:\groups_temp\schurgrp\LCMS_FlScJDatler1_p\S1_DIA.raw	S1_DIA	P09525;P09525-3	P09525;P09525-3;Q6P452;B4E1S2	ANXA4_HUMAN	ANXA4	4.74749e+06	4.74749e+06	4.74749e+06	4.74749e+06	4.74749e+06	4.74749e+06	4.74749e+06	DLIDDLK	DLIDDLK	DLIDDLK2	2	0.00133369	0.0168179	0.00135099	0.00184502	0.00168919	0.00136612	0.00167785	0	1	734531	734531	734531		2.1905e+07	0.878689	41.8182	41.6264	42.0109	46.5901	39.3365	56.6074	Annexin A4	0	0	0.863305	2.1905e+07	4.15548	0.111497	1	1.59651	0.987466	0	-1e+07
D:\groups_temp\schurgrp\LCMS_FlScJDatler1_p\S1_DIA.raw	S1_DIA	Q15393	Q15393;Q15393-3	SF3B3_HUMAN	SF3B3	128495	128495	128495	128495	128495	128495	128495	DLILNPR	DLILNPR	DLILNPR2	2	0.00547556	0.123916	0.00547556	0.00184502	0.00168919	0.00136612	0.00167785	0	1	40649.8	40649.8	40649.8		135317	0.899177	35.8185	35.6213	36.0189	27.9643	34.6393	32.716	Splicing factor 3B subunit 3	0	0	0.861156	135317	2.76635	0.498465	0.45012	0	0.914473	0	-1e+07
D:\groups_temp\schurgrp\LCMS_FlScJDatler1_p\S1_DIA.raw	S1_DIA	Q02880;Q02880-2	Q02880;E9PCY5;A0A8V8TP20;A0A8V8TPE3;Q02880-2	TOP2B_HUMAN	TOP2B	851601	851601	851601	851601	851601	851601	851601	DLIQM(UniMod:35)LVQR	DLIQMLVQR	DLIQM(UniMod:35)LVQR2	2	0.000349162	0.00199928	0.000350754	0.00184502	0.00168919	0.00136612	0.00167785	0	1	80285.6	80285.6	80285.6		1.20112e+06	0.871561	46.1308	45.9354	46.3296	68.1569	45.1213	73.2783	DNA topoisomerase 2-beta	0	0	0.717646	1.20112e+06	2.97522	0.432814	1	1.33393	0.998493	0	-1e+07
D:\groups_temp\schurgrp\LCMS_FlScJDatler1_p\S1_DIA.raw	S1_DIA	Q99715;Q99715-2;Q99715-4	Q99715;D6RGG3;H0Y4P7;Q99715-2;Q99715-4	COCA1_HUMAN	COL12A1	50076.9	50076.9	50076.9	50076.9	50076.9	50076.9	50076.9	DLKPETEYVVNVYSVVEDEYSEPLK	DLKPETEYVVNVYSVVEDEYSEPLK	DLKPETEYVVNVYSVVEDEYSEPLK3	3	0.00156781	0.0185621	0.00158772	0.00184502	0.00168919	0.00136612	0.00167785	0	1	27126.7	27126.7	27126.7		216998	0.917624	53.0506	52.8515	53.2505	107.722	53.7214	103.798	Collagen alpha-1(XII) chain	0	0	0.708407	216998	4.72679	0.618403	1	0	0.986184	0	-1e+07
D:\groups_temp\schurgrp\LCMS_FlScJDatler1_p\S1_DIA.raw	S1_DIA	Q8NCN5	Q8NCN5;A8MT40	PDPR_HUMAN	PDPR	44128	44128	44128	44128	44128	44128	44128	DLLALEQSK	DLLALEQSK	DLLALEQSK2	2	0.00682527	0.164786	0.00682527	0.0354767	0.00625782	0.00253807	0.0392157	0	1	44128	44128	44128		417752	0.832865	34.4532	34.254	34.6512	37.8533	36.7176	26.9352	Pyruvate dehydrogenase phosphatase regulatory subunit, mitochondrial	0	0	0.763146	417752	2.55353	0.304962	0.0828927	1.343	0.889385	0	-1e+07
D:\groups_temp\schurgrp\LCMS_FlScJDatler1_p\S1_DIA.raw	S1_DIA	Q6ZN66	Q6ZN66	GBP6_HUMAN	GBP6	39279.9	39279.9	39279.9	39279.9	39279.9	39279.9	39279.9	DLLANIEK	DLLANIEK	DLLANIEK2	2	0.00440159	0.0956686	0.00440159	0.0258621	0.0272109	0.024	0.02746	0	1	39279.9	39279.9	39279.9		649324	0.864712	41.4394	41.244	41.6294	44.4619	38.9379	55.8908	Guanylate-binding protein 6	0	0	0.901413	649324	3.1167	0.21832	0.386878	0	0.932657	0	-1e+07
D:\groups_temp\schurgrp\LCMS_FlScJDatler1_p\S1_DIA.raw	S1_DIA	P08758	P08758;E9PHT9	ANXA5_HUMAN	ANXA5	6.50299e+06	6.50299e+06	6.50298e+06	6.50299e+06	6.50299e+06	6.50298e+06	6.50298e+06	DLLDDLK	DLLDDLK	DLLDDLK1	1	0.0021449	0.0342929	0.00217391	0.00184502	0.00168919	0.00136612	0.00167785	0	1	549361	549361	549361		1.36167e+07	0.928531	43.9028	43.7052	44.0939	54.2313	41.2389	63.18	Annexin A5	0	0	0.93715	1.36167e+07	4.77894	0.613926	0.095823	3.54571	0.97477	0	-1e+07
D:\groups_temp\schurgrp\LCMS_FlScJDatler1_p\S1_DIA.raw	S1_DIA	P08758	P08758;E9PHT9	ANXA5_HUMAN	ANXA5	6.50299e+06	6.50299e+06	6.50298e+06	6.50299e+06	6.50299e+06	6.50298e+06	6.50298e+06	DLLDDLK	DLLDDLK	DLLDDLK2	2	0.00324957	0.07285	0.00324957	0.00184502	0.00168919	0.00136612	0.00167785	0	1	4.9027e+06	4.9027e+06	4.9027e+06		8.11095e+07	0.852104	43.9651	43.774	44.1603	54.2313	41.2389	63.4368	Annexin A5	0	0	0.889482	8.11095e+07	4.10974	0.0664235	1	1.573	0.947882	0	-1e+07
D:\groups_temp\schurgrp\LCMS_FlScJDatler1_p\S1_DIA.raw	S1_DIA	Q96DA6;Q96DA6-2	Q96DA6;A0A2R8Y839;Q96DA6-2	TIM14_HUMAN	DNAJC19	225031	225031	225031	225031	225031	225031	225031	DLLEGQAK	DLLEGQAK	DLLEGQAK1	1	0.000349162	0.000714534	0.000350754	0.00184502	0.00168919	0.00136612	0.00167785	0	1	22819.1	22819.1	22819.1		332291	0.882625	29.3656	29.1661	29.5615	-2.56319	28.1703	3.34668	Mitochondrial import inner membrane translocase subunit TIM14	0	0	0.857018	332291	3.45448	0.465941	0.432622	3.14307	0.999461	0	-1e+07
D:\groups_temp\schurgrp\LCMS_FlScJDatler1_p\S1_DIA.raw	S1_DIA	Q16531	Q16531;A0A7P0T870;A0A7P0T965;A0A7P0TAK7;A0A7P0Z3Z5;A0A7P0Z4B9;F5GY55;A0A7P0Z4L2;F5GWI0;F5GZY8;F5H2L3	DDB1_HUMAN	DDB1	197966	197966	197966	197966	197966	197966	197966	DLLFILTAK	DLLFILTAK	DLLFILTAK2	2	0.0030871	0.0597608	0.0030871	0.00184502	0.00168919	0.00136612	0.00167785	0	1	84994.4	84994.4	84994.4		918259	0.929842	54.3807	54.1827	54.5789	100.326	52.1164	109.639	DNA damage-binding protein 1	0	0	0.546817	918259	4.80018	0.514877	0.0500825	0.819201	0.956842	0	-1e+07
D:\groups_temp\schurgrp\LCMS_FlScJDatler1_p\S1_DIA.raw	S1_DIA	P42677	P42677	RS27_HUMAN	RPS27	67958.7	67958.7	67958.7	67958.7	67958.7	67958.7	67958.7	DLLHPSPEEEK	DLLHPSPEEEK	DLLHPSPEEEK2	2	0.000349162	0.00170215	0.000350754	0.00184502	0.00168919	0.00136612	0.00167785	0	1	67958.7	67958.7	67958.7		644185	0.916933	30.1805	29.9838	30.3747	-0.241046	28.8706	8.2807	40S ribosomal protein S27	0	0	0.607102	644185	3.59739	0.322834	1	2.62077	0.998717	0	-1e+07
D:\groups_temp\schurgrp\LCMS_FlScJDatler1_p\S1_DIA.raw	S1_DIA	P42677	P42677	RS27_HUMAN	RPS27	67958.7	67958.7	67958.7	67958.7	67958.7	67958.7	67958.7	DLLHPSPEEEK	DLLHPSPEEEK	DLLHPSPEEEK3	3	0.000349162	0.000711767	0.000350754	0.00184502	0.00168919	0.00136612	0.00167785	0	1	63917.3	63917.3	63917.3		917862	0.832977	30.2104	30.018	30.4077	-0.241046	28.8706	8.42927	40S ribosomal protein S27	0	0	0.860774	917862	3.57159	0.301209	1	0.790004	0.999463	0	-1e+07
D:\groups_temp\schurgrp\LCMS_FlScJDatler1_p\S1_DIA.raw	S1_DIA	P08195;P08195-2;P08195-3;P08195-4	P08195;P08195-4;F5GZS6;J3KPF3;P08195-2;P08195-3;A0A7P0T8F1;A0A7P0T8U7;A0A7P0T9F7;A0A7P0TAN7;A0A7P0TAS6;A0A7P0TBF8;A0A7P0Z4A0;A0A7P0Z4P5;F5GZI0;F5H056;H0YFX4	4F2_HUMAN	SLC3A2	72270.5	72270.5	72270.5	72270.5	72270.5	72270.5	72270.5	DLLLTSSYLSDSGSTGEHTK	DLLLTSSYLSDSGSTGEHTK	DLLLTSSYLSDSGSTGEHTK3	3	0.00253398	0.0482469	0.00257009	0.00184502	0.00168919	0.00136612	0.00167785	0	1	72270.5	72270.5	72270.5		774106	0.840347	40.7281	40.5354	40.9246	52.3217	40.71	52.2694	4F2 cell-surface antigen heavy chain	0	0	0.782974	774106	3.06702	0.35338	1	0	0.964865	0	-1e+07
D:\groups_temp\schurgrp\LCMS_FlScJDatler1_p\S1_DIA.raw	S1_DIA	P29191	P29191	A4_VACCW	VACWR123	1.15801e+07	1.15801e+07	1.15801e+07	1.15801e+07	1.15801e+07	1.15801e+07	1.15801e+07	DLM(UniMod:35)SNVER	DLMSNVER	DLM(UniMod:35)SNVER2	2	0.00110742	0.0113733	0.00112108	0.00184502	0.00168919	0.00136612	0.00167785	0	1	1.84555e+06	1.84555e+06	1.84555e+06		1.64088e+07	0.81161	26.1413	25.9428	26.3403	-20.0901	24.7292	-11.1042	39kDa core protein	0	0	0.7536	1.64088e+07	2.92307	0.229468	1	1.63837	0.991489	0	-1e+07
D:\groups_temp\schurgrp\LCMS_FlScJDatler1_p\S1_DIA.raw	S1_DIA	P08133	P08133;A0A0S2Z377;E7EMC6;P08133-2;E5RK69	ANXA6_HUMAN	ANXA6	6.48235e+06	6.48235e+06	6.48235e+06	6.48235e+06	6.48235e+06	6.48235e+06	6.48235e+06	DLM(UniMod:35)TDLK	DLMTDLK	DLM(UniMod:35)TDLK1	1	0.000349162	0.00423394	0.000350754	0.00184502	0.00168919	0.00136612	0.00167785	0	1	352904	352904	352904		9.48618e+06	0.935477	30.3458	30.1473	30.538	3.1329	29.2214	8.98672	Annexin A6	0	0	0.951412	9.48618e+06	6.04969	0.767602	1	3.78436	0.996815	1.36177	0.300843
D:\groups_temp\schurgrp\LCMS_FlScJDatler1_p\S1_DIA.raw	S1_DIA	P08133	P08133;A0A0S2Z377;E7EMC6;P08133-2;E5RK69	ANXA6_HUMAN	ANXA6	6.48235e+06	6.48235e+06	6.48235e+06	6.48235e+06	6.48235e+06	6.48235e+06	6.48235e+06	DLM(UniMod:35)TDLK	DLMTDLK	DLM(UniMod:35)TDLK2	2	0.00457	0.100421	0.00457	0.00184502	0.00168919	0.00136612	0.00167785	0	1	420443	420443	420443		1.88985e+07	0.823937	30.3592	30.1606	30.556	3.1329	29.2214	9.03251	Annexin A6	0	0	0.841576	1.88985e+07	3.23355	0.19097	1	1.60997	0.929547	0	-1e+07
D:\groups_temp\schurgrp\LCMS_FlScJDatler1_p\S1_DIA.raw	S1_DIA	Q53EL6;Q53EL6-2	Q53EL6;Q53EL6-2;Q5VZS7	PDCD4_HUMAN	PDCD4	199826	199826	199826	199826	199826	199826	199826	DLNLGEM(UniMod:35)K	DLNLGEMK	DLNLGEM(UniMod:35)K1	1	0.00253398	0.0482195	0.00257009	0.0163934	0.0176545	0.0165394	0.0178344	0	1	199826	199826	199826		6.84612e+06	0.838748	27.996	27.799	28.1956	-2.69238	28.1326	-3.34346	Programmed cell death protein 4	0	0	0.769655	6.84612e+06	2.19139	0.417309	1	2.30223	0.964884	0	-1e+07
D:\groups_temp\schurgrp\LCMS_FlScJDatler1_p\S1_DIA.raw	S1_DIA	Q00839;Q00839-2	Q00839;Q00839-2;A0A1W2PP34;A0A1W2PP35;A0A1W2PPH7;A0A1W2PPL4;A0A1W2PPS1;A0A1W2PQ74;A0A1W2PQD4;A0A1W2PQL0;A0A1W2PRZ7;A0A1X7SBS1;Q5RI18	HNRPU_HUMAN	HNRNPU	136802	136802	136802	136802	136802	136802	136802	DLPEHAVLK	DLPEHAVLK	DLPEHAVLK2	2	0.0021449	0.0313652	0.00217391	0.00184502	0.00168919	0.00136612	0.00167785	0	1	23594.7	23594.7	23594.7		127442	0.816497	29.1898	28.9913	29.384	3.30489	29.2349	2.72444	Heterogeneous nuclear ribonucleoprotein U	0	0	0.77676	127442	1.82024	0.620937	0.360586	0	0.976875	0	-1e+07
D:\groups_temp\schurgrp\LCMS_FlScJDatler1_p\S1_DIA.raw	S1_DIA	Q9UNM6;Q9UNM6-2	Q9UNM6;E9PL38;H0YD73;J3KNQ3;Q9UNM6-2	PSD13_HUMAN	PSMD13	29126.3	29126.3	29126.3	29126.3	29126.3	29126.3	29126.3	DLPVSEQQER	DLPVSEQQER	DLPVSEQQER2	2	0.00610236	0.158295	0.00610236	0.00340136	0.00168919	0.00136612	0.00308642	0	1	29126.3	29126.3	29126.3		174032	0.816497	28.6097	28.4121	28.8022	-7.3688	27.1944	0.197923	26S proteasome non-ATPase regulatory subunit 13	0	0	0.878184	174032	2.9647	0.427107	0.292757	0	0.893277	0	-1e+07
D:\groups_temp\schurgrp\LCMS_FlScJDatler1_p\S1_DIA.raw	S1_DIA	P02751;P02751-1;P02751-10;P02751-11;P02751-12;P02751-13;P02751-14;P02751-17;P02751-3;P02751-4;P02751-5;P02751-6;P02751-7;P02751-8;P02751-9	P02751;P02751-1;P02751-10;P02751-11;P02751-12;P02751-13;P02751-14;P02751-17;P02751-3;P02751-4;P02751-5;P02751-6;P02751-7;P02751-8;P02751-9	FINC_HUMAN	FN1	205327	205327	205327	205327	205327	205327	205327	DLQFVEVTDVK	DLQFVEVTDVK	DLQFVEVTDVK2	2	0.00110742	0.0139355	0.00112108	0.00184502	0.00168919	0.00136612	0.00167785	0	1	156119	156119	156119		3.66021e+06	0.948759	44.2295	44.0332	44.4225	58.1909	42.5417	64.5978	Fibronectin	0	0	0.945513	3.66021e+06	5.63813	0.400222	1	1.42291	0.989592	0	-1e+07
D:\groups_temp\schurgrp\LCMS_FlScJDatler1_p\S1_DIA.raw	S1_DIA	Q8IX04;Q8IX04-2;Q8IX04-3;Q8IX04-4;Q8IX04-6	Q8IX04;Q8IX04-2;Q8IX04-3;Q8IX04-4;Q8IX04-6	UEVLD_HUMAN	UEVLD	71073.3	71073.3	71073.3	71073.3	71073.3	71073.3	71073.3	DLSASAHSK	DLSASAHSK	DLSASAHSK2	2	0.000349162	0.00377789	0.000350754	0.00184502	0.00168919	0.00136612	0.00167785	0	1	9481.34	9481.34	9481.34		48159	0.816497	19.9636	19.7673	20.1617	-45.5274	20.0293	-44.1123	Ubiquitin-conjugating enzyme E2 variant 3	0	0	0.804984	48159	2.92218	0.285925	0.39229	0	0.997157	0	-1e+07
D:\groups_temp\schurgrp\LCMS_FlScJDatler1_p\S1_DIA.raw	S1_DIA	Q08257	Q08257;Q08257-2;A6NP24	QOR_HUMAN	CRYZ	567597	567597	567597	567597	567597	567597	567597	DLSLLSHGGR	DLSLLSHGGR	DLSLLSHGGR2	2	0.000304746	0.000304746	0.000306136	0.00184502	0.00168919	0.00136612	0.00167785	0	1	152303	152303	152303		2.25957e+06	0.83141	32.311	32.117	32.5024	16.2965	32.3874	17.7647	Quinone oxidoreductase	0	0	0.796398	2.25957e+06	3.5876	0.756875	1	1.31412	0.99977	0	-1e+07
D:\groups_temp\schurgrp\LCMS_FlScJDatler1_p\S1_DIA.raw	S1_DIA	P29508;P48594	P29508;P48594;H0Y5H9	SPB3_HUMAN;SPB4_HUMAN	SERPINB3;SERPINB4	38851.2	38851.2	38851.2	38851.2	38851.2	38851.2		DLSM(UniMod:35)IVLLPNEIDGLQK	DLSMIVLLPNEIDGLQK	DLSM(UniMod:35)IVLLPNEIDGLQK2	2	0.00995118	0.227921	0.00995118	1	0.00168919	0.00136612	0.00167785	0	0	20068.9	20068.9	20068.9		42718.3	0.887053	56.7876	56.5907	56.9869	107.804	53.7398	119.279	Serpin B3	0	0	0.720035	42718.3	1.91033	0.258168	1	0	0.853225	0	-1e+07
D:\groups_temp\schurgrp\LCMS_FlScJDatler1_p\S1_DIA.raw	S1_DIA	Q9Y3B7;Q9Y3B7-2	Q9Y3B7;Q9Y3B7-2	RM11_HUMAN	MRPL11	100421	100421	100421	100421	100421	100421	100421	DLSSEELAAFQK	DLSSEELAAFQK	DLSSEELAAFQK2	2	0.000349162	0.00373953	0.000350754	0.00184502	0.00168919	0.00136612	0.00167785	0	1	31694.2	31694.2	31694.2		583284	0.892525	42.3729	42.1756	42.5625	50.9953	40.1214	58.4682	39S ribosomal protein L11, mitochondrial	0	0	0.85893	583284	3.67696	0.64708	0.0547453	0.0787176	0.997186	0	-1e+07
D:\groups_temp\schurgrp\LCMS_FlScJDatler1_p\S1_DIA.raw	S1_DIA	Q13813;Q13813-2;Q13813-3	Q13813;A0A0D9SF54;A0A0D9SGF6;Q13813-2;Q13813-3	SPTN1_HUMAN	SPTAN1	104896	104896	104896	104896	104896	104896	104896	DLSSVQTLLTK	DLSSVQTLLTK	DLSSVQTLLTK2	2	0.00095057	0.00498814	0.000961538	0.00184502	0.00168919	0.00136612	0.00167785	0	1	53840.1	53840.1	53840.1		603943	0.836673	44.9092	44.7137	45.107	63.4034	43.4375	67.7604	Spectrin alpha chain, non-erythrocytic 1	0	0	0.804984	603943	3.51197	0.554552	0.293387	1.56229	0.996249	0	-1e+07
D:\groups_temp\schurgrp\LCMS_FlScJDatler1_p\S1_DIA.raw	S1_DIA	Q8NAA5	Q8NAA5	LR75A_HUMAN	LRRC75A	232318	232318	232318	232318	232318	232318	232318	DLTDILK	DLTDILK	DLTDILK1	1	0.00682527	0.168114	0.00682527	0.0311419	0.0388548	0.0339856	0.0392157	0	1	232318	232318	232318		3.35854e+06	0.928603	40.4433	40.2537	40.6384	54.9803	41.4296	50.3389	Leucine-rich repeat-containing protein 75A	0	0	0.947097	3.35854e+06	3.94885	0.468682	1	2.69675	0.887403	0	-1e+07
D:\groups_temp\schurgrp\LCMS_FlScJDatler1_p\S1_DIA.raw	S1_DIA	P13928;Q5VT79	P13928;Q5VT79;P13928-2;A0A075B752;A0A075B765;A0A087WTN9;B4DTF2;Q5VT79-2	ANXA8_HUMAN;AXA81_HUMAN	ANXA8;ANXA8L1	253500	253500	253500	253500	253500	253500		DLTETLK	DLTETLK	DLTETLK1	1	0.00095057	0.00481199	0.000961538	1	0.00168919	0.00136612	0.00167785	0	0	26510.4	26510.4	26510.4		185314	0.816497	31.9461	31.7487	32.1374	8.65113	30.5142	15.4947	Annexin A8	0	0	0.804984	185314	3.93476	0.441056	0.0968771	2.48276	0.996381	0	-1e+07
D:\groups_temp\schurgrp\LCMS_FlScJDatler1_p\S1_DIA.raw	S1_DIA	Q9GZP4;Q9GZP4-2	Q9GZP4;Q9GZP4-2;X6R8S9;X6RHB9	PITH1_HUMAN	PITHD1	44640.8	44640.8	44640.9	44640.8	44640.8	44640.9	44640.9	DLTGELEYATK	DLTGELEYATK	DLTGELEYATK2	2	0.00253398	0.0441369	0.00257009	0.00184502	0.00168919	0.00136612	0.00167785	0	1	44640.8	44640.8	44640.8		302298	0.833685	40.8177	40.6252	41.0141	42.7462	38.2966	52.8939	PITH domain-containing protein 1	0	0	0	302298	2.80851	0.398916	0.0533019	0.335077	0.967762	0	-1e+07
D:\groups_temp\schurgrp\LCMS_FlScJDatler1_p\S1_DIA.raw	S1_DIA	P23381;P23381-2	P23381;G3V3H8;G3V3Y5;P23381-2	SYWC_HUMAN	WARS1	112580	112580	112580	112580	112580	112580	112580	DLTLDQAYSYAVENAK	DLTLDQAYSYAVENAK	DLTLDQAYSYAVENAK2	2	0.000349162	0.000357526	0.000350754	0.00184502	0.00168919	0.00136612	0.00167785	0	1	112580	112580	112580		1.55645e+06	0.948215	48.4111	48.2135	48.6089	68.4521	45.1824	84.0844	Tryptophan--tRNA ligase, cytoplasmic	0	0	0.39839	1.55645e+06	4.30291	0.783897	1	0.36368	0.99973	0	-1e+07
D:\groups_temp\schurgrp\LCMS_FlScJDatler1_p\S1_DIA.raw	S1_DIA	P23381;P23381-2	P23381;G3V3H8;G3V3Y5;P23381-2	SYWC_HUMAN	WARS1	112580	112580	112580	112580	112580	112580	112580	DLTLDQAYSYAVENAK	DLTLDQAYSYAVENAK	DLTLDQAYSYAVENAK3	3	0.000349162	0.00149727	0.000350754	0.00184502	0.00168919	0.00136612	0.00167785	0	1	15385.4	15385.4	15385.4		170673	0.861438	48.3378	48.1437	48.5354	68.4521	45.1824	83.8123	Tryptophan--tRNA ligase, cytoplasmic	0	0	0	170673	2.8078	0.643372	0.979891	0	0.998871	0	-1e+07
D:\groups_temp\schurgrp\LCMS_FlScJDatler1_p\S1_DIA.raw	S1_DIA	P07392	P07392	RP147_VACCW	RPO147	1.53953e+07	1.53953e+07	1.53953e+07	1.53953e+07	1.53953e+07	1.53953e+07	1.53953e+07	DLYDM(UniMod:35)IHNVIDDVR	DLYDMIHNVIDDVR	DLYDM(UniMod:35)IHNVIDDVR2	2	0.00110742	0.0102755	0.00112108	0.00184502	0.00168919	0.00136612	0.00167785	0	1	228505	228505	228505		1.07484e+07	0.897474	50.6213	50.4281	50.817	100.217	52.0938	92.0476	DNA-directed RNA polymerase 147 kDa polypeptide	0	0	0.663357	1.07484e+07	1.93974	0.430482	1	1.87681	0.992304	0	-1e+07
D:\groups_temp\schurgrp\LCMS_FlScJDatler1_p\S1_DIA.raw	S1_DIA	P07392	P07392	RP147_VACCW	RPO147	1.53953e+07	1.53953e+07	1.53953e+07	1.53953e+07	1.53953e+07	1.53953e+07	1.53953e+07	DLYDM(UniMod:35)IHNVIDDVR	DLYDMIHNVIDDVR	DLYDM(UniMod:35)IHNVIDDVR3	3	0.00095057	0.00496562	0.000961538	0.00184502	0.00168919	0.00136612	0.00167785	0	1	222875	222875	222875		8.14763e+06	0.924196	50.6005	50.4034	50.798	100.217	52.0938	91.9543	DNA-directed RNA polymerase 147 kDa polypeptide	0	0	0.611214	8.14763e+06	1.61189	0.604805	1	0	0.996266	0	-1e+07
D:\groups_temp\schurgrp\LCMS_FlScJDatler1_p\S1_DIA.raw	S1_DIA	O43390;O43390-2;O43390-4	O43390;O43390-2;O43390-3;O43390-4;A0A6Q8PEX7;A0A6Q8PH31;A0A6Q8PH35;B4DT28	HNRPR_HUMAN	HNRNPR	61451.8	61451.8	61451.9	61451.8	61451.8	61451.9	61451.9	DLYEDELVPLFEK	DLYEDELVPLFEK	DLYEDELVPLFEK2	2	0.0021449	0.0333062	0.00217391	0.00184502	0.00168919	0.00136612	0.00167785	0	1	27423	27423	27423		155761	0.816496	55.4924	55.2931	55.6931	100.679	52.1903	114.224	Heterogeneous nuclear ribonucleoprotein R	0	0	0.909359	155761	3.01052	0.316397	0.0636748	0	0.975479	0	-1e+07
D:\groups_temp\schurgrp\LCMS_FlScJDatler1_p\S1_DIA.raw	S1_DIA	P42765	P42765;A0A0B4J2A4;K7EME0	THIM_HUMAN	ACAA2	39508.2	39508.2	39508.3	39508.2	39508.2	39508.3	39508.3	DM(UniMod:35)DLVEVNEAFAPQYLAVER	DMDLVEVNEAFAPQYLAVER	DM(UniMod:35)DLVEVNEAFAPQYLAVER3	3	0.00110742	0.0123823	0.00112108	0.00184502	0.00168919	0.00136612	0.00167785	0	1	34815.2	34815.2	34815.2		83965.6	0.869948	52.8859	52.6857	53.0846	88.982	49.6709	103.044	3-ketoacyl-CoA thiolase, mitochondrial	0	0	0.428503	83965.6	2.66455	0.351385	0.120906	0	0.990741	0	-1e+07
D:\groups_temp\schurgrp\LCMS_FlScJDatler1_p\S1_DIA.raw	S1_DIA	P21607	P21607	E6_VACCW	VACWR062	701371	701371	701371	701371	701371	701371	701371	DM(UniMod:35)EIIFLK	DMEIIFLK	DM(UniMod:35)EIIFLK2	2	0.000349162	0.00252038	0.000350754	0.00184502	0.00168919	0.00136612	0.00167785	0	1	202331	202331	202331		6.62669e+06	0.92859	44.2162	44.0242	44.4132	54.3045	41.255	64.5372	Protein E6	0	0	0.936831	6.62669e+06	5.61993	0.530299	1	2.7649	0.998101	0	-1e+07
D:\groups_temp\schurgrp\LCMS_FlScJDatler1_p\S1_DIA.raw	S1_DIA	P29191	P29191	A4_VACCW	VACWR123	1.15801e+07	1.15801e+07	1.15801e+07	1.15801e+07	1.15801e+07	1.15801e+07	1.15801e+07	DM(UniMod:35)HQLQAETNDLVTNVYDAR	DMHQLQAETNDLVTNVYDAR	DM(UniMod:35)HQLQAETNDLVTNVYDAR3	3	0.000349162	0.00408144	0.000350754	0.00184502	0.00168919	0.00136612	0.00167785	0	1	50612	50612	50612		167244	0.919845	41.3661	41.1723	41.5616	56.8551	42.0701	55.7502	39kDa core protein	0	0	0.712878	167244	2.94019	0.338632	0.125417	0	0.996929	0	-1e+07
D:\groups_temp\schurgrp\LCMS_FlScJDatler1_p\S1_DIA.raw	S1_DIA	P50990;P50990-2	P50990;P50990-2;P50990-3;H7C2U0	TCPQ_HUMAN	CCT8	252504	252504	252504	252504	252504	252504	252504	DM(UniMod:35)LEAGILDTYLGK	DMLEAGILDTYLGK	DM(UniMod:35)LEAGILDTYLGK2	2	0.000349162	0.000676192	0.000350754	0.00184502	0.00168919	0.00136612	0.00167785	0	1	80029.6	80029.6	80029.6		713768	0.834435	51.1057	50.908	51.305	84.6806	48.576	94.4278	T-complex protein 1 subunit theta	0	0	0.841547	713768	2.87684	0.674276	1	0.85748	0.99949	0	-1e+07
D:\groups_temp\schurgrp\LCMS_FlScJDatler1_p\S1_DIA.raw	S1_DIA	P19367;P19367-2;P19367-3;P19367-4	P19367;P19367-2;P19367-3;P19367-4	HXK1_HUMAN	HK1	1.13911e+06	1.13911e+06	1.13911e+06	1.13911e+06	1.13911e+06	1.13911e+06	1.13911e+06	DM(UniMod:35)LLEVK	DMLLEVK	DM(UniMod:35)LLEVK1	1	0.00110742	0.00936466	0.00112108	0.00184502	0.00168919	0.00136612	0.00167785	0	1	43698.6	43698.6	43698.6		831903	0.939908	33.5032	33.3079	33.7005	15.6457	32.2117	23.1117	Hexokinase-1	0	0	0.904233	831903	3.76965	0.720768	0.438091	3.57056	0.992982	0	-1e+07
D:\groups_temp\schurgrp\LCMS_FlScJDatler1_p\S1_DIA.raw	S1_DIA	P23371	P23371	PAP1_VACCW	PAPL	1.17729e+06	1.17729e+06	1.17729e+06	1.17729e+06	1.17729e+06	1.17729e+06	1.17729e+06	DM(UniMod:35)LNSM(UniMod:35)NVAVIDK	DMLNSMNVAVIDK	DM(UniMod:35)LNSM(UniMod:35)NVAVIDK2	2	0.000349162	0.00417529	0.000350754	0.00184502	0.00168919	0.00136612	0.00167785	0	1	46974.6	46974.6	46974.6		710304	0.916572	34.5223	34.3231	34.7153	19.7109	32.813	27.1876	Poly(A) polymerase catalytic subunit	0	0	0.971429	710304	4.38622	0.662783	1	1.40229	0.996859	0	-1e+07
D:\groups_temp\schurgrp\LCMS_FlScJDatler1_p\S1_DIA.raw	S1_DIA	P23381;P23381-2	P23381;G3V3H8;G3V3Y5;P23381-2;G3V277;G3V423;G3V456;G3V5U1	SYWC_HUMAN	WARS1	112580	112580	112580	112580	112580	112580	112580	DM(UniMod:35)NQVLDAYENK	DMNQVLDAYENK	DM(UniMod:35)NQVLDAYENK2	2	0.000349162	0.000707972	0.000350754	0.00184502	0.00168919	0.00136612	0.00167785	0	1	87425.7	87425.7	87425.7		851456	0.861235	34.9591	34.7626	35.1566	22.2471	33.3138	29.823	Tryptophan--tRNA ligase, cytoplasmic	0	0	0.72441	851456	2.75812	0.673826	0.996667	1.6931	0.999466	0	-1e+07
D:\groups_temp\schurgrp\LCMS_FlScJDatler1_p\S1_DIA.raw	S1_DIA	CON__cRAP015P02666	CON__cRAP015P02666	CASB_BOVIN	CSN2	22332.7	22332.7	22332.7	22332.7	22332.7	22332.7	22332.7	DM(UniMod:35)PIQAFLLYQEPVLGPVR	DMPIQAFLLYQEPVLGPVR	DM(UniMod:35)PIQAFLLYQEPVLGPVR3	3	0.00510308	0.11639	0.00510308	0.00184502	0.00168919	0.00136612	0.00167785	0	1	21738.2	21738.2	21738.2		695808	0.896206	57.8122	57.6119	58.0041	113.577	55.0768	123.098	Beta-casein	0	0	0.341421	695808	2.73553	0.2561	0.155999	0	0.919248	0	-1e+07
D:\groups_temp\schurgrp\LCMS_FlScJDatler1_p\S1_DIA.raw	S1_DIA	Q92841;Q92841-1;Q92841-2;Q92841-3	Q92841;A0A1X7SBZ2;A0A5H1ZRQ2;Q92841-1;Q92841-2;Q92841-3	DDX17_HUMAN	DDX17	68978.4	68978.4	68978.4	68978.4	68978.4	68978.4	60591	DM(UniMod:35)VGIAQTGSGK	DMVGIAQTGSGK	DM(UniMod:35)VGIAQTGSGK2	2	0.000349162	0.00279599	0.000350754	0.00184502	0.00168919	0.00136612	0.00167785	0	1	15499	15499	15499		321637	0.847243	26.4924	26.2981	26.6882	-18.2418	25.1242	-9.80911	Probable ATP-dependent RNA helicase DDX17	0	0	0.841037	321637	2.81836	0.453842	0.3015	0.69325	0.997894	0	-1e+07
D:\groups_temp\schurgrp\LCMS_FlScJDatler1_p\S1_DIA.raw	S1_DIA	P04298	P04298	MCEL_VACCW	VACWR106	1.51409e+07	1.51409e+07	1.51409e+07	1.51409e+07	1.51409e+07	1.51409e+07	1.51409e+07	DNETVPYDELIK	DNETVPYDELIK	DNETVPYDELIK2	2	0.00095057	0.0046996	0.000961538	0.00184502	0.00168919	0.00136612	0.00167785	0	1	3.12071e+06	3.12071e+06	3.12071e+06		2.20346e+07	0.893033	43.1038	42.911	43.3023	50.6748	39.9763	60.8327	mRNA-capping enzyme catalytic subunit	0	0	0.920582	2.20346e+07	5.04297	0.320893	1	2.63717	0.996466	0	-1e+07
D:\groups_temp\schurgrp\LCMS_FlScJDatler1_p\S1_DIA.raw	S1_DIA	P07240	P07240	H3_VACCW	VACWR101	548254	548254	548254	548254	548254	548254	548254	DNEVM(UniMod:35)PEK	DNEVMPEK	DNEVM(UniMod:35)PEK2	2	0.00595356	0.14234	0.00595356	0.00184502	0.00168919	0.00136612	0.00167785	0	1	70789.5	70789.5	70789.5		1.92396e+06	0.892235	22.0977	21.8975	22.2919	-40.6703	20.8332	-33.3824	Envelope protein H3	0	0	0.766504	1.92396e+06	2.51779	0.657063	1	0.733289	0.902991	0	-1e+07
D:\groups_temp\schurgrp\LCMS_FlScJDatler1_p\S1_DIA.raw	S1_DIA	P07240	P07240	H3_VACCW	VACWR101	548254	548254	548254	548254	548254	548254	548254	DNEVM(UniMod:35)PEKR	DNEVMPEKR	DNEVM(UniMod:35)PEKR2	2	0.00472959	0.105602	0.00472959	0.00184502	0.00168919	0.00136612	0.00167785	0	1	7191.41	7191.41	7191.41		39253.8	0.816497	20.2722	20.0724	20.4726	-43.8841	20.302	-42.584	Envelope protein H3	0	0	0.711475	39253.8	2.27636	0.508433	0.0330408	0.31305	0.926181	0	-1e+07
D:\groups_temp\schurgrp\LCMS_FlScJDatler1_p\S1_DIA.raw	S1_DIA	P16713	P16713	G1_VACCW	VACWR078	498669	498669	498669	498669	498669	498669	498669	DNFSLSSIR	DNFSLSSIR	DNFSLSSIR2	2	0.000349162	0.000406201	0.000350754	0.00184502	0.00168919	0.00136612	0.00167785	0	1	143044	143044	143044		1.39077e+06	0.876525	38.7157	38.523	38.9118	42.6808	38.2712	44.6319	Metalloendopeptidase G1	0	0	0.876449	1.39077e+06	4.37922	0.446329	1	0.768602	0.999694	0	-1e+07
D:\groups_temp\schurgrp\LCMS_FlScJDatler1_p\S1_DIA.raw	S1_DIA	Q14315;Q14315-2	Q14315;Q14315-2	FLNC_HUMAN	FLNC	1.08454e+06	1.08454e+06	1.08454e+06	1.08454e+06	1.08454e+06	1.08454e+06	1.08454e+06	DNGDGTHTVHYTPATDGPYTVAVK	DNGDGTHTVHYTPATDGPYTVAVK	DNGDGTHTVHYTPATDGPYTVAVK4	4	0.00457	0.10134	0.00457	0.00184502	0.00168919	0.00136612	0.00167785	0	1	19315.1	19315.1	19315.1		79313.5	0.816497	33.2412	33.049	33.4337	16.1581	32.3532	21.7338	Filamin-C	0	0	0	79313.5	2.08652	0.549717	0.137955	0	0.928948	0	-1e+07
D:\groups_temp\schurgrp\LCMS_FlScJDatler1_p\S1_DIA.raw	S1_DIA	P11021	P11021;A0A7P0TAI0	BIP_HUMAN	HSPA5	1.82297e+06	1.82297e+06	1.82297e+06	1.82297e+06	1.82297e+06	1.82297e+06	1.82297e+06	DNHLLGTFDLTGIPPAPR	DNHLLGTFDLTGIPPAPR	DNHLLGTFDLTGIPPAPR2	2	0.000349162	0.000407229	0.000350754	0.00184502	0.00168919	0.00136612	0.00167785	0	1	219871	219871	219871		2.81994e+06	0.985469	48.4661	48.272	48.6616	84.1959	48.4574	84.2851	Endoplasmic reticulum chaperone BiP	0	0	0.310316	2.81994e+06	4.27655	0.783983	1	1.7898	0.999693	0	-1e+07
D:\groups_temp\schurgrp\LCMS_FlScJDatler1_p\S1_DIA.raw	S1_DIA	P11021	P11021;A0A7P0TAI0	BIP_HUMAN	HSPA5	1.82297e+06	1.82297e+06	1.82297e+06	1.82297e+06	1.82297e+06	1.82297e+06	1.82297e+06	DNHLLGTFDLTGIPPAPR	DNHLLGTFDLTGIPPAPR	DNHLLGTFDLTGIPPAPR3	3	6.82358e-05	6.82358e-05	6.85469e-05	0.00184502	0.00168919	0.00136612	0.00167785	0	1	1.82297e+06	1.82297e+06	1.82297e+06		8.39269e+06	0.997923	48.3408	48.1467	48.5382	84.1959	48.4574	83.8235	Endoplasmic reticulum chaperone BiP	0	0	0.982576	8.39269e+06	6.7203	0.401358	1	1.93599	0.999949	0	-1e+07
D:\groups_temp\schurgrp\LCMS_FlScJDatler1_p\S1_DIA.raw	S1_DIA	P62805	P62805	H4_HUMAN	H4C16	1.52173e+08	1.52173e+08	1.52173e+08	1.52173e+08	1.52173e+08	1.52173e+08	1.52173e+08	DNIQGITK	DNIQGITK	DNIQGITK1	1	0.000349162	0.00208919	0.000350754	0.00184502	0.00168919	0.00136612	0.00167785	0	1	1.40239e+06	1.40239e+06	1.40239e+06		5.10635e+07	0.896015	26.7624	26.5649	26.9614	-10.397	26.6003	-9.25657	Histone H4	0	0	0.904949	5.10635e+07	5.06075	0.4365	1	4.40475	0.998426	0	-1e+07
D:\groups_temp\schurgrp\LCMS_FlScJDatler1_p\S1_DIA.raw	S1_DIA	P62805	P62805	H4_HUMAN	H4C16	1.52173e+08	1.52173e+08	1.52173e+08	1.52173e+08	1.52173e+08	1.52173e+08	1.52173e+08	DNIQGITK	DNIQGITK	DNIQGITK2	2	0.00133369	0.0169813	0.00135099	0.00184502	0.00168919	0.00136612	0.00167785	0	1	5.63522e+06	5.63522e+06	5.63522e+06		4.30306e+08	0.862134	26.7266	26.5305	26.9255	-10.397	26.6003	-9.3262	Histone H4	0	0	0.865712	4.30306e+08	4.53823	0.350468	1	2.03509	0.987346	0	-1e+07
D:\groups_temp\schurgrp\LCMS_FlScJDatler1_p\S1_DIA.raw	S1_DIA	P62805	P62805	H4_HUMAN	H4C16	1.52173e+08	1.52173e+08	1.52173e+08	1.52173e+08	1.52173e+08	1.52173e+08	1.52173e+08	DNIQGITKPAIR	DNIQGITKPAIR	DNIQGITKPAIR2	2	7.36855e-05	7.36855e-05	7.40215e-05	0.00184502	0.00168919	0.00136612	0.00167785	0	1	42447.9	42447.9	42447.9		377026	0.816497	30.3762	30.182	30.5718	8.98541	30.607	9.08884	Histone H4	0	0	0.868612	377026	3.99839	0.691886	0.965153	2.41495	0.999944	0	-1e+07
D:\groups_temp\schurgrp\LCMS_FlScJDatler1_p\S1_DIA.raw	S1_DIA	P49327	A0A0U1RQF0;P49327	FAS_HUMAN	FASN	342118	342118	342118	342118	342118	342118	342118	DNLEFFLAGIGR	DNLEFFLAGIGR	DNLEFFLAGIGR2	2	0.000278042	0.000278042	0.00027931	0.00184502	0.00168919	0.00136612	0.00167785	0	1	30606.6	30606.6	30606.6		141563	0.905959	55.6793	55.4834	55.8777	109.882	54.2129	114.971	Fatty acid synthase	0	0	0.777501	141563	4.27941	0.587772	0.813373	0	0.99979	0	-1e+07
D:\groups_temp\schurgrp\LCMS_FlScJDatler1_p\S1_DIA.raw	S1_DIA	P32189;P32189-1;P32189-2;P32189-4;Q14409	P32189;Q14409;A0A8I5KXY7;P32189-1;P32189-2;P32189-4	GLPK3_HUMAN;GLPK_HUMAN	GK;GK3P	19662.1	19662.1	19662.1	19662.1	19662.1	19662.1		DNLGIIK	DNLGIIK	DNLGIIK1	1	0.000349162	0.00219298	0.000350754	1	0.00371747	0.00136612	0.00375235	0	0	19662.1	19662.1	19662.1		229001	0.857148	32.619	32.4276	32.8157	19.6941	32.8104	19.3785	Glycerol kinase	0	0	0.88488	229001	3.75087	0.493564	0.101343	1.92302	0.998348	0	-1e+07
D:\groups_temp\schurgrp\LCMS_FlScJDatler1_p\S1_DIA.raw	S1_DIA	P21607	P21607	E6_VACCW	VACWR062	701371	701371	701371	701371	701371	701371	701371	DNLYHVEEFLDK	DNLYHVEEFLDK	DNLYHVEEFLDK2	2	0.0021449	0.0353742	0.00217391	0.00184502	0.00168919	0.00136612	0.00167785	0	1	123883	123883	123883		722093	0.906146	41.8459	41.6544	42.0345	61.347	43.0509	56.6833	Protein E6	0	0	0.604372	722093	2.95484	0.670565	0.224164	2.41495	0.973996	0	-1e+07
D:\groups_temp\schurgrp\LCMS_FlScJDatler1_p\S1_DIA.raw	S1_DIA	P21607	P21607	E6_VACCW	VACWR062	701371	701371	701371	701371	701371	701371	701371	DNLYHVEEFLDK	DNLYHVEEFLDK	DNLYHVEEFLDK3	3	0.000107569	0.000107569	0.00010806	0.00184502	0.00168919	0.00136612	0.00167785	0	1	55393.3	55393.3	55393.3		1.58352e+06	0.859042	41.8717	41.6852	42.0646	61.347	43.0509	56.7563	Protein E6	0	0	0.82329	1.58352e+06	4.11933	0.473418	0.983521	0.164742	0.999919	0	-1e+07
D:\groups_temp\schurgrp\LCMS_FlScJDatler1_p\S1_DIA.raw	S1_DIA	P38646	P38646;A0A7I2V2G2;A0A7I2YQB2;D6RCD7;A0A7I2V3F7;H0Y8K0	GRP75_HUMAN	HSPA9	352102	352102	352102	352102	352102	352102	352102	DNM(UniMod:35)ALQR	DNMALQR	DNM(UniMod:35)ALQR2	2	0.00771903	0.182589	0.00771903	0.00184502	0.00168919	0.00136612	0.00167785	0	1	29141.1	29141.1	29141.1		456411	0.891954	22.0408	21.8466	22.2396	-35.0896	21.8206	-33.6473	Stress-70 protein, mitochondrial	0	0	0.677193	456411	2.3039	0.480583	0.434531	0	0.878882	0	-1e+07
D:\groups_temp\schurgrp\LCMS_FlScJDatler1_p\S1_DIA.raw	S1_DIA	P11142	P11142;P54652;P11142-2;A8K7Q2;E9PKE3;E9PM13;E9PNE6;E9PS65	HSP7C_HUMAN	HSPA8	1.58426e+07	1.58426e+07	1.58426e+07	1.58426e+07	1.58426e+07	1.58426e+07		DNNLLGK	DNNLLGK	DNNLLGK1	1	0.00110742	0.011869	0.00112108	0.00184502	0.00168919	0.00136612	0.00167785	0	0	2.24455e+06	2.24455e+06	2.24455e+06		3.18937e+07	0.843195	28.227	28.0331	28.4241	-4.57354	27.676	-2.00673	Heat shock cognate 71 kDa protein	0	0	0.840483	3.18937e+07	4.24135	0.732537	1	3.3073	0.991121	0	-1e+07
D:\groups_temp\schurgrp\LCMS_FlScJDatler1_p\S1_DIA.raw	S1_DIA	P0DMV8;P0DMV9	P0DMV8;P0DMV9;P17066;P34931;P0DMV8-2;A0A0G2JIW1;Q53FA3;V9GZ37	HS71A_HUMAN;HS71B_HUMAN	HSPA1A;HSPA1B	5.22351e+06	5.22351e+06	5.22351e+06	5.22351e+06	5.22351e+06	5.22351e+06		DNNLLGR	DNNLLGR	DNNLLGR2	2	0.0021449	0.0327552	0.00217391	1	0.00168919	0.00136612	0.00167785	0	0	159747	159747	159747		3.0654e+06	0.826336	29.6685	29.4773	29.8651	2.14317	29.1528	4.72923	Heat shock 70 kDa protein 1A	0	0	0.914582	3.0654e+06	3.04649	0.506671	0.470695	0.804984	0.975874	0	-1e+07
D:\groups_temp\schurgrp\LCMS_FlScJDatler1_p\S1_DIA.raw	S1_DIA	P16715	P16715	P4A_VACCW	VACWR129	4.62455e+08	4.62455e+08	4.62455e+08	4.62455e+08	4.62455e+08	4.62455e+08	4.62455e+08	DNNM(UniMod:35)LVSQALNSVANR	DNNMLVSQALNSVANR	DNNM(UniMod:35)LVSQALNSVANR2	2	0.000349162	0.000401934	0.000350754	0.00184502	0.00168919	0.00136612	0.00167785	0	1	462902	462902	462902		4.04243e+06	0.962831	43.9541	43.7574	44.15	64.3205	43.7554	63.3908	Major core protein 4a precursor	0	0	0.902118	4.04243e+06	6.007	0.398583	1	1.85805	0.999697	0	-1e+07
D:\groups_temp\schurgrp\LCMS_FlScJDatler1_p\S1_DIA.raw	S1_DIA	P16715	P16715	P4A_VACCW	VACWR129	4.62455e+08	4.62455e+08	4.62455e+08	4.62455e+08	4.62455e+08	4.62455e+08	4.62455e+08	DNNM(UniMod:35)LVSQALNSVANR	DNNMLVSQALNSVANR	DNNM(UniMod:35)LVSQALNSVANR3	3	0.000349162	0.000994378	0.000350754	0.00184502	0.00168919	0.00136612	0.00167785	0	1	272402	272402	272402		4.10298e+06	0.92192	43.9814	43.7859	44.1734	64.3205	43.7554	63.5052	Major core protein 4a precursor	0	0	0.901086	4.10298e+06	4.40401	0.81174	1	0.608545	0.99925	0	-1e+07
D:\groups_temp\schurgrp\LCMS_FlScJDatler1_p\S1_DIA.raw	S1_DIA	P35606;P35606-2	P35606;A0A7I2V258;H0Y938;H0YAC7;A0A7I2V3G0;A0A7I2YQF9;D6R997;P35606-2	COPB2_HUMAN	COPB2	210212	210212	210212	210212	210212	210212	210212	DNNQFASASLDR	DNNQFASASLDR	DNNQFASASLDR2	2	0.000349162	0.00149395	0.000350754	0.00184502	0.00168919	0.00136612	0.00167785	0	1	197192	197192	197192		2.34499e+06	0.916044	33.0989	32.9037	33.2948	11.2619	30.9708	21.1102	Coatomer subunit beta'	0	0	0.864005	2.34499e+06	4.4967	0.407563	1	2.22646	0.998874	0	-1e+07
D:\groups_temp\schurgrp\LCMS_FlScJDatler1_p\S1_DIA.raw	S1_DIA	Q15070;Q15070-2	Q15070;A0A087X0L7;E7EVY0;J3KNA0;Q15070-2	OXA1L_HUMAN	OXA1L	55907.3	55907.3	55907.3	55907.3	55907.3	55907.3	55907.3	DNPPNIPSSSSK	DNPPNIPSSSSK	DNPPNIPSSSSK2	2	0.00253398	0.0461205	0.00257009	0.00184502	0.00168919	0.00136612	0.00167785	0	1	55907.3	55907.3	55907.3		237474	0.900979	26.8406	26.6424	27.0399	-15.9061	25.5635	-9.09684	Mitochondrial inner membrane protein OXA1L	0	0	0.669932	237474	3.14109	0.249543	0.0729115	0	0.966361	0	-1e+07
D:\groups_temp\schurgrp\LCMS_FlScJDatler1_p\S1_DIA.raw	S1_DIA	Q76ZP7	Q76ZP7	RP132_VACCW	RPO132	7.18869e+06	7.18869e+06	7.18869e+06	7.18869e+06	7.18869e+06	7.18869e+06	7.18869e+06	DNQISFDVSEK	DNQISFDVSEK	DNQISFDVSEK2	2	0.00110742	0.0105978	0.00112108	0.00184502	0.00168919	0.00136612	0.00167785	0	1	2.99466e+06	2.99466e+06	2.99466e+06		2.5278e+07	0.842258	36.9192	36.7224	37.1114	28.2183	34.7013	38.189	DNA-directed RNA polymerase 133 kDa polypeptide	0	0	0.851512	2.5278e+07	4.22986	0.411073	1	2.26252	0.992065	0	-1e+07
D:\groups_temp\schurgrp\LCMS_FlScJDatler1_p\S1_DIA.raw	S1_DIA	P32322;P32322-3	P32322;E2QRB3;J3KQ22;J3QKT4;P32322-2;P32322-3	P5CR1_HUMAN	PYCR1	600895	600895	600894	600895	600895	600894	600894	DNVSSPGGATIHALHVLESGGFR	DNVSSPGGATIHALHVLESGGFR	DNVSSPGGATIHALHVLESGGFR3	3	0.000237829	0.000237829	0.000238914	0.00184502	0.00168919	0.00136612	0.00167785	0	1	112498	112498	112498		879523	0.953135	43.2573	43.0599	43.4555	61.7577	43.079	61.1364	Pyrroline-5-carboxylate reductase 1, mitochondrial	0	0	0.480382	879523	4.82702	0.508128	1	0.887604	0.999821	0	-1e+07
D:\groups_temp\schurgrp\LCMS_FlScJDatler1_p\S1_DIA.raw	S1_DIA	P32322;P32322-3	P32322;E2QRB3;J3KQ22;J3QKT4;P32322-2;P32322-3	P5CR1_HUMAN	PYCR1	600895	600895	600894	600895	600895	600894	600894	DNVSSPGGATIHALHVLESGGFR	DNVSSPGGATIHALHVLESGGFR	DNVSSPGGATIHALHVLESGGFR4	4	3.7513e-05	3.7513e-05	3.76841e-05	0.00184502	0.00168919	0.00136612	0.00167785	0	1	111317	111317	111317		1.93958e+06	0.956809	43.244	43.0452	43.442	61.7577	43.079	61.1096	Pyrroline-5-carboxylate reductase 1, mitochondrial	0	0	0.952907	1.93958e+06	5.28412	0.59321	1	0	0.999972	0	-1e+07
D:\groups_temp\schurgrp\LCMS_FlScJDatler1_p\S1_DIA.raw	S1_DIA	P24757	P24757	RP35_VACCW	RPO35	1.80187e+07	1.80187e+07	1.80187e+07	1.80187e+07	1.80187e+07	1.80187e+07	1.80187e+07	DNYITLYDFDYYIIDK	DNYITLYDFDYYIIDK	DNYITLYDFDYYIIDK3	3	0.000349162	0.000405727	0.000350754	0.00184502	0.00168919	0.00136612	0.00167785	0	1	15393.7	15393.7	15393.7		726705	0.816497	59.9726	59.7741	60.1692	121.249	56.9632	130.772	DNA-directed RNA polymerase 35 kDa subunit	0	0	0.865307	726705	3.99509	0.828244	1	0	0.999694	0	-1e+07
D:\groups_temp\schurgrp\LCMS_FlScJDatler1_p\S1_DIA.raw	S1_DIA	P26641;P26641-2	P26641;P26641-2	EF1G_HUMAN	EEF1G	729793	729793	729793	729793	729793	729793	729793	DPFAHLPK	DPFAHLPK	DPFAHLPK1	1	0.0030871	0.0649101	0.0030871	0.00184502	0.00168919	0.00136612	0.00167785	0	1	126863	126863	126863		0	0.934681	31.4649	31.2702	31.6612	19.5584	32.7899	12.3366	Elongation factor 1-gamma	0	0	0	0	3.56264	0.397069	0.0325569	4.20178	0.953297	0	-1e+07
D:\groups_temp\schurgrp\LCMS_FlScJDatler1_p\S1_DIA.raw	S1_DIA	P26641;P26641-2	P26641;P26641-2	EF1G_HUMAN	EEF1G	729793	729793	729793	729793	729793	729793	729793	DPFAHLPK	DPFAHLPK	DPFAHLPK2	2	0.000307907	0.000307907	0.000309311	0.00184502	0.00168919	0.00136612	0.00167785	0	1	121922	121922	121922		5.29392e+06	0.892303	31.5292	31.3329	31.7204	19.5584	32.7899	12.7503	Elongation factor 1-gamma	0	0	0.854886	5.29392e+06	4.58043	0.504877	0.405847	3.3062	0.999768	0	-1e+07
D:\groups_temp\schurgrp\LCMS_FlScJDatler1_p\S1_DIA.raw	S1_DIA	P05807	P05807	NTP1_VACCW	NPH1	2.84099e+06	2.84099e+06	2.84099e+06	2.84099e+06	2.84099e+06	2.84099e+06	2.84099e+06	DPGEYAQEIATLYNDFK	DPGEYAQEIATLYNDFK	DPGEYAQEIATLYNDFK2	2	0.000349162	0.000651054	0.000350754	0.00184502	0.00168919	0.00136612	0.00167785	0	1	27169	27169	27169		263325	0.941181	58.369	58.1716	58.5672	112.57	54.8384	125.118	Nucleoside triphosphatase I	0	0	0.947155	263325	4.35879	0.493514	1	1.85784	0.999509	0	-1e+07
D:\groups_temp\schurgrp\LCMS_FlScJDatler1_p\S1_DIA.raw	S1_DIA	P05807	P05807	NTP1_VACCW	NPH1	2.84099e+06	2.84099e+06	2.84099e+06	2.84099e+06	2.84099e+06	2.84099e+06	2.84099e+06	DPGEYAQEIATLYNDFK	DPGEYAQEIATLYNDFK	DPGEYAQEIATLYNDFK3	3	0.00324957	0.0730338	0.00324957	0.00184502	0.00168919	0.00136612	0.00167785	0	1	15204.3	15204.3	15204.3		250668	0.892521	58.3416	58.1477	58.5388	112.57	54.8384	125.019	Nucleoside triphosphatase I	0	0	0.945189	250668	2.89654	0.518412	1	0	0.947757	0	-1e+07
D:\groups_temp\schurgrp\LCMS_FlScJDatler1_p\S1_DIA.raw	S1_DIA	P31949	P31949	S10AB_HUMAN	S100A11	693703	693703	693703	693703	693703	693703	693703	DPGVLDR	DPGVLDR	DPGVLDR1	1	0.00253398	0.0463721	0.00257009	0.00184502	0.00168919	0.00136612	0.00167785	0	1	82794.1	82794.1	82794.1		5.40751e+06	0.923413	28.0331	27.8354	28.227	-5.90203	27.4301	-3.12851	Protein S100-A11	0	0	0.923713	5.40751e+06	4.36981	0.391217	1	3.08789	0.966184	0	-1e+07
D:\groups_temp\schurgrp\LCMS_FlScJDatler1_p\S1_DIA.raw	S1_DIA	P09874	P09874;A0A7I2V3E1	PARP1_HUMAN	PARP1	582802	582802	582802	582802	582802	582802	582802	DPIDVNYEK	DPIDVNYEK	DPIDVNYEK2	2	0.000349162	0.000778811	0.000350754	0.00184502	0.00168919	0.00136612	0.00167785	0	1	73095.1	73095.1	73095.1		848239	0.816497	32.5549	32.3594	32.7481	10.4017	30.8962	19.0741	Poly [ADP-ribose] polymerase 1	0	0	0.838309	848239	3.19222	0.477702	0.332519	1.99901	0.999413	0	-1e+07
D:\groups_temp\schurgrp\LCMS_FlScJDatler1_p\S1_DIA.raw	S1_DIA	Q13347	Q13347;A0A7I2V2M3;A0A7I2V3N2;A0A7I2V3U3;A0A7I2V5V8;A0A7I2V607;A0A7I2V613;A0A7I2V640;A0A7I2V685;A0A7I2YQF8;A0A7I2YQI2;A0A7I2YQI6;A0A7I2YQU2;A0A7P0MRT9;Q5TFK1;A0A7I2V391;A0A7I2V3K6;A0A7I2V3T4;A0A7I2V4S8;A0A7I2V5E4;A0A7I2YQN1;A0A7I2YQP9;A0A7I2YQX4	EIF3I_HUMAN	EIF3I	41165.2	41165.2	41165.2	41165.2	41165.2	41165.2	41165.2	DPIVNVWYSVNGER	DPIVNVWYSVNGER	DPIVNVWYSVNGER2	2	0.00324957	0.0743303	0.00324957	0.00340136	0.00168919	0.00136612	0.00308642	0	1	41165.2	41165.2	41165.2		193172	0.85898	48.6044	48.4066	48.798	73.5528	45.9585	84.7785	Eukaryotic translation initiation factor 3 subunit I	0	0	0.799764	193172	3.38416	0.640354	0.197579	1.74788	0.946879	0	-1e+07
D:\groups_temp\schurgrp\LCMS_FlScJDatler1_p\S1_DIA.raw	S1_DIA	P60903	P60903	S10AA_HUMAN	S100A10	208146	208146	208146	208146	208146	208146	208146	DPLAVDK	DPLAVDK	DPLAVDK1	1	0.00110742	0.00722426	0.00112108	0.00184502	0.00168919	0.00136612	0.00167785	0	1	48585.4	48585.4	48585.4		769555	0.937954	27.7342	27.5409	27.9294	-7.75895	27.1334	-4.86553	Protein S100-A10	0	0	0.923745	769555	3.96276	0.442278	0.507888	2.55014	0.994577	0	-1e+07
D:\groups_temp\schurgrp\LCMS_FlScJDatler1_p\S1_DIA.raw	S1_DIA	P18384	P18384	SPI3_VACCW	SPI-3	366143	366143	366143	366143	366143	366143	366143	DPLYIYK	DPLYIYK	DPLYIYK1	1	0.000349162	0.00113992	0.000350754	0.00184502	0.00168919	0.00136612	0.00167785	0	1	96405.6	96405.6	96405.6		550950	0.826785	36.9367	36.7417	37.1338	35.3252	36.2458	38.1878	Protein K2	0	0	0.820832	550950	4.05582	0.77313	0.412907	3.25416	0.99914	0	-1e+07
D:\groups_temp\schurgrp\LCMS_FlScJDatler1_p\S1_DIA.raw	S1_DIA	P18384	P18384	SPI3_VACCW	SPI-3	366143	366143	366143	366143	366143	366143	366143	DPLYIYK	DPLYIYK	DPLYIYK2	2	0.00110742	0.00898465	0.00112108	0.00184502	0.00168919	0.00136612	0.00167785	0	1	85277	85277	85277		1.78371e+06	0.862988	36.9497	36.7577	37.1456	35.3252	36.2458	38.1821	Protein K2	0	0	0.915318	1.78371e+06	3.65812	0.361711	1	1.62947	0.993264	0	-1e+07
D:\groups_temp\schurgrp\LCMS_FlScJDatler1_p\S1_DIA.raw	S1_DIA	Q13200	Q13200;Q13200-2;Q13200-3;H7C1H2	PSMD2_HUMAN	PSMD2	55188.4	55188.4	55188.4	55188.4	55188.4	55188.4	55188.4	DPNNLFM(UniMod:35)VR	DPNNLFMVR	DPNNLFM(UniMod:35)VR2	2	0.00581395	0.132863	0.00581395	0.00184502	0.00168919	0.00136612	0.00167785	0	1	38421.3	38421.3	38421.3		893764	0.853235	39.2081	39.0107	39.4057	38.1132	36.786	47.0685	26S proteasome non-ATPase regulatory subunit 2	0	0	0.868433	893764	3.18432	0.737961	1	1.15338	0.908861	0	-1e+07
D:\groups_temp\schurgrp\LCMS_FlScJDatler1_p\S1_DIA.raw	S1_DIA	O00232;O00232-2	O00232;O00232-2	PSD12_HUMAN	PSMD12	34588.4	34588.4	34588.4	34588.4	34588.4	34588.4	34588.4	DPNNLLNDWSQK	DPNNLLNDWSQK	DPNNLLNDWSQK2	2	0.00440159	0.0917337	0.00440159	0.00184502	0.00168919	0.00136612	0.00167785	0	1	34588.4	34588.4	34588.4		129413	0.817874	43.0067	42.8101	43.2056	55.1287	41.4735	60.5976	26S proteasome non-ATPase regulatory subunit 12	0	0	0.307392	129413	2.28034	0.461674	0.988829	0.575613	0.935247	0	-1e+07
D:\groups_temp\schurgrp\LCMS_FlScJDatler1_p\S1_DIA.raw	S1_DIA	Q16531	Q16531;A0A7P0T870;A0A7P0T965;A0A7P0TAK7;A0A7P0TB30;A0A7P0Z3Z5;F5GY55;F5H198;Q16531-2	DDB1_HUMAN	DDB1	197966	197966	197966	197966	197966	197966	197966	DPNTYFIVGTAM(UniMod:35)VYPEEAEPK	DPNTYFIVGTAMVYPEEAEPK	DPNTYFIVGTAM(UniMod:35)VYPEEAEPK3	3	0.000349162	0.00298659	0.000350754	0.00184502	0.00168919	0.00136612	0.00167785	0	1	37718.3	37718.3	37718.3		85130.3	0.829135	49.5319	49.3324	49.7323	80.7698	47.6945	87.8881	DNA damage-binding protein 1	0	0	0.481626	85130.3	3.20373	0.485788	1	0	0.997751	0	-1e+07
D:\groups_temp\schurgrp\LCMS_FlScJDatler1_p\S1_DIA.raw	S1_DIA	P16715	P16715	P4A_VACCW	VACWR129	4.62455e+08	4.62455e+08	4.62455e+08	4.62455e+08	4.62455e+08	4.62455e+08	4.62455e+08	DPQNAAVNVTVALPNVQFVDINRNNK	DPQNAAVNVTVALPNVQFVDINRNNK	DPQNAAVNVTVALPNVQFVDINRNNK3	3	0.000349162	0.00429355	0.000350754	0.00184502	0.00168919	0.00136612	0.00167785	0	1	172325	172325	172325		1.84543e+06	0.889628	48.0708	47.8728	48.2705	75.8006	46.5285	82.7703	Major core protein 4a precursor	0	0	0.864472	1.84543e+06	3.99471	0.596085	1	1.5215	0.99677	0	-1e+07
D:\groups_temp\schurgrp\LCMS_FlScJDatler1_p\S1_DIA.raw	S1_DIA	Q13813;Q13813-2;Q13813-3	Q13813;A0A0D9SF54;A0A0D9SGF6;Q13813-2;Q13813-3;A0A0D9SFF6	SPTN1_HUMAN	SPTAN1	104896	104896	104896	104896	104896	104896	104896	DPTNLQGK	DPTNLQGK	DPTNLQGK2	2	0.00457	0.0983456	0.00457	0.00184502	0.00168919	0.00136612	0.00167785	0	1	12043.3	12043.3	12043.3		284326	0.775672	23.4259	23.2276	23.6201	-30.2385	22.8391	-27.4425	Spectrin alpha chain, non-erythrocytic 1	0	0	0.882166	284326	2.06606	0.591769	0.417561	0.475371	0.930902	0	-1e+07
D:\groups_temp\schurgrp\LCMS_FlScJDatler1_p\S1_DIA.raw	S1_DIA	P68609	P68609	RP22_VACCW	RPO22	9.6631e+06	9.6631e+06	9.66311e+06	9.6631e+06	9.6631e+06	9.66311e+06	9.66311e+06	DPYAVINR	DPYAVINR	DPYAVINR1	1	0.00581395	0.130979	0.00581395	0.00184502	0.00168919	0.00136612	0.00167785	0	1	26316.2	26316.2	26316.2		2.13413e+06	0.870045	32.829	32.6355	33.0238	12.0102	31.0903	20.2331	DNA-directed RNA polymerase 22 kDa subunit	0	0	0.907865	2.13413e+06	2.72105	0.217789	1	3.24792	0.910037	0	-1e+07
D:\groups_temp\schurgrp\LCMS_FlScJDatler1_p\S1_DIA.raw	S1_DIA	P68609	P68609	RP22_VACCW	RPO22	9.6631e+06	9.6631e+06	9.66311e+06	9.6631e+06	9.6631e+06	9.66311e+06	9.66311e+06	DPYAVINR	DPYAVINR	DPYAVINR2	2	0.000349162	0.00109626	0.000350754	0.00184502	0.00168919	0.00136612	0.00167785	0	1	1.073e+06	1.073e+06	1.073e+06		1.45209e+07	0.934651	32.8438	32.6457	33.0345	12.0102	31.0903	20.2843	DNA-directed RNA polymerase 22 kDa subunit	0	0	0.936815	1.45209e+07	5.82806	0.541962	1	2.78526	0.999173	0	-1e+07
D:\groups_temp\schurgrp\LCMS_FlScJDatler1_p\S1_DIA.raw	S1_DIA	CON__cRAP104P12081;P12081;P12081-4	P12081;P49590;A0A2R8Y3N3;A0A2R8Y5P7;A0A2R8Y6I1;A0A6Q8PF07;A0A6Q8PF47;A0A6Q8PHA5;E7ETE2;P12081-2;P12081-3;P12081-4;P49590-2;A0A2R8Y4X6;A0A2R8Y5E8;A0A6Q8PFF2;A0A6Q8PFG9;A0A6Q8PFN6;D6RJE6;CON__cRAP104P12081	HARS1_HUMAN	HARS1	58156.5	58156.5	58156.5	58156.5	58156.5	58156.5		DQGGELLSLR	DQGGELLSLR	DQGGELLSLR2	2	0.0021449	0.03128	0.00217391	0.0121029	0.00168919	0.00136612	0.00167785	0	0	58156.5	58156.5	58156.5		412958	0.816497	39.6933	39.5	39.8911	41.9629	38.0013	48.434	Histidine--tRNA ligase, cytoplasmic	0	0	0	412958	2.60815	0.413401	0.0792386	0.448546	0.976936	0	-1e+07
D:\groups_temp\schurgrp\LCMS_FlScJDatler1_p\S1_DIA.raw	S1_DIA	CON__cRAP041P35527;P35527	P35527;CON__cRAP041P35527	K1C9_HUMAN	KRT9	8.79239e+06	8.79239e+06	8.79239e+06	8.79239e+06	8.79239e+06	8.79239e+06	8.79239e+06	DQIVDLTVGNNK	DQIVDLTVGNNK	DQIVDLTVGNNK2	2	0.00110742	0.00960418	0.00112108	0.00184502	0.00168919	0.00136612	0.00167785	0	1	4.20012e+06	4.20012e+06	4.20012e+06		4.64901e+07	0.853351	38.2453	38.0472	38.4363	30.8307	35.4914	42.7819	Keratin, type I cytoskeletal 9	0	0	0.861012	4.64901e+07	4.38259	0.599346	1	3.09328	0.992803	0	-1e+07
D:\groups_temp\schurgrp\LCMS_FlScJDatler1_p\S1_DIA.raw	S1_DIA	CON__cRAP041P35527;P35527	P35527;CON__cRAP041P35527	K1C9_HUMAN	KRT9	8.79239e+06	8.79239e+06	8.79239e+06	8.79239e+06	8.79239e+06	8.79239e+06	8.79239e+06	DQIVDLTVGNNK	DQIVDLTVGNNK	DQIVDLTVGNNK3	3	0.00133369	0.0144469	0.00135099	0.00184502	0.00168919	0.00136612	0.00167785	0	1	89035.5	89035.5	89035.5		1.3462e+06	0.860363	38.2743	38.0813	38.4693	30.8307	35.4914	42.8944	Keratin, type I cytoskeletal 9	0	0	0.822961	1.3462e+06	3.50387	0.782223	1	0	0.989214	0	-1e+07
D:\groups_temp\schurgrp\LCMS_FlScJDatler1_p\S1_DIA.raw	S1_DIA	P60842	P60842;J3KT12;J3KTB5;J3QL43;J3QR64;J3QS69;P60842-2;J3KSZ0;J3KTN0	IF4A1_HUMAN	EIF4A1	78748.6	78748.6	78748.6	78748.6	78748.6	78748.6	36931.1	DQIYDIFQK	DQIYDIFQK	DQIYDIFQK2	2	0.000693722	0.00454946	0.000693722	0.00184502	0.00168919	0.00136612	0.00167785	0	1	36931.2	36931.2	36931.2		754672	0.852167	44.9574	44.7658	45.1533	65.481	44.2111	67.9755	Eukaryotic initiation factor 4A-I	0	0	0.888409	754672	3.1441	0.412511	0.30578	0	0.996578	0	-1e+07
D:\groups_temp\schurgrp\LCMS_FlScJDatler1_p\S1_DIA.raw	S1_DIA	P00338;P00338-3	P00338;P00338-3;P00338-2;P00338-4;P00338-5;F5GWW2;F5GXC7;F5GXH2;F5GXU1;F5GXY2;F5GYU2;F5GZQ4;F5H5J4;F5H6W8;F5H8H6	LDHA_HUMAN	LDHA	941929	941929	941930	941929	941929	941930	941930	DQLIYNLLK	DQLIYNLLK	DQLIYNLLK2	2	0.0030871	0.0624336	0.0030871	0.00184502	0.00168919	0.00136612	0.00167785	0	1	625408	625408	625408		1.0021e+07	0.955911	47.8951	47.6964	48.0882	75.0808	46.3395	82.0326	L-lactate dehydrogenase A chain	0	0	0.936396	1.0021e+07	5.25237	0.401246	1	0.571875	0.954999	0	-1e+07
D:\groups_temp\schurgrp\LCMS_FlScJDatler1_p\S1_DIA.raw	S1_DIA	Q13813;Q13813-2;Q13813-3	Q13813;A0A0D9SF54;A0A0D9SGF6;Q13813-2;Q13813-3	SPTN1_HUMAN	SPTAN1	104896	104896	104896	104896	104896	104896	104896	DQLLAAK	DQLLAAK	DQLLAAK1	1	0.000349162	0.00133756	0.000350754	0.00184502	0.00168919	0.00136612	0.00167785	0	1	16626.7	16626.7	16626.7		225960	0.816497	28.0812	27.8828	28.2794	-6.92967	27.2631	-2.84974	Spectrin alpha chain, non-erythrocytic 1	0	0	0.804984	225960	3.89953	0.742897	0.501601	3.20139	0.998991	0	-1e+07
D:\groups_temp\schurgrp\LCMS_FlScJDatler1_p\S1_DIA.raw	S1_DIA	P04844;P04844-2	P04844;P04844-2	RPN2_HUMAN	RPN2	750141	750141	750141	750141	750141	750141	750141	DQSIAPK	DQSIAPK	DQSIAPK1	1	0.000349162	0.00147851	0.000350754	0.00184502	0.00168919	0.00136612	0.00167785	0	1	73852.7	73852.7	73852.7		679976	0.816497	22.955	22.76	23.1532	-32.0957	22.4268	-29.7836	Dolichyl-diphosphooligosaccharide--protein glycosyltransferase subunit 2	0	0	0.803134	679976	3.93291	0.756724	0.506962	3.21994	0.998885	0	-1e+07
D:\groups_temp\schurgrp\LCMS_FlScJDatler1_p\S1_DIA.raw	S1_DIA	Q03252	Q03252	LMNB2_HUMAN	LMNB2	60422.8	60422.8	60422.8	60422.8	60422.8	60422.8	60422.8	DQSLGNWR	DQSLGNWR	DQSLGNWR2	2	0.00457	0.102393	0.00457	0.00184502	0.00168919	0.00136612	0.00167785	0	1	10859.1	10859.1	10859.1		1.76406e+07	0.816497	32.7921	32.5986	32.9869	13.9475	31.6516	20.1003	Lamin-B2	0	0	0.414859	1.76406e+07	2.52409	0.29762	0.862719	0.344635	0.928263	0	-1e+07
D:\groups_temp\schurgrp\LCMS_FlScJDatler1_p\S1_DIA.raw	S1_DIA	P07900;P07900-2	P07900;P07900-2	HS90A_HUMAN	HSP90AA1	902799	902799	902800	902799	902799	902800	93836.9	DQVANSAFVER	DQVANSAFVER	DQVANSAFVER2	2	0.00156781	0.0191728	0.00158772	0.00184502	0.00168919	0.00136612	0.00167785	0	1	93836.9	93836.9	93836.9		1.14603e+06	0.83167	31.8309	31.6349	32.0278	9.53689	30.7426	14.7374	Heat shock protein HSP 90-alpha	0	0	0.882105	1.14603e+06	3.24511	0.585151	0.283324	1.00025	0.985736	0	-1e+07
D:\groups_temp\schurgrp\LCMS_FlScJDatler1_p\S1_DIA.raw	S1_DIA	P68712	P68712	A21_VACCW	VACWR140	73579.1	73579.1	73579.1	73579.1	73579.1	73579.1	73579.1	DRDDIPGFAR	DRDDIPGFAR	DRDDIPGFAR2	2	0.000349162	0.00143989	0.000350754	0.00184502	0.00168919	0.00136612	0.00167785	0	1	73579.1	73579.1	73579.1		988027	0.86675	32.4082	32.2149	32.6046	16.2845	32.3845	18.3125	Virion membrane protein A21	0	0	0.813556	988027	4.29855	0.370332	1	3.11256	0.998914	0	-1e+07
D:\groups_temp\schurgrp\LCMS_FlScJDatler1_p\S1_DIA.raw	S1_DIA	P20020;P20020-1;P20020-2;P20020-4;P20020-5;P20020-6	P20020;E7ERY9;P20020-1;P20020-2;P20020-4;P20020-5;P20020-6	AT2B1_HUMAN	ATP2B1	8273.9	8273.9	8273.9	8273.9	8273.9	8273.9	8273.9	DRDDIVK	DRDDIVK	DRDDIVK2	2	0.0030871	0.0653388	0.0030871	0.0195567	0.0205066	0.0176349	0.0207065	0	1	8273.9	8273.9	8273.9		60047	0.816497	22.0408	21.8466	22.2396	-32.5727	22.3253	-33.6473	Plasma membrane calcium-transporting ATPase 1	0	0	0.738335	60047	2.30323	0.568539	0.0933247	0	0.953003	0	-1e+07
D:\groups_temp\schurgrp\LCMS_FlScJDatler1_p\S1_DIA.raw	S1_DIA	Q9P2K1;Q9P2K1-2	Q9P2K1;Q9P2K1-2;A0A0J9YY35;A0A140T8Y7;A0A494C0X1;H0Y941	C2D2A_HUMAN	CC2D2A	17064.6	17064.6	17064.6	17064.6	17064.6	17064.6	17064.6	DRNVIETK	DRNVIETK	DRNVIETK2	2	0.00927679	0.2175	0.00927679	0.0485232	0.00827423	0.0047619	0.0520629	0	1	17064.6	17064.6	17064.6		5.78258e+06	0.879302	22.3929	22.1946	22.5867	-34.3721	21.9596	-32.0563	Coiled-coil and C2 domain-containing protein 2A	0	0	0.825551	5.78258e+06	2.55985	0.246161	1	1.58395	0.85899	0	-1e+07
D:\groups_temp\schurgrp\LCMS_FlScJDatler1_p\S1_DIA.raw	S1_DIA	Q9UIG0;Q9UIG0-2	Q9UIG0;Q9UIG0-2	BAZ1B_HUMAN	BAZ1B	31543.3	31543.3	31543.3	31543.3	31543.3	31543.3	31543.3	DSAAFEDNEVQDEFLEK	DSAAFEDNEVQDEFLEK	DSAAFEDNEVQDEFLEK2	2	0.00110742	0.0136625	0.00112108	0.00184502	0.00168919	0.00136612	0.00167785	0	1	31543.3	31543.3	31543.3		0	0.850778	44.8466	44.6487	45.0392	60.8452	43.0521	67.4766	Tyrosine-protein kinase BAZ1B	0	0	0	0	2.99741	0.925698	0.0359511	0	0.989793	0	-1e+07
D:\groups_temp\schurgrp\LCMS_FlScJDatler1_p\S1_DIA.raw	S1_DIA	P04318	P04318	MCES_VACCW	VACWR117	5.88976e+06	5.88976e+06	5.88976e+06	5.88976e+06	5.88976e+06	5.88976e+06	5.88976e+06	DSAIM(UniMod:35)VASDVC(UniMod:4)K	DSAIMVASDVCK	DSAIM(UniMod:35)VASDVC(UniMod:4)K2	2	0.000349162	0.000730504	0.000350754	0.00184502	0.00168919	0.00136612	0.00167785	0	1	128868	128868	128868		1.41565e+06	0.897557	33.34	33.1456	33.5367	13.1149	31.3804	22.2278	mRNA-capping enzyme regulatory subunit	0	0	0.890862	1.41565e+06	4.21754	0.549587	1	2.18395	0.999449	0	-1e+07
D:\groups_temp\schurgrp\LCMS_FlScJDatler1_p\S1_DIA.raw	S1_DIA	P04318	P04318	MCES_VACCW	VACWR117	5.88976e+06	5.88976e+06	5.88976e+06	5.88976e+06	5.88976e+06	5.88976e+06	5.88976e+06	DSAIM(UniMod:35)VASDVC(UniMod:4)KK	DSAIMVASDVCKK	DSAIM(UniMod:35)VASDVC(UniMod:4)KK2	2	0.000349162	0.00105671	0.000350754	0.00184502	0.00168919	0.00136612	0.00167785	0	1	14359	14359	14359		110002	0.816497	29.0542	28.8629	29.2522	1.84658	29.1318	2.25486	mRNA-capping enzyme regulatory subunit	0	0	0.804984	110002	3.41313	0.698836	0.996876	0.804984	0.999203	0	-1e+07
D:\groups_temp\schurgrp\LCMS_FlScJDatler1_p\S1_DIA.raw	S1_DIA	P04318	P04318	MCES_VACCW	VACWR117	5.88976e+06	5.88976e+06	5.88976e+06	5.88976e+06	5.88976e+06	5.88976e+06	5.88976e+06	DSAIM(UniMod:35)VASDVC(UniMod:4)KK	DSAIMVASDVCKK	DSAIM(UniMod:35)VASDVC(UniMod:4)KK3	3	0.00424989	0.0847287	0.00424989	0.00184502	0.00168919	0.00136612	0.00167785	0	1	14230.6	14230.6	14230.6		335382	0.816497	29.0369	28.8421	29.2361	1.84658	29.1318	2.19279	mRNA-capping enzyme regulatory subunit	0	0	0.790491	335382	2.87701	0.455882	1	0	0.939895	0	-1e+07
D:\groups_temp\schurgrp\LCMS_FlScJDatler1_p\S1_DIA.raw	S1_DIA	Q96DG6	Q96DG6	CMBL_HUMAN	CMBL	44422.9	44422.9	44422.9	44422.9	44422.9	44422.9	44422.9	DSEDIYNLK	DSEDIYNLK	DSEDIYNLK2	2	0.00771903	0.186437	0.00771903	0.00184502	0.00168919	0.00136612	0.00167785	0	1	44422.9	44422.9	44422.9		243254	0.617412	34.995	34.7983	35.1925	22.8263	33.4497	30.0712	Carboxymethylenebutenolidase homolog	0	0	0.798385	243254	2.53086	0.59919	0.327087	1.11803	0.876644	0	-1e+07
D:\groups_temp\schurgrp\LCMS_FlScJDatler1_p\S1_DIA.raw	S1_DIA	P38646	P38646;A0A7I2V2G2;A0A7I2V2S7;A0A7I2YQB2;D6RCD7;A0A7I2V3F7	GRP75_HUMAN	HSPA9	352102	352102	352102	352102	352102	352102	352102	DSETGENIR	DSETGENIR	DSETGENIR2	2	0.000349162	0.000510912	0.000350754	0.00184502	0.00168919	0.00136612	0.00167785	0	1	158781	158781	158781		1.27633e+06	0.838229	23.0829	22.8877	23.2808	-31.1809	22.6274	-29.2152	Stress-70 protein, mitochondrial	0	0	0.822061	1.27633e+06	4.04449	0.218322	1	0.804984	0.999615	0	-1e+07
D:\groups_temp\schurgrp\LCMS_FlScJDatler1_p\S1_DIA.raw	S1_DIA	P12927	P12927	NPH2_VACCW	NPH2	3.97063e+06	3.97063e+06	3.97063e+06	3.97063e+06	3.97063e+06	3.97063e+06	3.97063e+06	DSFSLAVFPVIK	DSFSLAVFPVIK	DSFSLAVFPVIK2	2	0.000349162	0.000857881	0.000350754	0.00184502	0.00168919	0.00136612	0.00167785	0	1	1.318e+06	1.318e+06	1.318e+06		1.5928e+07	0.916322	54.6376	54.4443	54.835	106.802	53.5151	110.721	RNA helicase NPH-II	0	0	0.934251	1.5928e+07	5.37801	0.641097	1	3.57141	0.999353	0	-1e+07
D:\groups_temp\schurgrp\LCMS_FlScJDatler1_p\S1_DIA.raw	S1_DIA	P04310	P04310	RP18_VACCW	RPO18	3.08894e+06	3.08894e+06	3.08894e+06	3.08894e+06	3.08894e+06	3.08894e+06	3.08894e+06	DSGTVSFSDSK	DSGTVSFSDSK	DSGTVSFSDSK2	2	0.000349162	0.00066386	0.000350754	0.00184502	0.00168919	0.00136612	0.00167785	0	1	711042	711042	711042		1.91414e+07	0.939459	28.5551	28.3611	28.7513	-7.76043	27.1332	-0.116195	DNA-directed RNA polymerase 18 kDa subunit	0	0	0.931698	1.91414e+07	5.85701	0.37509	1	2.54903	0.999499	0	-1e+07
D:\groups_temp\schurgrp\LCMS_FlScJDatler1_p\S1_DIA.raw	S1_DIA	P62277	P62277;E9PS50;J3KMX5	RS13_HUMAN	RPS13	64242.4	64242.4	64242.4	64242.4	64242.4	64242.4	64242.4	DSHGVAQVR	DSHGVAQVR	DSHGVAQVR2	2	0.000349162	0.000431647	0.000350754	0.00184502	0.00168919	0.00136612	0.00167785	0	1	64242.4	64242.4	64242.4		340452	0.816497	21.3058	21.1079	21.4995	-38.8446	21.1423	-37.2719	40S ribosomal protein S13	0	0	0.774226	340452	3.90401	0.300281	0.0857109	1.60997	0.999674	0	-1e+07
D:\groups_temp\schurgrp\LCMS_FlScJDatler1_p\S1_DIA.raw	S1_DIA	P12956	P12956;P12956-2	XRCC6_HUMAN	XRCC6	124811	124811	124811	124811	124811	124811	124811	DSLIFLVDASK	DSLIFLVDASK	DSLIFLVDASK2	2	0.000349162	0.00120163	0.000350754	0.00184502	0.00168919	0.00136612	0.00167785	0	1	95383	95383	95383		930003	0.883473	49.967	49.768	50.1604	81.9804	47.9457	89.4057	X-ray repair cross-complementing protein 6	0	0	0.831957	930003	4.02407	0.465151	1	1.92432	0.999094	0	-1e+07
D:\groups_temp\schurgrp\LCMS_FlScJDatler1_p\S1_DIA.raw	S1_DIA	P07737	P07737;K7EJ44	PROF1_HUMAN	PFN1	102353	102353	102353	102353	102353	102353	102353	DSLLQDGEFSM(UniMod:35)DLR	DSLLQDGEFSMDLR	DSLLQDGEFSM(UniMod:35)DLR2	2	0.00581395	0.130905	0.00581395	0.00184502	0.00168919	0.00136612	0.00167785	0	1	44712.5	44712.5	44712.5		126804	0.958234	45.2225	45.0258	45.4152	57.7221	42.3831	69.0937	Profilin-1	0	0	0	126804	3.08086	0.619464	0.0345799	1.36176	0.910083	0	-1e+07
D:\groups_temp\schurgrp\LCMS_FlScJDatler1_p\S1_DIA.raw	S1_DIA	Q99584	Q99584	S10AD_HUMAN	S100A13	65340.4	65340.4	65340.4	65340.4	65340.4	65340.4	65340.4	DSLSVNEFK	DSLSVNEFK	DSLSVNEFK2	2	0.00095057	0.00541348	0.000961538	0.00184502	0.00168919	0.00136612	0.00167785	0	1	57550.8	57550.8	57550.8		733519	0.840086	35.191	34.9935	35.3829	25.2321	34.0291	31.3533	Protein S100-A13	0	0	0.81499	733519	3.5056	0.450016	0.353628	0	0.995931	0	-1e+07
D:\groups_temp\schurgrp\LCMS_FlScJDatler1_p\S1_DIA.raw	S1_DIA	P16714	P16714	I1_VACCW	VACWR070	580707	580707	580707	580707	580707	580707	580707	DSM(UniMod:35)YVIPDELIDVLK	DSMYVIPDELIDVLK	DSM(UniMod:35)YVIPDELIDVLK2	2	0.000204491	0.000204491	0.000205424	0.00184502	0.00168919	0.00136612	0.00167785	0	1	580707	580707	580707		2.64047e+06	0.932219	58.3143	58.1162	58.5079	122.33	57.2388	124.921	Telomere-binding protein I1	0	0	0.931893	2.64047e+06	5.68724	0.595659	1	3.5504	0.999846	0	-1e+07
D:\groups_temp\schurgrp\LCMS_FlScJDatler1_p\S1_DIA.raw	S1_DIA	P16714	P16714	I1_VACCW	VACWR070	580707	580707	580707	580707	580707	580707	580707	DSM(UniMod:35)YVIPDELIDVLK	DSMYVIPDELIDVLK	DSM(UniMod:35)YVIPDELIDVLK3	3	0.000118153	0.000118153	0.000118692	0.00184502	0.00168919	0.00136612	0.00167785	0	1	26236.2	26236.2	26236.2		455664	0.932534	58.3371	58.1432	58.5343	122.33	57.2388	125.003	Telomere-binding protein I1	0	0	0.945589	455664	5.0531	0.428659	1	0	0.999911	0	-1e+07
D:\groups_temp\schurgrp\LCMS_FlScJDatler1_p\S1_DIA.raw	S1_DIA	P07737	P07737;I3L3D5	PROF1_HUMAN	PFN1	102353	102353	102353	102353	102353	102353	102353	DSPSVWAAVPGK	DSPSVWAAVPGK	DSPSVWAAVPGK2	2	0.0021449	0.0310795	0.00217391	0.00184502	0.00168919	0.00136612	0.00167785	0	1	16132.8	16132.8	16132.8		250573	0.816497	39.8001	39.6027	39.9922	40.634	37.5588	48.4292	Profilin-1	0	0	0.308624	250573	2.39514	0.676525	0.0739496	0	0.97708	0	-1e+07
D:\groups_temp\schurgrp\LCMS_FlScJDatler1_p\S1_DIA.raw	S1_DIA	P68440	P68440	D13_VACCW	VACWR118	78634.8	78634.8	78634.8	78634.8	78634.8	78634.8	78634.8	DSSFDFETFNK	DSSFDFETFNK	DSSFDFETFNK2	2	0.000349162	0.000957207	0.000350754	0.00184502	0.00168919	0.00136612	0.00167785	0	1	21431.8	21431.8	21431.8		178731	0.858757	43.8393	43.6411	44.0347	57.7699	42.3997	62.9265	Scaffold protein D13	0	0	0.896708	178731	3.77756	0.618604	0.0335893	0	0.999278	0	-1e+07
D:\groups_temp\schurgrp\LCMS_FlScJDatler1_p\S1_DIA.raw	S1_DIA	Q2TAY7;Q2TAY7-2	Q2TAY7;Q2TAY7-2	SMU1_HUMAN	SMU1	206851	206851	206851	206851	206851	206851	206851	DSSQILSASFDQTIR	DSSQILSASFDQTIR	DSSQILSASFDQTIR2	2	0.000349162	0.000714534	0.000350754	0.00184502	0.00168919	0.00136612	0.00167785	0	1	206851	206851	206851		1.71579e+06	0.882254	45.2717	45.0747	45.4683	58.7504	42.7132	69.2961	WD40 repeat-containing protein SMU1	0	0	0.900652	1.71579e+06	4.51782	0.592331	1	2.22372	0.999461	0	-1e+07
D:\groups_temp\schurgrp\LCMS_FlScJDatler1_p\S1_DIA.raw	S1_DIA	Q2TAY7;Q2TAY7-2	Q2TAY7;Q2TAY7-2	SMU1_HUMAN	SMU1	206851	206851	206851	206851	206851	206851	206851	DSSQILSASFDQTIR	DSSQILSASFDQTIR	DSSQILSASFDQTIR3	3	0.00172541	0.0244002	0.00174869	0.00184502	0.00168919	0.00136612	0.00167785	0	1	13353.9	13353.9	13353.9		354678	0.816497	45.1989	45.0034	45.3961	58.7504	42.7132	68.9981	WD40 repeat-containing protein SMU1	0	0	0.376039	354678	2.46256	0.565769	1	0	0.981917	0	-1e+07
D:\groups_temp\schurgrp\LCMS_FlScJDatler1_p\S1_DIA.raw	S1_DIA	P62258	P27348;P31946;P31947;P61981;P62258;P63104;Q04917;B0AZS6;B7Z2E6;E7EX29;H0YB80;K7EM20;P31946-2;P31947-2;P62258-2;P63104-2	1433E_HUMAN	YWHAE	113909	113909	113909	113909	113909	113909		DSTLIM(UniMod:35)QLLR	DSTLIMQLLR	DSTLIM(UniMod:35)QLLR2	2	0.00110742	0.0105196	0.00112108	0.00184502	0.00168919	0.00136612	0.00167785	0	0	113909	113909	113909		707530	0.897576	49.7188	49.5184	49.9132	86.9067	49.1388	88.5248	14-3-3 protein epsilon	0	0	0.81031	707530	3.3869	0.264233	0.989717	1.21619	0.992123	0	-1e+07
D:\groups_temp\schurgrp\LCMS_FlScJDatler1_p\S1_DIA.raw	S1_DIA	P13639	P13639	EF2_HUMAN	EEF2	2.05299e+06	2.05299e+06	2.05299e+06	2.05299e+06	2.05299e+06	2.05299e+06	2.05299e+06	DSVVAGFQWATK	DSVVAGFQWATK	DSVVAGFQWATK2	2	0.0021449	0.031268	0.00217391	0.00184502	0.00168919	0.00136612	0.00167785	0	1	2.05299e+06	2.05299e+06	2.05299e+06		1.35658e+07	0.850868	44.4762	44.2783	44.6691	58.2682	42.5667	65.7459	Elongation factor 2	0	0	0.850062	1.35658e+07	4.3376	0.539533	1	2.45676	0.976945	0	-1e+07
D:\groups_temp\schurgrp\LCMS_FlScJDatler1_p\S1_DIA.raw	S1_DIA	P60709;P63261	P60709;P62736;P63261;P63267;P68032;P68133;A0A2R8Y793;A0A2R8YGF8;A0A6Q8PFE4;A0A6Q8PH58;A0A804HKV3;A6NL76;B8ZZJ2;C9JFL5;C9JTX5;C9JUM1;C9JZR7;E7EVS6;F6QUT6;F6UVQ4;F8WB63;G5E9R0;I3L1U9;I3L3I0;I3L3R2;I3L4N8;J3KT65;K7EM38	ACTB_HUMAN;ACTG_HUMAN	ACTB;ACTG1	2.94302e+06	2.94302e+06	2.94302e+06	2.94302e+06	2.94302e+06	2.94302e+06		DSYVGDEAQSK	DSYVGDEAQSK	DSYVGDEAQSK2	2	0.000349162	0.00179202	0.000350754	1	0.00168919	0.00136612	0.00167785	0	0	2.94302e+06	2.94302e+06	2.94302e+06		2.20822e+07	0.879506	25.1586	24.9644	25.357	-23.8496	24.1218	-17.9136	Actin, cytoplasmic 1	0	0	0.878787	2.20822e+07	4.74412	0.358823	1	2.49114	0.998649	0	-1e+07
D:\groups_temp\schurgrp\LCMS_FlScJDatler1_p\S1_DIA.raw	S1_DIA	P60709;P63261	P60709;P62736;P63261;P63267;P68032;P68133;A0A2R8Y793;A0A2R8YGF8;A0A6Q8PFE4;A0A6Q8PH58;A0A804HKV3;A6NL76;B8ZZJ2;C9JFL5;C9JTX5;C9JUM1;C9JZR7;E7EVS6;F6QUT6;F6UVQ4;F8WB63;G5E9R0;I3L1U9;I3L3I0;I3L3R2;I3L4N8;J3KT65;K7EM38	ACTB_HUMAN;ACTG_HUMAN	ACTB;ACTG1	2.94302e+06	2.94302e+06	2.94302e+06	2.94302e+06	2.94302e+06	2.94302e+06		DSYVGDEAQSKR	DSYVGDEAQSKR	DSYVGDEAQSKR2	2	0.000318099	0.000318099	0.000319549	1	0.00168919	0.00136612	0.00167785	0	0	60951.1	60951.1	60951.1		159046	0.816497	23.0505	22.8504	23.2449	-30.5982	22.7582	-29.3652	Actin, cytoplasmic 1	0	0	0.804984	159046	3.93476	0.788531	0.252562	1.60997	0.99976	0	-1e+07
D:\groups_temp\schurgrp\LCMS_FlScJDatler1_p\S1_DIA.raw	S1_DIA	P60709;P63261	P60709;P62736;P63261;P63267;P68032;P68133;A0A2R8Y793;A0A2R8YGF8;A0A6Q8PFE4;A0A6Q8PH58;A0A804HKV3;A6NL76;B8ZZJ2;C9JFL5;C9JTX5;C9JUM1;C9JZR7;E7EVS6;F6QUT6;F6UVQ4;F8WB63;G5E9R0;I3L1U9;I3L3I0;I3L3R2;I3L4N8;J3KT65;K7EM38	ACTB_HUMAN;ACTG_HUMAN	ACTB;ACTG1	2.94302e+06	2.94302e+06	2.94302e+06	2.94302e+06	2.94302e+06	2.94302e+06		DSYVGDEAQSKR	DSYVGDEAQSKR	DSYVGDEAQSKR3	3	0.000109465	0.000109465	0.000109964	1	0.00168919	0.00136612	0.00167785	0	0	22489.7	22489.7	22489.7		363871	0.816497	23.03	22.831	23.229	-30.5982	22.7582	-29.4576	Actin, cytoplasmic 1	0	0	0.811702	363871	3.94148	0.471331	1	0	0.999917	0	-1e+07
D:\groups_temp\schurgrp\LCMS_FlScJDatler1_p\S1_DIA.raw	S1_DIA	P98164	P98164	LRP2_HUMAN	LRP2	6748.12	6748.12	6748.12	6748.12	6748.12	6748.12	6748.12	DTANLVK	DTANLVK	DTANLVK1	1	0.00893706	0.208785	0.00893706	0.0465608	0.0498047	0.0434783	0.0502463	0	1	6748.12	6748.12	6748.12		169582	0.816497	25.8176	25.6188	26.0159	-18.9058	24.9815	-13.4809	Low-density lipoprotein receptor-related protein 2	0	0	0.230159	169582	2.31668	0.593869	0.102581	2.41495	0.86387	2.34796	0.31115
D:\groups_temp\schurgrp\LCMS_FlScJDatler1_p\S1_DIA.raw	S1_DIA	P04302	P04302	D3_VACCW	VACWR108	934787	934787	934787	934787	934787	934787	934787	DTEELNLTR	DTEELNLTR	DTEELNLTR2	2	0.00110742	0.00963087	0.00112108	0.00184502	0.00168919	0.00136612	0.00167785	0	1	238234	238234	238234		6.48015e+06	0.893588	32.9433	32.7481	33.1381	13.4045	31.4715	20.5932	Core protein D3	0	0	0.911663	6.48015e+06	4.89251	0.639334	1	1.40035	0.992784	0	-1e+07
D:\groups_temp\schurgrp\LCMS_FlScJDatler1_p\S1_DIA.raw	S1_DIA	P21607	P21607	E6_VACCW	VACWR062	701371	701371	701371	701371	701371	701371	701371	DTGIEFADNDRQDIYTLFQQTGR	DTGIEFADNDRQDIYTLFQQTGR	DTGIEFADNDRQDIYTLFQQTGR3	3	2.4245e-05	2.4245e-05	2.43556e-05	0.00184502	0.00168919	0.00136612	0.00167785	0	1	67722.8	67722.8	67722.8		588835	0.885331	49.8422	49.6431	50.0363	85.5963	48.8047	88.9568	Protein E6	0	0	0.822628	588835	4.40734	0.583588	1	0.625851	0.999982	0	-1e+07
D:\groups_temp\schurgrp\LCMS_FlScJDatler1_p\S1_DIA.raw	S1_DIA	P12956	P12956;B1AHC9;P12956-2	XRCC6_HUMAN	XRCC6	124811	124811	124811	124811	124811	124811	124811	DTGIFLDLM(UniMod:35)HLK	DTGIFLDLMHLK	DTGIFLDLM(UniMod:35)HLK2	2	0.000349162	0.00065967	0.000350754	0.00184502	0.00168919	0.00136612	0.00167785	0	1	59150.9	59150.9	59150.9		394363	0.942109	45.8974	45.7014	46.0922	79.4237	47.4296	72.1287	X-ray repair cross-complementing protein 6	0	0	0.755061	394363	4.35127	0.452048	0.0718005	0.671415	0.999502	0	-1e+07
D:\groups_temp\schurgrp\LCMS_FlScJDatler1_p\S1_DIA.raw	S1_DIA	P35030;P35030-2;P35030-3;P35030-4;P35030-5	P35030;P35030-2;P35030-3;P35030-4;P35030-5;A0A7P0MNE9	TRY3_HUMAN	PRSS3	854822	854822	854822	854822	854822	854822	854822	DTLDNDIM(UniMod:35)LIK	DTLDNDIMLIK	DTLDNDIM(UniMod:35)LIK2	2	0.000349162	0.00255748	0.000350754	0.00184502	0.00168919	0.00136612	0.00167785	0	1	37549.4	37549.4	37549.4		190994	0.875354	44.6691	44.4762	44.8651	55.2456	41.5093	66.6544	Trypsin-3	0	0	0.804984	190994	4.03253	0.490482	0.0389191	0	0.998073	0	-1e+07
D:\groups_temp\schurgrp\LCMS_FlScJDatler1_p\S1_DIA.raw	S1_DIA	Q9NTJ3;Q9NTJ3-2	Q9NTJ3;E9PD53;Q9NTJ3-2	SMC4_HUMAN	SMC4	26960.3	26960.3	26960.3	26960.3	26960.3	26960.3	26960.3	DTLVADNLDQATR	DTLVADNLDQATR	DTLVADNLDQATR2	2	0.00095057	0.00566704	0.000961538	0.00184502	0.00168919	0.00136612	0.00167785	0	1	26960.3	26960.3	26960.3		52042.6	0.857528	37.068	36.8711	37.2644	25.0797	33.9945	38.1199	Structural maintenance of chromosomes protein 4	0	0	0.804984	52042.6	3.56295	0.574354	0.067382	0.804984	0.995741	0	-1e+07
D:\groups_temp\schurgrp\LCMS_FlScJDatler1_p\S1_DIA.raw	S1_DIA	P62906	P62906	RL10A_HUMAN	RPL10A	877843	877843	877844	877843	877843	877844	877844	DTLYEAVR	DTLYEAVR	DTLYEAVR2	2	0.0021449	0.035562	0.00217391	0.00184502	0.00168919	0.00136612	0.00167785	0	1	320225	320225	320225		4.61952e+06	0.860792	32.9869	32.7921	33.1826	16.3951	32.4106	20.7179	60S ribosomal protein L10a	0	0	0.858996	4.61952e+06	3.31443	0.347895	1	0.390366	0.973861	0	-1e+07
D:\groups_temp\schurgrp\LCMS_FlScJDatler1_p\S1_DIA.raw	S1_DIA	P23284	P23284;A0A7P0TB45;A0A7P0Z497	PPIB_HUMAN	PPIB	8.66819e+06	8.66819e+06	8.66819e+06	8.66819e+06	8.66819e+06	8.66819e+06	8.66819e+06	DTNGSQFFITTVK	DTNGSQFFITTVK	DTNGSQFFITTVK2	2	0.000349162	0.00186178	0.000350754	0.00184502	0.00168919	0.00136612	0.00167785	0	1	1.85627e+06	1.85627e+06	1.85627e+06		2.35188e+07	0.838603	43.2542	43.0568	43.4525	54.5765	41.3198	61.1302	Peptidyl-prolyl cis-trans isomerase B	0	0	0.843291	2.35188e+07	4.17405	0.751903	1	2.46495	0.998597	0	-1e+07
D:\groups_temp\schurgrp\LCMS_FlScJDatler1_p\S1_DIA.raw	S1_DIA	P24757	P24757	RP35_VACCW	RPO35	1.80187e+07	1.80187e+07	1.80187e+07	1.80187e+07	1.80187e+07	1.80187e+07	1.80187e+07	DTNSVTM(UniMod:35)VDKPTELK	DTNSVTMVDKPTELK	DTNSVTM(UniMod:35)VDKPTELK2	2	0.000349162	0.000846653	0.000350754	0.00184502	0.00168919	0.00136612	0.00167785	0	1	950493	950493	950493		1.57481e+07	0.92635	29.3641	29.1645	29.56	-3.92003	27.817	3.341	DNA-directed RNA polymerase 35 kDa subunit	0	0	0.932722	1.57481e+07	5.69262	0.588543	1	1.84667	0.999361	0	-1e+07
D:\groups_temp\schurgrp\LCMS_FlScJDatler1_p\S1_DIA.raw	S1_DIA	P24757	P24757	RP35_VACCW	RPO35	1.80187e+07	1.80187e+07	1.80187e+07	1.80187e+07	1.80187e+07	1.80187e+07	1.80187e+07	DTNSVTM(UniMod:35)VDKPTELK	DTNSVTMVDKPTELK	DTNSVTM(UniMod:35)VDKPTELK3	3	0.0019656	0.0292102	0.00199203	0.00184502	0.00168919	0.00136612	0.00167785	0	1	1.87107e+06	1.87107e+06	1.87107e+06		4.75071e+07	0.92643	29.44	29.2417	29.632	-3.92003	27.817	3.6366	DNA-directed RNA polymerase 35 kDa subunit	0	0	0.93845	4.75071e+07	5.581	0.563809	1	0	0.978429	0	-1e+07
D:\groups_temp\schurgrp\LCMS_FlScJDatler1_p\S1_DIA.raw	S1_DIA	O95347;O95347-2	O95347;O95347-2	SMC2_HUMAN	SMC2	13409.4	13409.4	13409.4	13409.4	13409.4	13409.4	13409.4	DTSATTALELVAGER	DTSATTALELVAGER	DTSATTALELVAGER3	3	0.00253398	0.0482369	0.00257009	0.00184502	0.00168919	0.00136612	0.00167785	0	1	13409.4	13409.4	13409.4		149050	0.843199	46.2729	46.0793	46.4704	63.9961	43.6365	73.9937	Structural maintenance of chromosomes protein 2	0	0	0.874827	149050	2.53396	0.454275	0.0650918	0	0.964872	0	-1e+07
D:\groups_temp\schurgrp\LCMS_FlScJDatler1_p\S1_DIA.raw	S1_DIA	Q14315;Q14315-2	Q14315;Q14315-2	FLNC_HUMAN	FLNC	1.08454e+06	1.08454e+06	1.08454e+06	1.08454e+06	1.08454e+06	1.08454e+06	1.08454e+06	DTVEVALEDK	DTVEVALEDK	DTVEVALEDK2	2	0.000349162	0.00378099	0.000350754	0.00184502	0.00168919	0.00136612	0.00167785	0	1	153989	153989	153989		1.8658e+06	0.93271	34.359	34.1626	34.5533	19.0653	32.7225	26.712	Filamin-C	0	0	0.930803	1.8658e+06	5.11833	0.487459	1	0.953072	0.997154	0	-1e+07
D:\groups_temp\schurgrp\LCMS_FlScJDatler1_p\S1_DIA.raw	S1_DIA	P01009	P01009;P01009-2;P01009-3;A0A024R6I7;A0A0G2JRN3	A1AT_HUMAN	SERPINA1	836957	836957	836957	836957	836957	836957	836957	DTVFALVNYIFFK	DTVFALVNYIFFK	DTVFALVNYIFFK2	2	0.000217131	0.000217131	0.000218121	0.00184502	0.00168919	0.00136612	0.00167785	0	1	84329.7	84329.7	84329.7		1.22626e+06	0.932232	68.0737	67.8782	68.2741	147.947	64.3783	158.403	Alpha-1-antitrypsin	0	0	0.936331	1.22626e+06	5.5692	0.809047	1	3.3505	0.999836	0	-1e+07
D:\groups_temp\schurgrp\LCMS_FlScJDatler1_p\S1_DIA.raw	S1_DIA	P28331;P28331-2;P28331-3;P28331-4;P28331-5	P28331;P28331-2;P28331-3;P28331-4;P28331-5;B4DJ81	NDUS1_HUMAN	NDUFS1	74969.4	74969.4	74969.4	74969.4	74969.4	74969.4	74969.4	DVAAIAGGLVDAEALVALK	DVAAIAGGLVDAEALVALK	DVAAIAGGLVDAEALVALK2	2	0.00095057	0.00499068	0.000961538	0.00184502	0.00168919	0.00136612	0.00167785	0	1	42034.5	42034.5	42034.5		137227	0.923099	60.1395	59.9387	60.3345	120.686	56.8207	131.349	NADH-ubiquinone oxidoreductase 75 kDa subunit, mitochondrial	0	0	0.841084	137227	3.92151	0.468817	1	0.890359	0.996247	0	-1e+07
D:\groups_temp\schurgrp\LCMS_FlScJDatler1_p\S1_DIA.raw	S1_DIA	Q04837	Q04837;C9K0U8;E7EUY5;A0A0G2JLD8	SSBP_HUMAN	SSBP1	3.90245e+06	3.90245e+06	3.90245e+06	3.90245e+06	3.90245e+06	3.90245e+06	3.90245e+06	DVAYQYVK	DVAYQYVK	DVAYQYVK1	1	0.000349162	0.000997463	0.000350754	0.00184502	0.00168919	0.00136612	0.00167785	0	1	470082	470082	470082		5.66048e+06	0.898138	31.5174	31.3261	31.7121	9.0928	30.6352	12.6741	Single-stranded DNA-binding protein, mitochondrial	0	0	0.936342	5.66048e+06	5.01947	0.666607	0.376618	4.39002	0.999248	0	-1e+07
D:\groups_temp\schurgrp\LCMS_FlScJDatler1_p\S1_DIA.raw	S1_DIA	Q04837	Q04837;C9K0U8;E7EUY5;A0A0G2JLD8	SSBP_HUMAN	SSBP1	3.90245e+06	3.90245e+06	3.90245e+06	3.90245e+06	3.90245e+06	3.90245e+06	3.90245e+06	DVAYQYVK	DVAYQYVK	DVAYQYVK2	2	0.00133369	0.0175644	0.00135099	0.00184502	0.00168919	0.00136612	0.00167785	0	1	512205	512205	512205		3.86313e+07	0.937377	31.5307	31.3341	31.7219	9.0928	30.6352	12.7596	Single-stranded DNA-binding protein, mitochondrial	0	0	0.935159	3.86313e+07	5.10321	0.228765	0.376571	1.85727	0.986917	0	-1e+07
D:\groups_temp\schurgrp\LCMS_FlScJDatler1_p\S1_DIA.raw	S1_DIA	P02538	O95678;P02538;P04259;P13647;P48668;Q14CN4;Q14CN4-2;Q14CN4-3;F8W0C6;H0YIN9	K2C6A_HUMAN	KRT6A	3.66958e+06	3.66958e+06	3.66958e+06	3.66958e+06	3.66958e+06	3.66958e+06		DVDAAYM(UniMod:35)NK	DVDAAYMNK	DVDAAYM(UniMod:35)NK2	2	0.00133369	0.0144265	0.00135099	0.00184502	0.00168919	0.00136612	0.00167785	0	0	212572	212572	212572		5.33318e+06	0.936368	25.1034	24.9065	25.3029	-29.453	23.0152	-18.2267	Keratin, type II cytoskeletal 6A	0	0	0.96903	5.33318e+06	4.94469	0.489767	1	0.882573	0.989229	0	-1e+07
D:\groups_temp\schurgrp\LCMS_FlScJDatler1_p\S1_DIA.raw	S1_DIA	P05787;P05787-2	P05787;P05787-2;F8VP67;F8VUG2;F8W1U3	K2C8_HUMAN	KRT8	481798	481798	481798	481798	481798	481798	481798	DVDEAYM(UniMod:35)NK	DVDEAYMNK	DVDEAYM(UniMod:35)NK2	2	0.000349162	0.00155371	0.000350754	0.00184502	0.00168919	0.00136612	0.00167785	0	1	67942.1	67942.1	67942.1		1.09657e+06	0.947142	25.0575	24.8598	25.2574	-27.8388	23.3691	-18.4811	Keratin, type II cytoskeletal 8	0	0	0.943422	1.09657e+06	6.00754	0.592525	0.32577	0.943425	0.998829	0	-1e+07
D:\groups_temp\schurgrp\LCMS_FlScJDatler1_p\S1_DIA.raw	S1_DIA	CON__cRAP054P04264;P04264	P04264;CON__cRAP054P04264	K2C1_HUMAN	KRT1	1.66367e+07	1.66367e+07	1.66367e+07	1.66367e+07	1.66367e+07	1.66367e+07	1.66367e+07	DVDGAYM(UniMod:35)TK	DVDGAYMTK	DVDGAYM(UniMod:35)TK1	1	0.00110742	0.0135283	0.00112108	0.00184502	0.00168919	0.00136612	0.00167785	0	1	137670	137670	137670		0	0.922577	24.8012	24.6032	24.9943	-24.7494	23.9741	-19.8207	Keratin, type II cytoskeletal 1	0	0	0	0	4.63356	0.606893	0.0327568	4.54199	0.989893	0	-1e+07
D:\groups_temp\schurgrp\LCMS_FlScJDatler1_p\S1_DIA.raw	S1_DIA	CON__cRAP054P04264;P04264	P04264;CON__cRAP054P04264	K2C1_HUMAN	KRT1	1.66367e+07	1.66367e+07	1.66367e+07	1.66367e+07	1.66367e+07	1.66367e+07	1.66367e+07	DVDGAYM(UniMod:35)TK	DVDGAYMTK	DVDGAYM(UniMod:35)TK2	2	0.000349162	0.00249644	0.000350754	0.00184502	0.00168919	0.00136612	0.00167785	0	1	1.83124e+06	1.83124e+06	1.83124e+06		3.81154e+07	0.885235	24.761	24.563	24.9584	-24.7494	23.9741	-20.0201	Keratin, type II cytoskeletal 1	0	0	0.898653	3.81154e+07	4.87666	0.200748	1	2.4682	0.998119	0	-1e+07
D:\groups_temp\schurgrp\LCMS_FlScJDatler1_p\S1_DIA.raw	S1_DIA	Q8N1N4	Q8N1N4;Q8N1N4-2	K2C78_HUMAN	KRT78	74805.6	74805.6	74805.6	74805.6	74805.6	74805.6	74805.6	DVDGVFLSK	DVDGVFLSK	DVDGVFLSK2	2	0.00610236	0.152495	0.00610236	0.00184502	0.00168919	0.00136612	0.00167785	0	1	28375.3	28375.3	28375.3		266464	0.816496	39.155	38.9574	39.353	37.5682	36.6462	46.8262	Keratin, type II cytoskeletal 78	0	0	0.853052	266464	2.93957	0.287738	0.904521	0	0.896784	0	-1e+07
D:\groups_temp\schurgrp\LCMS_FlScJDatler1_p\S1_DIA.raw	S1_DIA	CON__cRAP053P35908;P35908	P35908;CON__cRAP053P35908	K22E_HUMAN	KRT2	5.49842e+06	5.49842e+06	5.49842e+06	5.49842e+06	5.49842e+06	5.49842e+06	3.0965e+06	DVDNAYM(UniMod:35)IK	DVDNAYMIK	DVDNAYM(UniMod:35)IK2	2	0.000349162	0.00138077	0.000350754	0.00184502	0.00168919	0.00136612	0.00167785	0	1	371362	371362	371362		1.10579e+07	0.915604	31.1911	31.0006	31.3847	-0.207381	28.8774	10.9715	Keratin, type II cytoskeletal 2 epidermal	0	0	0.890644	1.10579e+07	5.38779	0.439422	1	2.52642	0.998959	0	-1e+07
D:\groups_temp\schurgrp\LCMS_FlScJDatler1_p\S1_DIA.raw	S1_DIA	Q9Y3A5	Q9Y3A5;A0A8V8TLA5;A0A8V8TLC6;A0A8V8TMR6	SBDS_HUMAN	SBDS	294956	294956	294956	294956	294956	294956	294956	DVEEGDEKFE	DVEEGDEKFE	DVEEGDEKFE2	2	0.000349162	0.00137974	0.000350754	0.00184502	0.00168919	0.00136612	0.00167785	0	1	28702.4	28702.4	28702.4		941144	0.90494	30.2748	30.0764	30.4727	0.634777	29.0145	8.71623	Ribosome maturation protein SBDS	0	0	0.927483	941144	4.35093	0.614399	0.295804	0.876165	0.99896	0	-1e+07
D:\groups_temp\schurgrp\LCMS_FlScJDatler1_p\S1_DIA.raw	S1_DIA	P04300	P04300	D2_VACCW	VACWR107	763934	763934	763934	763934	763934	763934	763934	DVEPLLPDK	DVEPLLPDK	DVEPLLPDK2	2	0.000349162	0.00366496	0.000350754	0.00184502	0.00168919	0.00136612	0.00167785	0	1	763934	763934	763934		1.62347e+07	0.941699	37.6901	37.4963	37.8862	32.5354	35.893	40.0586	Core protein D2	0	0	0.949045	1.62347e+07	5.99111	0.46758	1	2.55786	0.997241	0	-1e+07
D:\groups_temp\schurgrp\LCMS_FlScJDatler1_p\S1_DIA.raw	S1_DIA	P25398	P25398	RS12_HUMAN	RPS12	11679.8	11679.8	11679.8	11679.8	11679.8	11679.8	11679.8	DVIEEYFK	DVIEEYFK	DVIEEYFK2	2	0.00510308	0.116254	0.00510308	0.0188679	0.0306011	0.0275634	0.0266022	0	1	11679.8	11679.8	11679.8		54058.3	0.816497	43.7814	43.5826	43.9724	57.1348	42.1726	62.7033	40S ribosomal protein S12	0	0	0.804984	54058.3	2.40055	0.239238	0.327339	0.804984	0.919335	0	-1e+07
D:\groups_temp\schurgrp\LCMS_FlScJDatler1_p\S1_DIA.raw	S1_DIA	P16715	P16715	P4A_VACCW	VACWR129	4.62455e+08	4.62455e+08	4.62455e+08	4.62455e+08	4.62455e+08	4.62455e+08	4.62455e+08	DVINAPIK	DVINAPIK	DVINAPIK1	1	0.00095057	0.00561137	0.000961538	0.00184502	0.00168919	0.00136612	0.00167785	0	1	4.01729e+07	4.01729e+07	4.01729e+07		3.18847e+08	0.872388	33.1666	32.9712	33.3559	12.9131	31.3199	21.3914	Major core protein 4a precursor	0	0	0.886976	3.18847e+08	4.70032	0.670802	1	4.29757	0.995783	0	-1e+07
D:\groups_temp\schurgrp\LCMS_FlScJDatler1_p\S1_DIA.raw	S1_DIA	P16715	P16715	P4A_VACCW	VACWR129	4.62455e+08	4.62455e+08	4.62455e+08	4.62455e+08	4.62455e+08	4.62455e+08	4.62455e+08	DVINAPIK	DVINAPIK	DVINAPIK2	2	0.0021449	0.0360361	0.00217391	0.00184502	0.00168919	0.00136612	0.00167785	0	1	4.51881e+07	4.51881e+07	4.51881e+07		9.74054e+08	0.909113	33.2272	33.0316	33.4206	12.9131	31.3199	21.6673	Major core protein 4a precursor	0	0	0.923997	9.74054e+08	5.196	0.262318	1	2.70171	0.973522	0	-1e+07
D:\groups_temp\schurgrp\LCMS_FlScJDatler1_p\S1_DIA.raw	S1_DIA	P16715	P16715	P4A_VACCW	VACWR129	4.62455e+08	4.62455e+08	4.62455e+08	4.62455e+08	4.62455e+08	4.62455e+08	4.62455e+08	DVINAPIKEFK	DVINAPIKEFK	DVINAPIKEFK2	2	0.000201332	0.000201332	0.00020225	0.00184502	0.00168919	0.00136612	0.00167785	0	1	66512.8	66512.8	66512.8		2.21466e+06	0.863649	35.3478	35.1506	35.5413	37.03	36.5228	32.1762	Major core protein 4a precursor	0	0	0.796765	2.21466e+06	3.40382	0.487656	1	2.39984	0.999848	0	-1e+07
D:\groups_temp\schurgrp\LCMS_FlScJDatler1_p\S1_DIA.raw	S1_DIA	P16715	P16715	P4A_VACCW	VACWR129	4.62455e+08	4.62455e+08	4.62455e+08	4.62455e+08	4.62455e+08	4.62455e+08	4.62455e+08	DVINAPIKEFK	DVINAPIKEFK	DVINAPIKEFK3	3	0.000244939	0.000244939	0.000246056	0.00184502	0.00168919	0.00136612	0.00167785	0	1	49109.6	49109.6	49109.6		2.14345e+06	0.882803	35.3278	35.1317	35.5255	37.03	36.5228	32.086	Major core protein 4a precursor	0	0	0.870395	2.14345e+06	4.1795	0.462796	1	0	0.999815	0	-1e+07
D:\groups_temp\schurgrp\LCMS_FlScJDatler1_p\S1_DIA.raw	S1_DIA	Q01219	Q01219	A51_VACCW	VACWR177	24261.1	24261.1	24261.1	24261.1	24261.1	24261.1	24261.1	DVIPVIISIGK	DVIPVIISIGK	DVIPVIISIGK2	2	0.00110742	0.00849038	0.00112108	0.00991736	0.0106061	0.00914634	0.0107034	0	1	24261.1	24261.1	24261.1		189035	0.816497	50.8939	50.6971	51.0921	89.8178	49.8817	93.345	Protein A51	0	0	0.863118	189035	2.94964	0.222636	0.0990742	0	0.993633	0	-1e+07
D:\groups_temp\schurgrp\LCMS_FlScJDatler1_p\S1_DIA.raw	S1_DIA	P41252	P41252;A0A0A0MSX9;A0A804HHW9;A0A804HIV9;A0A804HJ36;A0A804HJN6;A0A804HK69;A0A804HKU1;A0A804HL54;J3KR24	SYIC_HUMAN	IARS1	52758.2	52758.2	52758.2	52758.2	52758.2	52758.2	52758.2	DVLLPWYNAYR	DVLLPWYNAYR	DVLLPWYNAYR2	2	0.0021449	0.0304142	0.00217391	0.0144092	0.00410959	0.00136612	0.0161074	0	1	52758.2	52758.2	52758.2		50360.2	0.935893	51.8896	51.6909	52.09	88.7407	49.6095	98.3329	Isoleucine--tRNA ligase, cytoplasmic	0	0	0	50360.2	2.19471	0.23255	0.067929	0.822806	0.97756	0	-1e+07
D:\groups_temp\schurgrp\LCMS_FlScJDatler1_p\S1_DIA.raw	S1_DIA	P63244	P63244;D6R9L0;D6R9Z1;D6RFX4;H0Y8W2;H0YAM7;J3KPE3;D6RAU2;D6RFZ9;D6RHH4;E9PD14;H0YAF8	RACK1_HUMAN	RACK1	204138	204138	204138	204138	204138	204138	204138	DVLSVAFSSDNR	DVLSVAFSSDNR	DVLSVAFSSDNR2	2	0.00110742	0.0101999	0.00112108	0.00184502	0.00168919	0.00136612	0.00167785	0	1	204138	204138	204138		5.96834e+07	0.935449	43.6935	43.4954	43.8871	52.3478	40.7205	62.3804	Receptor of activated protein C kinase 1	0	0	0.119229	5.96834e+07	4.86592	0.479979	0.975155	2.22894	0.99236	0	-1e+07
D:\groups_temp\schurgrp\LCMS_FlScJDatler1_p\S1_DIA.raw	S1_DIA	P68317	P68317	RP07_VACCW	RPO7	1.26473e+06	1.26473e+06	1.26473e+06	1.26473e+06	1.26473e+06	1.26473e+06	1.26473e+06	DVLVSVK	DVLVSVK	DVLVSVK1	1	0.00110742	0.00887644	0.00112108	0.00184502	0.00168919	0.00136612	0.00167785	0	1	504195	504195	504195		7.13073e+06	0.880244	32.2787	32.085	32.4752	14.3414	31.786	17.5758	DNA-directed RNA polymerase 7 kDa subunit	0	0	0.891915	7.13073e+06	4.75226	0.533437	1	3.44483	0.993345	0	-1e+07
D:\groups_temp\schurgrp\LCMS_FlScJDatler1_p\S1_DIA.raw	S1_DIA	P06744	P06744;A0A2U3TZU2;K7EQ48;A0A0J9YXP8;A0A0J9YYH3;P06744-2;A0A0J9YX90;A0A2R8Y6C7;K7EP41;K7EPY4;K7ERC6	G6PI_HUMAN	GPI	236950	236950	236950	236950	236950	236950	236950	DVM(UniMod:35)PEVNK	DVMPEVNK	DVM(UniMod:35)PEVNK2	2	0.00095057	0.00596954	0.000961538	0.00184502	0.00168919	0.00136612	0.00167785	0	1	65810.2	65810.2	65810.2		978979	0.837935	24.3168	24.1204	24.5123	-30.614	22.7547	-22.2491	Glucose-6-phosphate isomerase	0	0	0.865909	978979	3.9681	0.322361	0.393254	0.804984	0.995515	0	-1e+07
D:\groups_temp\schurgrp\LCMS_FlScJDatler1_p\S1_DIA.raw	S1_DIA	P16272	P16272	DNLI_VACCW	LIG	91601.9	91601.9	91601.9	91601.9	91601.9	91601.9	91601.9	DVM(UniMod:35)VEIPNR	DVMVEIPNR	DVM(UniMod:35)VEIPNR2	2	0.00110742	0.00862502	0.00112108	0.00184502	0.00168919	0.00136612	0.00167785	0	1	65142.4	65142.4	65142.4		695106	0.929615	34.4067	34.2083	34.6053	12.1121	31.1122	26.8063	DNA ligase	0	0	0.892537	695106	4.49658	0.727447	0.330303	0.769463	0.993532	0	-1e+07
D:\groups_temp\schurgrp\LCMS_FlScJDatler1_p\S1_DIA.raw	S1_DIA	P04318	P04318	MCES_VACCW	VACWR117	5.88976e+06	5.88976e+06	5.88976e+06	5.88976e+06	5.88976e+06	5.88976e+06	5.88976e+06	DVNSVQFSILNNPVDTEFINK	DVNSVQFSILNNPVDTEFINK	DVNSVQFSILNNPVDTEFINK3	3	0.000349162	0.00197837	0.000350754	0.00184502	0.00168919	0.00136612	0.00167785	0	1	2.89155e+06	2.89155e+06	2.89155e+06		5.56975e+07	0.873642	55.342	55.1472	55.5405	98.7073	51.7815	113.618	mRNA-capping enzyme regulatory subunit	0	0	0.880478	5.56975e+07	4.39708	0.570319	1	0	0.998509	0	-1e+07
D:\groups_temp\schurgrp\LCMS_FlScJDatler1_p\S1_DIA.raw	S1_DIA	Q9HCE1	Q9HCE1;A0A8I5KXC3;A0A8I5KZ07;Q5JR04;Q9HCE1-2	MOV10_HUMAN	MOV10	107650	107650	107651	107650	107650	107651	107651	DVPLLPSDVK	DVPLLPSDVK	DVPLLPSDVK2	2	0.00172541	0.0238171	0.00174869	0.00184502	0.00168919	0.00136612	0.00167785	0	1	107650	107650	107650		326229	0.886989	41.54	41.3458	41.7348	45.3532	39.1877	56.0168	Helicase MOV-10	0	0	0.804984	326229	4.24524	0.468966	0.0794764	0.842861	0.982341	0	-1e+07
D:\groups_temp\schurgrp\LCMS_FlScJDatler1_p\S1_DIA.raw	S1_DIA	P21603;P21603-2	P21603;P21603-2	RP30_VACCW	RPO30	3.11446e+06	3.11446e+06	3.11446e+06	3.11446e+06	3.11446e+06	3.11446e+06	3.11446e+06	DVSYNDYFNVLDEK	DVSYNDYFNVLDEK	DVSYNDYFNVLDEK2	2	0.000249837	0.000249837	0.000250977	0.00184502	0.00168919	0.00136612	0.00167785	0	1	1.19934e+06	1.19934e+06	1.19934e+06		1.34089e+07	0.869974	49.7369	49.5377	49.9356	82.3922	48.0362	88.5874	DNA-directed RNA polymerase 30 kDa polypeptide	0	0	0.882373	1.34089e+07	4.4743	0.788485	1	1.65002	0.999811	0	-1e+07
[truncated: 4,546 more rows]
[truncated: 14 more columns]
