# Supplementary material for: Multi-modal cryo-EM reveals trimers of protein A10 to form the palisade layer in poxvirus cores
Source: Nat Struct Mol Biol. 2024 Feb 5;31(7):1114–23. doi: 10.1038/s41594-023-01201-6 (PMC11257981; doi:10.1038/s41594-023-01201-6)
Supplement: Supplementary file 9 — DiaNN-identification results, associated with results in Supplementary Table 1 [file 41594_2023_1201_MOESM9_ESM.zip › SupplementaryData_2/report.log.txt]

DIA-NN 1.8.1 (Data-Independent Acquisition by Neural Networks)
Compiled on Apr 14 2022 15:31:19
Current date and time: Tue Mar  7 09:54:34 2023
CPU: GenuineIntel Intel(R) Xeon(R) CPU E5-2680 v4 @ 2.40GHz
SIMD instructions: AVX AVX2 FMA SSE4.1 SSE4.2 
Logical CPU cores: 56
diann.exe --f D:\groups_temp\schurgrp\LCMS_FlScJDatler1_p\S1_DIA.raw  --lib  --threads 28 --verbose 5 --out D:\groups_temp\schurgrp\LCMS_FlScJDatler1_p\DIANN_Vacc_and_Human_2\report.tsv --qvalue 0.01 --matrices --out-lib D:\groups_temp\schurgrp\LCMS_FlScJDatler1_p\DIANN_Vacc_and_Human_2\report-lib.tsv --gen-spec-lib --predictor --reannotate --fasta D:\Fasta_databases\Vaccinia_virus_western_reserve\Vaccinia_virus_(western_reserve)_UP_20230227_Iso.fasta --fasta D:\Fasta_databases\Homo_sapiens\Homo_sapiens_UP_000005640_20230228_iso.fasta --fasta D:\Fasta_databases\CCP_cRAPome.fasta --fasta-search --min-fr-mz 200 --max-fr-mz 1800 --met-excision --cut K*,R* --missed-cleavages 1 --min-pep-len 7 --max-pep-len 30 --min-pr-mz 394 --max-pr-mz 1023 --min-pr-charge 1 --max-pr-charge 4 --unimod4 --var-mods 3 --var-mod UniMod:35,15.994915,M --var-mod UniMod:1,42.010565,*n --monitor-mod UniMod:1 --reanalyse --relaxed-prot-inf --smart-profiling --peak-center --no-ifs-removal 

Thread number set to 28
Output will be filtered at 0.01 FDR
Precursor/protein x samples expression level matrices will be saved along with the main report
A spectral library will be generated
Deep learning will be used to generate a new in silico spectral library from peptides provided
Library precursors will be reannotated using the FASTA database
Library-free search enabled
Min fragment m/z set to 200
Max fragment m/z set to 1800
N-terminal methionine excision enabled
In silico digest will involve cuts at K*,R*
Maximum number of missed cleavages set to 1
Min peptide length set to 7
Max peptide length set to 30
Min precursor m/z set to 394
Max precursor m/z set to 1023
Min precursor charge set to 1
Max precursor charge set to 4
Cysteine carbamidomethylation enabled as a fixed modification
Maximum number of variable modifications set to 3
Modification UniMod:35 with mass delta 15.9949 at M will be considered as variable
Modification UniMod:1 with mass delta 42.0106 at *n will be considered as variable
A spectral library will be created from the DIA runs and used to reanalyse them; .quant files will only be saved to disk during the first step
Highly heuristic protein grouping will be used, to reduce the number of protein groups obtained; this mode is recommended for benchmarking protein ID numbers; use with caution for anything else
When generating a spectral library, in silico predicted spectra will be retained if deemed more reliable than experimental ones
Fixed-width center of each elution peak will be used for quantification
Interference removal from fragment elution curves disabled
DIA-NN will optimise the mass accuracy automatically using the first run in the experiment. This is useful primarily for quick initial analyses, when it is not yet known which mass accuracy setting works best for a particular acquisition scheme.
Exclusion of fragments shared between heavy and light peptides from quantification is not supported in FASTA digest mode - disabled; to enable, generate an in silico predicted spectral library and analyse with this library
The following variable modifications will be scored: UniMod:1 
WARNING: MBR turned off, two or more raw files are required

1 files will be processed
[0:00] Loading FASTA D:\Fasta_databases\Vaccinia_virus_western_reserve\Vaccinia_virus_(western_reserve)_UP_20230227_Iso.fasta
[0:00] Loading FASTA D:\Fasta_databases\Homo_sapiens\Homo_sapiens_UP_000005640_20230228_iso.fasta
[0:16] Loading FASTA D:\Fasta_databases\CCP_cRAPome.fasta
[0:30] Processing FASTA
[0:54] Assembling elution groups
[1:30] 4933977 precursors generated
[1:31] Gene names missing for some isoforms
[1:31] Library contains 81706 proteins, and 20737 genes
[1:32] [1:46] [23:51] [30:55] [31:01] [31:07] Saving the library to D:\groups_temp\schurgrp\LCMS_FlScJDatler1_p\DIANN_Vacc_and_Human_2\report-lib.predicted.speclib
[31:24] Initialising library

[31:28] File #1/1
[31:28] Loading run D:\groups_temp\schurgrp\LCMS_FlScJDatler1_p\S1_DIA.raw
[32:15] Detected MS/MS range: 84.0252 - 3143.28
[32:18] Run loaded
[32:18] 4918474 library precursors are potentially detectable
[32:19] Processing batch #1 out of 2459 
[32:19] Precursor search
[32:19] Optimising weights
Ids at 10% FDR using TC scoring: 0
Ids at 10% FDR using TC selection: 0
Averages: 
-0.00636312 -0.00772335 0 -0.00892845 0.00925806 -0.00991399 
Weights: 
1e-09 0 0 0.145597 0 0 
[32:20] Calculating q-values
[32:20] Number of IDs at 50%, 5%, 1%, 0.1% FDR: 0, 0, 0, 0
[32:20] Calibrating retention times
[32:20] 50 precursors used for iRT estimation.
[32:20] Processing batch #2 out of 2459 
[32:20] Precursor search
[32:21] Optimising weights
Ids at 10% FDR using TC scoring: 2
Ids at 10% FDR using TC selection: 2
Averages: 
-0.000839192 0.00538793 0 0.0108683 0.0146845 -0.0889939 
Weights: 
1.05247 0 0 0.535411 0.0127707 0 
[32:21] Calculating q-values
[32:21] Number of IDs at 50%, 5%, 1%, 0.1% FDR: 14, 0, 0, 0
[32:21] Calculating q-values
[32:22] Number of IDs at 50%, 5%, 1%, 0.1% FDR: 16, 0, 0, 0
[32:22] Calibrating retention times
[32:22] 50 precursors used for iRT estimation.
[32:22] Processing batch #3 out of 2459 
[32:22] Precursor search
[32:22] Optimising weights
Ids at 10% FDR using TC scoring: 4
Ids at 10% FDR using TC selection: 4
Averages: 
-0.00269771 0.000624399 0 -0.0011504 0.00228172 -0.0208495 
Weights: 
0.972688 0 0 0.325996 0 0 
[32:23] Calculating q-values
[32:23] Number of IDs at 50%, 5%, 1%, 0.1% FDR: 31, 0, 0, 0
[32:23] Calculating q-values
[32:23] Number of IDs at 50%, 5%, 1%, 0.1% FDR: 31, 0, 0, 0
[32:23] Calibrating retention times
[32:23] 50 precursors used for iRT estimation.
[32:23] Processing batch #4 out of 2459 
[32:23] Precursor search
[32:24] Optimising weights
Ids at 10% FDR using TC scoring: 2
Ids at 10% FDR using TC selection: 2
Averages: 
-0.00582778 0.0060357 0 0.00292541 0.00399618 -0.0674817 
Weights: 
1.30267 0 0 0.239151 0.00264216 0 
[32:25] Calculating q-values
[32:25] Number of IDs at 50%, 5%, 1%, 0.1% FDR: 5, 0, 0, 0
[32:25] Calculating q-values
[32:25] Number of IDs at 50%, 5%, 1%, 0.1% FDR: 7, 0, 0, 0
[32:25] Calibrating retention times
[32:25] 50 precursors used for iRT estimation.
[32:25] Processing batch #5 out of 2459 
[32:25] Precursor search
[32:26] Optimising weights
Ids at 10% FDR using TC scoring: 2
Ids at 10% FDR using TC selection: 2
Averages: 
-0.00744282 -0.00847872 0 -0.00166671 -0.00716747 -0.0215845 
Weights: 
0.993448 0 0 0 0.0439994 0 
[32:26] Calculating q-values
[32:27] Number of IDs at 50%, 5%, 1%, 0.1% FDR: 8, 0, 0, 0
[32:27] Calculating q-values
[32:27] Number of IDs at 50%, 5%, 1%, 0.1% FDR: 7, 0, 0, 0
[32:27] Calibrating retention times
[32:27] 50 precursors used for iRT estimation.
[32:27] Processing batches #6-7 out of 2459 
[32:27] Precursor search
[32:28] Optimising weights
Ids at 10% FDR using TC scoring: 2
Ids at 10% FDR using TC selection: 2
Averages: 
-0.00560131 -0.011968 0 -0.00713551 0.0199996 0.0102228 
Weights: 
1e-09 0 0 0.393929 0.351832 0 
[32:28] Calculating q-values
[32:29] Number of IDs at 50%, 5%, 1%, 0.1% FDR: 42, 0, 0, 0
[32:29] Calculating q-values
[32:29] Number of IDs at 50%, 5%, 1%, 0.1% FDR: 8, 0, 0, 0
[32:29] Calibrating retention times
[32:29] 50 precursors used for iRT estimation.
[32:29] Processing batches #8-9 out of 2459 
[32:29] Precursor search
[32:30] Optimising weights
Ids at 10% FDR using TC scoring: 3
Ids at 10% FDR using TC selection: 3
Averages: 
-0.00222531 -0.00808745 0 -0.00554118 0.0233047 0.0334678 
Weights: 
1e-09 0 0 0.261335 0.368412 0 
[32:30] Calculating q-values
[32:31] Number of IDs at 50%, 5%, 1%, 0.1% FDR: 11, 0, 0, 0
[32:31] Calculating q-values
[32:31] Number of IDs at 50%, 5%, 1%, 0.1% FDR: 18, 0, 0, 0
[32:31] Calibrating retention times
[32:31] 50 precursors used for iRT estimation.
[32:31] Processing batches #10-11 out of 2459 
[32:31] Precursor search
[32:32] Optimising weights
Ids at 10% FDR using TC scoring: 5
Ids at 10% FDR using TC selection: 5
Averages: 
-0.0104909 -0.0162598 0 -0.0130054 0.0126134 0.0305968 
Weights: 
0.610237 0 0 0 0.234345 0 
[32:32] Calculating q-values
[32:33] Number of IDs at 50%, 5%, 1%, 0.1% FDR: 38, 0, 0, 0
[32:33] Calculating q-values
[32:33] Number of IDs at 50%, 5%, 1%, 0.1% FDR: 24, 0, 0, 0
[32:33] Calibrating retention times
[32:33] 50 precursors used for iRT estimation.
[32:33] Processing batches #12-14 out of 2459 
[32:33] Precursor search
[32:34] Optimising weights
Ids at 10% FDR using TC scoring: 8
Ids at 10% FDR using TC selection: 8
Averages: 
-0.00121499 -0.00269988 0 -0.00226684 0.0132819 0.0115229 
Weights: 
1.48969 0 0 0 0.246881 0 
[32:34] Calculating q-values
[32:34] Number of IDs at 50%, 5%, 1%, 0.1% FDR: 109, 0, 0, 0
[32:34] Calculating q-values
[32:35] Number of IDs at 50%, 5%, 1%, 0.1% FDR: 46, 0, 0, 0
[32:35] Calibrating retention times
[32:35] 50 precursors used for iRT estimation.
[32:35] Processing batches #15-17 out of 2459 
[32:35] Precursor search
[32:36] Optimising weights
Ids at 10% FDR using TC scoring: 10
Ids at 10% FDR using TC selection: 10
Averages: 
0.000645986 0.000829969 0 0.00529884 0.041996 -0.0139623 
Weights: 
2.31041 0 0 0 0.0922676 0 
[32:36] Calculating q-values
[32:36] Number of IDs at 50%, 5%, 1%, 0.1% FDR: 90, 21, 0, 0
[32:36] Calibrating retention times
[32:36] 50 precursors used for iRT estimation.
[32:36] Processing batches #18-21 out of 2459 
[32:36] Precursor search
[32:37] Optimising weights
Ids at 10% FDR using TC scoring: 22
Ids at 10% FDR using TC selection: 22
Averages: 
0.0013788 0.00285736 0 0.0048562 0.039234 -0.0256524 
Weights: 
1 0 0 0 0 0 
[32:38] Calculating q-values
[32:38] Number of IDs at 50%, 5%, 1%, 0.1% FDR: 137, 23, 0, 0
[32:38] Calibrating retention times
[32:38] 50 precursors used for iRT estimation.
[32:38] Processing batches #22-26 out of 2459 
[32:38] Precursor search
[32:40] Optimising weights
Ids at 10% FDR using TC scoring: 29
Ids at 10% FDR using TC selection: 29
Averages: 
0.00980638 0.00857692 0 0.0111331 0.0406916 -0.0242474 
Weights: 
1 0 0 0 0 0 
[32:40] Calculating q-values
[32:40] Number of IDs at 50%, 5%, 1%, 0.1% FDR: 211, 30, 0, 0
[32:40] Calibrating retention times
[32:40] 50 precursors used for iRT estimation.
[32:40] Processing batches #27-32 out of 2459 
[32:40] Precursor search
[32:42] Optimising weights
Ids at 10% FDR using TC scoring: 16
Ids at 10% FDR using TC selection: 16
Averages: 
0.00173908 -0.000262328 0 -0.00450519 0.0223155 0.031592 
Weights: 
1 0 0 0 0 0 
[32:42] Calculating q-values
[32:43] Number of IDs at 50%, 5%, 1%, 0.1% FDR: 208, 0, 0, 0
[32:43] Calculating q-values
[32:43] Number of IDs at 50%, 5%, 1%, 0.1% FDR: 208, 0, 0, 0
[32:43] Calibrating retention times
[32:43] 50 precursors used for iRT estimation.
[32:43] Processing batches #33-39 out of 2459 
[32:43] Precursor search
[32:45] Optimising weights
Ids at 10% FDR using TC scoring: 12
Ids at 10% FDR using TC selection: 12
Averages: 
0.00245794 0.0237244 0 0.0151152 -0.130823 -0.135912 
Weights: 
1e-09 0 0 2.69667 1.75581 0.176361 
[32:45] Calculating q-values
[32:46] Number of IDs at 50%, 5%, 1%, 0.1% FDR: 138, 42, 0, 0
[32:46] Calibrating retention times
[32:46] 50 precursors used for iRT estimation.
[32:46] Processing batches #40-47 out of 2459 
[32:46] Precursor search
[32:47] Optimising weights
Ids at 10% FDR using TC scoring: 22
Ids at 10% FDR using TC selection: 22
Averages: 
0.00478026 0.0156173 0 -0.000755515 -0.128391 -0.0206126 
Weights: 
1e-09 0 0 2.85485 1.89144 0.155247 
[32:48] Calculating q-values
[32:48] Number of IDs at 50%, 5%, 1%, 0.1% FDR: 186, 68, 0, 0
[32:48] Calibrating retention times
[32:48] 50 precursors used for iRT estimation.
[32:48] Processing batches #48-57 out of 2459 
[32:48] Precursor search
[32:50] Optimising weights
Ids at 10% FDR using TC scoring: 26
Ids at 10% FDR using TC selection: 26
Averages: 
0.00651876 0.0137616 0 -0.00161098 -0.0985262 -0.018352 
Weights: 
1.41955 0 0 2.81876 1.46697 0 
[32:51] Calculating q-values
[32:51] Number of IDs at 50%, 5%, 1%, 0.1% FDR: 286, 75, 0, 0
[32:51] Calibrating retention times
[32:51] 50 precursors used for iRT estimation.
[32:51] Processing batches #58-69 out of 2459 
[32:51] Precursor search
[32:54] Optimising weights
Ids at 10% FDR using TC scoring: 29
Ids at 10% FDR using TC selection: 29
Averages: 
0.00834005 0.00314554 0 -0.00165122 -0.0927798 -0.0484668 
Weights: 
0.461597 0 0 3.94297 1.40476 0.580891 
[32:54] Calculating q-values
[32:55] Number of IDs at 50%, 5%, 1%, 0.1% FDR: 345, 104, 0, 0
[32:55] Calibrating retention times
[32:55] 50 precursors used for iRT estimation.
[32:55] Precursor search
[32:55] Optimising weights
Ids at 10% FDR using TC scoring: 29
Ids at 10% FDR using TC selection: 29
Averages: 
0.00834005 0.00314554 0 -0.00165122 -0.0927798 -0.0484668 
Weights: 
0.461597 0 0 3.94297 1.40476 0.580891 
[32:56] Calculating q-values
[32:56] Number of IDs at 50%, 5%, 1%, 0.1% FDR: 345, 104, 0, 0
[32:56] Calibrating retention times
[32:56] 50 precursors used for iRT estimation.
[32:56] Mass correction transform (102 precursors): 2.91513e-09 -0.000524958 -2.47367e-06 
[32:56] M/z SD: 4.35935 ppm
[32:56] Top 70% mass accuracy: 2.28173 ppm
[32:56] Top 70% mass accuracy without correction: 3.34929ppm
[32:56] MS1 mass correction transform (75 precursors): -2.86564e-08 -0.0104434 3.336e-05 
[32:56] Top 70% MS1 mass accuracy: 2.16367 ppm
[32:56] Top 70% MS1 mass accuracy without correction: 3.57866ppm
[32:56] Recalibrating with mass accuracy 1.14087e-05, 1.08184e-05 (MS2, MS1)
[32:57] Processing batch #1 out of 2459 
[32:57] Precursor search
[32:57] Optimising weights
Ids at 10% FDR using TC scoring: 0
Ids at 10% FDR using TC selection: 0
Averages: 
0.00622958 -0.00452782 0 -0.00828607 -0.0018367 0.0879356 
Weights: 
1e-09 0 0 0.807265 0 0.168425 
[32:58] Calculating q-values
[32:58] Number of IDs at 50%, 5%, 1%, 0.1% FDR: 0, 0, 0, 0
[32:58] Calibrating retention times
[32:58] 50 precursors used for iRT estimation.
[32:58] Processing batch #2 out of 2459 
[32:58] Precursor search
[32:59] Optimising weights
Ids at 10% FDR using TC scoring: 1
Ids at 10% FDR using TC selection: 1
Averages: 
-0.0127809 -0.0116131 0 -0.0180744 -0.0467421 0.0293115 
Weights: 
1e-09 0 0 0.280169 0 0 
[32:59] Calculating q-values
[33:00] Number of IDs at 50%, 5%, 1%, 0.1% FDR: 14, 0, 0, 0
[33:00] Calculating q-values
[33:00] Number of IDs at 50%, 5%, 1%, 0.1% FDR: 2, 0, 0, 0
[33:00] Calibrating retention times
[33:00] 50 precursors used for iRT estimation.
[33:00] Processing batch #3 out of 2459 
[33:00] Precursor search
[33:00] Optimising weights
Ids at 10% FDR using TC scoring: 3
Ids at 10% FDR using TC selection: 3
Averages: 
-0.00447204 -0.00262551 0 -0.012187 -0.0234299 0.0195094 
Weights: 
0.281156 0 0 0.735873 0.00921661 0 
[33:01] Calculating q-values
[33:01] Number of IDs at 50%, 5%, 1%, 0.1% FDR: 21, 0, 0, 0
[33:01] Calculating q-values
[33:02] Number of IDs at 50%, 5%, 1%, 0.1% FDR: 5, 0, 0, 0
[33:02] Calibrating retention times
[33:02] 50 precursors used for iRT estimation.
[33:02] Processing batch #4 out of 2459 
[33:02] Precursor search
[33:02] Optimising weights
Ids at 10% FDR using TC scoring: 4
Ids at 10% FDR using TC selection: 4
Averages: 
-0.01564 -0.0163667 0 -0.0298128 -0.0162499 0.0708409 
Weights: 
1e-09 0 0 0.501867 0.141954 0 
[33:03] Calculating q-values
[33:03] Number of IDs at 50%, 5%, 1%, 0.1% FDR: 42, 0, 0, 0
[33:03] Calculating q-values
[33:03] Number of IDs at 50%, 5%, 1%, 0.1% FDR: 5, 0, 0, 0
[33:03] Calibrating retention times
[33:03] 50 precursors used for iRT estimation.
[33:03] Processing batch #5 out of 2459 
[33:03] Precursor search
[33:04] Optimising weights
Ids at 10% FDR using TC scoring: 4
Ids at 10% FDR using TC selection: 4
Averages: 
-0.0132154 -0.0146872 0 -0.0209855 0.00809067 0.0344834 
Weights: 
0.223865 0 0 0.373986 0 0 
[33:05] Calculating q-values
[33:05] Number of IDs at 50%, 5%, 1%, 0.1% FDR: 8, 0, 0, 0
[33:05] Calculating q-values
[33:05] Number of IDs at 50%, 5%, 1%, 0.1% FDR: 6, 0, 0, 0
[33:05] Calibrating retention times
[33:05] 50 precursors used for iRT estimation.
[33:05] Processing batches #6-7 out of 2459 
[33:05] Precursor search
[33:06] Optimising weights
Ids at 10% FDR using TC scoring: 7
Ids at 10% FDR using TC selection: 7
Averages: 
-0.00121024 -0.0169207 0 -0.0195627 0.00685283 0.100702 
Weights: 
1 0 0 0 0 0 
[33:07] Calculating q-values
[33:07] Number of IDs at 50%, 5%, 1%, 0.1% FDR: 10, 0, 0, 0
[33:07] Calculating q-values
[33:07] Number of IDs at 50%, 5%, 1%, 0.1% FDR: 10, 0, 0, 0
[33:07] Calibrating retention times
[33:07] 50 precursors used for iRT estimation.
[33:07] Processing batches #8-9 out of 2459 
[33:07] Precursor search
[33:08] Optimising weights
Ids at 10% FDR using TC scoring: 11
Ids at 10% FDR using TC selection: 11
Averages: 
-0.00610408 -0.00991787 0 -0.0138759 0.0162356 0.0570664 
Weights: 
0.212356 0 0 0.824136 0 0.135756 
[33:08] Calculating q-values
[33:08] Number of IDs at 50%, 5%, 1%, 0.1% FDR: 19, 0, 0, 0
[33:08] Calculating q-values
[33:09] Number of IDs at 50%, 5%, 1%, 0.1% FDR: 18, 0, 0, 0
[33:09] Calibrating retention times
[33:09] 50 precursors used for iRT estimation.
[33:09] Processing batches #10-11 out of 2459 
[33:09] Precursor search
[33:09] Optimising weights
Ids at 10% FDR using TC scoring: 14
Ids at 10% FDR using TC selection: 14
Averages: 
-0.00912419 -0.0105187 0 -0.0150491 0.0180577 0.0397896 
Weights: 
1.05018 0 0 0 0 0.0802586 
[33:10] Calculating q-values
[33:10] Number of IDs at 50%, 5%, 1%, 0.1% FDR: 45, 0, 0, 0
[33:10] Calculating q-values
[33:10] Number of IDs at 50%, 5%, 1%, 0.1% FDR: 46, 0, 0, 0
[33:10] Calibrating retention times
[33:10] 50 precursors used for iRT estimation.
[33:10] Processing batches #12-14 out of 2459 
[33:10] Precursor search
[33:11] Optimising weights
Ids at 10% FDR using TC scoring: 27
Ids at 10% FDR using TC selection: 27
Averages: 
-0.00505936 -0.00449166 0 -0.0107341 0.0295568 0.0361883 
Weights: 
2.22976 0 0 0.303671 0 0.101268 
[33:12] Calculating q-values
[33:12] Number of IDs at 50%, 5%, 1%, 0.1% FDR: 79, 27, 0, 0
[33:12] Calibrating retention times
[33:12] 50 precursors used for iRT estimation.
[33:12] Processing batches #15-17 out of 2459 
[33:12] Precursor search
[33:13] Optimising weights
Ids at 10% FDR using TC scoring: 22
Ids at 10% FDR using TC selection: 22
Averages: 
-0.0039518 -0.00554186 0 -0.0114317 0.0132312 0.0320367 
Weights: 
2.34982 0 0 0.476647 0 0.0245311 
[33:13] Calculating q-values
[33:14] Number of IDs at 50%, 5%, 1%, 0.1% FDR: 110, 0, 0, 0
[33:14] Calculating q-values
[33:14] Number of IDs at 50%, 5%, 1%, 0.1% FDR: 97, 24, 0, 0
[33:14] Calibrating retention times
[33:14] 50 precursors used for iRT estimation.
[33:14] Processing batches #18-21 out of 2459 
[33:14] Precursor search
[33:15] Optimising weights
Ids at 10% FDR using TC scoring: 25
Ids at 10% FDR using TC selection: 25
Averages: 
-0.00368595 -0.00350815 0 -0.00643005 0.0212604 0.0352865 
Weights: 
1.15376 0 0 1.96015 0.069343 0.348361 
[33:16] Calculating q-values
[33:16] Number of IDs at 50%, 5%, 1%, 0.1% FDR: 111, 34, 0, 0
[33:16] Calibrating retention times
[33:16] 50 precursors used for iRT estimation.
[33:16] Processing batches #22-26 out of 2459 
[33:16] Precursor search
[33:17] Optimising weights
Ids at 10% FDR using TC scoring: 40
Ids at 10% FDR using TC selection: 40
Averages: 
0.0100205 0.00799845 0 0.0063953 0.0358309 0.0453277 
Weights: 
1e-09 0 0 3.18006 0.229911 0.655584 
[33:18] Calculating q-values
[33:18] Number of IDs at 50%, 5%, 1%, 0.1% FDR: 131, 51, 0, 0
[33:18] Calibrating retention times
[33:18] 50 precursors used for iRT estimation.
[33:18] Processing batches #27-32 out of 2459 
[33:18] Precursor search
[33:19] Optimising weights
Ids at 10% FDR using TC scoring: 43
Ids at 10% FDR using TC selection: 43
Averages: 
0.00710265 0.00606346 0 0.000937475 0.0343774 0.0478316 
Weights: 
1e-09 0 0 3.31934 0.281771 0.704608 
[33:20] Calculating q-values
[33:20] Number of IDs at 50%, 5%, 1%, 0.1% FDR: 180, 57, 0, 0
[33:20] Calibrating retention times
[33:20] 50 precursors used for iRT estimation.
[33:20] Processing batches #33-39 out of 2459 
[33:20] Precursor search
[33:22] Optimising weights
Ids at 10% FDR using TC scoring: 36
Ids at 10% FDR using TC selection: 36
Averages: 
0.0532916 0.0437371 0 0.0469916 0.0331362 -0.0508406 
Weights: 
1e-09 0 0 6.021 0.628205 1.68723 
[33:22] Calculating q-values
[33:22] Number of IDs at 50%, 5%, 1%, 0.1% FDR: 256, 65, 0, 0
[33:22] Calibrating retention times
[33:22] 50 precursors used for iRT estimation.
[33:22] Processing batches #40-47 out of 2459 
[33:22] Precursor search
[33:27] Optimising weights
Ids at 10% FDR using TC scoring: 67
Ids at 10% FDR using TC selection: 67
Averages: 
0.0532916 0.0437371 0 0.0469916 0.0331362 -0.0508406 
Weights: 
1e-09 0 0 6.5758 0.710555 1.62816 
[33:27] Calculating q-values
[33:28] Number of IDs at 50%, 5%, 1%, 0.1% FDR: 311, 88, 0, 0
[33:28] Calibrating retention times
[33:28] 50 precursors used for iRT estimation.
[33:28] Processing batches #48-57 out of 2459 
[33:28] Precursor search
[33:40] Optimising weights
Ids at 10% FDR using TC scoring: 85
Ids at 10% FDR using TC selection: 85
Averages: 
0.0532916 0.0437371 0 0.0469916 0.0331362 -0.0508406 
Weights: 
1e-09 0 0 6.58533 0.477392 1.68497 
[33:41] Calculating q-values
[33:41] Number of IDs at 50%, 5%, 1%, 0.1% FDR: 404, 88, 0, 0
[33:41] Calibrating retention times
[33:41] 50 precursors used for iRT estimation.
[33:41] Processing batches #58-69 out of 2459 
[33:41] Precursor search
[33:55] Optimising weights
Ids at 10% FDR using TC scoring: 73
Ids at 10% FDR using TC selection: 73
Averages: 
0.0532916 0.0437371 0 0.0469916 0.0331362 -0.0508406 
Weights: 
0.730336 0 0 5.80676 0.540713 1.94779 
[33:56] Calculating q-values
[33:56] Number of IDs at 50%, 5%, 1%, 0.1% FDR: 424, 103, 0, 0
[33:56] Calibrating retention times
[33:56] 50 precursors used for iRT estimation.
[33:56] Processing batches #70-83 out of 2459 
[33:56] Precursor search
[34:07] Optimising weights
Ids at 10% FDR using TC scoring: 87
Ids at 10% FDR using TC selection: 87
Averages: 
0.0965623 0.0451806 0 0.0563455 0.23337 0.160477 
Weights: 
3.98548 0 0 2.29769 0.739023 1.10821 
[34:08] Calculating q-values
[34:09] Number of IDs at 50%, 5%, 1%, 0.1% FDR: 528, 109, 0, 0
[34:09] Calibrating retention times
[34:09] 50 precursors used for iRT estimation.
[34:09] Processing batches #84-100 out of 2459 
[34:09] Precursor search
[34:14] Optimising weights
Ids at 10% FDR using TC scoring: 109
Ids at 10% FDR using TC selection: 109
Averages: 
0.0469826 0.0302584 0 0.0475774 0.178374 -0.00517212 
Weights: 
3.24305 0 0 2.97312 0.803539 1.2387 
[34:14] Calculating q-values
[34:15] Number of IDs at 50%, 5%, 1%, 0.1% FDR: 594, 144, 104, 0
[34:15] Calibrating retention times
[34:15] 104 precursors used for iRT estimation.
[34:15] Processing batches #101-121 out of 2459 
[34:15] Precursor search
[34:19] Optimising weights
Ids at 10% FDR using TC scoring: 163
Ids at 10% FDR using TC selection: 163
Averages: 
0.0307904 0.0209763 0 0.034423 0.131458 -0.035558 
Weights: 
1.37378 0 0 4.17577 0.832558 1.38553 
[34:19] Calculating q-values
[34:20] Number of IDs at 50%, 5%, 1%, 0.1% FDR: 761, 193, 129, 0
[34:20] Calibrating retention times
[34:20] 129 precursors used for iRT estimation.
[34:20] Processing batches #122-146 out of 2459 
[34:20] Precursor search
[34:26] Optimising weights
Ids at 10% FDR using TC scoring: 191
Ids at 10% FDR using TC selection: 191
Averages: 
0.0297674 0.0191013 0 0.0304467 0.130107 0.00242261 
Weights: 
0.49718 0 0 5.06812 1.00001 1.69362 
[34:26] Calculating q-values
[34:27] Number of IDs at 50%, 5%, 1%, 0.1% FDR: 844, 237, 146, 0
[34:27] Calibrating retention times
[34:27] 146 precursors used for iRT estimation.
[34:27] Processing batches #147-176 out of 2459 
[34:27] Precursor search
[34:33] Optimising weights
Ids at 10% FDR using TC scoring: 211
Ids at 10% FDR using TC selection: 212
Averages: 
0.0277433 0.025759 0 0.0302053 0.110273 0.0039631 
Weights: 
1.64831 0 0 3.64802 1.21334 1.41627 
[34:33] Calculating q-values
[34:34] Number of IDs at 50%, 5%, 1%, 0.1% FDR: 949, 268, 154, 0
[34:34] Calibrating retention times
[34:34] 154 precursors used for iRT estimation.
[34:34] Processing batches #177-212 out of 2459 
[34:34] Precursor search
[34:50] Optimising weights
Ids at 10% FDR using TC scoring: 269
Ids at 10% FDR using TC selection: 270
Averages: 
0.0244206 0.0308861 0 0.0319662 0.0662583 -0.00309685 
Weights: 
0.371966 0 0 5.07234 1.28028 1.63346 
[34:50] Calculating q-values
[34:51] Number of IDs at 50%, 5%, 1%, 0.1% FDR: 1204, 338, 229, 0
[34:51] Calibrating retention times
[34:51] 229 precursors used for iRT estimation.
[34:51] Processing batches #213-255 out of 2459 
[34:51] Precursor search
[35:16] Optimising weights
Ids at 10% FDR using TC scoring: 323
Ids at 10% FDR using TC selection: 324
Averages: 
0.017155 0.0228104 0 0.0208136 0.0373824 -0.00291942 
Weights: 
0.649737 0 0 4.79365 1.24079 1.52019 
[35:17] Calculating q-values
[35:17] Number of IDs at 50%, 5%, 1%, 0.1% FDR: 1483, 404, 219, 0
[35:17] Calibrating retention times
[35:17] 219 precursors used for iRT estimation.
[35:17] Processing batches #256-307 out of 2459 
[35:17] Precursor search
[35:32] Optimising weights
Ids at 10% FDR using TC scoring: 380
Ids at 10% FDR using TC selection: 380
Averages: 
0.0240559 0.024968 0 0.0284042 0.0695771 0.00854022 
Weights: 
0.770194 0 0 5.5781 1.01138 1.5447 
[35:32] Calculating q-values
[35:33] Number of IDs at 50%, 5%, 1%, 0.1% FDR: 1778, 476, 326, 0
[35:33] Calibrating retention times
[35:33] 326 precursors used for iRT estimation.
[35:33] Processing batches #308-369 out of 2459 
[35:33] Precursor search
[35:45] Optimising weights
Ids at 10% FDR using TC scoring: 451
Ids at 10% FDR using TC selection: 452
Averages: 
0.0166828 0.0228603 0 0.0231877 0.0595782 0.000310377 
Weights: 
0.814009 0 0 5.65526 0.981946 1.42485 
[35:46] Calculating q-values
[35:46] Number of IDs at 50%, 5%, 1%, 0.1% FDR: 2056, 558, 319, 0
[35:46] Calibrating retention times
[35:46] 319 precursors used for iRT estimation.
[35:46] Processing batches #370-443 out of 2459 
[35:46] Precursor search
[36:00] Optimising weights
Ids at 10% FDR using TC scoring: 540
Ids at 10% FDR using TC selection: 541
Averages: 
0.0149183 0.0147488 0 0.0192813 0.0777585 -0.00740747 
Weights: 
0.42013 0 0 5.86527 1.02244 1.47393 
[36:01] Calculating q-values
[36:01] Number of IDs at 50%, 5%, 1%, 0.1% FDR: 2387, 664, 214, 0
[36:01] Calibrating retention times
[36:02] 214 precursors used for iRT estimation.
[36:02] Processing batches #444-532 out of 2459 
[36:02] Precursor search
[36:18] Optimising weights
Ids at 10% FDR using TC scoring: 617
Ids at 10% FDR using TC selection: 618
Averages: 
0.0274846 0.0218478 0 0.0283562 0.0913233 0.0153391 
Weights: 
2.09954 0 0 4.27862 1.00892 1.10272 
[36:19] Calculating q-values
[36:20] Number of IDs at 50%, 5%, 1%, 0.1% FDR: 2863, 782, 348, 0
[36:20] Calibrating retention times
[36:20] 348 precursors used for iRT estimation.
[36:20] Processing batches #533-639 out of 2459 
[36:20] Precursor search
[36:39] Optimising weights
Ids at 10% FDR using TC scoring: 741
Ids at 10% FDR using TC selection: 741
Averages: 
0.0254361 0.0106316 0 0.0218342 0.0542695 0.0228416 
Weights: 
1.81644 0 0 4.75553 0.95506 1.11435 
[36:40] Calculating q-values
[36:41] Number of IDs at 50%, 5%, 1%, 0.1% FDR: 3484, 923, 549, 0
[36:41] Calibrating retention times
[36:41] 549 precursors used for iRT estimation.
[36:41] Processing batches #640-767 out of 2459 
[36:41] Precursor search
[37:05] Optimising weights
Ids at 10% FDR using TC scoring: 898
Ids at 10% FDR using TC selection: 898
Averages: 
0.0285551 0.0103287 0 0.0217175 0.0717033 0.0297655 
Weights: 
1.1974 0 0 5.21264 1.06769 1.18969 
[37:05] Calculating q-values
[37:06] Number of IDs at 50%, 5%, 1%, 0.1% FDR: 4306, 1140, 711, 0
[37:06] Calibrating retention times
[37:06] 711 precursors used for iRT estimation.
[37:06] Precursor search
[37:09] Optimising weights
Ids at 10% FDR using TC scoring: 897
Ids at 10% FDR using TC selection: 898
Averages: 
0.0285551 0.0103287 0 0.0217175 0.0717033 0.0297655 
Weights: 
1.05831 0 0 5.35527 1.06627 1.21659 
[37:09] Calculating q-values
[37:10] Number of IDs at 50%, 5%, 1%, 0.1% FDR: 4289, 1143, 706, 0
[37:10] Precursor search
[37:11] Optimising weights
Ids at 10% FDR using TC scoring: 897
Ids at 10% FDR using TC selection: 898
Averages: 
0.0285551 0.0103287 0 0.0217175 0.0717033 0.0297655 
Weights: 
1.11074 0 0 5.30647 1.06619 1.20907 
[37:12] Calculating q-values
[37:13] Number of IDs at 50%, 5%, 1%, 0.1% FDR: 4313, 1142, 708, 0
[37:13] Precursor search
[37:15] Optimising weights
Ids at 10% FDR using TC scoring: 897
Ids at 10% FDR using TC selection: 898
Averages: 
0.0285551 0.0103287 0 0.0217175 0.0717033 0.0297655 
Weights: 
1.11074 0 0 5.30647 1.06619 1.20907 
[37:16] Calculating q-values
[37:17] Number of IDs at 50%, 5%, 1%, 0.1% FDR: 4313, 1142, 708, 0
[37:17] Calibrating retention times
[37:17] 708 precursors used for iRT estimation.
[37:17] RT window set to 3.61233
[37:17] Peak width: 2.296
[37:17] Scan window radius set to 5
[37:17] Mass correction transform (1135 precursors): 7.00037e-10 -0.000608539 -9.58662e-07 
[37:17] M/z SD: 1.8483 ppm
[37:17] Top 70% mass accuracy: 1.55803 ppm
[37:17] Top 70% mass accuracy without correction: 2.49122ppm
[37:17] MS1 mass correction transform (872 precursors): -5.53216e-09 -0.0035747 6.65726e-06 
[37:17] Top 70% MS1 mass accuracy: 1.0851 ppm
[37:17] Top 70% MS1 mass accuracy without correction: 3.34581ppm
[37:17] Refining mass correction
[37:17] Calibrating retention times
[37:17] Mass correction transform (794 precursors): 1.41427e-09 -0.000356898 -1.91334e-06 
[37:17] M/z SD: 1.85296 ppm
[37:17] Top 70% mass accuracy: 1.56958 ppm
[37:17] Top 70% mass accuracy without correction: 2.49122ppm
[37:17] MS1 mass correction transform (610 precursors): -5.83116e-09 -0.00350177 6.75106e-06 
[37:17] Top 70% MS1 mass accuracy: 1.06222 ppm
[37:17] Top 70% MS1 mass accuracy without correction: 3.34581ppm
[37:17] Recommended MS1 mass accuracy setting: 5.31112 ppm
[37:20] Processing batch #1 out of 2459 
[37:20] Precursor search
[37:21] Optimising weights
Ids at 10% FDR using TC scoring: 4
Ids at 10% FDR using TC selection: 4
Averages: 
-0.00287779 0.00051906 0 -2.4197e-05 -0.0570475 0.0261148 
Weights: 
1e-09 0 0 0 0 1.52737 
[37:21] Calculating q-values
[37:21] Number of IDs at 50%, 5%, 1%, 0.1% FDR: 10, 0, 0, 0
[37:21] Calculating q-values
[37:21] Number of IDs at 50%, 5%, 1%, 0.1% FDR: 10, 0, 0, 0
[37:21] Forcing weights reset
[37:21] Precursor search
[37:22] Optimising weights
Ids at 10% FDR using TC scoring: 5
Ids at 10% FDR using TC selection: 5
Averages: 
0.0106458 0.00615816 0 0.0114757 -0.0204355 0.034711 
Weights: 
1e-09 0 0 2.18091 0 0.702114 
[37:22] Calculating q-values
[37:22] Number of IDs at 50%, 5%, 1%, 0.1% FDR: 15, 0, 0, 0
[37:22] Calculating q-values
[37:23] Number of IDs at 50%, 5%, 1%, 0.1% FDR: 10, 0, 0, 0
[37:23] Calibrating retention times
[37:23] 137 precursors used for iRT estimation.
[37:23] Processing batch #2 out of 2459 
[37:23] Precursor search
[37:23] Optimising weights
Ids at 10% FDR using TC scoring: 5
Ids at 10% FDR using TC selection: 5
Averages: 
0.0146001 0.00825059 0 0.0158386 7.75061e-05 0.0487129 
Weights: 
1e-09 0 0 2.68284 0 0.698701 
[37:23] Calculating q-values
[37:24] Number of IDs at 50%, 5%, 1%, 0.1% FDR: 6, 1, 1, 0
[37:24] Calculating q-values
[37:24] Number of IDs at 50%, 5%, 1%, 0.1% FDR: 11, 1, 1, 0
[37:24] Calibrating retention times
[37:24] 46 precursors used for iRT estimation.
[37:24] Processing batch #3 out of 2459 
[37:24] Precursor search
[37:24] Optimising weights
Ids at 10% FDR using TC scoring: 5
Ids at 10% FDR using TC selection: 5
Averages: 
0.0116289 0.00640373 0 0.0146728 0.00778601 0.00595909 
Weights: 
1e-09 0 0 2.60893 0 0.688163 
[37:25] Calculating q-values
[37:25] Number of IDs at 50%, 5%, 1%, 0.1% FDR: 24, 2, 2, 0
[37:25] Calculating q-values
[37:25] Number of IDs at 50%, 5%, 1%, 0.1% FDR: 29, 2, 2, 0
[37:25] Calibrating retention times
[37:25] 50 precursors used for iRT estimation.
[37:25] Processing batch #4 out of 2459 
[37:25] Precursor search
[37:25] Optimising weights
Ids at 10% FDR using TC scoring: 4
Ids at 10% FDR using TC selection: 4
Averages: 
0.00642084 0.00124292 0 0.0077493 -0.00512939 -0.00414262 
Weights: 
1e-09 0 0 3.51635 0 1.063 
[37:26] Calculating q-values
[37:26] Number of IDs at 50%, 5%, 1%, 0.1% FDR: 72, 2, 2, 0
[37:26] Calculating q-values
[37:26] Number of IDs at 50%, 5%, 1%, 0.1% FDR: 51, 2, 2, 0
[37:26] Calibrating retention times
[37:26] 50 precursors used for iRT estimation.
[37:26] Processing batch #5 out of 2459 
[37:26] Precursor search
[37:26] Optimising weights
Ids at 10% FDR using TC scoring: 4
Ids at 10% FDR using TC selection: 4
Averages: 
0.00224018 0.000237394 0 0.00405208 0.001329 -0.0164819 
Weights: 
0.170199 0 0 2.65121 0 1.06663 
[37:27] Calculating q-values
[37:27] Number of IDs at 50%, 5%, 1%, 0.1% FDR: 82, 2, 0, 0
[37:27] Calculating q-values
[37:27] Number of IDs at 50%, 5%, 1%, 0.1% FDR: 56, 2, 2, 0
[37:27] Calibrating retention times
[37:27] 50 precursors used for iRT estimation.
[37:27] Processing batches #6-7 out of 2459 
[37:27] Precursor search
[37:28] Optimising weights
Ids at 10% FDR using TC scoring: 4
Ids at 10% FDR using TC selection: 4
Averages: 
0.00971476 0.00178418 0 0.00594554 0.02017 0.0159408 
Weights: 
2.93589 0 0 0 0 0.262592 
[37:28] Calculating q-values
[37:28] Number of IDs at 50%, 5%, 1%, 0.1% FDR: 60, 2, 0, 0
[37:28] Calculating q-values
[37:29] Number of IDs at 50%, 5%, 1%, 0.1% FDR: 60, 2, 2, 0
[37:29] Calibrating retention times
[37:29] 50 precursors used for iRT estimation.
[37:29] Processing batches #8-9 out of 2459 
[37:29] Precursor search
[37:29] Optimising weights
Ids at 10% FDR using TC scoring: 8
Ids at 10% FDR using TC selection: 8
Averages: 
0.000841381 -0.000678883 0 -0.00276811 0.00106134 0.00370576 
Weights: 
1.17061 0 0 0 0 0.517612 
[37:29] Calculating q-values
[37:30] Number of IDs at 50%, 5%, 1%, 0.1% FDR: 30, 0, 0, 0
[37:30] Calculating q-values
[37:30] Number of IDs at 50%, 5%, 1%, 0.1% FDR: 49, 3, 2, 0
[37:30] Calibrating retention times
[37:30] 50 precursors used for iRT estimation.
[37:30] Processing batches #10-11 out of 2459 
[37:30] Precursor search
[37:30] Optimising weights
Ids at 10% FDR using TC scoring: 10
Ids at 10% FDR using TC selection: 10
Averages: 
-0.00104055 -0.000938958 0 -0.00254921 0.00720177 0.00103235 
Weights: 
1.03124 0 0 0 0 0.532084 
[37:31] Calculating q-values
[37:31] Number of IDs at 50%, 5%, 1%, 0.1% FDR: 59, 0, 0, 0
[37:31] Calculating q-values
[37:31] Number of IDs at 50%, 5%, 1%, 0.1% FDR: 64, 4, 3, 0
[37:31] Calibrating retention times
[37:31] 50 precursors used for iRT estimation.
[37:31] Processing batches #12-14 out of 2459 
[37:31] Precursor search
[37:31] Optimising weights
Ids at 10% FDR using TC scoring: 14
Ids at 10% FDR using TC selection: 14
Averages: 
-0.000264696 -0.00374652 0 -0.00282958 0.013684 -0.000791509 
Weights: 
1 0 0 0 0 0 
[37:32] Calculating q-values
[37:32] Number of IDs at 50%, 5%, 1%, 0.1% FDR: 72, 6, 3, 0
[37:32] Calculating q-values
[37:32] Number of IDs at 50%, 5%, 1%, 0.1% FDR: 72, 6, 3, 0
[37:32] Calibrating retention times
[37:32] 50 precursors used for iRT estimation.
[37:32] Processing batches #15-17 out of 2459 
[37:32] Precursor search
[37:33] Optimising weights
Ids at 10% FDR using TC scoring: 21
Ids at 10% FDR using TC selection: 21
Averages: 
0.00510965 0.00047904 0 0.000566131 0.0264261 0.00154602 
Weights: 
1 0 0 0 0 0 
[37:33] Calculating q-values
[37:33] Number of IDs at 50%, 5%, 1%, 0.1% FDR: 92, 21, 0, 0
[37:33] Calibrating retention times
[37:33] 50 precursors used for iRT estimation.
[37:33] Processing batches #18-21 out of 2459 
[37:33] Precursor search
[37:34] Optimising weights
Ids at 10% FDR using TC scoring: 24
Ids at 10% FDR using TC selection: 24
Averages: 
0.00720777 -0.000413282 0 0.00184604 0.017177 0.0146807 
Weights: 
2.9858 0 0 0 0 0.229607 
[37:34] Calculating q-values
[37:34] Number of IDs at 50%, 5%, 1%, 0.1% FDR: 110, 23, 0, 0
[37:34] Calculating q-values
[37:35] Number of IDs at 50%, 5%, 1%, 0.1% FDR: 114, 24, 0, 0
[37:35] Calibrating retention times
[37:35] 50 precursors used for iRT estimation.
[37:35] Processing batches #22-26 out of 2459 
[37:35] Precursor search
[37:35] Optimising weights
Ids at 10% FDR using TC scoring: 36
Ids at 10% FDR using TC selection: 36
Averages: 
0.0139957 0.00375189 0 0.00816517 0.0122253 0.0286766 
Weights: 
3.33408 0 0 0 0 0.142987 
[37:35] Calculating q-values
[37:36] Number of IDs at 50%, 5%, 1%, 0.1% FDR: 140, 35, 0, 0
[37:36] Calculating q-values
[37:36] Number of IDs at 50%, 5%, 1%, 0.1% FDR: 146, 36, 0, 0
[37:36] Calibrating retention times
[37:36] 50 precursors used for iRT estimation.
[37:36] Processing batches #27-32 out of 2459 
[37:36] Precursor search
[37:36] Optimising weights
Ids at 10% FDR using TC scoring: 45
Ids at 10% FDR using TC selection: 45
Averages: 
0.0111644 -0.000673074 0 0.00376532 0.0252049 0.0432119 
Weights: 
3.75438 0 0 0 0 0.0962615 
[37:37] Calculating q-values
[37:37] Number of IDs at 50%, 5%, 1%, 0.1% FDR: 174, 48, 0, 0
[37:37] Calibrating retention times
[37:37] 50 precursors used for iRT estimation.
[37:37] Processing batches #33-39 out of 2459 
[37:37] Precursor search
[37:37] Optimising weights
Ids at 10% FDR using TC scoring: 53
Ids at 10% FDR using TC selection: 53
Averages: 
0.0169457 0.00845811 0 0.0123923 0.0625356 0.00982876 
Weights: 
3.75254 0 0 0 0.0889045 0.0945471 
[37:38] Calculating q-values
[37:38] Number of IDs at 50%, 5%, 1%, 0.1% FDR: 200, 55, 0, 0
[37:38] Calibrating retention times
[37:38] 50 precursors used for iRT estimation.
[37:38] Processing batches #40-47 out of 2459 
[37:38] Precursor search
[37:38] Optimising weights
Ids at 10% FDR using TC scoring: 68
Ids at 10% FDR using TC selection: 68
Averages: 
0.0328588 0.0380993 0 0.0491705 0.0483985 -0.108419 
Weights: 
4.64018 0 0 0 0.792213 0.539395 
[37:39] Calculating q-values
[37:39] Number of IDs at 50%, 5%, 1%, 0.1% FDR: 270, 79, 0, 0
[37:39] Calibrating retention times
[37:39] 50 precursors used for iRT estimation.
[37:39] Processing batches #48-57 out of 2459 
[37:39] Precursor search
[37:40] Optimising weights
Ids at 10% FDR using TC scoring: 85
Ids at 10% FDR using TC selection: 85
Averages: 
0.0328588 0.0380993 0 0.0491705 0.0483985 -0.108419 
Weights: 
5.20473 0 0 0 0.624324 0.374263 
[37:40] Calculating q-values
[37:40] Number of IDs at 50%, 5%, 1%, 0.1% FDR: 318, 97, 0, 0
[37:40] Calibrating retention times
[37:40] 50 precursors used for iRT estimation.
[37:40] Processing batches #58-69 out of 2459 
[37:40] Precursor search
[37:41] Optimising weights
Ids at 10% FDR using TC scoring: 93
Ids at 10% FDR using TC selection: 93
Averages: 
0.0414842 0.0126381 0 0.0317595 0.169337 0.00143641 
Weights: 
6.19435 0 0 0 0.62149 0.508199 
[37:41] Calculating q-values
[37:41] Number of IDs at 50%, 5%, 1%, 0.1% FDR: 341, 104, 0, 0
[37:41] Calibrating retention times
[37:41] 50 precursors used for iRT estimation.
[37:41] Processing batches #70-83 out of 2459 
[37:41] Precursor search
[37:42] Optimising weights
Ids at 10% FDR using TC scoring: 110
Ids at 10% FDR using TC selection: 110
Averages: 
0.0414842 0.0126381 0 0.0317595 0.169337 0.00143641 
Weights: 
6.65072 0 0 0 0.315666 0.397111 
[37:43] Calculating q-values
[37:43] Number of IDs at 50%, 5%, 1%, 0.1% FDR: 388, 122, 106, 0
[37:43] Calibrating retention times
[37:43] 106 precursors used for iRT estimation.
[37:43] Processing batches #84-100 out of 2459 
[37:43] Precursor search
[37:43] Optimising weights
Ids at 10% FDR using TC scoring: 129
Ids at 10% FDR using TC selection: 129
Averages: 
0.0701452 0.0358899 0 0.0652521 0.105152 -0.0158307 
Weights: 
6.41967 0 0 0 0.155014 0.286106 
[37:44] Calculating q-values
[37:44] Number of IDs at 50%, 5%, 1%, 0.1% FDR: 432, 128, 0, 0
[37:44] Calculating q-values
[37:44] Number of IDs at 50%, 5%, 1%, 0.1% FDR: 425, 129, 0, 0
[37:44] Calibrating retention times
[37:44] 50 precursors used for iRT estimation.
[37:44] Processing batches #101-121 out of 2459 
[37:44] Precursor search
[37:45] Optimising weights
Ids at 10% FDR using TC scoring: 157
Ids at 10% FDR using TC selection: 157
Averages: 
0.115958 0.0751503 0 0.108724 0.119745 -0.0014101 
Weights: 
6.49918 0 0 0 0.00762027 0.420272 
[37:45] Calculating q-values
[37:46] Number of IDs at 50%, 5%, 1%, 0.1% FDR: 576, 149, 114, 0
[37:46] Calculating q-values
[37:46] Number of IDs at 50%, 5%, 1%, 0.1% FDR: 511, 157, 116, 0
[37:46] Calibrating retention times
[37:46] 116 precursors used for iRT estimation.
[37:46] Processing batches #122-146 out of 2459 
[37:46] Precursor search
[37:47] Optimising weights
Ids at 10% FDR using TC scoring: 182
Ids at 10% FDR using TC selection: 182
Averages: 
0.0837461 0.046931 0 0.0713486 0.0680099 0.028932 
Weights: 
5.55216 0 0 0 0.309726 0.578357 
[37:47] Calculating q-values
[37:47] Number of IDs at 50%, 5%, 1%, 0.1% FDR: 697, 186, 115, 0
[37:47] Calibrating retention times
[37:47] 115 precursors used for iRT estimation.
[37:47] Processing batches #147-176 out of 2459 
[37:47] Precursor search
[37:48] Optimising weights
Ids at 10% FDR using TC scoring: 184
Ids at 10% FDR using TC selection: 184
Averages: 
0.0793075 0.0735882 0 0.0934038 0.0535534 -0.10129 
Weights: 
5.24179 0 0 0 0.495827 0.560306 
[37:49] Calculating q-values
[37:49] Number of IDs at 50%, 5%, 1%, 0.1% FDR: 737, 210, 126, 0
[37:49] Calibrating retention times
[37:49] 126 precursors used for iRT estimation.
[37:49] Processing batches #177-212 out of 2459 
[37:49] Precursor search
[37:50] Optimising weights
Ids at 10% FDR using TC scoring: 243
Ids at 10% FDR using TC selection: 243
Averages: 
0.0659823 0.0615541 0 0.0752821 0.0703008 -0.0597702 
Weights: 
5.76038 0 0 0 0.139693 0.677273 
[37:50] Calculating q-values
[37:51] Number of IDs at 50%, 5%, 1%, 0.1% FDR: 972, 254, 142, 0
[37:51] Calibrating retention times
[37:51] 142 precursors used for iRT estimation.
[37:51] Processing batches #213-255 out of 2459 
[37:51] Precursor search
[37:52] Optimising weights
Ids at 10% FDR using TC scoring: 301
Ids at 10% FDR using TC selection: 301
Averages: 
0.0659823 0.0615541 0 0.0752821 0.0703008 -0.0597702 
Weights: 
5.50752 0 0 0 0.380195 0.827937 
[37:52] Calculating q-values
[37:52] Number of IDs at 50%, 5%, 1%, 0.1% FDR: 1126, 309, 170, 0
[37:52] Calibrating retention times
[37:52] 170 precursors used for iRT estimation.
[37:52] Processing batches #256-307 out of 2459 
[37:52] Precursor search
[37:54] Optimising weights
Ids at 10% FDR using TC scoring: 326
Ids at 10% FDR using TC selection: 327
Averages: 
0.0890749 0.0929714 0 0.108999 0.126208 -0.0989081 
Weights: 
5.86724 0 0 0 0.185657 0.844732 
[37:54] Calculating q-values
[37:54] Number of IDs at 50%, 5%, 1%, 0.1% FDR: 1374, 350, 211, 0
[37:54] Calibrating retention times
[37:54] 211 precursors used for iRT estimation.
[37:54] Processing batches #308-369 out of 2459 
[37:54] Precursor search
[37:56] Optimising weights
Ids at 10% FDR using TC scoring: 383
Ids at 10% FDR using TC selection: 384
Averages: 
0.0800516 0.0721228 0 0.0886883 0.127099 -0.0235731 
Weights: 
5.37262 0 0 0.601721 0.0659972 1.11043 
[37:56] Calculating q-values
[37:56] Number of IDs at 50%, 5%, 1%, 0.1% FDR: 1631, 393, 243, 0
[37:56] Calibrating retention times
[37:56] 243 precursors used for iRT estimation.
[37:56] Processing batches #370-443 out of 2459 
[37:56] Precursor search
[37:58] Optimising weights
Ids at 10% FDR using TC scoring: 465
Ids at 10% FDR using TC selection: 466
Averages: 
0.0965198 0.0790237 0 0.104354 0.0846382 -0.0122634 
Weights: 
6.03079 0 0 0.0368589 0 1.12164 
[37:59] Calculating q-values
[37:59] Number of IDs at 50%, 5%, 1%, 0.1% FDR: 1938, 479, 295, 0
[37:59] Calibrating retention times
[37:59] 295 precursors used for iRT estimation.
[37:59] Processing batches #444-532 out of 2459 
[37:59] Precursor search
[38:01] Optimising weights
Ids at 10% FDR using TC scoring: 536
Ids at 10% FDR using TC selection: 537
Averages: 
0.0778804 0.0590903 0 0.0794369 0.0249743 0.0290041 
Weights: 
5.91335 0 0 0 0 1.03255 
[38:01] Calculating q-values
[38:01] Number of IDs at 50%, 5%, 1%, 0.1% FDR: 2413, 581, 362, 0
[38:01] Calibrating retention times
[38:01] 362 precursors used for iRT estimation.
[38:01] Processing batches #533-639 out of 2459 
[38:01] Precursor search
[38:04] Optimising weights
Ids at 10% FDR using TC scoring: 660
Ids at 10% FDR using TC selection: 661
Averages: 
0.0745526 0.0497284 0 0.0701511 0.0342397 0.054695 
Weights: 
5.84216 0 0 0 0 1.03075 
[38:04] Calculating q-values
[38:04] Number of IDs at 50%, 5%, 1%, 0.1% FDR: 2849, 693, 427, 0
[38:04] Calibrating retention times
[38:04] 427 precursors used for iRT estimation.
[38:04] Processing batches #640-767 out of 2459 
[38:04] Precursor search
[38:07] Optimising weights
Ids at 10% FDR using TC scoring: 845
Ids at 10% FDR using TC selection: 845
Averages: 
0.0732051 0.0455058 0 0.0714754 0.0339728 0.0399105 
Weights: 
5.94313 0 0 0 0 1.06642 
[38:08] Calculating q-values
[38:08] Number of IDs at 50%, 5%, 1%, 0.1% FDR: 3451, 844, 518, 0
[38:08] Calculating q-values
[38:08] Number of IDs at 50%, 5%, 1%, 0.1% FDR: 3002, 849, 511, 0
[38:08] Calibrating retention times
[38:08] 511 precursors used for iRT estimation.
[38:08] Precursor search
[38:09] Optimising weights
Ids at 10% FDR using TC scoring: 846
Ids at 10% FDR using TC selection: 846
Averages: 
0.0726717 0.042966 0 0.0706225 0.0395141 0.0434864 0 0 0 0 |***| 0 0 0 0 0 0 0 0 0.065424 0.0694556 |***| 0.342257 0.0355012 0.327237 0.0268557 -0.620706 0.410237 -0.00981039 0.0179208 0.0577249 0 |***| 0.047731 0.00864971 0 0 -0.0208533 0.0637798 0 0 0.130925 0.0945508 |***| 0.100856 0.0389839 0.098526 -0.026273 0 0 
Weights: 
1e-09 1.8534 0 0 0 0.146448 0 0 0 0 |***| 0 0 0 0 0 0 0 0 0 0.501493 |***| 0.0396712 0 0 0 0 0.477182 0 0.0801628 0.543984 0 |***| 0 0 0 0 0 0 0 0 0.698168 0.113266 |***| 0.304966 0.229534 0 -2.39769 0 0 
[38:09] Calculating q-values
[38:10] Number of IDs at 50%, 5%, 1%, 0.1% FDR: 4042, 790, 304, 0
[38:10] Calculating q-values
[38:10] Number of IDs at 50%, 5%, 1%, 0.1% FDR: 3000, 850, 512, 0
[38:10] Trying mass accuracy 1.8835 ppm
[38:10] Precursor search
[38:24] Optimising weights
Ids at 10% FDR using TC scoring: 900
Ids at 10% FDR using TC selection: 900
Averages: 
0.0567213 0.0337982 0 0.0475917 0.0266767 0.0692959 0 0 0 0 |***| 0 0 0 0 0 0 0 0 0.045172 0.0478866 |***| 0.229315 0.00587818 -0.0229292 0.0104669 -0.454756 0.317022 0.0203161 0.0614064 0.0703824 0 |***| 0.0368124 0.00899434 0 0 -0.0213382 0.0466319 0 0 0.116574 0.110332 |***| 0.144638 0.101767 0.0866332 -0.0156608 0 0 
Weights: 
1e-09 1.80004 0 0 0.128181 0.525376 0 0 0 0 |***| 0 0 0 0 0 0 0 0 0.999832 0.311829 |***| 0 0 0 0 0 0.353423 0 0.0755534 0.445922 0 |***| 0 0 0 0 0 0 0 0 0.599583 0.0452871 |***| 0.179674 0.260462 0 -2.29256 0 0 
[38:24] Calculating q-values
[38:24] Number of IDs at 50%, 5%, 1%, 0.1% FDR: 4645, 901, 556, 0
[38:24] Trying mass accuracy 2.2602 ppm
[38:25] Precursor search
[38:38] Optimising weights
Ids at 10% FDR using TC scoring: 994
Ids at 10% FDR using TC selection: 994
Averages: 
0.0692275 0.0392935 0 0.054782 -0.0194004 0.100121 0 0 0 0 |***| 0 0 0 0 0 0 0 0 0.0525408 0.055557 |***| 0.311199 0.0213133 0.253086 -0.0248386 0.229386 0.344551 0.0177691 0.0429552 0.0930292 0 |***| 0.0497438 0.00826163 0 0 -0.00714423 0.0530506 0 0 0.103942 0.0494818 |***| 0.178107 0.137777 0.0787492 -0.0194058 0 0 
Weights: 
1e-09 0.421616 0 0 0.0261877 0 0 0 0 0 |***| 0 0 0 0 0 0 0 0 2.88914 0 |***| 0 0 0 0 0 0.314962 0 0.0973492 0.7321 0 |***| 0 0 0 0 0 0 0 0 0.672708 0.136888 |***| 0.269952 0.163702 0 -2.44778 0 0 
[38:39] Calculating q-values
[38:39] Number of IDs at 50%, 5%, 1%, 0.1% FDR: 5030, 1047, 625, 0
[38:39] Trying mass accuracy 2.71224 ppm
[38:40] Precursor search
[38:53] Optimising weights
Ids at 10% FDR using TC scoring: 1110
Ids at 10% FDR using TC selection: 1110
Averages: 
0.06298 0.0389808 0 0.0515837 0.027467 0.0973562 0 0 0 0 |***| 0 0 0 0 0 0 0 0 0.046754 0.0521443 |***| 0.269967 0.0180361 0.248903 0.00911347 -0.327255 0.336958 0.036565 0.0758132 0.0905541 0 |***| 0.0355956 0.00778246 0 0 -0.0065809 0.0520934 0 0 0.118459 0.0957758 |***| 0.164896 0.155273 0.093018 -0.0184029 0 0 
Weights: 
0.218624 0 0 0 0.141125 0 0 0 0 0 |***| 0 0 0 0 0 0 0 0 2.54872 0.406834 |***| 0 0 0 0 0 0.30606 0 0.0552992 0.733603 0 |***| 0 0 0 0 0 0 0 0 0.541122 0.10339 |***| 0.315002 0.115313 0.0315684 -2.12487 0 0 
[38:54] Calculating q-values
[38:54] Number of IDs at 50%, 5%, 1%, 0.1% FDR: 5550, 1136, 664, 0
[38:54] Trying mass accuracy 3.25469 ppm
[38:55] Precursor search
[39:08] Optimising weights
Ids at 10% FDR using TC scoring: 1238
Ids at 10% FDR using TC selection: 1238
Averages: 
0.0542064 0.0284127 0 0.0432748 0.0337037 0.0769084 0 0 0 0 |***| 0 0 0 0 0 0 0 0 0.0413883 0.0412349 |***| 0.19821 0.0158824 0.260804 0.0147535 -0.505694 0.349247 0.046151 0.104924 0.075648 0 |***| 0.0435399 0.0138648 0 0 -0.00429282 0.0401266 0 0 0.0759159 0.0621039 |***| 0.178749 0.147576 0.0767368 -0.0123364 0 0 
Weights: 
1e-09 0 0 3.11328 0.142831 0 0 0 0 0 |***| 0 0 0 0 0 0 0 0 0 0 |***| 0 0 0 0 0 0.313341 0 0.0688615 0.65503 0 |***| 0 0 0 0 0 0 0 0 0.667912 0.0353227 |***| 0.385945 0.14843 0 -2.26716 0 0 
[39:09] Calculating q-values
[39:09] Number of IDs at 50%, 5%, 1%, 0.1% FDR: 5972, 1274, 645, 0
[39:09] Trying mass accuracy 3.90562 ppm
[39:10] Precursor search
[39:24] Optimising weights
Ids at 10% FDR using TC scoring: 1287
Ids at 10% FDR using TC selection: 1287
Averages: 
0.0521686 0.0256104 0 0.0410751 0.0406733 0.0799296 0 0 0 0 |***| 0 0 0 0 0 0 0 0 0.038847 0.0377684 |***| 0.216209 0.0189743 0.399118 0.0255944 -0.507144 0.241864 0.0319166 0.0707418 0.0715808 0 |***| 0.0455295 0.0333245 0 0 -0.00307023 0.0342147 0 0 0.0857521 0.092657 |***| 0.20614 0.149372 0.0753072 -0.00331645 0 0 
Weights: 
1e-09 0 0 2.97871 0.212146 0.180323 0 0 0 0 |***| 0 0 0 0 0 0 0 0 0 0 |***| 0 0 0 0 0 0.312331 0 0.0612615 0.541254 0 |***| 0 0 0 0 0 0 0 0 0.553247 0 |***| 0.241736 0.319145 0 -2.10733 0 0 
[39:24] Calculating q-values
[39:25] Number of IDs at 50%, 5%, 1%, 0.1% FDR: 6618, 1324, 836, 0
[39:25] Trying mass accuracy 4.68675 ppm
[39:26] Precursor search
[39:40] Optimising weights
Ids at 10% FDR using TC scoring: 1336
Ids at 10% FDR using TC selection: 1336
Averages: 
0.0628063 0.0317396 0 0.0466803 0.0417849 0.123083 0 0 0 0 |***| 0 0 0 0 0 0 0 0 0.0422924 0.0480782 |***| 0.243503 0.0210617 0.434624 0.0240342 -0.700992 0.317199 0.0557491 0.17716 0.107503 0 |***| 0.048121 0.0339007 0 0 -0.00529457 0.0494641 0 0 0.137935 0.13064 |***| 0.251445 0.199367 0.11217 -0.0167058 0 0 
Weights: 
1e-09 0 0 3.20994 0.219135 0 0 0 0 0 |***| 0 0 0 0 0 0 0 0 0 0 |***| 0 0 0 0 0 0.256789 0 0.12321 0.746331 0 |***| 0 0 0 0 0 0 0 0 0.456146 0 |***| 0.3747 0.216627 0 -1.71071 0 0 
[39:40] Calculating q-values
[39:41] Number of IDs at 50%, 5%, 1%, 0.1% FDR: 6698, 1353, 926, 0
[39:41] Trying mass accuracy 5.6241 ppm
[39:42] Precursor search
[39:56] Optimising weights
Ids at 10% FDR using TC scoring: 1307
Ids at 10% FDR using TC selection: 1307
Averages: 
0.0663027 0.0335522 0 0.0462488 0.0487869 0.119956 0 0 0 0 |***| 0 0 0 0 0 0 0 0 0.04631 0.0487128 |***| 0.31562 0.0234255 0.400123 0.0265619 -0.656671 0.117348 0.0354746 0.133601 0.106842 0 |***| 0.0619665 0.053493 0 0 0.000266927 0.0497841 0 0 0.140086 0.123429 |***| 0.213087 0.192312 0.0942391 -0.0177496 0 0 
Weights: 
1e-09 0 0 3.421 0.131063 0 0 0 0 0 |***| 0 0 0 0 0 0 0 0 0 0 |***| 0 0 0 0 0 0.21175 0 0.10404 0.672451 0 |***| 0 0 0 0 0 0 0 0 0.531746 0 |***| 0.361944 0.130581 0 -1.44685 0 0 
[39:57] Calculating q-values
[39:57] Number of IDs at 50%, 5%, 1%, 0.1% FDR: 6948, 1429, 952, 0
[39:57] Trying mass accuracy 6.74892 ppm
[39:59] Precursor search
[40:13] Optimising weights
Ids at 10% FDR using TC scoring: 1362
Ids at 10% FDR using TC selection: 1362
Averages: 
0.0657847 0.0434088 0 0.0562291 0.0567917 0.0546004 0 0 0 0 |***| 0 0 0 0 0 0 0 0 0.0566847 0.0552314 |***| 0.383347 0.0168797 0.172685 0.0268104 -0.73352 0.0846772 0.102079 0.276254 0.0600453 0 |***| 0.0695324 0.0659605 0 0 0.00500761 0.0572774 0 0 0.0942561 0.0770346 |***| 0.12229 0.109304 0.0518774 -0.0203858 0 0 
Weights: 
0.565174 0 0 2.5835 0.361164 0.00964881 0 0 0 0 |***| 0 0 0 0 0 0 0 0 0.163692 0 |***| 0 0 0 0 0 0.201083 0.165848 0.0897338 0.667712 0 |***| 0 0 0 0 0 0 0 0 0.472579 0.0247449 |***| 0.240214 0.197065 0 -1.21927 0 0 
[40:13] Calculating q-values
[40:14] Number of IDs at 50%, 5%, 1%, 0.1% FDR: 6679, 1544, 1101, 0
[40:14] Trying mass accuracy 8.0987 ppm
[40:16] Precursor search
[40:30] Optimising weights
Ids at 10% FDR using TC scoring: 1341
Ids at 10% FDR using TC selection: 1341
Averages: 
0.054441 0.0312224 0 0.0373392 0.0457318 0.123571 0 0 0 0 |***| 0 0 0 0 0 0 0 0 0.0338459 0.0385172 |***| 0.267761 0.011211 0.209146 0.0103502 -0.50357 -0.0585757 0.0630504 0.16861 0.12284 0 |***| 0.0444906 0.0562453 0 0 0.00553913 0.04014 0 0 0.107211 0.0740164 |***| 0.188395 0.1612 0.0805099 -0.017537 0 0 
Weights: 
1e-09 0 0 3.6207 0.303757 0 0 0 0 0 |***| 0 0 0 0 0 0 0 0 0 0 |***| 0 0 0 0 0 0.213052 0.282204 0.00723338 0.974564 0 |***| 0.0640641 0 0 0 0 0 0 0 0.415184 0 |***| 0.17318 0.277669 0 -1.15377 0 0 
[40:30] Calculating q-values
[40:31] Number of IDs at 50%, 5%, 1%, 0.1% FDR: 6678, 1614, 1091, 0
[40:31] Trying mass accuracy 9.71844 ppm
[40:33] Precursor search
[40:47] Optimising weights
Ids at 10% FDR using TC scoring: 1316
Ids at 10% FDR using TC selection: 1316
Averages: 
0.049546 0.0315679 0 0.0411205 0.0368971 0.102646 0 0 0 0 |***| 0 0 0 0 0 0 0 0 0.0324385 0.0403199 |***| 0.22659 0.00161026 0.134611 0.00903659 -0.425361 0.10613 0.0769662 0.192552 0.11197 0 |***| 0.0544657 0.0681615 0 0 0.00121997 0.0422937 0 0 0.0956271 0.0810282 |***| 0.124752 0.158993 0.096072 -0.0181432 0 0 
Weights: 
1e-09 0 0 3.5939 0.334712 0.134955 0 0 0 0 |***| 0 0 0 0 0 0 0 0 0 0 |***| 0 0 0 0 0 0.215732 0.456419 0 0.798245 0 |***| 0.301401 0 0 0 0 0 0 0 0.276888 0 |***| 0.160732 0.197894 0 -1.08137 0 0 
[40:48] Calculating q-values
[40:48] Number of IDs at 50%, 5%, 1%, 0.1% FDR: 6510, 1661, 1165, 0
[40:48] Trying mass accuracy 11.6621 ppm
[40:51] Precursor search
[41:05] Optimising weights
Ids at 10% FDR using TC scoring: 1368
Ids at 10% FDR using TC selection: 1368
Averages: 
0.0535697 0.0307649 0 0.0410027 0.0750123 0.108334 0 0 0 0 |***| 0 0 0 0 0 0 0 0 0.0355141 0.0381025 |***| 0.208745 0.00604292 0.139841 0.0451262 -0.494462 0.0987983 0.0738189 0.198941 0.115561 0 |***| 0.0470256 0.0585739 0 0 -0.00947471 0.0370337 0 0 0.116685 0.113745 |***| 0.185988 0.210747 0.138424 -0.0102901 0 0 
Weights: 
1e-09 0 0 2.38034 0.53123 0.318871 0 0 0 0 |***| 0 0 0 0 0 0 0 0 0 0 |***| 0 0 0 0 0 0.17869 0.554718 0 0.645036 0 |***| 1.26121 0 0 0 0 0 0 0 0.197292 0.0434887 |***| 0.119918 0.200778 0 -1.64801 0 0 
[41:06] Calculating q-values
[41:06] Number of IDs at 50%, 5%, 1%, 0.1% FDR: 6305, 1650, 1224, 0
[41:06] Trying mass accuracy 13.9946 ppm
[41:09] Precursor search
[41:24] Optimising weights
Ids at 10% FDR using TC scoring: 1257
Ids at 10% FDR using TC selection: 1257
Averages: 
0.0547756 0.0346123 0 0.0452043 0.0754327 0.0821516 0 0 0 0 |***| 0 0 0 0 0 0 0 0 0.0410836 0.0456537 |***| 0.244107 0.00736876 0.185081 0.0464913 -0.511108 0.155314 0.0668243 0.163455 0.0872834 0 |***| 0.0687071 0.0697963 0 0 -0.0180854 0.0448966 0 0 0.108661 0.109721 |***| 0.190389 0.216053 0.145117 -0.00636 0 0 
Weights: 
1e-09 0 0 1.71105 0.398083 0.533415 0 0 0 0 |***| 0 0 0 0 0 0 0 0 0 0 |***| 0 0 0 0 0 0.186476 0.623777 0 0.384032 0 |***| 2.0445 0 0 0 0 0 0 0 0 0.129582 |***| 0.0919174 0.240267 0 -1.24072 0 0 
[41:25] Calculating q-values
[41:26] Number of IDs at 50%, 5%, 1%, 0.1% FDR: 6264, 1664, 1208, 0
[41:26] Optimised mass accuracy: 13.9946 ppm
[41:28] Precursor search
[41:44] Optimising weights
Ids at 10% FDR using TC scoring: 1170
Ids at 10% FDR using TC selection: 1170
Averages: 
0.0544504 0.0248133 0 0.0296328 0.0735704 0.0750873 0 0 0 0 |***| 0 0 0 0 0 0 0 0 0.0419358 0.0395284 |***| 0.159056 0.00183784 0.206423 0.0571934 -0.684415 -0.00117109 0.0148737 0.0212955 0.0844883 -0.0224 |***| 0.0361413 0.0159025 0.00536051 0 -0.00774663 0.0337123 0 0 0.0701591 0.0438697 |***| 0.0924947 0.094268 0.0564955 -0.0126128 0 -0.0263623 
Weights: 
1e-09 0 0 1.57658 0.375367 0.169555 0 0 0 0 |***| 0 0 0 0 0 0 0 0 0 0 |***| 0 0 0 0 0 0.0713467 0.272114 0 0.297225 0.574285 |***| 1.30914 0 0 0 0 0.323928 0 0 0.26275 0 |***| 0.0540239 0.108751 0.129066 -0.61021 0 -1.8382 
[41:45] Calculating q-values
[41:45] Number of IDs at 50%, 5%, 1%, 0.1% FDR: 7422, 1726, 1010, 0
[41:45] Calibrating retention times
[41:45] 1010 precursors used for iRT estimation.
[41:45] Precursor search
[41:46] Optimising weights
Ids at 10% FDR using TC scoring: 1153
Ids at 10% FDR using TC selection: 1167
Averages: 
0.0641853 0.0497174 0 0.043821 0.0815794 0.0433503 0 0 0 0 |***| 0 0 0 0 0 0 0 0 0.0569603 0.0613784 |***| 0.288711 0.0204641 0.425505 0.0654501 -0.582734 0.034581 0.0435856 0.126246 0.0530522 -0.034374 |***| 0.0557884 0.0451035 0.0239534 0 -0.0075436 0.0614219 0 0 0.0606711 0.0414525 |***| 0.0820763 0.101899 0.0363933 -0.00752437 0 -0.0184371 
Weights: 
1e-09 0 0 1.54675 0.434165 0.497152 0 0 0 0 |***| 0 0 0 0 0 0 0 0 0 0 |***| 0 0 0 0 0 0.081855 0.445868 0 0.0221026 0.638404 |***| 1.37344 0 0 0 0 0.117126 0 0 0.153108 0.0661867 |***| 0.040774 0.172401 0.12463 -0.85135 0 -1.90403 
[41:47] Calculating q-values
[41:48] Number of IDs at 50%, 5%, 1%, 0.1% FDR: 7654, 1721, 906, 0
[41:48] Reverting weights
[41:48] Preventing the linear classifier from using the full set of weights in the future
[41:48] Precursor search
[41:49] Optimising weights
Ids at 10% FDR using TC scoring: 1165
Ids at 10% FDR using TC selection: 1167
Averages: 
0.0617071 0.0309047 0 0.0365411 0.0901794 0.0809673 0 0 0 0 |***| 0 0 0 0 0 0 0 0 0.0482126 0.0460868 |***| 0.205561 0.00981637 0.277292 0.0714666 -0.775239 -0.037507 0.0146941 0.0257117 0.0896256 0 |***| 0.0385994 0.0217924 0 0 -0.00934305 0.0400598 0 0 0.0759247 0.0473041 |***| 0.0945165 0.0937002 0.065511 -0.014382 0 
Weights: 
1e-09 0 0 1.29631 0.317396 0.236181 0 0 0 0 |***| 0 0 0 0 0 0 0 0 0 0.0480284 |***| 0 0 0 0 0 0.0939904 0.372363 0 0.321221 0 |***| 1.61794 0.219903 0 0 0 0 0 0 0.33431 0 |***| 0.0936234 0.141785 0.10245 -0.815443 0 
[41:50] Calculating q-values
[41:50] Number of IDs at 50%, 5%, 1%, 0.1% FDR: 6489, 1710, 1175, 0
[41:50] Reverting weights
[41:50] Precursor search
[41:51] Optimising weights
Ids at 10% FDR using TC scoring: 1165
Ids at 10% FDR using TC selection: 1167
Averages: 
0.0617071 0.0309047 0 0.0365411 0.0901794 0.0809673 0 0 0 0 |***| 0 0 0 0 0 0 0 0 0.0482126 0.0460868 |***| 0.205561 0.00981637 0.277292 0.0714666 -0.775239 -0.037507 0.0146941 0.0257117 0.0896256 0 |***| 0.0385994 0.0217924 0 0 -0.00934305 0.0400598 0 0 0.0759247 0.0473041 |***| 0.0945165 0.0937002 0.065511 -0.014382 0 
Weights: 
1e-09 0 0 1.29631 0.317396 0.236181 0 0 0 0 |***| 0 0 0 0 0 0 0 0 0 0.0480284 |***| 0 0 0 0 0 0.0939904 0.372363 0 0.321221 0 |***| 1.61794 0.219903 0 0 0 0 0 0 0.33431 0 |***| 0.0936234 0.141785 0.10245 -0.815443 0 
[41:52] Calculating q-values
[41:53] Number of IDs at 50%, 5%, 1%, 0.1% FDR: 6489, 1710, 1175, 0
[41:53] Reverting weights
[41:53] Precursor search
[41:54] Optimising weights
Ids at 10% FDR using TC scoring: 1165
Ids at 10% FDR using TC selection: 1167
Averages: 
0.0617071 0.0309047 0 0.0365411 0.0901794 0.0809673 0 0 0 0 |***| 0 0 0 0 0 0 0 0 0.0482126 0.0460868 |***| 0.205561 0.00981637 0.277292 0.0714666 -0.775239 -0.037507 0.0146941 0.0257117 0.0896256 0 |***| 0.0385994 0.0217924 0 0 -0.00934305 0.0400598 0 0 0.0759247 0.0473041 |***| 0.0945165 0.0937002 0.065511 -0.014382 0 
Weights: 
1e-09 0 0 1.29631 0.317396 0.236181 0 0 0 0 |***| 0 0 0 0 0 0 0 0 0 0.0480284 |***| 0 0 0 0 0 0.0939904 0.372363 0 0.321221 0 |***| 1.61794 0.219903 0 0 0 0 0 0 0.33431 0 |***| 0.0936234 0.141785 0.10245 -0.815443 0 
[41:54] Calculating q-values
[41:55] Number of IDs at 50%, 5%, 1%, 0.1% FDR: 6489, 1710, 1175, 0
[41:55] Reverting weights
[41:55] Restoring classifier and weights to
1 0 0 0 0 0 0 0 0 0 |***| 0 0 0 0 0 0 0 0 0 0 |***| 0 0 0 0 0 0 0 0 0 0 |***| 0 0 0 0 0 0 0 0 0 0 |***| 0 0 0 0 0 0 
[41:58] Precursor search
[42:47] Optimising weights
Ids at 10% FDR using TC scoring: 3742
Ids at 10% FDR using TC selection: 3742
Averages: 
0.0581896 0.0378998 0 0.0363994 0.0654993 0.0354431 0 0 0 0 |***| 0 0 0 0 0 0 0 0 0.0522824 0.054267 |***| 0.23626 0.0227084 0.229597 0.0385845 -0.349815 0.1644 0.0196779 0.0639004 0.0386098 0.00339588 |***| 0.0457215 0.0517379 0.0179625 0.0285669 -0.00462597 0.0515614 0.0325331 0.211131 0.0423072 0.0307553 |***| 0.0749019 0.0550987 0.0310851 -0.00465483 0 -0.01788 
Weights: 
1e-09 0 0 1.80244 0.236128 0 0 0 0 0 |***| 0 0 0 0 0 0 0 0 0 0.0509847 |***| 0 0 0 0 0 0.100106 0.257292 0 0.361326 0.325571 |***| 1.24231 0 0 0.0883149 0 0 0 0.0976371 0.251877 0.0754627 |***| 0.100941 0.146369 0.0933039 -1.01412 0 -1.53182 
[42:48] Calculating q-values
[42:50] Number of IDs at 50%, 5%, 1%, 0.1% FDR: 15220, 3813, 2781, 1716
[42:50] Calculating q-values
[42:53] Number of IDs at 50%, 5%, 1%, 0.1% FDR: 23991, 5584, 3415, 1415
[42:53] Removing low confidence identifications
[42:53] Searching PTM decoys
Weights used:
1 0 0 0 0 0 0 0 0 0 |***| 0 0 0 0 0 0 0 0 0 0 |***| 0 0 0 0 0 0 0 0 0 0 |***| 0 0 0 0 0 0 0 0 0 0 |***| 0 0 0 0 0 0 
1e-09 0 0 1.80244 0.236128 0 0 0 0 0 |***| 0 0 0 0 0 0 0 0 0 0.0509847 |***| 0 0 0 0 0 0.100106 0.257292 0 0.361326 0.325571 |***| 1.24231 0 0 0.0883149 0 0 0 0.0976371 0.251877 0.0754627 |***| 0.100941 0.146369 0.0933039 -1.01412 0 -1.53182 
[42:56] 691 PTM decoys passed basic filtering
[42:56] Removing interfering precursors
[42:56] Calculating q-values
[42:57] Extra decoys at 1% q-value: 3
[42:57] Number of IDs at 50%, 5%, 1%, 0.1% FDR: 9626, 3729, 2743, 2076
[42:57] Calibrating retention times
[42:57] 2743 precursors used for iRT estimation.
[42:57] Optimising weights
Ids at 10% FDR using TC scoring: 3675
Ids at 10% FDR using TC selection: 3675
Averages: 
0.108775 0.0619477 0 0.056331 0.0668051 0.0590383 0 0 0 0 |***| 0 0 0 0 0 0 0 0 0.0989352 0.103941 |***| 0.393024 0.0380048 0.396847 0.0263902 -0.347255 0.501002 0.0368757 0.1262 0.0605359 0.0215817 |***| 0.0807798 0.0715311 0.0454223 0.0376387 0.00172387 0.0981522 0.0805993 0.250163 0.0556524 0.0541672 |***| 0.0819381 0.0675247 0.0402806 -0.0100506 0 -0.0168794 
Weights: 
1e-09 0 0 3.16558 0.575717 0 0 0 0 0 |***| 0 0 0 0 0 0 0 0 0 0 |***| 0 0 0 0 0 0.218011 0.922078 0 1.19886 0.237417 |***| 1.48767 0 0 0 0 0 0 0.0991713 0.584082 0 |***| 0.0233123 0.160761 0.11454 -3.36448 0 -3.69927 
[42:58] Training neural networks: 15890 targets, 11993 decoys
[42:59] Calculating q-values
[43:00] Extra decoys at 1% q-value: 5
[43:00] Number of IDs at 50%, 5%, 1%, 0.1% FDR: 13294, 6408, 5326, 3156
[43:00] Calibrating retention times
[43:00] 5326 precursors used for iRT estimation.
[43:00] Calculating protein q-values
[43:01] Number of genes identified at 1% FDR: 958 (precursor-level), 694 (protein-level) (inference performed using proteotypic peptides only)
[43:01] Quantification
[43:01] Scoring PTMs
[43:01] 682 out of 691 PTM decoys filtered
[43:02] pi0 = 1
[43:02] Precursors with monitored PTMs at 1% FDR: 0 out of 25
[43:02] Unmodified precursors with monitored PTM sites at 1% FDR: 0 out of 43
[43:02] Quantification information saved to D:\groups_temp\schurgrp\LCMS_FlScJDatler1_p\S1_DIA.raw.quant.

[43:03] Cross-run analysis
[43:03] Reading quantification information: 1 files
[43:03] Quantifying peptides
[43:03] Assembling protein groups
[43:10] Quantifying proteins
[43:10] Calculating q-values for protein and gene groups
[43:11] Calculating global q-values for protein and gene groups
[43:11] Writing report
[43:11] Report saved to D:\groups_temp\schurgrp\LCMS_FlScJDatler1_p\DIANN_Vacc_and_Human_2\report.tsv.
[43:11] Saving precursor levels matrix
[43:11] Precursor levels matrix (1% precursor and protein group FDR) saved to D:\groups_temp\schurgrp\LCMS_FlScJDatler1_p\DIANN_Vacc_and_Human_2\report.pr_matrix.tsv.
[43:11] Saving protein group levels matrix
[43:11] Protein group levels matrix (1% precursor FDR and protein group FDR) saved to D:\groups_temp\schurgrp\LCMS_FlScJDatler1_p\DIANN_Vacc_and_Human_2\report.pg_matrix.tsv.
[43:11] Saving gene group levels matrix
[43:11] Gene groups levels matrix (1% precursor FDR and protein group FDR) saved to D:\groups_temp\schurgrp\LCMS_FlScJDatler1_p\DIANN_Vacc_and_Human_2\report.gg_matrix.tsv.
[43:11] Saving unique genes levels matrix
[43:12] Unique genes levels matrix (1% precursor FDR and protein group FDR) saved to D:\groups_temp\schurgrp\LCMS_FlScJDatler1_p\DIANN_Vacc_and_Human_2\report.unique_genes_matrix.tsv.
[43:12] Stats report saved to D:\groups_temp\schurgrp\LCMS_FlScJDatler1_p\DIANN_Vacc_and_Human_2\report.stats.tsv
[43:12] Generating spectral library:
[43:12] 5244 precursors passing the FDR threshold are to be extracted
[43:12] Loading run D:\groups_temp\schurgrp\LCMS_FlScJDatler1_p\S1_DIA.raw
[43:52] Detected MS/MS range: 84.0252 - 3143.28
[43:55] Run loaded
[43:56] 4918474 library precursors are potentially detectable
[43:57] 3120 spectra added to the library
[43:57] Saving spectral library to D:\groups_temp\schurgrp\LCMS_FlScJDatler1_p\DIANN_Vacc_and_Human_2\report-lib.tsv
[43:58] 5244 precursors saved
[43:58] Loading the generated library and saving it in the .speclib format
[43:58] Loading spectral library D:\groups_temp\schurgrp\LCMS_FlScJDatler1_p\DIANN_Vacc_and_Human_2\report-lib.tsv
[43:58] Spectral library loaded: 5210 protein isoforms, 1833 protein groups and 5244 precursors in 4396 elution groups.
[43:58] Loading protein annotations from FASTA D:\Fasta_databases\Vaccinia_virus_western_reserve\Vaccinia_virus_(western_reserve)_UP_20230227_Iso.fasta
[43:58] Loading protein annotations from FASTA D:\Fasta_databases\Homo_sapiens\Homo_sapiens_UP_000005640_20230228_iso.fasta
[44:03] Loading protein annotations from FASTA D:\Fasta_databases\CCP_cRAPome.fasta
[44:04] Gene names missing for some isoforms
[44:04] Library contains 4132 proteins, and 1323 genes
[44:04] Saving the library to D:\groups_temp\schurgrp\LCMS_FlScJDatler1_p\DIANN_Vacc_and_Human_2\report-lib.tsv.speclib

Finished
